# Supplementary material for: Genome-wide identification of GRAS genes in Brachypodium distachyon and functional characterization of BdSLR1 and BdSLRL1
Source: BMC Genomics. 2019 Aug 6;20:635. doi: 10.1186/s12864-019-5985-6 (PMC6683515; doi:10.1186/s12864-019-5985-6)
Supplement: Supplementary file 1 — : Table S1. The chromosome location and physicochemical characteristics of BdGRAS genes. Table S2. The Ka and Ks values and estimated divergence time for tandemly duplicated BdGRAS genes. Table S3. The Ka and Ks values and estimated divergence time for segmentally duplicated BdGRAS genes. Table S4. The chromosome location, Ka and Ks values, and estimated divergence time for orthologous GRAS genes between Brachypodium and rice. Table S5. The chromosome location, Ka and Ks values, and estimated divergence time for orthologous GRAS genes between Brachypodium and sorghum. Table S6. The chromosome location, Ka and Ks values, and estimated divergence time for orthologous GRAS genes between Brachypodium and maize. Table S7. The chromosome location, Ka and Ks values, and estimated divergence time for orthologous GRAS genes between Brachypodium and wheat. Table S8. The primers used in this study. Table S9. GO annotations of BdGRAS proteins. Table S10. GO descriptions for BdGRAS proteins. Table S11. Numbers of known cis-elements in the promoter regions of BdGRAS genes. Table S12. Functions of GRAS genes in other species. (XLSX 163 K) (XLSX 162 kb) [file 12864_2019_5985_MOESM1_ESM.xlsx]

## Sheet: Table S1
Table S1. The chromosome location and physicochemical characteristics of BdGRAS genes
Gene Name	Subfamily	Chrom no	Physical position			Properties of GRAS proteins		GRAVY	pI	EST valadation
			Start position (bp)	End Position (bp)	Genome length(bp)	Protein length (aa)	Molecular weight (kDa)
BRADI1G11090	DELLA	1	8185615	8188209	2595	623	65.5837	-0.177	5.03	11
BRADI1G32070	DELLA	1	27449414	27450679	1266	421	46.6883	-0.11	7.41	-
BRADI1G47900	DELLA	1	46553022	46554272	1251	416	45.603	-0.005	6.09	-
BRADI2G45117	DELLA	2	45480009	45481826	1818	504	53.0778	0.034	5.18	-
BRADI2G57940	DELLA	2	55974101	55975696	1596	531	57.3809	-0.155	5.8	-
BRADI4G18390	DELLA	4	20581260	20585402	4143	739	80.0281	-0.302	5.94	-
BRADI1G49630	DLT	1	48313686	48315994	2309	631	66.9951	-0.274	5.96	-
BRADI1G52240	HAM	1	50612727	50614340	1614	537	55.9162	-0.074	5.76	-
BRADI1G78230	HAM	1	74288332	74290508	2177	620	65.3324	0.006	5.84	1
BRADI3G32890	HAM	3	35293935	35296298	2364	653	67.9108	0.008	5.59	4
BRADI3G50930	HAM	3	52057936	52060629	2694	664	69.0673	-0.007	5.65	5
BRADI4G24867	HAM	4	30078539	30079945	1407	468	51.6745	-0.078	4.96	-
BRADI4G41880	HAM	4	45831967	45833409	1443	480	51.5765	0.065	4.77	-
BRADI1G67340	HAM	1	65976101	65977831	1731	576	60.8053	-0.099	5.29	-
BRADI1G36180	LAS	1	31848363	31849847	1485	494	52.2712	-0.111	9.17	-
BRADI3G07160	LAS	3	5306304	5307697	1394	409	43.3616	-0.135	5.49	-
BRADI1G00220	LlSCL	1	55668	56319	652	273	30.6855	-0.123	9.37	-
BRADI1G03620	LlSCL	1	2398465	2400645	2181	659	73.6693	-0.431	5.89	2
BRADI1G15123	LlSCL	1	12115252	12117021	1770	589	67.1813	-0.375	8.89	-
BRADI2G52227	LlSCL	2	51665623	51668249	2627	765	84.1507	-0.367	4.95	14
BRADI2G54670	LlSCL	2	53518909	53522500	3592	805	88.9284	-0.359	5.84	18
BRADI4G03867	LlSCL	4	3112277	3115094	2818	738	81.5296	-0.42	5.2	14
BRADI4G09155	LlSCL	4	8471104	8472921	1818	605	68.5951	-0.435	8.16	3
BRADI4G09160	LlSCL	4	8483783	8485705	1923	640	71.5864	-0.332	5.59	-
BRADI4G09170	LlSCL	4	8486593	8488521	1929	642	72.1693	-0.337	5.87	-
BRADI4G09180	LlSCL	4	8492743	8495019	2277	631	69.6465	-0.3	6.31	2
BRADI4G09190	LlSCL	4	8496642	8498954	2313	637	70.7434	-0.377	5.75	2
BRADI4G09197	LlSCL	4	8502369	8505137	2769	767	84.3815	-0.45	5.18	5
BRADI4G09235	LlSCL	4	8532777	8534681	1905	634	71.4718	-0.338	7.26	-
BRADI4G43680	LlSCL	4	47294878	47298306	3429	784	87.4159	-0.446	6.56	2
BRADI1G23350	PAT1	1	18721745	18725428	3684	549	61.1511	-0.334	5.89	35
BRADI1G25370	PAT1	1	20630054	20634806	4753	571	64.5926	-0.474	6.35	13
BRADI2G56910	PAT1	2	55161058	55163046	1989	571	63.8587	-0.352	4.9	36
BRADI3G24210	PAT1	3	23717860	23721131	3272	541	60.3811	-0.299	5.62	7
BRADI5G19190	PAT1	5	22222594	22224786	2193	631	66.8316	-0.191	8.6	2
BRADI2G60750	SCL3	2	58040145	58041542	1398	465	50.1241	-0.058	5.9	8
BRADI4G26520	SCL3	4	31663202	31667199	3998	448	51.3871	-0.236	5.91	-
BRADI4G43200	SCL3	4	46994385	46996001	1617	538	58.0853	-0.258	7.04	-
BRADI1G10330	SCL4/7	1	7445169	7447109	1941	541	58.4012	-0.041	5.01	-
BRADI5G10320	SCL4/7	5	13534786	13536528	1743	464	49.4748	-0.133	6.57	1
BRADI1G24310	SCR	1	19512819	19514400	1582	465	50.0098	-0.095	5.29	4
BRADI2G13560	SCR	2	12039718	12040272	555	184	20.4863	-0.511	9.95	-
BRADI2G22010	SCR	2	19460017	19461648	1632	495	51.8827	0.105	5.49	-
BRADI4G44090	SCR	4	47611399	47613223	1825	656	69.4966	-0.176	6.2	8
BRADI1G22907	SHR	1	18395179	18397008	1830	484	51.913	-0.029	6.12	-
BRADI1G23060	SHR	1	18509849	18511681	1833	593	64.2208	-0.407	5.7	-
BRADI1G60140	SHR	1	59371462	59373033	1572	523	55.6761	-0.268	9.57	-
BRADI2G20760	SHR	2	18246550	18247812	1263	420	44.3122	-0.07	6.15	-
Means						564.042	61.4107	-0.215229	6.27104

## Sheet: Table S2
Table S2. The Ka and Ks values and estimated divergence time for tandemly duplicated BdGRAS genes
Location on Brachypodium distachyon genome				Location on Brachypodium distachyon genome				Ka	Ks	Ka/Ks	Mya
ID	Chr.	Start	End	ID	Chr.	Start	End
BRADI4G09155	4	8471104	8472921	BRADI4G09160	4	8483783	8485705	0.422884	1.42532	0.296694	116.829
BRADI4G09160	4	8483783	8485705	BRADI4G09170	4	8486593	8488521	0.0898678	0.269437	0.333539	22.085
BRADI4G09170	4	8486593	8488521	BRADI4G09180	4	8492743	8495019	0.365545	0.990755	0.368956	81.2094
BRADI4G09180	4	8492743	8495019	BRADI4G09190	4	8496642	8498954	0.0663049	0.244726	0.270935	20.0595
BRADI4G09190	4	8496642	8498954	BRADI4G09197	4	8502369	8505137	0.306258	0.706445	0.43352	57.9053
									Means	0.340729	59.6177

## Sheet: Table S3
Table S3. The Ka and Ks values and estimated divergence time for segmentally duplicated BdGRAS genes.
Location on Brachypodium distachyon genome				Location on Brachypodium distachyon genome				Ka	Ks	Ka/Ks	Mya
ID	Chr.	Start	End	ID	Chr.	Start	End
BRADI3G32890	3	35293935	35296298	BRADI3G50930	3	52057936	52060629	0.458941	1.18134	0.388493	96.8309
BRADI4G24867	4	30078539	30079945	BRADI4G41880	4	45831967	45833409	0.409856	1.10846	0.369753	90.8572
BRADI1G36180	1	31848363	31849847	BRADI3G07160	3	5306304	5307697	0.281884	0.483044	0.583557	39.5938
BRADI1G00220	1	55668	56319	BRADI4G09155	4	8471104	8472921	0.175533	0.465554	0.377042	38.1602
BRADI1G15123	1	12115252	12117021	BRADI4G03867	4	3112277	3115094	0.559766
BRADI4G26520	4	31663202	31667199	BRADI4G43200	4	46994385	46996001	0.649277	1.15889	0.560257	94.9911
BRADI2G22010	2	19460017	19461648	BRADI4G44090	4	47611399	47613223	0.515957	0.801846	0.643461	65.7251
									Means	0.487094	71.0264

## Sheet: Table S4
Table S4. The chromosome location, Ka and Ks values, and estimated divergence time for orthologous GRAS genes between Brachypodium and rice.
Location on brachypodium distachyon genome				Location on Os genome				Ka	Ks	Ka/Ks	Mya
ID	Chr.	Start	End	Gene ID	Chr.	Start	End
BRADI1G11090	1	8185615	8188209	LOC_Os03g49990	3	28512754	28515086	0.0637794	0.425882	0.149759	34.9083
BRADI2G45117	2	45480009	45481826	LOC_Os01g45860	1	26044168	26044168	0.113518	0.469221	0.241928	38.4607
BRADI2G45117	2	45480009	45481826	LOC_Os05g49930	5	28640262	28640262	0.380894	0.581402	0.65513	47.6559
BRADI4G18390	4	20581260	20585402	LOC_Os11g31100	11	18096823	18096823	0.516058	1.47476	0.349926	120.882
BRADI1G49630	1	48313686	48315994	LOC_Os06g03710	6	1465500	1465500	0.160401	0.443757	0.361462	36.3735
BRADI5G10320	5	13534786	13536528	LOC_Os04g35250	4	21424187	21424187	0.242749	0.522991	0.464156	42.8681
BRADI1G52240	1	50612727	50614340	LOC_Os06g01620	6	365289	365289	0.268192	0.568972	0.471363	46.637
BRADI1G67340	1	65976101	65977831	LOC_Os03g15680	3	8651497	8651497	0.112648	0.472765	0.238276	38.7512
BRADI1G78230	1	74288332	74290508	LOC_Os10g40390	10	21635191	21635191	0.152429	0.487208	0.312863	39.9351
BRADI3G32890	3	35293935	35296298	LOC_Os10g40390	10	21635191	21635191	0.125774	0.332852	0.377868	27.2829
BRADI3G32890	3	35293935	35296298	LOC_Os02g44360	2	26841588	26841588	0.452062	1.62975	0.277381	133.586
BRADI3G50930	3	52057936	52060629	LOC_Os02g44360	2	26841588	26841588	0.0940004	0.530972	0.177035	43.5223
BRADI3G50930	3	52057936	52060629	LOC_Os04g46860	4	27764668	27764668	0.15125	0.729396	0.207363	59.7866
BRADI4G24867	4	30078539	30079945	LOC_Os11g06180	11	2950018	2950018	0.198208	0.591729	0.334965	48.5024
BRADI4G24867	4	30078539	30079945	LOC_Os12g06540	12	3170547	3170547	0.46315	1.1822	0.391768	96.9019
BRADI4G41880	4	45831967	45833409	LOC_Os11g06180	11	2950018	2950018	0.405231	1.24825	0.324639	102.316
BRADI4G41880	4	45831967	45833409	LOC_Os12g06540	12	3170547	3170547	0.474998	0.940345	0.505132	77.0775
BRADI1G36180	1	31848363	31849847	LOC_Os02g10360	2	5451819	5451819	0.292708	0.58023	0.504469	47.5598
BRADI1G36180	1	31848363	31849847	LOC_Os06g40780	6	24313523	24313523	0.175369	0.504127	0.347867	41.3218
BRADI3G07160	3	5306304	5307697	LOC_Os02g10360	2	5451819	5451819	0.197088	0.450143	0.437834	36.8969
BRADI3G07160	3	5306304	5307697	LOC_Os06g40780	6	24313523	24313523	0.28273	0.56173	0.503321	46.0434
BRADI2G54670	2	53518909	53522500	LOC_Os01g62460	1	36158308	36158308	0.122307	0.570585	0.214353	46.7693
BRADI4G03867	4	3112277	3115094	LOC_Os12g38490	12	23634672	23634672	0.162169	0.629635	0.25756	51.6094
BRADI4G09160	4	8483783	8485705	LOC_Os11g47920	11	28899015	28899015	0.360771	1.10076	0.327747	90.2262
BRADI1G23350	1	18721745	18725428	LOC_Os07g39470	7	23650525	23650525	0.0716686	0.721541	0.0993271	59.1427
BRADI1G25370	1	20630054	20634806	LOC_Os07g36170	7	21614976	21614976	0.0455936	0.526422	0.0866104	43.1493
BRADI2G56910	2	55161058	55163046	LOC_Os01g65900	1	38261856	38261856	0.0559561	0.535157	0.10456	43.8653
BRADI3G24210	3	23717860	23721131	LOC_Os03g09280	3	4847241	4847241	0.164486	0.890863	0.184637	73.0215
BRADI5G19190	5	22222594	22224786	LOC_Os02g45760	2	27853890	27853890	0.222012	0.66823	0.332239	54.7729
BRADI5G19190	5	22222594	22224786	LOC_Os04g49110	4	29275043	29275043	0.130545	0.48562	0.268821	39.8049
BRADI2G60750	2	58040145	58041542	LOC_Os01g71970	1	41712445	41712445	0.0809259	0.507013	0.159613	41.5585
BRADI4G26520	4	31663202	31667199	LOC_Os11g04570	11	1933987	1933987	0.638143	1.19557	0.533757	97.9973
BRADI4G26520	4	31663202	31667199	LOC_Os12g04370	12	1853601	1853601	0.635162	1.23315	0.515074	101.078
BRADI4G43200	4	46994385	46996001	LOC_Os11g04570	11	1933987	1933987	0.178463	0.453237	0.393753	37.1506
BRADI4G43200	4	46994385	46996001	LOC_Os12g04370	12	1853601	1853601	0.179492	0.44971	0.399128	36.8615
BRADI1G10330	1	7445169	7447109	LOC_Os03g51330	3	29370719	29370719	0.0882531	0.494821	0.178354	40.5591
BRADI1G24310	1	19512819	19514400	LOC_Os07g38030	7	22807706	22807706	0.143513	0.604743	0.237312	49.5691
BRADI2G22010	2	19460017	19461648	LOC_Os11g03110	11	1119746	1119746	0.566023	1.01194	0.559345	82.9458
BRADI2G22010	2	19460017	19461648	LOC_Os12g02870	12	1043608	1043608	0.558401	0.949832	0.587895	77.8551
BRADI2G22010	2	19460017	19461648	LOC_Os05g40710	5	23871495	23871495	0.253829	0.577561	0.439484	47.341
BRADI4G44090	4	47611399	47613223	LOC_Os11g03110	11	1119746	1119746	0.0485697	1.05599	0.0459945	86.5566
BRADI4G44090	4	47611399	47613223	LOC_Os12g02870	12	1043608	1043608	0.0447616	1.00952	0.0443397	82.7472
BRADI4G44090	4	47611399	47613223	LOC_Os05g40710	5	23871495	23871495	0.490944	0.983356	0.499254	80.6029
BRADI1G22907	1	18395179	18397008	LOC_Os07g40020	7	24014183	24014183	0.141462	0.522712	0.270631	42.8453
BRADI1G23060	1	18509849	18511681	LOC_Os07g39820	7	23868809	23868809	0.0983071	0.498567	0.197179	40.8662
BRADI1G60140	1	59371462	59373033	LOC_Os03g29480	3	16804298	16804298	0.233658	0.640002	0.365089	52.4592
BRADI2G20760	2	18246550	18247812	LOC_Os05g42130	5	24631172	24631172	0.183683	0.541932	0.338941	44.4207
									Means	0.325011	58.5754

## Sheet: Table S5
Table S5. The chromosome location, Ka and Ks values, and estimated divergence time for orthologous GRAS genes between Brachypodium and sorghum.
Location on brachypodium distachyon genome				Location on Sb genome				Ka	Ks	Ka/Ks	Mya
ID	Chr.	Start	End	Gene ID	Chr.	Start	End
BRADI1G11090	1	8185615	8188209	Sobic.001G120900	1	9381697	9384098	0.0657549	0.446451	0.147284	36.5943
BRADI1G32070	1	27449414	27450679	Sobic.005G029600	5	2618564	2621041	0.791345	0.938137	0.843529	76.8965
BRADI1G47900	1	46553022	46554272	Sobic.004G281200	4	62358257	62360949	0.807973	1.07855	0.74913	88.4056
BRADI1G47900	1	46553022	46554272	Sobic.009G177100	9	53211624	53213105	0.721574	1.17361	0.614832	96.1976
BRADI2G45117	2	45480009	45481826	Sobic.001G421900	1	70269442	70274698	0.844324
BRADI2G45117	2	45480009	45481826	Sobic.003G237200	3	57644549	57646278	0.158856	0.561804	0.28276	46.0495
BRADI2G45117	2	45480009	45481826	Sobic.005G123000	5	53841348	53845474	0.465273	0.732559	0.635134	60.0459
BRADI2G45117	2	45480009	45481826	Sobic.005G017500	5	1574101	1577978	0.628665	0.813786	0.772519	66.7038
BRADI2G57940	2	55974101	55975696	Sobic.003G392800	3	70399871	70401548	0.138194	0.40472	0.341456	33.1737
BRADI4G18390	4	20581260	20585402	Sobic.005G123000	5	53841348	53845474	0.0404369	0.644715	0.0627206	52.8455
BRADI1G49630	1	48313686	48315994	Sobic.010G017400	10	1413401	1415917	0.171195	0.445086	0.384633	36.4824
BRADI5G10320	5	13534786	13536528	Sobic.006G083201	6	45194966	45198151	0.260572	0.556697	0.468067	45.6309
BRADI1G52240	1	50612727	50614340	Sobic.010G003700	10	312524	314071	0.264115	0.568474	0.464603	46.5962
BRADI1G52240	1	50612727	50614340	Sobic.002G342800	2	70921883	70923265	0.804682	0.969155	0.830293	79.4389
BRADI1G67340	1	65976101	65977831	Sobic.001G428600	1	70751978	70753672	0.114927	0.507179	0.226601	41.572
BRADI1G67340	1	65976101	65977831	Sobic.001G120900	1	9381697	9384098	0.718521	0.887557	0.809549	72.7505
BRADI1G67340	1	65976101	65977831	Sobic.002G372100	2	73049658	73053841	0.901782	1.04539	0.86263	85.6875
BRADI1G78230	1	74288332	74290508	Sobic.008G023400	8	57680023	57683075	0.201495	0.525869	0.383166	43.1041
BRADI1G78230	1	74288332	74290508	Sobic.001G304500	1	58833880	58837256	0.251856	0.565909	0.445046	46.386
BRADI3G32890	3	35293935	35296298	Sobic.008G023400	8	57680023	57683075	0.243694	0.594975	0.409588	48.7684
BRADI3G32890	3	35293935	35296298	Sobic.001G304500	1	58833880	58837256	0.192656	0.452414	0.42584	37.0831
BRADI3G32890	3	35293935	35296298	Sobic.004G290800	4	63169784	63172239	0.46146	1.44969	0.318316	118.827
BRADI3G32890	3	35293935	35296298	Sobic.004G281200	4	62358257	62360949	0.957622	0.966269	0.991051	79.2023
BRADI3G32890	3	35293935	35296298	Sobic.006G172900	6	52876465	52882041	0.477624	1.27783	0.373778	104.74
BRADI3G50930	3	52057936	52060629	Sobic.001G304500	1	58833880	58837256	0.404688	1.20586	0.335602	98.8406
BRADI3G50930	3	52057936	52060629	Sobic.001G109100	1	8469856	8473335	0.855665	1.55421	0.550548	127.394
BRADI3G50930	3	52057936	52060629	Sobic.002G354900	2	71802273	71806524	0.964334	1.95529	0.493191	160.27
BRADI3G50930	3	52057936	52060629	Sobic.004G290800	4	63169784	63172239	0.106744	0.53525	0.199428	43.873
BRADI3G50930	3	52057936	52060629	Sobic.005G017500	5	1574101	1577978	0.843078	1.47132	0.573008	120.6
BRADI3G50930	3	52057936	52060629	Sobic.006G172900	6	52876465	52882041	0.152544	0.726734	0.209904	59.5683
BRADI3G50930	3	52057936	52060629	Sobic.006G188900	6	54343685	54347919	1.00209	1.42641	0.702525	116.919
BRADI3G50930	3	52057936	52060629	Sobic.008G023401	8	2060708	2063702	0.775245	1.69133	0.458364	138.634
BRADI3G50930	3	52057936	52060629	Sobic.009G177100	9	53211624	53213105	0.908584	1.53435	0.592163	125.766
BRADI4G24867	4	30078539	30079945	Sobic.005G046250	5	4381307	4385417	0.207607	0.582858	0.356187	47.7752
BRADI4G24867	4	30078539	30079945	Sobic.008G046700	8	4591222	4596201	0.341393	1.12386	0.303767	92.1199
BRADI4G41880	4	45831967	45833409	Sobic.004G281200	4	62358257	62360949	0.887519	1.35058	0.657139	110.703
BRADI4G41880	4	45831967	45833409	Sobic.005G046250	5	BdChr1	48313686	0.439232	1.12081	0.391889	91.8696
BRADI4G41880	4	45831967	45833409	Sobic.008G046700	8	4591222	4596201	0.332822	0.663065	0.501944	54.3496
BRADI1G36180	1	31848363	31849847	Sobic.010G189500	10	53013373	53022128	0.161885	0.541891	0.29874	44.4173
BRADI1G36180	1	31848363	31849847	Sobic.004G080300	4	6598882	6604462	0.225376	0.553809	0.406957	45.3942
BRADI3G07160	3	5306304	5307697	Sobic.010G189500	10	53013373	53022128	0.276479	0.498938	0.554135	40.8965
BRADI3G07160	3	5306304	5307697	Sobic.002G354900	2	71802273	71806524	0.793718	1.18676	0.66881	97.2755
BRADI3G07160	3	5306304	5307697	Sobic.004G080300	4	6598882	6604462	0.194507	0.498225	0.3904	40.8381
BRADI3G07160	3	5306304	5307697	Sobic.009G177100	9	53211624	53213105	0.686914	0.866973	0.792314	71.0633
BRADI1G03620	1	2398465	2400645	Sobic.001G033200	1	2499310	2503376	0.252366	1.08032	0.233602	88.551
BRADI1G03620	1	2398465	2400645	Sobic.001G421900	1	70269442	70274698	0.442439
BRADI1G03620	1	2398465	2400645	Sobic.009G011000	9	1003232	1005103	0.435482
BRADI1G15123	1	12115252	12117021	Sobic.001G174100	1	14645723	14648813	0.235602	0.669363	0.35198	54.8658
BRADI1G15123	1	12115252	12117021	Sobic.002G316500	2	68948216	68951769	0.5917
BRADI1G15123	1	12115252	12117021	Sobic.008G138600	8	56755462	56761058	0.581143
BRADI2G52227	2	51665623	51668249	Sobic.002G301800	2	67823450	67826962	0.252011	0.730141	0.345154	59.8477
BRADI2G52227	2	51665623	51668249	Sobic.002G342800	2	70921883	70923265	0.843099	1.26162	0.668267	103.411
BRADI2G52227	2	51665623	51668249	Sobic.004G080300	4	6598882	6604462	0.77511	1.76439	0.439308	144.622
BRADI2G52227	2	51665623	51668249	Sobic.008G012700	8	1085858	1088155	0.869232	5.02185	0.17309	411.627
BRADI2G52227	2	51665623	51668249	Sobic.008G168400	8	60240296	60242072	0.800792	1.32479	0.604465	108.59
BRADI2G54670	2	53518909	53522500	Sobic.001G421900	1	70269442	70274698	0.442218
BRADI2G54670	2	53518909	53522500	Sobic.003G352600	3	67155376	67158176	0.122939	0.653234	0.188201	53.5438
BRADI4G03867	4	3112277	3115094	Sobic.001G174100	1	14645723	14648813	0.591495
BRADI4G03867	4	3112277	3115094	Sobic.001G421900	1	70269442	70274698	0.527819
BRADI4G03867	4	3112277	3115094	Sobic.008G138600	8	56755462	56761058	0.18808	0.737408	0.255056	60.4433
BRADI4G03867	4	3112277	3115094	Sobic.009G177100	9	53211624	53213105	0.82731	2.10811	0.392442	172.796
BRADI4G09155	4	8471104	8472921	Sobic.002G316500	2	68948216	68951769	0.390401	1.61491	0.241748	132.369
BRADI4G09155	4	8471104	8472921	Sobic.005G229400	5	71649933	71652353	0.38891	1.37073	0.283724	112.355
BRADI4G09155	4	8471104	8472921	Sobic.008G023401	8	2060708	2063702	0.915381	1.01304	0.903601	83.0358
BRADI4G43680	4	47294878	47298306	Sobic.004G281200	4	62358257	62360949	1.04541	3.93711	0.265527	322.714
BRADI4G43680	4	47294878	47298306	Sobic.005G029600	5	2618564	2621041	0.952102
BRADI4G43680	4	47294878	47298306	Sobic.009G143400	9	50082798	50087069	0.937375
BRADI1G23350	1	18721745	18725428	Sobic.002G357800	2	72028173	72031361	0.857039
BRADI1G23350	1	18721745	18725428	Sobic.002G354900	2	71802273	71806524	0.096777	0.89651	0.107949	73.4844
BRADI1G23350	1	18721745	18725428	Sobic.005G029600	5	2618564	2621041	0.791518	2.74034	0.288839	224.618
BRADI1G23350	1	18721745	18725428	Sobic.009G177100	9	53211624	53213105	0.767084
BRADI1G25370	1	20630054	20634806	Sobic.002G330300	2	69901272	69905698	0.0581424	0.662906	0.0877083	54.3366
BRADI1G25370	1	20630054	20634806	Sobic.008G168400	8	60240296	60242072	0.806176
BRADI2G56910	2	55161058	55163046	Sobic.002G372100	2	73049658	73053841	0.972314
BRADI2G56910	2	55161058	55163046	Sobic.003G377900	3	69203742	69207914	0.0695062	0.580555	0.119724	47.5864
BRADI2G56910	2	55161058	55163046	Sobic.008G168400	8	60240296	60242072	0.768317
BRADI2G56910	2	55161058	55163046	Sobic.009G143400	9	50082798	50087069	0.142818	0.895937	0.159406	73.4375
BRADI5G19190	5	22222594	22224786	Sobic.004G281200	4	62358257	62360949	0.244587	0.700547	0.349137	57.4219
BRADI5G19190	5	22222594	22224786	Sobic.006G188900	6	54343685	54347919	0.145457	0.523761	0.277716	42.9313
BRADI2G60750	2	58040145	58041542	Sobic.003G423900	3	72825625	72828463	0.132342	0.527545	0.250863	43.2414
BRADI4G26520	4	31663202	31667199	Sobic.001G109100	1	8469856	8473335	0.907047	2.58938	0.350295	212.244
BRADI4G26520	4	31663202	31667199	Sobic.003G237200	3	57644549	57646278	0.743265	1.4525	0.511715	119.057
BRADI4G26520	4	31663202	31667199	Sobic.005G029600	5	2618564	2621041	0.544308	1.29241	0.421159	105.935
BRADI4G26520	4	31663202	31667199	Sobic.008G012700	8	1085858	1088155	0.36027	1.24272	0.289903	101.863
BRADI4G43200	4	46994385	46996001	Sobic.005G029600	5	2618564	2621041	0.576428	0.659455	0.874098	54.0537
BRADI4G43200	4	46994385	46996001	Sobic.008G012700	8	1085858	1088155	0.565242	1.71254	0.33006	140.372
BRADI1G10330	1	7445169	7447109	Sobic.001G109100	1	8469856	8473335	0.0852062	0.483147	0.176357	39.6022
BRADI1G10330	1	7445169	7447109	Sobic.002G372100	2	73049658	73053841	0.904297	1.08338	0.8347	88.8017
BRADI1G24310	1	19512819	19514400	Sobic.002G342800	2	70921883	70923265	0.122843	0.425625	0.288619	34.8873
BRADI1G24310	1	19512819	19514400	Sobic.009G177100	9	53211624	53213105	0.530489	0.70971	0.747473	58.1729
BRADI2G22010	2	19460017	19461648	Sobic.010G017400	10	1413401	1415917	0.704772	0.799644	0.881358	65.5446
BRADI2G22010	2	19460017	19461648	Sobic.005G017500	5	1574101	1577978	0.557388	0.788659	0.706754	64.6441
BRADI2G22010	2	19460017	19461648	Sobic.008G023401	8	2060708	2063702	0.516054	0.650614	0.79318	53.329
BRADI2G22010	2	19460017	19461648	Sobic.009G177100	9	53211624	53213105	0.266179	0.564743	0.471329	46.2904
BRADI4G44090	4	47611399	47613223	Sobic.004G281200	4	62358257	62360949	0.751641	0.98417	0.763731	80.6697
BRADI4G44090	4	47611399	47613223	Sobic.005G017500	5	1574101	1577978	0.0413919	0.464493	0.0891122	38.0732
BRADI4G44090	4	47611399	47613223	Sobic.008G023401	8	2060708	2063702	0.045943	0.468151	0.098137	38.373
BRADI4G44090	4	47611399	47613223	Sobic.009G177100	9	53211624	53213105	0.459622	0.974054	0.471865	79.8405
BRADI1G22907	1	18395179	18397008	Sobic.001G327900	1	61537676	61541705	0.743375	0.981226	0.757599	80.4283
BRADI1G22907	1	18395179	18397008	Sobic.002G354900	2	71802273	71806524	0.940927	1.2541	0.75028	102.795
BRADI1G22907	1	18395179	18397008	Sobic.002G359800	2	72217233	72218600	0.125437	0.591391	0.212105	48.4747
BRADI1G22907	1	18395179	18397008	Sobic.008G138600	8	56755462	56761058	0.919048	1.36277	0.674395	111.703
BRADI1G23060	1	18509849	18511681	Sobic.002G357800	2	72028173	72031361	0.104168	0.607057	0.171595	49.7588
BRADI1G23060	1	18509849	18511681	Sobic.002G359800	2	72217233	72218600	0.738106	0.639489	1.15421	52.4171
BRADI1G60140	1	59371462	59373033	Sobic.001G341400	1	62864836	62867833	0.214407	0.543255	0.39467	44.5291
BRADI1G60140	1	59371462	59373033	Sobic.002G372100	2	73049658	73053841	0.32991	0.771155	0.427813	63.2094
BRADI2G20760	2	18246550	18247812	Sobic.009G187500	9	53991054	53992328	0.163363	0.585207	0.279154	47.9678
									Means	0.458573	85.2996

## Sheet: Table S6
Table S6. The chromosome location, Ka and Ks values, and estimated divergence time for orthologous GRAS genes between Brachypodium and maize.
Location on brachypodium distachyon genome				Location on Zm genome				Ka	Ks	Ka/Ks	Mya
ID	Chr.	Start	End	Gene ID	Chr.	Start	End
BRADI2G45117	2	45480009	45481826	GRMZM5G826526	3	214641511	214642665	0.234243	0.684643	0.342139	56.1183
BRADI2G45117	2	45480009	45481826	GRMZM2G131516	4	185481408	185484991	0.609276	0.777585	0.78355	63.7364
BRADI2G45117	2	45480009	45481826	GRMZM2G104342	5	9827131	9829504	0.692598	1.16392	0.595059	95.403
BRADI2G45117	2	45480009	45481826	GRMZM2G023872	8	72494687	72496501	0.47054	2.04502	0.23009	167.625
BRADI2G57940	2	55974101	55975696	GRMZM2G013016	3	166194240	166195917	0.114106	0.408793	0.279129	33.5077
BRADI4G18390	4	20581260	20585402	GRMZM2G342217	4	21604764	21607924	0.12962	0.755513	0.171566	61.9273
BRADI5G10320	5	13534786	13536528	GRMZM2G176537	10	117338432	117340217	0.227946	0.557616	0.408787	45.7062
BRADI5G10320	5	13534786	13536528	GRMZM2G420280	2	51272702	51274207	0.319197	0.675604	0.472462	55.3773
BRADI5G10320	5	13534786	13536528	GRMZM2G106336	4	2654200	2655918	0.949977	1.62465	0.584727	133.168
BRADI1G52240	1	50612727	50614340	GRMZM2G011947	6	55555919	55556867	0.541065	0.828097	0.653383	67.8768
BRADI1G52240	1	50612727	50614340	GRMZM2G051785	9	27346189	27348215	0.236712	0.520817	0.4545	42.6899
BRADI1G67340	1	65976101	65977831	GRMZM2G144744	1	266160101	266163168	0.741487	0.872494	0.849848	71.5159
BRADI1G67340	1	65976101	65977831	GRMZM2G055263	1	37809278	37810972	0.112264	0.55492	0.202307	45.4852
BRADI1G78230	1	74288332	74290508	GRMZM2G079470	1	88488422	88491040	0.229186	0.638713	0.358825	52.3535
BRADI1G78230	1	74288332	74290508	GRMZM2G060265	1	1953455	1955531	0.202319	0.562481	0.359691	46.105
BRADI1G78230	1	74288332	74290508	GRMZM2G117949	9	117530782	117531764	0.348784	0.680668	0.512415	55.7924
BRADI3G32890	3	35293935	35296298	GRMZM2G079470	1	88488422	88491040	0.178485	0.480345	0.371578	39.3725
BRADI3G32890	3	35293935	35296298	GRMZM2G060265	1	1953455	1955531	0.310265	0.638135	0.486206	52.3061
BRADI3G32890	3	35293935	35296298	GRMZM2G173429	10	135825173	135827459	0.820015	1.0191	0.804646	83.5328
BRADI3G32890	3	35293935	35296298	GRMZM2G098800	4	153223584	153226721	0.49295	1.31818	0.373961	108.048
BRADI3G32890	3	35293935	35296298	GRMZM2G110579	5	192899281	192902025	0.530535	1.63876	0.323742	134.324
BRADI3G32890	3	35293935	35296298	GRMZM2G117949	9	117530782	117531764	0.305334	0.438665	0.696053	35.9562
BRADI3G50930	3	52057936	52060629	GRMZM2G037792	10	138720419	138723128	0.175946	0.876452	0.200748	71.8403
BRADI3G50930	3	52057936	52060629	GRMZM5G825321	2	19769962	19772850	0.153625	0.803061	0.191299	65.8247
BRADI3G50930	3	52057936	52060629	GRMZM2G098800	4	153223584	153226721	0.107853	0.572129	0.188511	46.8958
BRADI3G50930	3	52057936	52060629	GRMZM2G131516	4	185481408	185484991	0.892313	1.5127	0.589881	123.992
BRADI3G50930	3	52057936	52060629	GRMZM2G110579	5	192899281	192902025	0.128118	0.580297	0.22078	47.5654
BRADI3G50930	3	52057936	52060629	GRMZM2G117949	9	117530782	117531764	0.433358
BRADI4G24867	4	30078539	30079945	GRMZM2G146018	3	142759880	142761574	0.361978	1.05819	0.342073	86.737
BRADI4G24867	4	30078539	30079945	GRMZM2G091656	4	213905717	213907179	0.222244	0.607681	0.365724	49.8099
BRADI4G41880	4	45831967	45833409	GRMZM2G146018	3	142759880	142761574	0.378866	0.732298	0.517366	60.0244
BRADI4G41880	4	45831967	45833409	GRMZM2G091656	4	213905717	213907179	0.447572	1.15909	0.38614	95.0075
BRADI1G36180	1	31848363	31849847	GRMZM2G143433	5	120520869	120522119	0.283362	0.65589	0.432026	53.7615
BRADI1G36180	1	31848363	31849847	GRMZM2G114680	9	103353117	103362197	0.222247	0.628295	0.35373	51.4996
BRADI3G07160	3	5306304	5307697	GRMZM2G143433	5	120520869	120522119	0.227295	0.561806	0.40458	46.0496
BRADI3G07160	3	5306304	5307697	GRMZM2G169636	7	165196140	165197777	0.863164	0.921796	0.936394	75.557
BRADI3G07160	3	5306304	5307697	GRMZM2G114680	9	103353117	103362197	0.276606	0.525131	0.526738	43.0435
BRADI1G03620	1	2398465	2400645	GRMZM2G049159	1	40143545	40147542	0.406774
BRADI1G03620	1	2398465	2400645	GRMZM2G368909	1	293715271	293717691	0.231152	1.07889	0.214251	88.4333
BRADI1G03620	1	2398465	2400645	GRMZM2G089662	6	38410832	38413066	0.57098	2.66124	0.214554	218.134
BRADI1G15123	1	12115252	12117021	GRMZM2G335814	1	248734599	248737101	0.244296	0.767698	0.31822	62.9261
BRADI2G52227	2	51665623	51668249	GRMZM5G895672	4	827079	829016	0.43926	1.00393	0.437539	82.2895
BRADI2G54670	2	53518909	53522500	GRMZM2G157679	3	180798590	180801759	0.116652	0.728298	0.160171	59.6965
BRADI2G54670	2	53518909	53522500	GRMZM2G098784	9	140092351	140095584	0.451705
BRADI4G03867	4	3112277	3115094	GRMZM2G179325	1	155690714	155694188	0.1894	0.763266	0.248144	62.5628
BRADI4G03867	4	3112277	3115094	GRMZM2G159475	3	125733039	125735799	0.176539	0.803667	0.219667	65.8744
BRADI4G09155	4	8471104	8472921	GRMZM2G317287	10	1886674	1888997	1.13537	1.37856	0.823593	112.997
BRADI4G09155	4	8471104	8472921	GRMZM2G159475	3	125733039	125735799	0.411206	1.17502	0.349957	96.3128
BRADI4G09155	4	8471104	8472921	GRMZM5G895672	4	827079	829016	0.414823	1.06443	0.389716	87.248
BRADI4G09155	4	8471104	8472921	GRMZM2G018254	4	513060	515231	0.438236	1.23421	0.355075	101.165
BRADI4G09155	4	8471104	8472921	GRMZM2G106336	4	2654200	2655918	0.48512	1.24594	0.38936	102.127
BRADI1G23350	1	18721745	18725428	GRMZM2G019060	2	209040871	209042963	0.891191	3.18201	0.280072	260.82
BRADI1G23350	1	18721745	18725428	GRMZM2G431309	2	208500828	208504903	0.1044	0.98867	0.105597	81.0385
BRADI1G23350	1	18721745	18725428	GRMZM2G098517	7	161325637	161329188	0.124474	1.22897	0.101284	100.735
BRADI1G25370	1	20630054	20634806	GRMZM5G821439	2	204949825	204954417	0.0593778	0.666366	0.0891068	54.6202
BRADI2G56910	2	55161058	55163046	GRMZM5G821439	2	204949825	204954417	0.661727	2.15953	0.306422	177.01
BRADI2G56910	2	55161058	55163046	GRMZM2G153333	6	148102723	148106458	0.157889	0.958491	0.164727	78.5649
BRADI3G24210	3	23717860	23721131	GRMZM2G116638	1	137434614	137440188	0.111538	0.60443	0.184535	49.5435
BRADI3G24210	3	23717860	23721131	GRMZM2G037286	6	155175171	155176649	0.808237
BRADI5G19190	5	22222594	22224786	GRMZM2G173429	10	135825173	135827459	0.152884	0.547163	0.279413	44.8494
BRADI5G19190	5	22222594	22224786	GRMZM2G109869	2	15351727	15354059	0.142063	0.568264	0.249994	46.579
BRADI5G19190	5	22222594	22224786	GRMZM2G028438	4	156049665	156051935	0.252554	0.663277	0.380767	54.3669
BRADI2G60750	2	58040145	58041542	GRMZM2G082387	3	150869807	150871966	0.852627	1.59442	0.534756	130.69
BRADI2G60750	2	58040145	58041542	GRMZM2G106336	4	2654200	2655918	0.962411	1.43448	0.670914	117.58
BRADI4G26520	4	31663202	31667199	GRMZM2G317287	10	1886674	1888997	0.403032	0.984485	0.409384	80.6955
BRADI4G26520	4	31663202	31667199	GRMZM2G140085	4	187217605	187218942	0.492106	0.973823	0.505334	79.8216
BRADI4G26520	4	31663202	31667199	GRMZM2G131516	4	185481408	185484991	0.798835	1.46284	0.546087	119.905
BRADI4G43200	4	46994385	46996001	GRMZM2G317287	10	1886674	1888997	0.548473	0.746541	0.734686	61.1919
BRADI4G43200	4	46994385	46996001	GRMZM2G140085	4	187217605	187218942	0.544892	0.688286	0.791665	56.4169
BRADI1G10330	1	7445169	7447109	GRMZM2G133169	1	270571160	270573052	0.0959924	0.502498	0.191031	41.1883
BRADI1G10330	1	7445169	7447109	GRMZM2G104342	5	9827131	9829504	0.0866453	0.562329	0.154083	46.0925
BRADI1G24310	1	19512819	19514400	GRMZM2G106548	7	158406894	158408665	0.119474	0.414595	0.288171	33.9832
BRADI2G22010	2	19460017	19461648	GRMZM2G049159	1	40143545	40147542	0.888843
BRADI2G22010	2	19460017	19461648	GRMZM2G173429	10	135825173	135827459	0.77368	0.948994	0.815264	77.7864
BRADI2G22010	2	19460017	19461648	GRMZM2G015080	2	150778730	150782551	0.550147	0.658026	0.836057	53.9366
BRADI2G22010	2	19460017	19461648	GRMZM2G037286	6	155175171	155176649	0.248213	0.585379	0.424021	47.9819
BRADI4G44090	4	47611399	47613223	GRMZM2G015080	2	150778730	150782551	0.0551771	0.521856	0.105732	42.7751
BRADI4G44090	4	47611399	47613223	GRMZM2G131516	4	185481408	185484991	0.0408201	0.455505	0.0896151	37.3365
BRADI4G44090	4	47611399	47613223	GRMZM2G037286	6	155175171	155176649	0.448605	1.06288	0.422067	87.121
BRADI1G22907	1	18395179	18397008	GRMZM2G431309	2	208500828	208504903	0.904311	1.13887	0.794045	93.3497
BRADI1G22907	1	18395179	18397008	GRMZM2G125501	2	209545748	209547741	0.133321	0.642358	0.207549	52.6523
BRADI1G22907	1	18395179	18397008	GRMZM2G159475	3	125733039	125735799	0.883892	1.37624	0.642253	112.806
BRADI1G22907	1	18395179	18397008	GRMZM2G097456	7	162247332	162249303	0.136414	0.67091	0.203327	54.9926
BRADI1G23060	1	18509849	18511681	GRMZM2G132794	1	77494290	77496510	0.18708	0.556605	0.336109	45.6234
BRADI1G23060	1	18509849	18511681	GRMZM2G019060	2	209040871	209042963	0.113835	0.652338	0.174502	53.4703
BRADI1G23060	1	18509849	18511681	GRMZM2G172657	7	161941687	161944142	0.107469	0.562426	0.191081	46.1005
BRADI1G60140	1	59371462	59373033	GRMZM2G110067	1	71030279	71032027	0.242686	0.56261	0.431356	46.1156
BRADI1G60140	1	59371462	59373033	GRMZM2G169636	7	165196140	165197777	0.324981	0.726202	0.447508	59.5248
BRADI1G60140	1	59371462	59373033	GRMZM2G359304	9	123178843	123180450	0.269437	0.534749	0.503858	43.8319
BRADI2G20760	2	18246550	18247812	GRMZM2G313078	6	156946311	156947989	0.160597	0.601242	0.267109	49.2822
									Means	0.399416	74.4198

## Sheet: Table S7
Table S7. The chromosome location, Ka and Ks values, and estimated divergence time for orthologous GRAS genes between Brachypodium and wheat.
Location on brachypodium distachyon genome				Location on wheat genome				Ka	Ks	Ka/Ks	Mya
ID	Chr.	Start	End	Gene ID	Chr.	Start	End
BRADI1G11090	1	8185615	8188209	TraesCS4B01G043100	4B	30863723	30861268	0.0382128	0.339887	0.112428	27.8596
BRADI1G11090	1	8185615	8188209	TraesCS4D01G040400	4D	18782933	18781062	0.0452567	0.356564	0.126924	29.2266
BRADI2G45117	2	45480009	45481826	TraesCS1A01G413800	1A	573442631	573441183	0.393862	0.621534	0.633694	50.9454
BRADI2G45117	2	45480009	45481826	TraesCS1B01G443800	1B	664809280	664807427	0.414836	0.694067	0.597689	56.8908
BRADI2G45117	2	45480009	45481826	TraesCS1D01G421200	1D	477241740	477240214	0.402117	0.642027	0.626324	52.6252
BRADI2G45117	2	45480009	45481826	TraesCS3A01G233000	3A	434951603	434949642	0.0735204	0.360917	0.203705	29.5833
BRADI2G45117	2	45480009	45481826	TraesCS3B01G262400	3B	420923884	420922117	0.0704889	0.374569	0.188187	30.7023
BRADI2G45117	2	45480009	45481826	TraesCS3D01G220100	3D	300503814	300500316	0.0731005	0.39252	0.186234	32.1737
BRADI2G57940	2	55974101	55975696	TraesCS3A01G392400	3A	640365397	640363339	0.104571	0.368442	0.28382	30.2002
BRADI2G57940	2	55974101	55975696	TraesCS3B01G424500	3B	662479828	662478275	0.0908856	0.379145	0.239712	31.0774
BRADI2G57940	2	55974101	55975696	TraesCS3D01G385400	3D	501032291	501030738	0.0898122	0.359581	0.249769	29.4739
BRADI1G49630	1	48313686	48315994	TraesCS4A01G430600	4A	701886979	701884035	0.121247	0.413359	0.293322	33.8819
BRADI1G49630	1	48313686	48315994	TraesCS7A01G059000	7A	28466835	28463842	0.127917	0.422442	0.302805	34.6264
BRADI1G49630	1	48313686	48315994	TraesCS7D01G053600	7D	28049365	28046271	0.127607	0.394011	0.323866	32.296
BRADI5G10320	5	13534786	13536528	TraesCS2A01G304000	2A	522489440	522487693	0.151096	0.38859	0.38883	31.8517
BRADI5G10320	5	13534786	13536528	TraesCS2B01G320700	2B	457337367	457335579	0.154062	0.39119	0.393829	32.0648
BRADI5G10320	5	13534786	13536528	TraesCS2D01G302600	2D	386481748	386479947	0.158335	0.381786	0.414723	31.2939
BRADI1G52240	1	50612727	50614340	TraesCS7A01G014200	7A	6338101	6334277	0.224723	0.476304	0.471806	39.0413
BRADI1G67340	1	65976101	65977831	TraesCS4A01G088500	4A	93982198	93980075	0.0932905	0.465339	0.200479	38.1425
BRADI1G67340	1	65976101	65977831	TraesCS4B01G215700	4B	455365538	455363597	0.0951958	0.461646	0.20621	37.8398
BRADI1G67340	1	65976101	65977831	TraesCS4D01G216200	4D	370303953	370301979	0.0932504	0.457422	0.203861	37.4936
BRADI1G78230	1	74288332	74290508	TraesCS1A01G209400	1A	372070231	372067594	0.230946	0.565045	0.408722	46.3152
BRADI1G78230	1	74288332	74290508	TraesCS1B01G223400	1B	401455270	401452777	0.238914	0.589594	0.405217	48.3274
BRADI1G78230	1	74288332	74290508	TraesCS1D01G212800	1D	298447115	298444632	0.223694	0.592405	0.377604	48.5578
BRADI1G78230	1	74288332	74290508	TraesCS4B01G367300	4B	654275964	654273505	0.147381	0.380402	0.387434	31.1805
BRADI1G78230	1	74288332	74290508	TraesCS5A01G535000	5A	691836020	691834107	0.139979	0.350047	0.399885	28.6924
BRADI3G32890	3	35293935	35296298	TraesCS1A01G209400	1A	372070231	372067594	0.136464	0.337491	0.404347	27.6632
BRADI3G32890	3	35293935	35296298	TraesCS1B01G223400	1B	401455270	401452777	0.140654	0.397332	0.353997	32.5682
BRADI3G32890	3	35293935	35296298	TraesCS1D01G212800	1D	298447115	298444632	0.137726	0.345885	0.398185	28.3512
BRADI3G32890	3	35293935	35296298	TraesCS4D01G360200	4D	507274006	507271557	0.274493	0.60632	0.452719	49.6984
BRADI3G32890	3	35293935	35296298	TraesCS5A01G535000	5A	691836020	691834107	0.290758	0.547447	0.531116	44.8727
BRADI3G50930	3	52057936	52060629	TraesCS6A01G247200	6A	459077418	459074425	0.0342513	0.332506	0.10301	27.2546
BRADI3G50930	3	52057936	52060629	TraesCS6B01G277400	6B	501773121	501771019	0.0340061	0.326768	0.104068	26.7842
BRADI3G50930	3	52057936	52060629	TraesCS6D01G229400	6D	321776843	321773997	0.0340517	0.345186	0.0986475	28.2939
BRADI4G24867	4	30078539	30079945	TraesCS4A01G209800	4A	503617870	503616357	0.0976638	0.264825	0.368787	21.7069
BRADI4G24867	4	30078539	30079945	TraesCS4B01G113300	4B	128026366	128024942	0.0948248	0.280974	0.337486	23.0307
BRADI4G24867	4	30078539	30079945	TraesCS4D01G110800	4D	91225860	91223440	0.0977529	0.251172	0.389187	20.5879
BRADI4G41880	4	45831967	45833409	TraesCS4A01G209800	4A	503617870	503616357	0.392751	0.948615	0.414026	77.7553
BRADI4G41880	4	45831967	45833409	TraesCS4B01G113300	4B	128026366	128024942	0.399708	0.980435	0.407684	80.3635
BRADI4G41880	4	45831967	45833409	TraesCS4D01G110800	4D	91225860	91223440	0.398707	0.937233	0.425409	76.8224
BRADI1G36180	1	31848363	31849847	TraesCS6A01G159500	6A	151528412	151523411	0.239865	0.701562	0.341901	57.5051
BRADI1G36180	1	31848363	31849847	TraesCS6B01G191800	6B	226144829	226139682	0.251464	0.666569	0.377251	54.6368
BRADI1G36180	1	31848363	31849847	TraesCS6D01G153000	6D	127085044	127083857	0.251051	0.658965	0.380978	54.0136
BRADI1G36180	1	31848363	31849847	TraesCS7A01G382800	7A	557555387	557553546	0.132924	0.497006	0.26745	40.7382
BRADI1G36180	1	31848363	31849847	TraesCS7B01G285500	7B	519785711	519784422	0.120424	0.471434	0.255441	38.6421
BRADI1G36180	1	31848363	31849847	TraesCS7D01G379200	7D	491248162	491246617	0.123328	0.469405	0.262733	38.4758
BRADI3G07160	3	5306304	5307697	TraesCS6A01G159500	6A	151528412	151523411	0.172556	0.508386	0.33942	41.671
BRADI3G07160	3	5306304	5307697	TraesCS6B01G191800	6B	226144829	226139682	0.182213	0.524752	0.347237	43.0125
BRADI3G07160	3	5306304	5307697	TraesCS6D01G153000	6D	127085044	127083857	0.18049	0.518415	0.348158	42.493
BRADI3G07160	3	5306304	5307697	TraesCS7D01G379200	7D	491248162	491246617	0.25914	0.478987	0.541016	39.2613
BRADI1G03620	1	2398465	2400645	TraesCS5A01G481300	5A	653850229	653847962	0.163121	0.540167	0.301982	44.276
BRADI1G03620	1	2398465	2400645	TraesCS5B01G494500	5B	662456472	662453721	0.152905	0.57238	0.267138	46.9164
BRADI1G03620	1	2398465	2400645	TraesCS5D01G494900	5D	526689797	526686982	0.159298	0.589257	0.270337	48.2997
BRADI2G54670	2	53518909	53522500	TraesCS3A01G360300	3A	608191673	608189211	0.0855752	0.441505	0.193826	36.1889
BRADI2G54670	2	53518909	53522500	TraesCS3B01G392600	3B	618151575	618148246	0.0839295	0.424551	0.19769	34.7993
BRADI2G54670	2	53518909	53522500	TraesCS3D01G354100	3D	464803585	464800459	0.0950843	0.419051	0.226904	34.3485
BRADI4G03867	4	3112277	3115094	TraesCS5A01G080300	5A	100620981	100618093	0.0913706	0.340959	0.267981	27.9474
BRADI4G03867	4	3112277	3115094	TraesCS5D01G092000	5D	100035755	100033281	0.0835165	0.376817	0.221636	30.8867
BRADI4G09155	4	8471104	8472921	TraesCS4A01G176700	4A	448108423	448106083	0.20676	0.559801	0.369346	45.8853
BRADI4G09155	4	8471104	8472921	TraesCS4B01G140800	4B	185223019	185218287	0.239671	0.758217	0.316098	62.1489
BRADI4G09155	4	8471104	8472921	TraesCS4D01G135500	4D	122172556	122169075	0.214288	0.560914	0.382033	45.9766
BRADI4G09160	4	8483783	8485705	TraesCS4A01G176600	4A	448105792	448098533	0.120176	0.47022	0.255574	38.5426
BRADI4G09160	4	8483783	8485705	TraesCS4B01G141100	4B	185869638	185867579	0.129575	0.433327	0.299025	35.5186
BRADI4G09170	4	8486593	8488521	TraesCS4A01G176200	4A	447782157	447776756	0.338997	1.18676	0.285648	97.2756
BRADI4G09170	4	8486593	8488521	TraesCS4D01G135900	4D	122256464	122254159	0.402418	1.0618	0.378996	87.0328
BRADI4G09197	4	8502369	8505137	TraesCS4D01G136000	4D	122259561	122257612	0.346618	1.0623	0.32629	87.0737
BRADI1G23350	1	18721745	18725428	TraesCS2A01G189600	2A	156366833	156364116	0.0761745	1.40536	0.0542029	115.193
BRADI1G23350	1	18721745	18725428	TraesCS2B01G217500	2B	206122512	206118898	0.0666226	0.839095	0.0793982	68.7783
BRADI1G23350	1	18721745	18725428	TraesCS2D01G198200	2D	145896313	145893706	0.0736788	1.03908	0.0709074	85.1709
BRADI1G25370	1	20630054	20634806	TraesCS2A01G214400	2A	200183412	200178913	0.0361994	0.292671	0.123687	23.9894
BRADI1G25370	1	20630054	20634806	TraesCS2B01G239400	2B	243573541	243568836	0.032998	0.285518	0.115572	23.4031
BRADI1G25370	1	20630054	20634806	TraesCS2D01G220200	2D	187531497	187529785	0.0385035	0.266911	0.144256	21.878
BRADI2G56910	2	55161058	55163046	TraesCS3A01G408000	3A	653244186	653240579	0.026744	0.362512	0.073774	29.7141
BRADI2G56910	2	55161058	55163046	TraesCS3B01G441600	3B	681100681	681097254	0.0271668	0.380939	0.0713152	31.2245
BRADI2G56910	2	55161058	55163046	TraesCS3D01G403100	3D	517277264	517273831	0.0239096	0.347469	0.0688106	28.4811
BRADI5G19190	5	22222594	22224786	TraesCS2A01G395400	2A	647348566	647345082	0.110897	0.381027	0.291048	31.2317
BRADI5G19190	5	22222594	22224786	TraesCS2B01G413500	2B	589214320	589211568	0.109778	0.398898	0.275203	32.6965
BRADI5G19190	5	22222594	22224786	TraesCS2D01G393200	2D	502112016	502108894	0.107474	0.374695	0.28683	30.7127
BRADI2G60750	2	58040145	58041542	TraesCS3A01G487500	3A	715279820	715278477	0.074536	0.476521	0.156417	39.0591
BRADI2G60750	2	58040145	58041542	TraesCS3D01G482600	3D	580089816	580088449	0.0915431	0.471781	0.194037	38.6706
BRADI4G26520	4	31663202	31667199	TraesCS4A01G185900	4A	465229277	465226124	0.222056	0.628783	0.353152	51.5396
BRADI4G26520	4	31663202	31667199	TraesCS4D01G127800	4D	112076341	112072431	0.25849	0.626378	0.412674	51.3425
BRADI4G26520	4	31663202	31667199	TraesCS5A01G135000	5A	304927682	304925583	0.612318	1.18615	0.516222	97.2255
BRADI4G26520	4	31663202	31667199	TraesCS5B01G133800	5B	250567236	250565474	0.630638	1.27223	0.495694	104.281
BRADI4G43200	4	46994385	46996001	TraesCS4A01G185900	4A	465229277	465226124	0.580117	1.38731	0.418159	113.714
BRADI4G43200	4	46994385	46996001	TraesCS4D01G127800	4D	112076341	112072431	0.594764	1.30146	0.456998	106.677
BRADI4G43200	4	46994385	46996001	TraesCS5A01G135000	5A	304927682	304925583	0.136082	0.407738	0.333749	33.4212
BRADI4G43200	4	46994385	46996001	TraesCS5B01G133800	5B	250567236	250565474	0.137625	0.446014	0.308567	36.5585
BRADI1G10330	1	7445169	7447109	TraesCS4A01G260600	4A	573173878	573170755	0.0782825	0.494273	0.158379	40.5142
BRADI1G10330	1	7445169	7447109	TraesCS4B01G054000	4B	42777218	42775025	0.0675733	0.442404	0.152741	36.2627
BRADI1G10330	1	7445169	7447109	TraesCS4D01G054000	4D	30006374	30004272	0.0721616	0.437128	0.165081	35.8302
BRADI1G24310	1	19512819	19514400	TraesCS2A01G200700	2A	173518014	173516662	0.100273	0.28076	0.357147	23.0131
BRADI1G24310	1	19512819	19514400	TraesCS2B01G228000	2B	222001445	222000096	0.0909273	0.288119	0.31559	23.6163
BRADI1G24310	1	19512819	19514400	TraesCS2D01G208500	2D	162891110	162889761	0.0950431	0.293658	0.323652	24.0703
BRADI2G22010	2	19460017	19461648	TraesCS1A01G304000	1A	497346953	497345478	0.190878	0.54221	0.352037	44.4434
BRADI2G22010	2	19460017	19461648	TraesCS1B01G314500	1B	539461753	539459881	0.20189	0.556207	0.362976	45.5907
BRADI2G22010	2	19460017	19461648	TraesCS1D01G303500	1D	401359394	401357566	0.205518	0.55647	0.369325	45.6123
BRADI2G22010	2	19460017	19461648	TraesCS4A01G191300	4A	470689936	470686956	0.540043	0.849163	0.635971	69.6035
BRADI2G22010	2	19460017	19461648	TraesCS4B01G124000	4B	148923302	148920216	0.553823	0.862798	0.641892	70.7212
BRADI2G22010	2	19460017	19461648	TraesCS4D01G122000	4D	105138153	105134937	0.545401	0.820113	0.665032	67.2224
BRADI2G22010	2	19460017	19461648	TraesCS5A01G144000	5A	319754769	319751748	0.566094	0.704949	0.803027	57.7827
BRADI2G22010	2	19460017	19461648	TraesCS5D01G148000	5D	234824022	234820984	0.576354	0.692662	0.832084	56.7756
BRADI4G44090	4	47611399	47613223	TraesCS1A01G304000	1A	497346953	497345478	0.453199	0.988593	0.458428	81.0322
BRADI4G44090	4	47611399	47613223	TraesCS1B01G314500	1B	539461753	539459881	0.445358	1.03546	0.430105	84.8741
BRADI4G44090	4	47611399	47613223	TraesCS1D01G303500	1D	401359394	401357566	0.447963	1.01654	0.440672	83.3233
BRADI4G44090	4	47611399	47613223	TraesCS4A01G191300	4A	470689936	470686956	0.0630472	0.638168	0.0987942	52.3088
BRADI4G44090	4	47611399	47613223	TraesCS4B01G124000	4B	148923302	148920216	0.0620323	0.670446	0.092524	54.9546
BRADI4G44090	4	47611399	47613223	TraesCS4D01G122000	4D	105138153	105134937	0.0630276	0.639023	0.0986311	52.379
BRADI4G44090	4	47611399	47613223	TraesCS5A01G144000	5A	319754769	319751748	0.0460816	0.461549	0.0998411	37.8319
BRADI4G44090	4	47611399	47613223	TraesCS5B01G143100	5B	270014138	270010915	0.0366776	0.518915	0.0706813	42.534
BRADI4G44090	4	47611399	47613223	TraesCS5D01G148000	5D	234824022	234820984	0.046096	0.509725	0.0904331	41.7807
BRADI1G22907	1	18395179	18397008	TraesCS2A01G194600	2A	163671276	163669154	0.123827	0.516017	0.239967	42.2964
BRADI1G22907	1	18395179	18397008	TraesCS2B01G212300	2B	196194295	196192468	0.121216	0.552063	0.21957	45.251
BRADI1G22907	1	18395179	18397008	TraesCS2D01G193300	2D	138249093	138246936	0.122034	0.554756	0.219978	45.4718
BRADI1G23060	1	18509849	18511681	TraesCS2A01G192600	2A	160688822	160686279	0.0807111	0.515061	0.156702	42.2181
BRADI1G23060	1	18509849	18511681	TraesCS2B01G214600	2B	199532589	199530429	0.0880444	0.526728	0.167153	43.1745
BRADI1G23060	1	18509849	18511681	TraesCS2D01G194800	2D	140551370	140548793	0.0467791	0.498551	0.0938302	40.8648
BRADI2G20760	2	18246550	18247812	TraesCS1A01G319700	1A	510448019	510446253	0.14765	0.470918	0.313536	38.5998
BRADI2G20760	2	18246550	18247812	TraesCS1B01G332000	1B	558088999	558087364	0.154551	0.501078	0.308436	41.072
BRADI2G20760	2	18246550	18247812	TraesCS1D01G319500	1D	413663969	413662297	0.147803	0.469211	0.315004	38.46
									Means	0.306564	45.9678

## Sheet: Table S8
Table S8. The primers used in this study
Gene name	Forward primer	Reverse primer	References
qBRADI1G00220	ATCGATCCCGATGAGGTGCT	ATGCTGCCATGAGCTTCATCTT
qBRADI1G03620	TTCACGGCTGGACGAACATAGG	CGCAAGCAACCACGTTTAGAGC
qBRADI1G10330	GGGGTGGATTTCGAGTTCGT	CTCATACTCCCCGAGGGTCA
qBRADI1G11090	AGGCTAACCACAACTCTGGC	CTCAGACATGACCTGGTCCG
qBRADI1G15123	AGGACTGAGAGGCCAGAGAG	TTCCCTTCCATCCCAACACG
qBRADI1G22907	GACGCCTTCGCTTCCTTACT	CGTAGGGACTTGAGCAGCAT
qBRADI1G23060	GCCTCCTACAGCTACTACAACAGC	TCATCCATGTAGAGCTGGTTGCC
qBRADI1G23350	CGAACACAGCCCCTTTTGTG	GAAGACCTCATGCCGTTCCA
qBRADI1G24310	GGCAAGAAGAATGCCACGGTTC	GCAAAGATTAGCACACGCAGCAAG
qBRADI1G25370	GCGATTGCAGAGGCATTGAG	TCACCTCGGGCATACTCTGA
qBRADI1G32070	CGGCCCAACACATACTGGAT	GCGTCTGGGTCTACGAGAAG
qBRADI1G36180	AAGCTAGCGGCGAAGATCGAAG	TTGTTGTTGTTGGTGGTGGTGTC
qBRADI1G47900	CGACACAGTTCTCGGTTGGA	GTGAACCTCTCGACCAGCTC
qBRADI1G49630	TGGTTGTTGAGCTTAGGTCCTTGC	TATGCTGTGAAGTGCCCTGCTTC
qBRADI1G52240	CGACCCTTCATCTCCCATGC	CCGTGGTCAACACAGACAAC
qBRADI1G60140	AGGACTCCATCTCCTTGCTGTC	ACGATCCCAATGTCGTCTTGCTG
qBRADI1G67340	TCTTCTTCTTCCCTCCACCACCAC	ATGTCCTGGAGCATCTGGAACG
qBRADI1G78230	GGCGTGGAGATGTTGAGTCTTG	TTTGTTTCCATGGCTGCTCACC
qBRADI2G13560	AGGGAGCTTGGAGAAAGGAAGG	ATCCTCGTTTGGACTCGTTAAGC
qBRADI2G22010	CGAGCCTTTGGTCGAGATACTG	CGCTTCCTCTCCTTCTTCTTCCTC
qBRADI2G45117	CGTGCCCCTACCTCAAGTTC	CCTGCATGAGGCTGAAATCG
qBRADI2G52227	GGGAGCCAGGTGTACCAATC	ACGGCATCCAAGATGGTCAG
qBRADI2G54670	TTGTCTCATCCAGCGGCTTT	GACTCTCAGCCACCACACTC
qBRADI2G56910	CTAGACTGTCGTCCTGGGGA	TCACCATACGGAGGAGCTGA
qBRADI2G57940	ACGGCATTGAGGACGTATCG	AGATGTGGTAAGGCGAGCTG
qBRADI2G60750	TTCGTGGAGGCGCTCAACTACTAC	ACGCCACGATGTCCTTGATCTC
qBRADI3G07160	CTGCACTACCCGTCGGAAG	CAGGACGAGACCGACATGAG
qBRADI3G24210	TTGCCAGACTGTCTTCGTCC	GGCTTCCCTGTGCAATTTGG
qBRADI3G32890	TGCTCGATCTGCTCAAACAACCG	TGCAGCTGAGAAGCCAATCCTC
qBRADI3G50930	CGGTTGGTGAAACAGCTTGG	CCGAATCAATTCCAGCAGCG
qBRADI4G03867	TTCAGTGCGCCATTCTTCGT	CCATCTTCCTCATAACCTGCCA
qBRADI4G09155	TCCGTGTTTGTGCATGCCATTG	AAGTACATCGCTTGGCGGAACC
qBRADI4G09160	CTTCTACCAGTACCCCGACCA	ATTGCCCTACTCTGAATGTCGT
qBRADI4G09170	ATGTTGTCCTCAGCACCATCCG	ATGTCCCGCTCAAGCACCAA
qBRADI4G09180	AGCCGGTTGCACATTGTTGA	AAATGGCACACTGAACACGC
qBRADI4G09190	AGCGCCCTGAGACATACAAGCA	CTTTGCACCAACCACCGCTGA
qBRADI4G09197	CGCCCCGAGACTTACAAGCAA	TCATCGTCAGCAGCAACCCAT
qBRADI4G09235	TATCGCCAATGGATCGCACAGC	AACGCCGTGAAGTGGGATAACG
qBRADI4G18390	ATGCCCACAGTAACAGCGGTA	TCCGGCATCGCTAGGCACTC
qBRADI4G24867	GTAACACCTCCTTCGTCGACT	TCACAGGCCCATAGTGCTC
qBRADI4G26520	TCATGTGGGCAACGACACCTTC	AAACTGTCACGGAGATTTGTGGTG
qBRADI4G41880	CACCGCACGGGTCAATGACA	CTTCCAGCACAGAGCAAGCC
qBRADI4G43200	TCCCCGACGATGTCCGCCTT	CCCGCTCCAGGCAGTCGAAC
qBRADI4G43680	ACCAGAGCCGTAACATTGGAC	TTCTGCGCTTCCTCAACACCT
qBRADI4G44090	TTCCATGGTAGCCTTTGCTTTGC	TGGGCAGAATGGTAGTAGTGGTAG
qBRADI5G10320	ATCATCGCCCGCCCATAAATGC	GCTCGCGATGCAGTTGATCATTC
qBRADI5G19190	ATCCGACCTCACCGTTCACAG	CGCACCCCAGCTTTGATGAATCG
qGA20ox1	CTACGCAAGCAGTTTCACCG	TACACCTTCCCAAATGGCTG	Wang et al. 2014
qGA20ox2	TCCAACGATAATAGTGGCT	TTGGCATGGAGGATAATGA	Zentella et al. 2007
qGA3ox1	CCTCAACTACTGCGATATCG	AATCTGAACTGAGACTGGCC	Wang et al. 2014
qGA2ox2	GGAAGAGGCGGAGAAGATGG	CCGTTAGTCATAACCTGAAGAGC	Wang et al. 2014
qGA2	ATCGGACCTCCACTTCCAGA	CTCTCGTGTTTCATGTGCAAT
qGA3	CCATGCTAGGGACCATCCAC	TTCATCACCGCGAGTCTACG
qAtPRE1	CAGCCTCGAAAGTATTGCAAG	TTCTAATAACGGCGGCTTCAG	Park et al. 2013
qAtEXP8	CATGTATGAAGAAAGGAGGAATAAG	AACTGCCAATTAGAAGGAGCCACG	Park et al. 2013
BdGAPDH	GTTGCTCTCCAGAGCGATGAC	ACTCCACGACATAATCGGCAC
AtGAPDH	TTGGTGACAACAGGTCAAGCA	AAACTTGTCGCTCAATGCAATC	Czechowski et al. 2005
BdSLR1OE	tcagcagtcgaagagcATGAAGCGCGAGTACCAAGAC	ttagcgtgtgaagagcCTTGGGATGTGTACTTACAGCGTT
BdSLRL1OE	tcagcagtcgaagagcATGGCCATGGGCTCGTTCCCCT	ttagcgtgtgaagagcTTACAAAAACATGTTGGCAGC
BdSLRL1FL	ACACCGCCCGCCGAGCGCCAA	TTACAAAAACATGTTGGCAGC
RACEPR1		CTGTGCATGTCCGATGCCGCGTAGTAG
RACEPR2		CGGGAGAAAGGACGGCAATAAACTG
BdSLR1Y2H	ggtggtcatATGAAGCGCGAGTACCAAGAC	ggtggtgaattCTTGGGATGTGTACTTACAGCGTT
BdSLRL1Y2H	ggtggtcatATGGCCATGGGCTCGTTCC	ggtggtgaattcTTACAAAAACATGTTGGCAGCA
BdGID1Y2H	ggtggtcatATGGCCGGCAGCGACGAGGTCAAC	ggtggtgaattCTAGAGGAGGTTAGCTTGGAGGA
BdPIF3Y2H	ggtggtcatATGTCCGACGGCAACGAGTTC	ggtggtgaatTCACTGTTTAGCTTCCTTGTT
BdPIF4Y2H	ggtggtcatATGGGAGACGCATCCAGACCCCT	ggtggtgaatTCATATTCTGTTTGGATGCATCCC
BdSCL3Y2H	ggtggtcatATGATCCAGCAGCAGGACACG	ggtggtgaattCGGCGGAATCAGTCGAACCTG
BdSLR1BiFC	ATCTCGAGCTCAAGC TTCGAA ATGAAGCGCGAGTACCAAGAC	CCGTCGACTGCAGAA TTCGAA AGCCATGCGCCAGGCCGAAGT
BdSLRL1BiFC	ATCTCGAGCTCAAGC TTCGAA ATGGCCATGGGCTCGTTCC	CCGTCGACTGCAGAA TTCGAA CAAAAACATGTTGGCAGCA
BdGID1BiFC	ATCTCGAGCTCAAGC TTCGAA ATGGCCGGCAGCGACGAGGTCAAC	CCGTCGACTGCAGAA TTCGAA GAGGAGGTTAGCTTGGAGGA
BdPIF3BiFC	ATCTCGAGCTCAAGC TTCGAA ATGTCCGACGGCAACGAGT	CCGTCGACTGCAGAA TTCGAA CTGTTTAGCTTCCTTGTT
BdPIF4BiFC	ATCTCGAGCTCAAGC TTCGAA ATGGGAGACGCATCCAGACCCCT	CCGTCGACTGCAGAA TTCGAA TATTCTGTTTGGATGCATCCC

## Sheet: Table S9
Table S9. GO annotations of BdGRAS proteins
Subfamily	Gene Name
LlSCL	BRADI2G52227	GO:0003700	GO:0005634	GO:0006351	GO:0006355	GO:0043565
	BRADI4G09197	GO:0006351	GO:0006355
	BRADI4G09160	GO:0006351	GO:0006355
	BRADI4G09170	GO:0006351	GO:0006355
	BRADI4G09180	GO:0006351	GO:0006355
	BRADI4G09190	GO:0003700	GO:0005634	GO:0006351	GO:0006355	GO:0043565
	BRADI4G03867	GO:0006351	GO:0006355
	BRADI4G09155	GO:0003700	GO:0005634	GO:0006351	GO:0006355	GO:0043565
	BRADI1G00220	GO:0006351	GO:0006355
	BRADI4G09235	GO:0006351	GO:0006355
	BRADI2G54670	GO:0003700	GO:0005634	GO:0006351	GO:0006355	GO:0043565
	BRADI1G03620	GO:0003700	GO:0005634	GO:0006351	GO:0006355	GO:0043565
	BRADI4G43680	GO:0005575	GO:0005622	GO:0005623	GO:0005634	GO:0005737	GO:0005829	GO:0006139	GO:0006351	GO:0006355	GO:0006725	GO:0006807	GO:0008150	GO:0008152	GO:0009058	GO:0009059	GO:0009410	GO:0009889	GO:0009891	GO:0009893	GO:0009987	GO:0010033	GO:0010200	GO:0010243	GO:0010467	GO:0010468	GO:0010556	GO:0010557	GO:0010604	GO:0010628	GO:0016070	GO:0018130	GO:0019219	GO:0019222	GO:0019438	GO:0031323	GO:0031325	GO:0031326	GO:0031328	GO:0032774	GO:0034641	GO:0034645	GO:0034654	GO:0042221	GO:0043170	GO:0043226	GO:0043227	GO:0043229	GO:0043231
	BRADI1G15123	GO:0006351	GO:0006355
SHR	BRADI1G22907	GO:0006139	GO:0006351	GO:0006355	GO:0006725	GO:0006807	GO:0008150	GO:0008152	GO:0009058	GO:0009059	GO:0009889	GO:0009987	GO:0010467	GO:0010468	GO:0010556	GO:0016070	GO:0018130	GO:0019219	GO:0019222	GO:0019438	GO:0031323	GO:0031326	GO:0032774	GO:0034641	GO:0034645	GO:0034654	GO:0043170	GO:0044237	GO:0044238	GO:0044249	GO:0044260	GO:0044271	GO:0046483	GO:0050789	GO:0050794	GO:0051171	GO:0051252	GO:0060255	GO:0065007	GO:0071704	GO:0080090	GO:0090304	GO:0097659	GO:1901360	GO:1901362	GO:1901576	GO:1903506	GO:2000112	GO:2001141
	BRADI2G20760	GO:0003700	GO:0005634	GO:0006351	GO:0006355	GO:0043565
	BRADI1G60140	GO:0001763	GO:0006139	GO:0006351	GO:0006355	GO:0006725	GO:0006807	GO:0007275	GO:0008150	GO:0008152	GO:0009058	GO:0009059	GO:0009653	GO:0009889	GO:0009987	GO:0010016	GO:0010223	GO:0010346	GO:0010467	GO:0010468	GO:0010556	GO:0010817	GO:0016070	GO:0018130	GO:0019219	GO:0019222	GO:0019438	GO:0022603	GO:0031323	GO:0031326	GO:0032501	GO:0032502	GO:0032774	GO:0034641	GO:0034645	GO:0034654	GO:0042445	GO:0042446	GO:0043170	GO:0044237	GO:0044238	GO:0044249	GO:0044260	GO:0044271	GO:0044699	GO:0044707	GO:0044767	GO:0046483	GO:0048367
	BRADI1G23060	GO:0000278	GO:0001071	GO:0003002	GO:0003674	GO:0003676	GO:0003677	GO:0003700	GO:0005488	GO:0005515	GO:0005575	GO:0005622	GO:0005623	GO:0005634	GO:0006351	GO:0006355	GO:0007049	GO:0007275	GO:0007346	GO:0007389	GO:0008150	GO:0008356	GO:0009956	GO:0009987	GO:0032501	GO:0032502	GO:0042592	GO:0043226	GO:0043227	GO:0043229	GO:0043231	GO:0043565	GO:0044424	GO:0044464	GO:0044699	GO:0044707	GO:0044763	GO:0044767	GO:0045786	GO:0045930	GO:0048366	GO:0048367	GO:0048519	GO:0048523	GO:0048731	GO:0048827	GO:0048856	GO:0048878	GO:0050789
PAT1	BRADI5G19190	GO:0005575	GO:0005622	GO:0005623	GO:0005634	GO:0005737	GO:0006139	GO:0006351	GO:0006355	GO:0006725	GO:0006807	GO:0008150	GO:0008152	GO:0009058	GO:0009059	GO:0009889	GO:0009987	GO:0010467	GO:0010468	GO:0010556	GO:0016070	GO:0018130	GO:0019219	GO:0019222	GO:0019438	GO:0031323	GO:0031326	GO:0032774	GO:0034641	GO:0034645	GO:0034654	GO:0043170	GO:0043226	GO:0043227	GO:0043229	GO:0043231	GO:0044237	GO:0044238	GO:0044249	GO:0044260	GO:0044271	GO:0044424	GO:0044464	GO:0046483	GO:0050789	GO:0050794	GO:0051171	GO:0051252	GO:0060255
	BRADI2G56910	GO:0006139	GO:0006351	GO:0006355	GO:0006725	GO:0006807	GO:0008150	GO:0008152	GO:0009058	GO:0009059	GO:0009889	GO:0009987	GO:0010467	GO:0010468	GO:0010556	GO:0016070	GO:0018130	GO:0019219	GO:0019222	GO:0019438	GO:0031323	GO:0031326	GO:0032774	GO:0034641	GO:0034645	GO:0034654	GO:0043170	GO:0044237	GO:0044238	GO:0044249	GO:0044260	GO:0044271	GO:0046483	GO:0050789	GO:0050794	GO:0051171	GO:0051252	GO:0060255	GO:0065007	GO:0071704	GO:0080090	GO:0090304	GO:0097659	GO:1901360	GO:1901362	GO:1901576	GO:1903506	GO:2000112	GO:2001141
	BRADI1G25370	GO:0003700	GO:0005634	GO:0006351	GO:0006355	GO:0043565
	BRADI1G23350	GO:0005575	GO:0005622	GO:0005623	GO:0005737	GO:0005829	GO:0006139	GO:0006351	GO:0006355	GO:0006725	GO:0006807	GO:0008150	GO:0008152	GO:0009058	GO:0009059	GO:0009889	GO:0009987	GO:0010467	GO:0010468	GO:0010556	GO:0016070	GO:0018130	GO:0019219	GO:0019222	GO:0019438	GO:0031323	GO:0031326	GO:0032774	GO:0034641	GO:0034645	GO:0034654	GO:0043170	GO:0044237	GO:0044238	GO:0044249	GO:0044260	GO:0044271	GO:0044424	GO:0044444	GO:0044464	GO:0046483	GO:0050789	GO:0050794	GO:0051171	GO:0051252	GO:0060255	GO:0065007	GO:0071704	GO:0080090
	BRADI3G24210	GO:0000162	GO:0003674	GO:0003824	GO:0004048	GO:0005488	GO:0005515	GO:0005575	GO:0005622	GO:0005623	GO:0005737	GO:0006082	GO:0006139	GO:0006351	GO:0006355	GO:0006520	GO:0006568	GO:0006576	GO:0006586	GO:0006725	GO:0006807	GO:0007275	GO:0008150	GO:0008152	GO:0008652	GO:0009058	GO:0009059	GO:0009072	GO:0009073	GO:0009308	GO:0009309	GO:0009314	GO:0009416	GO:0009507	GO:0009526	GO:0009532	GO:0009536	GO:0009570	GO:0009628	GO:0009639	GO:0009640	GO:0009791	GO:0009889	GO:0009941	GO:0009987	GO:0010033	GO:0010200	GO:0010243	GO:0010467
SCR	BRADI1G24310	GO:0001708	GO:0005575	GO:0005622	GO:0005623	GO:0005634	GO:0006139	GO:0006351	GO:0006355	GO:0006725	GO:0006807	GO:0007275	GO:0008150	GO:0008152	GO:0009058	GO:0009059	GO:0009889	GO:0009987	GO:0010467	GO:0010468	GO:0010556	GO:0016070	GO:0018130	GO:0019219	GO:0019222	GO:0019438	GO:0030154	GO:0031323	GO:0031326	GO:0032501	GO:0032502	GO:0032774	GO:0034641	GO:0034645	GO:0034654	GO:0043170	GO:0043226	GO:0043227	GO:0043229	GO:0043231	GO:0044237	GO:0044238	GO:0044249	GO:0044260	GO:0044271	GO:0044424	GO:0044464	GO:0044699	GO:0044707
	BRADI4G44090	GO:0001071	GO:0001708	GO:0003002	GO:0003674	GO:0003676	GO:0003677	GO:0003700	GO:0005488	GO:0005515	GO:0005575	GO:0005622	GO:0005623	GO:0005634	GO:0006351	GO:0006355	GO:0007275	GO:0007389	GO:0008104	GO:0008150	GO:0008356	GO:0009605	GO:0009606	GO:0009628	GO:0009629	GO:0009630	GO:0009956	GO:0009987	GO:0022622	GO:0030154	GO:0032501	GO:0032502	GO:0032507	GO:0033036	GO:0033365	GO:0034504	GO:0034613	GO:0042802	GO:0042803	GO:0043226	GO:0043227	GO:0043229	GO:0043231	GO:0043565	GO:0044424	GO:0044464	GO:0044699	GO:0044707	GO:0044763
	BRADI2G13560	GO:0003700	GO:0005634	GO:0006355	GO:0043565
	BRADI2G22010	GO:0006351	GO:0006355
DLT	BRADI1G49630	GO:0006139	GO:0006351	GO:0006355	GO:0006725	GO:0006807	GO:0008150	GO:0008152	GO:0009058	GO:0009059	GO:0009889	GO:0009987	GO:0010467	GO:0010468	GO:0010556	GO:0016070	GO:0018130	GO:0019219	GO:0019222	GO:0019438	GO:0031323	GO:0031326	GO:0032774	GO:0034641	GO:0034645	GO:0034654	GO:0043170	GO:0044237	GO:0044238	GO:0044249	GO:0044260	GO:0044271	GO:0046483	GO:0050789	GO:0050794	GO:0051171	GO:0051252	GO:0060255	GO:0065007	GO:0071704	GO:0080090	GO:0090304	GO:0097659	GO:1901360	GO:1901362	GO:1901576	GO:1903506	GO:2000112	GO:2001141
SCL4/7	BRADI1G10330	GO:0006139	GO:0006351	GO:0006355	GO:0006725	GO:0006807	GO:0008150	GO:0008152	GO:0009058	GO:0009059	GO:0009889	GO:0009987	GO:0010467	GO:0010468	GO:0010556	GO:0016070	GO:0018130	GO:0019219	GO:0019222	GO:0019438	GO:0031323	GO:0031326	GO:0032774	GO:0034641	GO:0034645	GO:0034654	GO:0043170	GO:0044237	GO:0044238	GO:0044249	GO:0044260	GO:0044271	GO:0046483	GO:0050789	GO:0050794	GO:0051171	GO:0051252	GO:0060255	GO:0065007	GO:0071704	GO:0080090	GO:0090304	GO:0097659	GO:1901360	GO:1901362	GO:1901576	GO:1903506	GO:2000112	GO:2001141
	BRADI5G10320	GO:0003700	GO:0005634	GO:0006351	GO:0006355	GO:0043565
LAS	BRADI3G07160	GO:0003700	GO:0005634	GO:0006351	GO:0006355	GO:0010014	GO:0043565
	BRADI1G36180	GO:0001763	GO:0005575	GO:0005622	GO:0005623	GO:0005634	GO:0006139	GO:0006351	GO:0006355	GO:0006725	GO:0006807	GO:0007275	GO:0008150	GO:0008152	GO:0009058	GO:0009059	GO:0009653	GO:0009889	GO:0009987	GO:0010016	GO:0010223	GO:0010346	GO:0010467	GO:0010468	GO:0010556	GO:0016070	GO:0018130	GO:0019219	GO:0019222	GO:0019438	GO:0031323	GO:0031326	GO:0032501	GO:0032502	GO:0032774	GO:0034641	GO:0034645	GO:0034654	GO:0043170	GO:0043226	GO:0043227	GO:0043229	GO:0043231	GO:0044237	GO:0044238	GO:0044249	GO:0044260	GO:0044271	GO:0044424
HAM	BRADI1G67340	GO:0006139	GO:0006351	GO:0006355	GO:0006725	GO:0006807	GO:0008150	GO:0008152	GO:0009058	GO:0009059	GO:0009889	GO:0009987	GO:0010467	GO:0010468	GO:0010556	GO:0016070	GO:0018130	GO:0019219	GO:0019222	GO:0019438	GO:0031323	GO:0031326	GO:0032774	GO:0034641	GO:0034645	GO:0034654	GO:0043170	GO:0044237	GO:0044238	GO:0044249	GO:0044260	GO:0044271	GO:0046483	GO:0050789	GO:0050794	GO:0051171	GO:0051252	GO:0060255	GO:0065007	GO:0071704	GO:0080090	GO:0090304	GO:0097659	GO:1901360	GO:1901362	GO:1901576	GO:1903506	GO:2000112	GO:2001141
	BRADI4G24867	GO:0003700	GO:0005634	GO:0006351	GO:0006355	GO:0043565
	BRADI4G41880	GO:0006351	GO:0006355
	BRADI1G52240	GO:0000003	GO:0000902	GO:0000904	GO:0003006	GO:0003674	GO:0003824	GO:0004402	GO:0005488	GO:0005515	GO:0005575	GO:0005622	GO:0005623	GO:0005634	GO:0006139	GO:0006259	GO:0006281	GO:0006351	GO:0006355	GO:0006725	GO:0006807	GO:0006950	GO:0006974	GO:0007275	GO:0007623	GO:0008080	GO:0008150	GO:0008152	GO:0009058	GO:0009059	GO:0009314	GO:0009411	GO:0009416	GO:0009628	GO:0009648	GO:0009653	GO:0009791	GO:0009826	GO:0009888	GO:0009889	GO:0009932	GO:0009987	GO:0010015	GO:0010053	GO:0010054	GO:0010224	GO:0010228	GO:0010467	GO:0010468
	BRADI3G50930	GO:0000003	GO:0000902	GO:0000904	GO:0003006	GO:0003674	GO:0003824	GO:0004402	GO:0005488	GO:0005515	GO:0005575	GO:0005622	GO:0005623	GO:0005634	GO:0006139	GO:0006259	GO:0006281	GO:0006351	GO:0006355	GO:0006725	GO:0006807	GO:0006950	GO:0006974	GO:0007275	GO:0007623	GO:0008080	GO:0008150	GO:0008152	GO:0009058	GO:0009059	GO:0009314	GO:0009411	GO:0009416	GO:0009628	GO:0009648	GO:0009653	GO:0009791	GO:0009826	GO:0009888	GO:0009889	GO:0009932	GO:0009987	GO:0010015	GO:0010053	GO:0010054	GO:0010224	GO:0010228	GO:0010467	GO:0010468
	BRADI1G78230	GO:0000003	GO:0000902	GO:0000904	GO:0003006	GO:0003674	GO:0003824	GO:0004402	GO:0005488	GO:0005515	GO:0005575	GO:0005622	GO:0005623	GO:0005634	GO:0006139	GO:0006259	GO:0006281	GO:0006351	GO:0006355	GO:0006725	GO:0006807	GO:0006950	GO:0006974	GO:0007275	GO:0007623	GO:0008080	GO:0008150	GO:0008152	GO:0009058	GO:0009059	GO:0009314	GO:0009411	GO:0009416	GO:0009628	GO:0009648	GO:0009653	GO:0009791	GO:0009826	GO:0009888	GO:0009889	GO:0009932	GO:0009987	GO:0010015	GO:0010053	GO:0010054	GO:0010224	GO:0010228	GO:0010467	GO:0010468
	BRADI3G32890	GO:0000003	GO:0000902	GO:0000904	GO:0003006	GO:0003674	GO:0003824	GO:0004402	GO:0005488	GO:0005515	GO:0005575	GO:0005622	GO:0005623	GO:0005634	GO:0006139	GO:0006259	GO:0006281	GO:0006351	GO:0006355	GO:0006725	GO:0006807	GO:0006950	GO:0006974	GO:0007275	GO:0007623	GO:0008080	GO:0008150	GO:0008152	GO:0009058	GO:0009059	GO:0009314	GO:0009411	GO:0009416	GO:0009628	GO:0009648	GO:0009653	GO:0009791	GO:0009826	GO:0009888	GO:0009889	GO:0009932	GO:0009987	GO:0010015	GO:0010053	GO:0010054	GO:0010224	GO:0010228	GO:0010467	GO:0010468
DELLA	BRADI2G57940	GO:0003700	GO:0005634	GO:0006351	GO:0006355	GO:0043565
	BRADI4G18390	GO:0006351	GO:0006355
	BRADI1G11090	GO:0000003	GO:0000910	GO:0000975	GO:0001067	GO:0001071	GO:0001101	GO:0003002	GO:0003006	GO:0003674	GO:0003676	GO:0003677	GO:0003700	GO:0005488	GO:0005515	GO:0005575	GO:0005622	GO:0005623	GO:0005634	GO:0006139	GO:0006351	GO:0006355	GO:0006725	GO:0006807	GO:0006808	GO:0006810	GO:0006950	GO:0006970	GO:0006972	GO:0007049	GO:0007154	GO:0007165	GO:0007267	GO:0007275	GO:0007389	GO:0008150	GO:0008152	GO:0009056	GO:0009057	GO:0009058	GO:0009059	GO:0009314	GO:0009416	GO:0009628	GO:0009639	GO:0009651	GO:0009719	GO:0009723	GO:0009725
	BRADI2G45117	GO:0003700	GO:0005634	GO:0006351	GO:0006355	GO:0009723	GO:0009737	GO:0009863	GO:0009867	GO:0009938	GO:0010187	GO:0042538	GO:0043565	GO:2000033	GO:2000377
	BRADI1G32070	GO:0006351	GO:0006355
	BRADI1G47900	GO:0006351	GO:0006355
SCL3	BRADI2G60750	GO:0001101	GO:0005575	GO:0005622	GO:0005623	GO:0005634	GO:0006139	GO:0006351	GO:0006355	GO:0006725	GO:0006807	GO:0008150	GO:0008150	GO:0008152	GO:0009058	GO:0009059	GO:0009719	GO:0009725	GO:0009739	GO:0009889	GO:0009987	GO:0010033	GO:0010467	GO:0010468	GO:0010556	GO:0016070	GO:0018130	GO:0019219	GO:0019222	GO:0019438	GO:0031323	GO:0031326	GO:0032774	GO:0033993	GO:0034641	GO:0034645	GO:0034654	GO:0042221	GO:0043170	GO:0043226	GO:0043227	GO:0043229	GO:0043231	GO:0044237	GO:0044238	GO:0044249	GO:0044260	GO:0044271	GO:0044424
	BRADI4G43200	GO:0006351	GO:0006355
	BRADI4G26520	GO:0006351	GO:0006355
[truncated: 190 more columns]

## Sheet: Table S10
Table S10. GO descriptions for BdGRAS proteins
ID	Term	Aspect	Evidence_code	Assigned_by
GO:0000003	reproduction	P	IEA	PlantRegMap(RBH)
GO:0000162	tryptophan biosynthetic process	P	IEA	PlantRegMap(InterPro)
GO:0000278	mitotic cell cycle	P	IEA	PlantRegMap(RBH)
GO:0000902	cell morphogenesis	P	IEA	PlantRegMap(InterPro)
GO:0000904	cell morphogenesis involved in differentiation	P	IEA	PLAZA(InterPro)
GO:0000910	cytokinesis	P	IEA	PLAZA(InterPro)
GO:0000975	regulatory region DNA binding	F	IEA	PlantRegMap(RBH)
GO:0001067	regulatory region nucleic acid binding	F	IEA	PLAZA(InterPro)
GO:0001071	nucleic acid binding transcription factor activity	F	IEA	PLAZA(InterPro)
GO:0001101	response to acid chemical	P	IEA	PLAZA(InterPro)
GO:0001708	cell fate specification	P	IEA	PlantRegMap(RBH)
GO:0001763	morphogenesis of a branching structure	F	IEA	PLAZA(InterPro)
GO:0003002	regionalization	P	IEA	PlantRegMap(RBH)
GO:0003006	developmental process involved in reproduction	P	IEA	PlantRegMap(RBH)
GO:0003674	molecular_function	F	IEA	PLAZA(InterPro)
GO:0003676	nucleic acid binding	F	IEA	PlantRegMap(InterPro)
GO:0003677	DNA binding	F	IEA	PlantRegMap(InterPro)
GO:0003700	transcription factor activity, sequence-specific DNA binding	F	IEA	PlantRegMap(InterPro)
GO:0003824	catalytic activity	F	IEA	PlantRegMap(InterPro)
GO:0004048	anthranilate phosphoribosyltransferase activity	F	IEA	PlantRegMap(InterPro)
GO:0004402	histone acetyltransferase activity	F	IEA	PlantRegMap(InterPro)
GO:0005488	binding	F	IEA	PlantRegMap(InterPro)
GO:0005515	protein binding	F	IEA	PlantRegMap(InterPro)
GO:0005575	cellular component	C	IEA	PLAZA(InterPro)
GO:0005622	intracellular	C	IEA	PlantRegMap(InterPro)
GO:0005623	cell	C	IEA	PlantRegMap(RBH)
GO:0005634	nucleus	C	IEA	PlantRegMap(InterPro)
GO:0005737	cytoplasm	C	IEA	PlantRegMap(InterPro)
GO:0005829	cytosol	C	IEA	PlantRegMap(InterPro)
GO:0006082	organic acid metabolic process	P	IEA	PLAZA(InterPro)
GO:0006139	nucleobase-containing compound metabolic process	P	IEA	PlantRegMap(InterPro)
GO:0006259	DNA metabolic process	P	IEA	PlantRegMap(InterPro)
GO:0006281	DNA repair	P	IEA	PlantRegMap(InterPro)
GO:0006351	transcription, DNA-templated	P	IEA	PlantRegMap(InterPro)
GO:0006355	regulation of transcription, DNA-templated	P	IEA	PlantRegMap(InterPro)
GO:0006520	cellular amino acid metabolic process	P	IEA	PlantRegMap(InterPro)
GO:0006568	tryptophan metabolic process	P	IEA	PlantRegMap(InterPro)
GO:0006576	cellular biogenic amine metabolic process	P	IEA	PLAZA(InterPro)
GO:0006586	indolalkylamine metabolic process	P	IEA	PLAZA(InterPro)
GO:0006725	cellular aromatic compound metabolic process	P	IEA	PlantRegMap(InterPro)
GO:0006807	nitrogen compound metabolic process	P	IEA	PlantRegMap(InterPro)
GO:0006808	regulation of nitrogen utilization	P	IEA	PlantRegMap(InterPro)
GO:0006810	transport	P	IEA	PlantRegMap(InterPro)
GO:0006950	response to stress	P	IEA	PlantRegMap(InterPro)
GO:0006970	response to osmotic stress	P	IEA	PlantRegMap(RBH)
GO:0006972	hyperosmotic response	P	IEA	PlantRegMap(RBH)
GO:0006974	cellular response to DNA damage stimulus	P	IEA	PlantRegMap(InterPro)
GO:0007049	cell cycle	P	IEA	PlantRegMap(InterPro)
GO:0007154	cell communication	P	IEA	PlantRegMap(RBH)
GO:0007165	signal transduction	P	IEA	PlantRegMap(InterPro)
GO:0007267	cell-cell signaling	P	IEA	PlantRegMap(RBH)
GO:0007275	multicellular organism development	P	IEA	PlantRegMap(InterPro)
GO:0007346	regulation of mitotic cell cycle	P	IEA	PlantRegMap(RBH)
GO:0007389	pattern specification process	P	IEA	PlantRegMap(RBH)
GO:0007623	circadian rhythm	P	IEA	PlantRegMap(RBH)
GO:0008080	N-acetyltransferase activity	F	IEA	PlantRegMap(InterPro)
GO:0008104	protein localization	P	IEA	PLAZA(InterPro)
GO:0008150	biological_process	P	IEA	PLAZA(InterPro)
GO:0008152	metabolic process	P	IEA	PlantRegMap(InterPro)
GO:0008356	asymmetric cell division	P	IEA	PlantRegMap(RBH)
GO:0008652	cellular amino acid biosynthetic process	P	IEA	PlantRegMap(InterPro)
GO:0009056	catabolic process	P	IEA	PLAZA(InterPro)
GO:0009057	macromolecule catabolic process	P	IEA	PLAZA(InterPro)
GO:0009058	biosynthetic process	P	IEA	PlantRegMap(InterPro)
GO:0009059	macromolecule biosynthetic process	P	IEA	PLAZA(InterPro)
GO:0009072	aromatic amino acid family metabolic process	P	IEA	PlantRegMap(InterPro)
GO:0009073	aromatic amino acid family biosynthetic process	P	IEA	PlantRegMap(InterPro)
GO:0009308	amine metabolic process	P	IEA	PlantRegMap(InterPro)
GO:0009309	amine biosynthetic process	P	IEA	PLAZA(InterPro)
GO:0009314	response to radiation	P	IEA	PlantRegMap(RBH)
GO:0009410	response to xenobiotic stimulus	P	IEA	PlantRegMap(RBH)
GO:0009411	response to UV	P	IEA	PlantRegMap(RBH)
GO:0009416	response to light stimulus	P	IEA	PlantRegMap(RBH)
GO:0009507	chloroplast	C	IEA	PlantRegMap(InterPro)
GO:0009526	plastid envelope	C	IEA	PlantRegMap(RBH)
GO:0009532	plastid stroma	C	IEA	PLAZA(InterPro)
GO:0009536	plastid	C	IEA	PlantRegMap(RBH)
GO:0009570	chloroplast stroma	C	IEA	PlantRegMap(RBH)
GO:0009605	response to external stimulus	P	IEA	PLAZA(InterPro)
GO:0009606	tropism	P	IEA	PLAZA(InterPro)
GO:0009628	response to abiotic stimulus	P	IEA	PLAZA(InterPro)
GO:0009629	response to gravity	P	IEA	PlantRegMap(RBH)
GO:0009630	gravitropism	P	IEA	PlantRegMap(RBH)
GO:0009639	response to red or far red light	P	IEA	PlantRegMap(RBH)
GO:0009640	photomorphogenesis	P	IEA	PlantRegMap(RBH)
GO:0009648	photoperiodism	P	IEA	PlantRegMap(RBH)
GO:0009651	response to salt stress	P	IEA	PlantRegMap(RBH)
GO:0009653	anatomical structure morphogenesis	P	IEA	PlantRegMap(RBH)
GO:0009719	response to endogenous stimulus	P	IEA	PLAZA(InterPro)
GO:0009723	response to ethylene	P	IEA	PlantRegMap(RBH)
GO:0009725	response to hormone	P	IEA	PlantRegMap(InterPro)
GO:0009737	response to abscisic acid	P	IEA	PlantRegMap(RBH)
GO:0009739	response to gibberellin	P	IEA	PlantRegMap(RBH)
GO:0009740	gibberellic acid mediated signaling pathway	P	IEA	PlantRegMap(RBH)
GO:0009751	response to salicylic acid	P	IEA	PlantRegMap(RBH)
GO:0009753	response to jasmonic acid	P	IEA	PlantRegMap(RBH)
GO:0009755	hormone-mediated signaling pathway	P	IEA	PlantRegMap(RBH)
GO:0009791	post-embryonic development	P	IEA	PlantRegMap(RBH)
GO:0009826	unidimensional cell growth	P	IMP	CACAO
GO:0009845	seed germination	P	IEA	PlantRegMap(RBH)
GO:0009863	salicylic acid mediated signaling pathway	P	IEA	PlantRegMap(RBH)
GO:0009867	jasmonic acid mediated signaling pathway	P	IEA	PlantRegMap(RBH)
GO:0009888	tissue development	P	IEA	PLAZA(InterPro)
GO:0009889	regulation of biosynthetic process	P	IEA	PLAZA(InterPro)
GO:0009891	positive regulation of biosynthetic process	P	IEA	PLAZA(InterPro)
GO:0009892	negative regulation of metabolic process	P	IEA	PLAZA(InterPro)
GO:0009893	positive regulation of metabolic process	P	IEA	PLAZA(InterPro)
GO:0009894	regulation of catabolic process	P	IEA	PLAZA(InterPro)
GO:0009932	cell tip growth	P	IEA	PlantRegMap(RBH)
GO:0009937	regulation of gibberellic acid mediated signaling pathway	P	IEA	PlantRegMap(RBH)
GO:0009938	negative regulation of gibberellic acid mediated signaling pathway	P	IEA	PlantRegMap(RBH)
GO:0009941	chloroplast envelope	C	IEA	PlantRegMap(RBH)
GO:0009956	radial pattern formation	P	IEA	PlantRegMap(RBH)
GO:0009966	regulation of signal transduction	P	IEA	PlantRegMap(InterPro)
GO:0009968	negative regulation of signal transduction	P	IEA	PlantRegMap(RBH)
GO:0009987	response to abscisic acid	P	IEA	PLAZA(InterPro)
GO:0010014	meristem initiation	P	IEA	PlantRegMap(RBH)
GO:0010015	root morphogenesis	P	IEA	PlantRegMap(RBH)
GO:0010016	shoot system morphogenesis	P	IEA	PlantRegMap(RBH)
GO:0010026	trichome differentiation	P	IEA	PlantRegMap(RBH)
GO:0010029	regulation of seed germination	P	IEA	PlantRegMap(RBH)
GO:0010033	response to organic substance	P	IEA	PlantRegMap(RBH)
GO:0010053	root epidermal cell differentiation	P	IEA	PlantRegMap(RBH)
GO:0010054	trichoblast differentiation	P	IEA	PlantRegMap(RBH)
GO:0010154	fruit development	P	IEA	PlantRegMap(RBH)
GO:0010162	seed dormancy process	P	IEA	PlantRegMap(RBH)
GO:0010187	negative regulation of seed germination	P	IEA	PlantRegMap(RBH)
GO:0010200	response to chitin	P	IEA	PlantRegMap(RBH)
GO:0010218	response to far red light	P	IEA	PlantRegMap(RBH)
GO:0010223	secondary shoot formation	P	IEA	PlantRegMap(RBH)
GO:0010224	response to UV-B	P	IEA	PlantRegMap(RBH)
GO:0010228	vegetative to reproductive phase transition of meristem	P	IEA	PlantRegMap(RBH)
GO:0010232	vascular transport	P	IEA	PLAZA(InterPro)
GO:0010233	phloem transport	P	IEA	PlantRegMap(RBH)
GO:0010243	response to organonitrogen compound	P	IEA	PLAZA(InterPro)
GO:0010346	shoot axis formation	P	IEA	PLAZA(InterPro)
GO:0010431	seed maturation	P	IEA	PlantRegMap(RBH)
GO:0010453	regulation of cell fate commitment	P	IEA	PLAZA(InterPro)
GO:0010454	negative regulation of cell fate commitment	P	IEA	PLAZA(InterPro)
GO:0010467	gene expression	P	IEA	PLAZA(InterPro)
GO:0010468	regulation of gene expression	P	IEA	PlantRegMap(RBH)
GO:0010476	gibberellin mediated signaling pathway	P	IEA	PlantRegMap(RBH)
GO:0010485	H4 histone acetyltransferase activity	F	IBA	GO_Central
GO:0010556	regulation of macromolecule biosynthetic process	P	IEA	PLAZA(InterPro)
GO:0010557	positive regulation of macromolecule biosynthetic process	P	IEA	PLAZA(InterPro)
GO:0010604	positive regulation of macromolecule metabolic process	P	IEA	PLAZA(InterPro)
GO:0010605	negative regulation of macromolecule metabolic process	P	IEA	PLAZA(InterPro)
GO:0010628	positive regulation of gene expression	P	IEA	PlantRegMap(RBH)
GO:0010629	negative regulation of gene expression	P	IEA	PlantRegMap(RBH)
GO:0010646	regulation of cell communication	P	IEA	PLAZA(InterPro)
GO:0010648	negative regulation of cell communication	P	IEA	PLAZA(InterPro)
GO:0010817	regulation of hormone levels	P	IEA	PLAZA(InterPro)
GO:0014070	response to organic cyclic compound	P	IEA	PLAZA(InterPro)
GO:0016043	cellular component organization	P	IEA	PLAZA(InterPro)
GO:0016049	cell growth	P	IEA	PlantRegMap(InterPro)
GO:0016053	organic acid biosynthetic process	P	IEA	PLAZA(InterPro)
GO:0016070	RNA metabolic process	P	IEA	PlantRegMap(RBH)
GO:0016407	acetyltransferase activity	F	IEA	PlantRegMap(RBH)
GO:0016410	N-acyltransferase activity	F	IEA	PlantRegMap(InterPro)
GO:0016740	transferase activity	F	IEA	PlantRegMap(InterPro)
GO:0016746	transferase activity, transferring acyl groups	F	IEA	PlantRegMap(InterPro)
GO:0016747	transferase activity, transferring acyl groups other than amino-acyl groups	F	IEA	PlantRegMap(InterPro)
GO:0016757	transferase activity, transferring glycosyl groups	F	IEA	PlantRegMap(InterPro)
GO:0016763	transferase activity, transferring pentosyl groups	F	IEA	PLAZA(InterPro)
GO:0018130	heterocycle biosynthetic process	P	IEA	PLAZA(InterPro)
GO:0019219	regulation of nucleobase-containing compound metabolic process	P	IEA	PLAZA(InterPro)
GO:0019222	regulation of metabolic process	P	IEA	PLAZA(InterPro)
GO:0019438	aromatic compound biosynthetic process	P	IBA	GO_Central
GO:0019538	protein metabolic process	P	IEA	PlantRegMap(InterPro)
GO:0019740	nitrogen utilization	P	IBA	GO_Central
GO:0019752	carboxylic acid metabolic process	P	IEA	PlantRegMap(InterPro)
GO:0021700	developmental maturation	P	IEA	PLAZA(InterPro)
GO:0022402	cell cycle process	P	IEA	PLAZA(InterPro)
GO:0022414	reproductive process	P	IEA	PLAZA(InterPro)
GO:0022603	regulation of anatomical structure morphogenesis	P	IEA	PlantRegMap(RBH)
GO:0022611	dormancy process	P	IEA	PLAZA(InterPro)
GO:0022622	root system development	P	IEA	PlantRegMap(RBH)
GO:0023051	regulation of signaling	P	IEA	PLAZA(InterPro)
GO:0023052	signaling	P	IEA	PLAZA(InterPro)
GO:0023057	negative regulation of signaling	P	IEA	PLAZA(InterPro)
GO:0030154	cell differentiation	P	IEA	PlantRegMap(RBH)
GO:0030163	protein catabolic process	P	IEA	PlantRegMap(InterPro)
GO:0031323	regulation of cellular metabolic process	P	IEA	PLAZA(InterPro)
GO:0031325	positive regulation of cellular metabolic process	P	IEA	PLAZA(InterPro)
GO:0031326	regulation of cellular biosynthetic process	P	IEA	PLAZA(InterPro)
GO:0031328	positive regulation of cellular biosynthetic process	P	IEA	PLAZA(InterPro)
GO:0031967	organelle envelope	C	IEA	PLAZA(InterPro)
GO:0031975	envelope	C	IEA	PLAZA(InterPro)
GO:0032501	multicellular organismal process	P	IEA	PLAZA(InterPro)
GO:0032502	developmental process	P	IEA	PlantRegMap(RBH)
GO:0032504	multicellular organism reproduction	P	IEA	PlantRegMap(RBH)
GO:0032507	maintenance of protein location in cell	P	IEA	PLAZA(InterPro)
GO:0032774	RNA biosynthetic process	P	IEA	PLAZA(InterPro)
GO:0032870	cellular response to hormone stimulus	P	IEA	PLAZA(InterPro)
GO:0032989	cellular component morphogenesis	P	IEA	PLAZA(InterPro)
GO:0033036	macromolecule localization	P	IEA	PLAZA(InterPro)
GO:0033206	meiotic cytokinesis	P	IEA	PLAZA(InterPro)
GO:0033365	protein localization to organelle	P	IBA	GO_Central
GO:0033554	cellular response to stress	P	IEA	PLAZA(InterPro)
GO:0033993	response to lipid	P	IEA	PLAZA(InterPro)
GO:0034212	eptide N-acetyltransferase activity	P	IEA	PLAZA(InterPro)
GO:0034504	protein localization to nucleus	P	IEA	PLAZA(InterPro)
GO:0034613	cellular protein localization	P	IEA	PlantRegMap(RBH)
GO:0034641	cellular nitrogen compound metabolic process	P	IEA	PLAZA(InterPro)
GO:0034645	cellular macromolecule biosynthetic process	P	IEA	PLAZA(InterPro)
GO:0034654	nucleobase-containing compound biosynthetic process	P	IEA	PLAZA(InterPro)
GO:0040007	growth	P	IEA	PlantRegMap(RBH)
GO:0040008	regulation of growth	P	IEA	PlantRegMap(RBH)
GO:0042176	regulation of protein catabolic process	P	IEA	PlantRegMap(InterPro)
GO:0042221	response to chemical	P	IEA	PLAZA(InterPro)
GO:0042401	cellular biogenic amine biosynthetic process	P	IEA	PLAZA(InterPro)
GO:0042430	indole-containing compound metabolic process	P	IEA	PLAZA(InterPro)
GO:0042435	indole-containing compound biosynthetic process	P	IEA	PLAZA(InterPro)
GO:0042445	hormone metabolic process	P	IEA	PLAZA(InterPro)
GO:0042446	hormone biosynthetic process	P	IEA	PlantRegMap(RBH)
GO:0042538	hyperosmotic salinity response	P	IEA	PlantRegMap(RBH)
GO:0042592	homeostatic process	P	IEA	PLAZA(InterPro)
GO:0042802	identical protein binding	F	IEA	PlantRegMap(RBH)
GO:0042803	protein homodimerization activity	F	IEA	PlantRegMap(InterPro)
GO:0043170	macromolecule metabolic process	P	IEA	PLAZA(InterPro)
GO:0043226	organelle	C	IEA	PLAZA(InterPro)
GO:0043227	membrane-bounded organelle	C	IEA	PLAZA(InterPro)
GO:0043229	intracellular organelle	C	IEA	PLAZA(InterPro)
GO:0043231	intracellular membrane-bounded organelle	C	IEA	PlantRegMap(InterPro)
GO:0043436	oxoacid metabolic process	P	IEA	PLAZA(InterPro)
GO:0043565	sequence-specific DNA binding	F	IEA	PlantRegMap(InterPro)
GO:0043995	histone acetyltransferase activity (H4-K5 specific)	F	IEA	PlantRegMap(RBH)
GO:0044106	cellular amine metabolic process	P	IEA	PLAZA(InterPro)
GO:0044212	transcription regulatory region DNA binding	F	IEA	PlantRegMap(RBH)
GO:0044237	cellular metabolic process	P	IEA	PlantRegMap(InterPro)
GO:0044238	primary metabolic process	P	IEA	PlantRegMap(InterPro)
GO:0044249	cellular biosynthetic process	P	IEA	PLAZA(InterPro)
GO:0044260	cellular macromolecule metabolic process	P	IEA	PLAZA(InterPro)
GO:0044271	cellular nitrogen compound biosynthetic process	P	IEA	PLAZA(InterPro)
GO:0044281	small molecule metabolic process	P	IEA	PLAZA(InterPro)
GO:0044283	small molecule biosynthetic process	P	IBA	GO_Central
GO:0044422	organelle part	C	IEA	PLAZA(InterPro)
GO:0044424	intracellular part	C	IEA	PLAZA(InterPro)
GO:0044434	chloroplast part	C	IEA	PLAZA(InterPro)
GO:0044435	plastid part	C	IEA	PLAZA(InterPro)
GO:0044444	cytoplasmic part	C	IEA	PLAZA(InterPro)
GO:0044446	intracellular organelle part	C	IEA	PLAZA(InterPro)
GO:0044464	cell part	C	IEA	PLAZA(InterPro)
GO:0044699	single-organism process	P	IEA	PLAZA(InterPro)
GO:0044700	single organism signaling	P	IEA	PLAZA(InterPro)
GO:0044702	single organism reproductive process	P	IEA	PLAZA(InterPro)
GO:0044707	single-multicellular organism process	P	IEA	PLAZA(InterPro)
GO:0044710	single-organism metabolic process	P	IEA	PLAZA(InterPro)
GO:0044711	single-organism biosynthetic process	P	IEA	PLAZA(InterPro)
GO:0044763	single-organism cellular process	P	IEA	PLAZA(InterPro)
GO:0044765	single-organism transport	P	IEA	PLAZA(InterPro)
GO:0044767	single-organism developmental process	P	IEA	PLAZA(InterPro)
GO:0045165	cell fate commitment	P	IEA	PLAZA(InterPro)
GO:0045168	cell-cell signaling involved in cell fate commitment	P	IEA	PLAZA(InterPro)
GO:0045185	maintenance of protein location	P	IEA	PLAZA(InterPro)
GO:0045595	regulation of cell differentiation	P	IEA	PlantRegMap(RBH)
GO:0045596	negative regulation of cell differentiation	P	IEA	PlantRegMap(RBH)
GO:0045786	negative regulation of cell cycle	P	IEA	PLAZA(InterPro)
GO:0045893	positive regulation of transcription, DNA-templated	P	IEA	PlantRegMap(InterPro)
GO:0045926	negative regulation of growth	P	IEA	PlantRegMap(InterPro)
GO:0045930	negative regulation of mitotic cell cycle	P	IEA	PlantRegMap(RBH)
GO:0045935	positive regulation of nucleobase-containing compound metabolic process	P	IEA	PLAZA(InterPro)
GO:0046219	indolalkylamine biosynthetic process	P	IEA	PLAZA(InterPro)
GO:0046394	carboxylic acid biosynthetic process	P	IEA	PLAZA(InterPro)
GO:0046483	heterocycle metabolic process	P	IEA	PLAZA(InterPro)
GO:0046983	protein dimerization activity	F	IEA	PlantRegMap(InterPro)
GO:0048316	seed development	P	IEA	PlantRegMap(RBH)
GO:0048364	root development	P	IEA	PlantRegMap(RBH)
GO:0048366	leaf development	P	IEA	PlantRegMap(RBH)
GO:0048367	shoot system development	P	IEA	PlantRegMap(RBH)
GO:0048468	cell development	P	IEA	PLAZA(InterPro)
GO:0048469	cell maturation	P	IEA	PLAZA(InterPro)
GO:0048511	rhythmic process	P	IEA	PLAZA(InterPro)
GO:0048518	positive regulation of biological process	P	IEA	PLAZA(InterPro)
GO:0048519	negative regulation of biological process	P	IEA	PLAZA(InterPro)
GO:0048522	positive regulation of cellular process	P	IEA	PLAZA(InterPro)
GO:0048523	negative regulation of cellular process	P	IEA	PLAZA(InterPro)
GO:0048573	photoperiodism, flowering	P	IEA	PlantRegMap(RBH)
GO:0048580	regulation of post-embryonic development	P	IEA	PLAZA(InterPro)
GO:0048581	negative regulation of post-embryonic development	P	IEA	PLAZA(InterPro)
GO:0048583	regulation of response to stimulus	P	IEA	PLAZA(InterPro)
GO:0048585	negative regulation of response to stimulus	P	IEA	PLAZA(InterPro)
GO:0048588	developmental cell growth	P	IEA	PLAZA(InterPro)
GO:0048589	developmental growth	P	IEA	PlantRegMap(RBH)
GO:0048608	reproductive structure development	P	IEA	PlantRegMap(RBH)
GO:0048609	multicellular organismal reproductive process	P	IEA	PlantRegMap(RBH)
GO:0048629	trichome patterning	P	IEA	PLAZA(InterPro)
GO:0048638	regulation of developmental growth	P	IEA	PlantRegMap(RBH)
GO:0048640	negative regulation of developmental growth	P	IEA	PlantRegMap(RBH)
GO:0048646	anatomical structure formation involved in morphogenesis	P	IEA	PLAZA(InterPro)
GO:0048731	system development	P	IEA	PLAZA(InterPro)
GO:0048764	trichoblast maturation	P	IEA	PLAZA(InterPro)
GO:0048765	root hair cell differentiation	P	IEA	PlantRegMap(RBH)
GO:0048767	root hair elongation	P	IEA	PlantRegMap(RBH)
GO:0048768	root hair cell tip growth	P	IEA	PlantRegMap(RBH)
GO:0048827	phyllome development	P	IEA	PlantRegMap(RBH)
GO:0048831	regulation of shoot system development	P	IEA	PlantRegMap(RBH)
GO:0048856	anatomical structure development	P	IEA	PLAZA(InterPro)
GO:0048869	cellular developmental process	P	IEA	PLAZA(InterPro)
GO:0048878	chemical homeostasis	P	IEA	PLAZA(InterPro)
GO:0050789	regulation of biological process	P	IEA	PLAZA(InterPro)
GO:0050793	regulation of developmental process	P	IEA	PlantRegMap(RBH)
GO:0050794	regulation of cellular process	P	IEA	PLAZA(InterPro)
GO:0050801	ion homeostasis	P	IEA	PLAZA(InterPro)
GO:0050896	response to stimulus	P	IEA	PLAZA(InterPro)
GO:0051093	negative regulation of developmental process	P	IEA	PLAZA(InterPro)
GO:0051171	regulation of nitrogen compound metabolic process	P	IEA	PLAZA(InterPro)
GO:0051173	positive regulation of nitrogen compound metabolic process	P	IEA	PLAZA(InterPro)
GO:0051179	localization	P	IEA	PlantRegMap(RBH)
GO:0051234	establishment of localization	P	IEA	PLAZA(InterPro)
GO:0051235	maintenance of location	P	IEA	PLAZA(InterPro)
GO:0051239	regulation of multicellular organismal process	P	IEA	PLAZA(InterPro)
GO:0051241	negative regulation of multicellular organismal process	P	IEA	PLAZA(InterPro)
GO:0051246	regulation of protein metabolic process	P	IEA	PlantRegMap(RBH)
GO:0051252	regulation of RNA metabolic process	P	IEA	PlantRegMap(InterPro)
GO:0051254	positive regulation of RNA metabolic process	P	IEA	PLAZA(InterPro)
GO:0051301	cell division	P	IEA	PlantRegMap(InterPro)
GO:0051321	meiotic cell cycle	P	IEA	UniProt
GO:0051457	maintenance of protein location in nucleus	P	IEA	PlantRegMap(RBH)
GO:0051641	cellular localization	P	IEA	PlantRegMap(RBH)
GO:0051651	maintenance of location in cell	P	IEA	PLAZA(InterPro)
GO:0051716	cellular response to stimulus	P	IEA	PlantRegMap(InterPro)
GO:0051726	regulation of cell cycle	P	IEA	PlantRegMap(InterPro)
GO:0055065	metal ion homeostasis	P	IEA	PlantRegMap(RBH)
GO:0055072	iron ion homeostasis	P	IEA	PlantRegMap(RBH)
GO:0055076	transition metal ion homeostasis	P	IEA	PLAZA(InterPro)
GO:0055080	cation homeostasis	P	IEA	PLAZA(InterPro)
GO:0060255	regulation of macromolecule metabolic process	P	IEA	PLAZA(InterPro)
GO:0060560	developmental growth involved in morphogenesis	P	IEA	PLAZA(InterPro)
GO:0060688	regulation of morphogenesis of a branching structure	P	IEA	PLAZA(InterPro)
GO:0061458	reproductive system development	P	IEA	PLAZA(InterPro)
GO:0061640	cytoskeleton-dependent cytokinesis	P	IEA	PLAZA(InterPro)
GO:0061733	peptide-lysine-N-acetyltransferase activity	F	IEA	PLAZA(InterPro)
GO:0065007	biological regulation	P	IEA	PLAZA(InterPro)
GO:0065008	regulation of biological quality	P	IEA	PLAZA(InterPro)
GO:0070727	cellular macromolecule localization	P	IEA	PLAZA(InterPro)
GO:0070887	cellular response to chemical stimulus	P	IEA	PLAZA(InterPro)
GO:0071229	cellular response to acid chemical	P	IEA	PLAZA(InterPro)
GO:0071310	cellular response to organic substance	P	IEA	PLAZA(InterPro)
GO:0071370	cellular response to gibberellin stimulus	P	IEA	PlantRegMap(RBH)
GO:0071395	cellular response to jasmonic acid stimulus	P	IEA	PlantRegMap(RBH)
GO:0071396	cellular response to lipid	P	IEA	PLAZA(InterPro)
GO:0071407	cellular response to organic cyclic compound	P	IEA	PLAZA(InterPro)
GO:0071446	cellular response to salicylic acid stimulus	P	IEA	PlantRegMap(RBH)
GO:0071495	cellular response to endogenous stimulus	P	IEA	PLAZA(InterPro)
GO:0071704	organic substance metabolic process	P	IEA	PLAZA(InterPro)
GO:0071840	cellular component organization or biogenesis	P	IEA	PLAZA(InterPro)
GO:0072593	reactive oxygen species metabolic process	P	IEA	PlantRegMap(RBH)
GO:0072595	maintenance of protein localization in organelle	P	IEA	PLAZA(InterPro)
GO:0080050	regulation of seed development	P	IEA	PLAZA(InterPro)
GO:0080090	regulation of primary metabolic process	P	IEA	PLAZA(InterPro)
GO:0080147	root hair cell development	P	IEA	PlantRegMap(RBH)
GO:0080186	developmental vegetative growth	P	IEA	PlantRegMap(RBH)
GO:0090304	nucleic acid metabolic process	P	IEA	PLAZA(InterPro)
GO:0090351	seedling development	P	IEA	PlantRegMap(RBH)
GO:0090558	plant epidermis development	P	IEA	PlantRegMap(RBH)
GO:0090610	bundle sheath cell fate specification	P	IEA	PlantRegMap(RBH)
GO:0090627	plant epidermal cell differentiation	P	IEA	PLAZA(InterPro)
GO:0097159	organic cyclic compound binding	P	IEA	PLAZA(InterPro)
GO:0097305	response to alcohol	P	IEA	PLAZA(InterPro)
GO:0097659	nucleic acid-templated transcription	P	IEA	PLAZA(InterPro)
GO:0098771	inorganic ion homeostasis	P	IEA	PLAZA(InterPro)
GO:0099402	plant organ development	P	IEA	PlantRegMap(RBH)
GO:1900032	regulation of trichome patterning	P	IEA	PLAZA(InterPro)
GO:1900033	negative regulation of trichome patterning	P	IEA	PLAZA(InterPro)
GO:1900140	regulation of seedling development	P	IEA	PlantRegMap(RBH)
GO:1900618	regulation of shoot system morphogenesis	P	IEA	PLAZA(InterPro)
GO:1901360	organic cyclic compound metabolic process	P	IEA	PLAZA(InterPro)
GO:1901362	organic cyclic compound biosynthetic process	P	IEA	PLAZA(InterPro)
GO:1901363	heterocyclic compound binding	P	IEA	PLAZA(InterPro)
GO:1901564	organonitrogen compound metabolic process	P	IEA	PLAZA(InterPro)
GO:1901565	organonitrogen compound catabolic process	P	IEA	PLAZA(InterPro)
GO:1901566	organonitrogen compound biosynthetic process	P	IEA	PLAZA(InterPro)
GO:1901575	organic substance catabolic process	P	IEA	PLAZA(InterPro)
GO:1901576	organic substance biosynthetic process	P	IEA	PLAZA(InterPro)
GO:1901605	alpha-amino acid metabolic process	P	IEA	PLAZA(InterPro)
GO:1901607	alpha-amino acid biosynthetic process	P	IEA	PLAZA(InterPro)
GO:1901698	response to nitrogen compound	P	IEA	PLAZA(InterPro)
GO:1901700	response to oxygen-containing compound	P	IEA	PLAZA(InterPro)
GO:1901701	cellular response to oxygen-containing compound	P	IEA	PLAZA(InterPro)
GO:1902578	single-organism localization	P	IEA	PLAZA(InterPro)
GO:1902680	positive regulation of RNA biosynthetic process	P	IEA	PLAZA(InterPro)
GO:1903046	meiotic cell cycle process	P	IEA	PLAZA(InterPro)
GO:1903506	regulation of nucleic acid-templated transcription	P	IEA	GOC
GO:1903508	positive regulation of nucleic acid-templated transcription	P	IEA	PlantRegMap(RBH)
GO:1905392	plant organ morphogenesis	P	IEA	PLAZA(InterPro)
GO:1905393	plant organ formation	P	IEA	PLAZA(InterPro)
GO:1905428	regulation of plant organ formation	P	IEA	PLAZA(InterPro)
GO:1905613	regulation of developmental vegetative growth	P	IEA	PLAZA(InterPro)
GO:1905614	negative regulation of developmental vegetative growth	P	IEA	PLAZA(InterPro)
GO:1905622	negative regulation of leaf development	P	IEA	PLAZA(InterPro)
GO:2000024	regulation of leaf development	P	IEA	PlantRegMap(RBH)
GO:2000026	regulation of multicellular organismal development	P	IEA	PlantRegMap(RBH)
GO:2000028	regulation of photoperiodism, flowering	P	IEA	PlantRegMap(RBH)
GO:2000032	regulation of secondary shoot formation	P	IEA	PlantRegMap(RBH)
GO:2000033	regulation of seed dormancy process	P	IEA	PlantRegMap(RBH)
GO:2000034	regulation of seed maturation	P	IEA	PlantRegMap(RBH)
GO:2000112	regulation of cellular macromolecule biosynthetic process	P	IEA	PLAZA(InterPro)
GO:2000241	regulation of reproductive process	P	IEA	PLAZA(InterPro)
GO:2000377	regulation of reactive oxygen species metabolic process	P	IEA	PlantRegMap(RBH)
GO:2001141	regulation of RNA biosynthetic process	P	IEA	PLAZA(InterPro)

[truncated: 2 more sheets: Table S11, Table S12]
