# Supplementary material for: Genome-wide identification of GRAS genes in Brachypodium distachyon and functional characterization of BdSLR1 and BdSLRL1
Source: BMC Genomics. 2019 Aug 6;20:635. doi: 10.1186/s12864-019-5985-6 (PMC6683515; doi:10.1186/s12864-019-5985-6)
Supplement: Supplementary file 11 — Text 1. Synteny gene pairs between rice and Brachypodium distachyon. (TXT 904 K) (TXT 903 kb) [file 12864_2019_5985_MOESM11_ESM.txt]

############### Parameters ###############
# MATCH_SCORE: 50
# MATCH_SIZE: 5
# GAP_PENALTY: -1
# OVERLAP_WINDOW: 5
# E_VALUE: 1e-05
# MAX GAPS: 25
############### Statistics ###############
# Number of collinear genes: 32653, Percentage: 50.48
# Number of all genes: 64681
##########################################
## Alignment 0: score=1356.0 e_value=2.6e-105 N=31 10&BdChr1 plus
  0-  0:	Os10g0389500	BRADI1G72390	  1e-47
  0-  1:	Os10g0389800	BRADI1G72430	      0
  0-  2:	Os10g0392400	BRADI1G72590	  9e-30
  0-  3:	Os10g0395000	BRADI1G72740	      0
  0-  4:	Os10g0397200	BRADI1G72900	 2e-149
  0-  5:	Os10g0397800	BRADI1G72940	 4e-131
  0-  6:	Os10g0403800	BRADI1G73140	  2e-40
  0-  7:	Os10g0404300	BRADI1G73160	  2e-42
  0-  8:	Os10g0404900	BRADI1G73190	  3e-77
  0-  9:	Os10g0405100	BRADI1G73210	      0
  0- 10:	Os10g0405300	BRADI1G73670	  7e-50
  0- 11:	Os10g0406300	BRADI1G73710	  2e-42
  0- 12:	Os10g0407100	BRADI1G73780	  1e-33
  0- 13:	Os10g0409900	BRADI1G73860	      0
  0- 14:	Os10g0410600	BRADI1G73870	      0
  0- 15:	Os10g0411100	BRADI1G73890	 7e-144
  0- 16:	Os10g0411500	BRADI1G73900	      0
  0- 17:	Os10g0413400	BRADI1G73935	      0
  0- 18:	Os10g0413500	BRADI1G73950	  4e-10
  0- 19:	Os10g0414800	BRADI1G74130	  4e-23
  0- 20:	Os10g0415200	BRADI1G74170	      0
  0- 21:	Os10g0415300	BRADI1G74180	      0
  0- 22:	Os10g0416200	BRADI1G74257	      0
  0- 23:	Os10g0417800	BRADI1G74270	 2e-108
  0- 24:	Os10g0419300	BRADI1G74350	 9e-132
  0- 25:	Os10g0419400	BRADI1G74360	 6e-126
  0- 26:	Os10g0419700	BRADI1G74400	  3e-25
  0- 27:	Os10g0420200	BRADI1G74410	  2e-31
  0- 28:	Os10g0422000	BRADI1G74430	 1e-157
  0- 29:	Os10g0422500	BRADI1G74437	      0
  0- 30:	Os10g0422800	BRADI1G74460	  5e-27
## Alignment 1: score=1000.0 e_value=3.2e-58 N=21 10&BdChr1 plus
  1-  0:	Os10g0531700	BRADI1G76660	      0
  1-  1:	Os10g0531900	BRADI1G76690	 6e-110
  1-  2:	Os10g0532000	BRADI1G76730	  1e-10
  1-  3:	Os10g0532300	BRADI1G76770	  1e-39
  1-  4:	Os10g0532600	BRADI1G76780	  4e-27
  1-  5:	Os10g0533000	BRADI1G76792	      0
  1-  6:	Os10g0533150	BRADI1G76840	 8e-171
  1-  7:	Os10g0533500	BRADI1G76870	 2e-126
  1-  8:	Os10g0534500	BRADI1G76920	      0
  1-  9:	Os10g0534700	BRADI1G76927	      0
  1- 10:	Os10g0534900	BRADI1G76940	 1e-162
  1- 11:	Os10g0535600	BRADI1G76950	  1e-45
  1- 12:	Os10g0535800	BRADI1G76960	 3e-130
  1- 13:	Os10g0536000	BRADI1G77010	 3e-110
  1- 14:	Os10g0536100	BRADI1G77020	  2e-78
  1- 15:	Os10g0536400	BRADI1G77040	  2e-87
  1- 16:	Os10g0536700	BRADI1G77130	 2e-120
  1- 17:	Os10g0537100	BRADI1G77150	  4e-74
  1- 18:	Os10g0537300	BRADI1G77160	  3e-67
  1- 19:	Os10g0537400	BRADI1G77170	  2e-68
  1- 20:	Os10g0539500	BRADI1G77230	  7e-67
## Alignment 2: score=919.0 e_value=1e-56 N=20 10&BdChr1 plus
  2-  0:	Os10g0545500	BRADI1G77990	 2e-113
  2-  1:	Os10g0545600	BRADI1G77997	      0
  2-  2:	Os10g0545700	BRADI1G78020	  2e-67
  2-  3:	Os10g0546400	BRADI1G78050	  1e-09
  2-  4:	Os10g0547000	BRADI1G78090	      0
  2-  5:	Os10g0547500	BRADI1G78100	      0
  2-  6:	Os10g0548600	BRADI1G78120	 3e-114
  2-  7:	Os10g0549500	BRADI1G78130	 3e-175
  2-  8:	Os10g0550000	BRADI1G78160	      0
  2-  9:	Os10g0550750	BRADI1G78190	      0
  2- 10:	Os10g0551200	BRADI1G78230	 1e-175
  2- 11:	Os10g0552800	BRADI1G78260	  1e-27
  2- 12:	Os10g0553600	BRADI1G78280	      0
  2- 13:	Os10g0553800	BRADI1G78290	 3e-167
  2- 14:	Os10g0553900	BRADI1G78300	  2e-97
  2- 15:	Os10g0554001	BRADI1G78310	  2e-42
  2- 16:	Os10g0554100	BRADI1G78320	      0
  2- 17:	Os10g0554200	BRADI1G78330	      0
  2- 18:	Os10g0555600	BRADI1G78340	 2e-124
  2- 19:	Os10g0558200	BRADI1G78520	 2e-114
## Alignment 3: score=764.0 e_value=1.9e-47 N=17 10&BdChr1 plus
  3-  0:	Os10g0456600	BRADI1G75340	 6e-120
  3-  1:	Os10g0456800	BRADI1G75350	 5e-140
  3-  2:	Os10g0459600	BRADI1G75450	      0
  3-  3:	Os10g0462900	BRADI1G75520	      0
  3-  4:	Os10g0463100	BRADI1G75530	      0
  3-  5:	Os10g0464500	BRADI1G75600	 9e-131
  3-  6:	Os10g0465700	BRADI1G75610	      0
  3-  7:	Os10g0465800	BRADI1G75620	  8e-53
  3-  8:	Os10g0466000	BRADI1G75640	  3e-57
  3-  9:	Os10g0466200	BRADI1G75660	 2e-106
  3- 10:	Os10g0466300	BRADI1G75750	      0
  3- 11:	Os10g0466500	BRADI1G75760	  5e-42
  3- 12:	Os10g0466700	BRADI1G75790	  4e-96
  3- 13:	Os10g0469900	BRADI1G75820	      0
  3- 14:	Os10g0471000	BRADI1G75830	 1e-116
  3- 15:	Os10g0471400	BRADI1G75870	      0
  3- 16:	Os10g0471700	BRADI1G75877	  5e-43
## Alignment 4: score=660.0 e_value=6.9e-39 N=15 10&BdChr1 plus
  4-  0:	Os10g0437200	BRADI1G74597	 2e-123
  4-  1:	Os10g0437700	BRADI1G74620	  5e-12
  4-  2:	Os10g0438000	BRADI1G74630	 2e-144
  4-  3:	Os10g0439100	BRADI1G74710	 2e-132
  4-  4:	Os10g0439600	BRADI1G74820	 5e-180
  4-  5:	Os10g0440100	BRADI1G74890	 3e-156
  4-  6:	Os10g0440500	BRADI1G74900	  3e-09
  4-  7:	Os10g0441800	BRADI1G74910	 4e-122
  4-  8:	Os10g0444400	BRADI1G75010	      0
  4-  9:	Os10g0444700	BRADI1G75020	      0
  4- 10:	Os10g0445500	BRADI1G75100	  9e-84
  4- 11:	Os10g0447100	BRADI1G75170	  1e-94
  4- 12:	Os10g0447600	BRADI1G75210	      0
  4- 13:	Os10g0447900	BRADI1G75220	      0
  4- 14:	Os10g0452800	BRADI1G75440	 2e-164
## Alignment 5: score=471.0 e_value=8e-30 N=12 10&BdChr1 plus
  5-  0:	Os10g0316400	BRADI1G70080	      0
  5-  1:	Os10g0323500	BRADI1G70170	      0
  5-  2:	Os10g0325400	BRADI1G70340	  5e-42
  5-  3:	Os10g0330000	BRADI1G70430	  1e-16
  5-  4:	Os10g0337500	BRADI1G70590	      0
  5-  5:	Os10g0337600	BRADI1G70600	  8e-83
  5-  6:	Os10g0337700	BRADI1G70610	  6e-27
  5-  7:	Os10g0343100	BRADI1G70720	 2e-131
  5-  8:	Os10g0343200	BRADI1G70770	  4e-67
  5-  9:	Os10g0345600	BRADI1G70810	  1e-45
  5- 10:	Os10g0347800	BRADI1G70900	      0
  5- 11:	Os10g0351600	BRADI1G71040	      0
## Alignment 6: score=389.0 e_value=9.1e-21 N=10 10&BdChr1 plus
  6-  0:	Os10g0359200	BRADI1G71240	 2e-170
  6-  1:	Os10g0360100	BRADI1G71360	 9e-176
  6-  2:	Os10g0362700	BRADI1G71480	  1e-22
  6-  3:	Os10g0369900	BRADI1G71667	      0
  6-  4:	Os10g0370000	BRADI1G71690	 8e-162
  6-  5:	Os10g0371100	BRADI1G71740	  3e-62
  6-  6:	Os10g0375600	BRADI1G71810	      0
  6-  7:	Os10g0376200	BRADI1G71840	 6e-157
  6-  8:	Os10g0376900	BRADI1G71990	  2e-89
  6-  9:	Os10g0379100	BRADI1G72200	 4e-120
## Alignment 7: score=336.0 e_value=2.1e-15 N=8 10&BdChr1 plus
  7-  0:	Os10g0140700	BRADI1G68260	  7e-09
  7-  1:	Os10g0141400	BRADI1G68290	  4e-96
  7-  2:	Os10g0146200	BRADI1G68330	 1e-117
  7-  3:	Os10g0147400	BRADI1G68350	      0
  7-  4:	Os10g0147900	BRADI1G68360	      0
  7-  5:	Os10g0148100	BRADI1G68390	  3e-70
  7-  6:	Os10g0150400	BRADI1G68400	  1e-29
  7-  7:	Os10g0155100	BRADI1G68410	  1e-86
## Alignment 8: score=698.0 e_value=3.3e-43 N=16 10&BdChr1 minus
  8-  0:	Os10g0510000	BRADI1G77930	  2e-90
  8-  1:	Os10g0511800	BRADI1G77760	  8e-78
  8-  2:	Os10g0512100	BRADI1G77750	      0
  8-  3:	Os10g0512400	BRADI1G77740	      0
  8-  4:	Os10g0516200	BRADI1G77730	 1e-131
  8-  5:	Os10g0518300	BRADI1G77650	      0
  8-  6:	Os10g0519600	BRADI1G77580	      0
  8-  7:	Os10g0519700	BRADI1G77570	  2e-91
  8-  8:	Os10g0521300	BRADI1G77470	 7e-144
  8-  9:	Os10g0521400	BRADI1G77460	      0
  8- 10:	Os10g0521900	BRADI1G77450	 3e-175
  8- 11:	Os10g0522601	BRADI1G77390	 6e-172
  8- 12:	Os10g0524000	BRADI1G77335	  7e-13
  8- 13:	Os10g0524100	BRADI1G77320	      0
  8- 14:	Os10g0524500	BRADI1G77300	      0
  8- 15:	Os10g0524600	BRADI1G77260	      0
## Alignment 9: score=557.0 e_value=2.7e-35 N=13 10&BdChr1 minus
  9-  0:	Os10g0104300	BRADI1G69110	  4e-35
  9-  1:	Os10g0104800	BRADI1G68990	      0
  9-  2:	Os10g0104900	BRADI1G68980	      0
  9-  3:	Os10g0105400	BRADI1G68957	      0
  9-  4:	Os10g0107000	BRADI1G68927	 2e-109
  9-  5:	Os10g0109300	BRADI1G68900	 8e-138
  9-  6:	Os10g0109600	BRADI1G68887	 2e-148
  9-  7:	Os10g0112600	BRADI1G68750	      0
  9-  8:	Os10g0113000	BRADI1G68740	 6e-142
  9-  9:	Os10g0116800	BRADI1G68670	 4e-166
  9- 10:	Os10g0116900	BRADI1G68600	 3e-148
  9- 11:	Os10g0124000	BRADI1G68505	  8e-65
  9- 12:	Os10g0124100	BRADI1G68500	  9e-48
## Alignment 10: score=406.0 e_value=2.2e-17 N=9 10&BdChr1 minus
 10-  0:	Os10g0556700	BRADI1G78550	      0
 10-  1:	Os10g0557600	BRADI1G78540	  2e-53
 10-  2:	Os10g0557900	BRADI1G78530	  1e-92
 10-  3:	Os10g0560000	BRADI1G78487	 1e-127
 10-  4:	Os10g0560200	BRADI1G78450	 8e-122
 10-  5:	Os10g0560500	BRADI1G78430	  4e-74
 10-  6:	Os10g0561100	BRADI1G78420	 1e-174
 10-  7:	Os10g0561300	BRADI1G78400	      0
 10-  8:	Os10g0561500	BRADI1G78380	      0
## Alignment 11: score=378.0 e_value=1.4e-17 N=9 10&BdChr1 minus
 11-  0:	Os10g0539600	BRADI1G76560	      0
 11-  1:	Os10g0539900	BRADI1G76540	      0
 11-  2:	Os10g0541000	BRADI1G76500	 8e-147
 11-  3:	Os10g0542200	BRADI1G76314	      0
 11-  4:	Os10g0542400	BRADI1G76260	 6e-139
 11-  5:	Os10g0542700	BRADI1G76250	  6e-75
 11-  6:	Os10g0543800	BRADI1G76070	  4e-61
 11-  7:	Os10g0544200	BRADI1G76030	  3e-63
 11-  8:	Os10g0544900	BRADI1G75940	      0
## Alignment 12: score=283.0 e_value=2.1e-11 N=7 10&BdChr1 minus
 12-  0:	Os10g0162600	BRADI1G68170	  7e-83
 12-  1:	Os10g0163100	BRADI1G68110	      0
 12-  2:	Os10g0164500	BRADI1G68090	 1e-163
 12-  3:	Os10g0167300	BRADI1G68080	      0
 12-  4:	Os10g0170000	BRADI1G68050	  6e-84
 12-  5:	Os10g0177200	BRADI1G68010	 2e-164
 12-  6:	Os10g0177400	BRADI1G68000	 3e-113
## Alignment 13: score=12510.0 e_value=0 N=260 10&BdChr3 plus
 13-  0:	Os10g0400250	BRADI3G24690	      0
 13-  1:	Os10g0400900	BRADI3G25620	      0
 13-  2:	Os10g0406300	BRADI3G25670	  7e-46
 13-  3:	Os10g0411500	BRADI3G26370	      0
 13-  4:	Os10g0411750	BRADI3G26377	  8e-10
 13-  5:	Os10g0412000	BRADI3G26400	      0
 13-  6:	Os10g0412100	BRADI3G26410	      0
 13-  7:	Os10g0412700	BRADI3G26630	  2e-55
 13-  8:	Os10g0413400	BRADI3G26655	      0
 13-  9:	Os10g0413500	BRADI3G26660	      0
 13- 10:	Os10g0414500	BRADI3G26680	      0
 13- 11:	Os10g0414700	BRADI3G26697	      0
 13- 12:	Os10g0414800	BRADI3G26710	      0
 13- 13:	Os10g0415100	BRADI3G26717	      0
 13- 14:	Os10g0415300	BRADI3G26737	      0
 13- 15:	Os10g0415600	BRADI3G26780	      0
 13- 16:	Os10g0415900	BRADI3G26800	      0
 13- 17:	Os10g0416100	BRADI3G26810	 1e-130
 13- 18:	Os10g0416200	BRADI3G26827	      0
 13- 19:	Os10g0417600	BRADI3G26860	      0
 13- 20:	Os10g0417800	BRADI3G26870	 9e-125
 13- 21:	Os10g0418000	BRADI3G26880	  2e-76
 13- 22:	Os10g0418100	BRADI3G26890	      0
 13- 23:	Os10g0419100	BRADI3G26900	      0
 13- 24:	Os10g0419200	BRADI3G26910	 3e-121
 13- 25:	Os10g0419300	BRADI3G26920	      0
 13- 26:	Os10g0419400	BRADI3G26930	  7e-68
 13- 27:	Os10g0419600	BRADI3G26967	 2e-151
 13- 28:	Os10g0420000	BRADI3G26980	 6e-119
 13- 29:	Os10g0420200	BRADI3G26990	  6e-63
 13- 30:	Os10g0422000	BRADI3G27007	      0
 13- 31:	Os10g0422500	BRADI3G27020	      0
 13- 32:	Os10g0422566	BRADI3G27027	      0
 13- 33:	Os10g0422800	BRADI3G27040	  2e-53
 13- 34:	Os10g0423300	BRADI3G27067	 2e-119
 13- 35:	Os10g0427300	BRADI3G27074	 7e-121
 13- 36:	Os10g0430600	BRADI3G27110	  1e-72
 13- 37:	Os10g0430900	BRADI3G27120	      0
 13- 38:	Os10g0431000	BRADI3G27136	      0
 13- 39:	Os10g0431700	BRADI3G27170	  1e-42
 13- 40:	Os10g0431900	BRADI3G27180	      0
 13- 41:	Os10g0432300	BRADI3G27190	 2e-133
 13- 42:	Os10g0436800	BRADI3G27210	 1e-129
 13- 43:	Os10g0436900	BRADI3G27220	      0
 13- 44:	Os10g0437000	BRADI3G27240	      0
 13- 45:	Os10g0437100	BRADI3G27246	      0
 13- 46:	Os10g0437200	BRADI3G27252	      0
 13- 47:	Os10g0437600	BRADI3G27260	      0
 13- 48:	Os10g0437700	BRADI3G27350	  5e-24
 13- 49:	Os10g0437900	BRADI3G27360	  9e-42
 13- 50:	Os10g0438000	BRADI3G27370	 3e-130
 13- 51:	Os10g0438100	BRADI3G27380	  7e-63
 13- 52:	Os10g0438300	BRADI3G27390	  1e-76
 13- 53:	Os10g0438500	BRADI3G27400	 3e-151
 13- 54:	Os10g0438600	BRADI3G27407	      0
 13- 55:	Os10g0438700	BRADI3G27420	  1e-32
 13- 56:	Os10g0438800	BRADI3G27430	  4e-40
 13- 57:	Os10g0439100	BRADI3G27440	 1e-132
 13- 58:	Os10g0439600	BRADI3G27480	      0
 13- 59:	Os10g0439800	BRADI3G27500	      0
 13- 60:	Os10g0440100	BRADI3G27520	 1e-170
 13- 61:	Os10g0440500	BRADI3G27550	  5e-30
 13- 62:	Os10g0441800	BRADI3G27570	 2e-136
 13- 63:	Os10g0441900	BRADI3G27580	      0
 13- 64:	Os10g0442100	BRADI3G27600	      0
 13- 65:	Os10g0442400	BRADI3G27610	      0
 13- 66:	Os10g0442700	BRADI3G27630	      0
 13- 67:	Os10g0442800	BRADI3G27640	      0
 13- 68:	Os10g0442900	BRADI3G27647	      0
 13- 69:	Os10g0443200	BRADI3G27660	 1e-154
 13- 70:	Os10g0444400	BRADI3G27670	      0
 13- 71:	Os10g0444700	BRADI3G27680	      0
 13- 72:	Os10g0445400	BRADI3G27700	 2e-129
 13- 73:	Os10g0445500	BRADI3G27720	  6e-82
 13- 74:	Os10g0445600	BRADI3G27730	      0
 13- 75:	Os10g0446200	BRADI3G27740	      0
 13- 76:	Os10g0446400	BRADI3G27760	  4e-74
 13- 77:	Os10g0447100	BRADI3G27770	 6e-100
 13- 78:	Os10g0447600	BRADI3G27790	      0
 13- 79:	Os10g0447900	BRADI3G27800	      0
 13- 80:	Os10g0452700	BRADI3G27845	  5e-06
 13- 81:	Os10g0453900	BRADI3G27847	  6e-06
 13- 82:	Os10g0455900	BRADI3G27852	 1e-168
 13- 83:	Os10g0456200	BRADI3G27860	  4e-64
 13- 84:	Os10g0456400	BRADI3G27870	      0
 13- 85:	Os10g0456500	BRADI3G27877	      0
 13- 86:	Os10g0456600	BRADI3G27890	 5e-127
 13- 87:	Os10g0456800	BRADI3G27900	 1e-168
 13- 88:	Os10g0456900	BRADI3G27906	      0
 13- 89:	Os10g0456950	BRADI3G27912	  1e-94
 13- 90:	Os10g0457000	BRADI3G27920	      0
 13- 91:	Os10g0457200	BRADI3G27926	      0
 13- 92:	Os10g0457400	BRADI3G27940	 4e-101
 13- 93:	Os10g0457500	BRADI3G27950	 1e-131
 13- 94:	Os10g0457600	BRADI3G27960	      0
 13- 95:	Os10g0457700	BRADI3G27970	      0
 13- 96:	Os10g0458700	BRADI3G27990	 2e-177
 13- 97:	Os10g0458900	BRADI3G28006	      0
 13- 98:	Os10g0459300	BRADI3G28012	 5e-165
 13- 99:	Os10g0462800	BRADI3G28060	      0
 13-100:	Os10g0462900	BRADI3G28070	      0
 13-101:	Os10g0463100	BRADI3G28090	 4e-141
 13-102:	Os10g0463200	BRADI3G28100	      0
 13-103:	Os10g0463300	BRADI3G28110	 1e-111
 13-104:	Os10g0463800	BRADI3G28120	      0
 13-105:	Os10g0463900	BRADI3G28130	  2e-26
 13-106:	Os10g0464000	BRADI3G28137	  3e-61
 13-107:	Os10g0464100	BRADI3G28150	      0
 13-108:	Os10g0464800	BRADI3G28180	      0
 13-109:	Os10g0465000	BRADI3G28200	 1e-110
 13-110:	Os10g0465700	BRADI3G28210	      0
 13-111:	Os10g0465800	BRADI3G28220	  1e-51
 13-112:	Os10g0465900	BRADI3G28237	  4e-52
 13-113:	Os10g0466000	BRADI3G28250	      0
 13-114:	Os10g0466100	BRADI3G28257	 2e-112
 13-115:	Os10g0466200	BRADI3G28270	  4e-95
 13-116:	Os10g0466300	BRADI3G28280	      0
 13-117:	Os10g0466500	BRADI3G28290	  5e-92
 13-118:	Os10g0466700	BRADI3G28300	  2e-97
 13-119:	Os10g0466800	BRADI3G28310	  1e-08
 13-120:	Os10g0467200	BRADI3G28320	      0
 13-121:	Os10g0467600	BRADI3G28340	 2e-120
 13-122:	Os10g0467800	BRADI3G28350	      0
 13-123:	Os10g0467900	BRADI3G28367	      0
 13-124:	Os10g0469000	BRADI3G28380	      0
 13-125:	Os10g0469600	BRADI3G28390	 5e-112
 13-126:	Os10g0469900	BRADI3G28400	      0
 13-127:	Os10g0470900	BRADI3G28430	 2e-175
 13-128:	Os10g0471000	BRADI3G28437	 1e-159
 13-129:	Os10g0471100	BRADI3G28450	      0
 13-130:	Os10g0471300	BRADI3G28470	  2e-99
 13-131:	Os10g0471350	BRADI3G28477	      0
 13-132:	Os10g0471400	BRADI3G28490	      0
 13-133:	Os10g0471700	BRADI3G28507	  3e-57
 13-134:	Os10g0472400	BRADI3G28530	  2e-88
 13-135:	Os10g0472900	BRADI3G28560	      0
 13-136:	Os10g0473400	BRADI3G28580	      0
 13-137:	Os10g0474000	BRADI3G28630	  5e-80
 13-138:	Os10g0474100	BRADI3G28657	      0
 13-139:	Os10g0475900	BRADI3G28690	 4e-123
 13-140:	Os10g0476000	BRADI3G28700	 8e-166
 13-141:	Os10g0476100	BRADI3G28710	      0
 13-142:	Os10g0476300	BRADI3G28720	      0
 13-143:	Os10g0476400	BRADI3G28730	 7e-146
 13-144:	Os10g0476600	BRADI3G28740	      0
 13-145:	Os10g0476900	BRADI3G28747	      0
 13-146:	Os10g0477000	BRADI3G28760	      0
 13-147:	Os10g0477100	BRADI3G28770	      0
 13-148:	Os10g0477200	BRADI3G28780	      0
 13-149:	Os10g0477800	BRADI3G28787	      0
 13-150:	Os10g0478000	BRADI3G28800	  6e-81
 13-151:	Os10g0478100	BRADI3G28810	  8e-10
 13-152:	Os10g0478200	BRADI3G28820	      0
 13-153:	Os10g0478300	BRADI3G28830	  3e-99
 13-154:	Os10g0478400	BRADI3G28857	      0
 13-155:	Os10g0478450	BRADI3G28870	  2e-11
 13-156:	Os10g0478500	BRADI3G28875	  5e-19
 13-157:	Os10g0478900	BRADI3G28882	  3e-18
 13-158:	Os10g0479500	BRADI3G28900	 9e-143
 13-159:	Os10g0479600	BRADI3G28907	  2e-75
 13-160:	Os10g0479700	BRADI3G28920	      0
 13-161:	Os10g0479800	BRADI3G28937	  1e-77
 13-162:	Os10g0479900	BRADI3G28950	      0
 13-163:	Os10g0480200	BRADI3G28970	      0
 13-164:	Os10g0480500	BRADI3G28977	      0
 13-165:	Os10g0481000	BRADI3G28990	  2e-32
 13-166:	Os10g0481200	BRADI3G29000	  2e-22
 13-167:	Os10g0481400	BRADI3G29007	  5e-39
 13-168:	Os10g0481450	BRADI3G29017	 6e-107
 13-169:	Os10g0481500	BRADI3G29030	      0
 13-170:	Os10g0482900	BRADI3G29080	      0
 13-171:	Os10g0483000	BRADI3G29087	 7e-107
 13-172:	Os10g0483100	BRADI3G29100	  9e-49
 13-173:	Os10g0483500	BRADI3G29130	      0
 13-174:	Os10g0483900	BRADI3G29160	  3e-65
 13-175:	Os10g0484300	BRADI3G29180	      0
 13-176:	Os10g0484400	BRADI3G29190	 4e-163
 13-177:	Os10g0484700	BRADI3G29210	      0
 13-178:	Os10g0484800	BRADI3G29230	      0
 13-179:	Os10g0484900	BRADI3G29240	      0
 13-180:	Os10g0485000	BRADI3G29247	      0
 13-181:	Os10g0485100	BRADI3G29260	      0
 13-182:	Os10g0485300	BRADI3G29270	      0
 13-183:	Os10g0485500	BRADI3G29280	 3e-176
 13-184:	Os10g0485600	BRADI3G29287	      0
 13-185:	Os10g0486000	BRADI3G29300	 5e-134
 13-186:	Os10g0486100	BRADI3G29310	      0
 13-187:	Os10g0487200	BRADI3G29380	  1e-16
 13-188:	Os10g0487300	BRADI3G29390	      0
 13-189:	Os10g0487400	BRADI3G29400	 4e-177
 13-190:	Os10g0488100	BRADI3G29410	  6e-96
 13-191:	Os10g0488300	BRADI3G29417	      0
 13-192:	Os10g0488400	BRADI3G29430	  8e-25
 13-193:	Os10g0488800	BRADI3G29440	      0
 13-194:	Os10g0488900	BRADI3G29450	      0
 13-195:	Os10g0489000	BRADI3G29460	 4e-132
 13-196:	Os10g0489100	BRADI3G29470	      0
 13-197:	Os10g0489200	BRADI3G29530	      0
 13-198:	Os10g0489301	BRADI3G29540	  9e-51
 13-199:	Os10g0489900	BRADI3G29590	      0
 13-200:	Os10g0490100	BRADI3G29636	  4e-47
 13-201:	Os10g0490800	BRADI3G29710	  5e-94
 13-202:	Os10g0491801	BRADI3G29730	  9e-47
 13-203:	Os10g0491900	BRADI3G29740	  6e-56
 13-204:	Os10g0492000	BRADI3G29750	      0
 13-205:	Os10g0492400	BRADI3G29770	 2e-107
 13-206:	Os10g0492600	BRADI3G29780	 3e-147
 13-207:	Os10g0492800	BRADI3G29790	      0
 13-208:	Os10g0492900	BRADI3G29797	 2e-172
 13-209:	Os10g0493900	BRADI3G29830	 5e-103
 13-210:	Os10g0494000	BRADI3G29840	      0
 13-211:	Os10g0494300	BRADI3G29847	      0
 13-212:	Os10g0494500	BRADI3G29854	      0
 13-213:	Os10g0494800	BRADI3G29861	      0
 13-214:	Os10g0495000	BRADI3G29870	      0
 13-215:	Os10g0495300	BRADI3G29880	      0
 13-216:	Os10g0495500	BRADI3G29890	      0
 13-217:	Os10g0495600	BRADI3G29917	      0
 13-218:	Os10g0495900	BRADI3G29930	  6e-88
 13-219:	Os10g0496000	BRADI3G29940	  1e-38
 13-220:	Os10g0497800	BRADI3G29950	 3e-150
 13-221:	Os10g0497900	BRADI3G29960	      0
 13-222:	Os10g0498000	BRADI3G29970	 3e-130
 13-223:	Os10g0498600	BRADI3G29980	      0
 13-224:	Os10g0498700	BRADI3G29990	      0
 13-225:	Os10g0498800	BRADI3G30000	  2e-32
 13-226:	Os10g0498900	BRADI3G30010	      0
 13-227:	Os10g0499400	BRADI3G30017	 3e-137
 13-228:	Os10g0500300	BRADI3G30040	 1e-163
 13-229:	Os10g0500400	BRADI3G30047	  5e-81
 13-230:	Os10g0500500	BRADI3G30060	  4e-83
 13-231:	Os10g0500600	BRADI3G30070	      0
 13-232:	Os10g0500700	BRADI3G30080	      0
 13-233:	Os10g0501300	BRADI3G30090	  9e-74
 13-234:	Os10g0501500	BRADI3G30110	 6e-159
 13-235:	Os10g0501900	BRADI3G30140	 4e-106
 13-236:	Os10g0502000	BRADI3G30150	 4e-102
 13-237:	Os10g0502400	BRADI3G30160	      0
 13-238:	Os10g0502500	BRADI3G30170	  2e-63
 13-239:	Os10g0502900	BRADI3G30187	      0
 13-240:	Os10g0503100	BRADI3G30200	 6e-116
 13-241:	Os10g0503200	BRADI3G30210	      0
 13-242:	Os10g0503500	BRADI3G30230	      0
 13-243:	Os10g0503600	BRADI3G30240	 1e-179
 13-244:	Os10g0503700	BRADI3G30250	      0
 13-245:	Os10g0504100	BRADI3G30265	  5e-07
 13-246:	Os10g0504200	BRADI3G30270	 3e-108
 13-247:	Os10g0504600	BRADI3G30277	 3e-129
 13-248:	Os10g0505000	BRADI3G30290	  7e-10
 13-249:	Os10g0505900	BRADI3G30320	  3e-83
 13-250:	Os10g0506000	BRADI3G30330	      0
 13-251:	Os10g0506100	BRADI3G30340	  6e-41
 13-252:	Os10g0506200	BRADI3G30350	      0
 13-253:	Os10g0506800	BRADI3G30360	      0
 13-254:	Os10g0507500	BRADI3G30370	  4e-94
 13-255:	Os10g0507600	BRADI3G30380	 7e-135
 13-256:	Os10g0507800	BRADI3G30390	      0
 13-257:	Os10g0508100	BRADI3G30400	      0
 13-258:	Os10g0508300	BRADI3G30410	  7e-95
 13-259:	Os10g0511400	BRADI3G30630	      0
## Alignment 14: score=10461.0 e_value=0 N=216 10&BdChr3 plus
 14-  0:	Os10g0516701	BRADI3G30820	 7e-122
 14-  1:	Os10g0516800	BRADI3G30830	      0
 14-  2:	Os10g0516900	BRADI3G30840	  6e-30
 14-  3:	Os10g0517400	BRADI3G30847	      0
 14-  4:	Os10g0517500	BRADI3G30860	      0
 14-  5:	Os10g0518100	BRADI3G30880	      0
 14-  6:	Os10g0518200	BRADI3G30890	  2e-57
 14-  7:	Os10g0518300	BRADI3G31090	      0
 14-  8:	Os10g0518800	BRADI3G31110	      0
 14-  9:	Os10g0518900	BRADI3G31120	      0
 14- 10:	Os10g0519300	BRADI3G31130	      0
 14- 11:	Os10g0519600	BRADI3G31140	      0
 14- 12:	Os10g0519700	BRADI3G31150	 6e-110
 14- 13:	Os10g0519800	BRADI3G31350	 1e-101
 14- 14:	Os10g0520600	BRADI3G31370	      0
 14- 15:	Os10g0520700	BRADI3G31377	      0
 14- 16:	Os10g0520950	BRADI3G31397	  8e-51
 14- 17:	Os10g0521000	BRADI3G31410	      0
 14- 18:	Os10g0521100	BRADI3G31420	  1e-94
 14- 19:	Os10g0521300	BRADI3G31430	      0
 14- 20:	Os10g0521400	BRADI3G31440	      0
 14- 21:	Os10g0521600	BRADI3G31460	 8e-150
 14- 22:	Os10g0521700	BRADI3G31480	      0
 14- 23:	Os10g0522500	BRADI3G31527	  2e-71
 14- 24:	Os10g0522601	BRADI3G31550	      0
 14- 25:	Os10g0522700	BRADI3G31560	  7e-18
 14- 26:	Os10g0522900	BRADI3G31570	 6e-156
 14- 27:	Os10g0523700	BRADI3G31590	      0
 14- 28:	Os10g0523900	BRADI3G31600	  2e-47
 14- 29:	Os10g0524000	BRADI3G31610	  1e-12
 14- 30:	Os10g0524300	BRADI3G31620	  2e-30
 14- 31:	Os10g0524400	BRADI3G31637	      0
 14- 32:	Os10g0524600	BRADI3G31690	      0
 14- 33:	Os10g0524700	BRADI3G31697	      0
 14- 34:	Os10g0527400	BRADI3G31707	  2e-55
 14- 35:	Os10g0527800	BRADI3G31727	  5e-97
 14- 36:	Os10g0528200	BRADI3G31737	  3e-93
 14- 37:	Os10g0528300	BRADI3G31777	 6e-109
 14- 38:	Os10g0529500	BRADI3G31787	 1e-100
 14- 39:	Os10g0529800	BRADI3G31827	  3e-83
 14- 40:	Os10g0530400	BRADI3G31834	  1e-92
 14- 41:	Os10g0530900	BRADI3G31841	  1e-77
 14- 42:	Os10g0531400	BRADI3G31870	  6e-87
 14- 43:	Os10g0531900	BRADI3G31890	 1e-156
 14- 44:	Os10g0532200	BRADI3G31907	      0
 14- 45:	Os10g0532300	BRADI3G31920	  2e-53
 14- 46:	Os10g0532600	BRADI3G31940	  5e-66
 14- 47:	Os10g0533000	BRADI3G31947	      0
 14- 48:	Os10g0533100	BRADI3G31960	  2e-72
 14- 49:	Os10g0533150	BRADI3G31967	      0
 14- 50:	Os10g0533200	BRADI3G31980	      0
 14- 51:	Os10g0533600	BRADI3G32000	      0
 14- 52:	Os10g0533900	BRADI3G32010	 6e-153
 14- 53:	Os10g0534100	BRADI3G32020	      0
 14- 54:	Os10g0534400	BRADI3G32025	  7e-32
 14- 55:	Os10g0534700	BRADI3G32032	      0
 14- 56:	Os10g0534900	BRADI3G32040	      0
 14- 57:	Os10g0535600	BRADI3G32047	  3e-63
 14- 58:	Os10g0535800	BRADI3G32060	 4e-136
 14- 59:	Os10g0535900	BRADI3G32070	 6e-146
 14- 60:	Os10g0536000	BRADI3G32080	 3e-110
 14- 61:	Os10g0536100	BRADI3G32090	 2e-104
 14- 62:	Os10g0536500	BRADI3G32100	  1e-68
 14- 63:	Os10g0536700	BRADI3G32110	  8e-76
 14- 64:	Os10g0537100	BRADI3G32140	  4e-77
 14- 65:	Os10g0537500	BRADI3G32150	      0
 14- 66:	Os10g0537600	BRADI3G32160	      0
 14- 67:	Os10g0539400	BRADI3G32180	 7e-180
 14- 68:	Os10g0539600	BRADI3G32187	      0
 14- 69:	Os10g0539700	BRADI3G32200	      0
 14- 70:	Os10g0539900	BRADI3G32210	      0
 14- 71:	Os10g0540100	BRADI3G32220	      0
 14- 72:	Os10g0541000	BRADI3G32230	      0
 14- 73:	Os10g0541600	BRADI3G32247	 2e-132
 14- 74:	Os10g0542400	BRADI3G32297	 2e-103
 14- 75:	Os10g0542700	BRADI3G32310	 7e-148
 14- 76:	Os10g0542900	BRADI3G32340	 8e-148
 14- 77:	Os10g0543500	BRADI3G32350	 3e-142
 14- 78:	Os10g0543800	BRADI3G32360	 2e-140
 14- 79:	Os10g0544500	BRADI3G32380	      0
 14- 80:	Os10g0544600	BRADI3G32470	 4e-103
 14- 81:	Os10g0544900	BRADI3G32480	      0
 14- 82:	Os10g0545100	BRADI3G32497	  6e-89
 14- 83:	Os10g0545200	BRADI3G32510	      0
 14- 84:	Os10g0545300	BRADI3G32520	 4e-149
 14- 85:	Os10g0545600	BRADI3G32535	 4e-174
 14- 86:	Os10g0545700	BRADI3G32550	  2e-77
 14- 87:	Os10g0545800	BRADI3G32560	 5e-124
 14- 88:	Os10g0546100	BRADI3G32620	  6e-58
 14- 89:	Os10g0546200	BRADI3G32630	      0
 14- 90:	Os10g0546300	BRADI3G32660	      0
 14- 91:	Os10g0546400	BRADI3G32670	  2e-28
 14- 92:	Os10g0546600	BRADI3G32690	      0
 14- 93:	Os10g0546900	BRADI3G32700	  8e-50
 14- 94:	Os10g0547000	BRADI3G32710	 2e-174
 14- 95:	Os10g0547200	BRADI3G32720	  7e-67
 14- 96:	Os10g0547500	BRADI3G32730	      0
 14- 97:	Os10g0547900	BRADI3G32760	 2e-171
 14- 98:	Os10g0548100	BRADI3G32770	 2e-118
 14- 99:	Os10g0548200	BRADI3G32780	      0
 14-100:	Os10g0548300	BRADI3G32800	 2e-138
 14-101:	Os10g0548600	BRADI3G32810	 5e-131
 14-102:	Os10g0548900	BRADI3G32820	      0
 14-103:	Os10g0549500	BRADI3G32830	      0
 14-104:	Os10g0550000	BRADI3G32840	      0
 14-105:	Os10g0550300	BRADI3G32850	      0
 14-106:	Os10g0550400	BRADI3G32860	  5e-99
 14-107:	Os10g0550750	BRADI3G32870	      0
 14-108:	Os10g0550900	BRADI3G32880	      0
 14-109:	Os10g0551200	BRADI3G32890	 3e-173
 14-110:	Os10g0551600	BRADI3G32900	  8e-70
 14-111:	Os10g0551700	BRADI3G32910	  7e-24
 14-112:	Os10g0552600	BRADI3G32940	  9e-31
 14-113:	Os10g0552900	BRADI3G32960	      0
 14-114:	Os10g0553300	BRADI3G32970	      0
 14-115:	Os10g0553600	BRADI3G32980	      0
 14-116:	Os10g0553800	BRADI3G32990	      0
 14-117:	Os10g0554001	BRADI3G33010	  1e-64
 14-118:	Os10g0554100	BRADI3G33020	      0
 14-119:	Os10g0554200	BRADI3G33030	      0
 14-120:	Os10g0554900	BRADI3G33070	 1e-119
 14-121:	Os10g0555100	BRADI3G33080	      0
 14-122:	Os10g0555200	BRADI3G33090	 3e-104
 14-123:	Os10g0555300	BRADI3G33100	  9e-97
 14-124:	Os10g0555600	BRADI3G33110	 2e-151
 14-125:	Os10g0556200	BRADI3G33170	  4e-97
 14-126:	Os10g0556700	BRADI3G33190	      0
 14-127:	Os10g0557600	BRADI3G33200	  9e-64
 14-128:	Os10g0557800	BRADI3G33210	  5e-39
 14-129:	Os10g0557900	BRADI3G33217	 1e-154
 14-130:	Os10g0559500	BRADI3G33230	      0
 14-131:	Os10g0559600	BRADI3G33240	      0
 14-132:	Os10g0559800	BRADI3G33250	      0
 14-133:	Os10g0559900	BRADI3G33287	 5e-121
 14-134:	Os10g0560000	BRADI3G33300	 7e-142
 14-135:	Os10g0560200	BRADI3G33330	 5e-116
 14-136:	Os10g0560400	BRADI3G33340	  1e-52
 14-137:	Os10g0560450	BRADI3G33350	 3e-114
 14-138:	Os10g0560900	BRADI3G33370	      0
 14-139:	Os10g0561200	BRADI3G33377	      0
 14-140:	Os10g0561300	BRADI3G33390	      0
 14-141:	Os10g0561400	BRADI3G33400	 5e-132
 14-142:	Os10g0561800	BRADI3G33410	  2e-68
 14-143:	Os10g0562000	BRADI3G33420	 2e-111
 14-144:	Os10g0562100	BRADI3G33440	  6e-75
 14-145:	Os10g0562500	BRADI3G33460	      0
 14-146:	Os10g0562600	BRADI3G33480	  7e-44
 14-147:	Os10g0562700	BRADI3G33490	      0
 14-148:	Os10g0563000	BRADI3G33500	      0
 14-149:	Os10g0563200	BRADI3G33510	      0
 14-150:	Os10g0563300	BRADI3G33520	      0
 14-151:	Os10g0563400	BRADI3G33530	 1e-142
 14-152:	Os10g0563500	BRADI3G33537	      0
 14-153:	Os10g0563600	BRADI3G33550	  8e-52
 14-154:	Os10g0563700	BRADI3G33570	  5e-99
 14-155:	Os10g0563800	BRADI3G33580	  5e-07
 14-156:	Os10g0563900	BRADI3G33590	  1e-94
 14-157:	Os10g0564000	BRADI3G33600	      0
 14-158:	Os10g0564100	BRADI3G33620	  4e-94
 14-159:	Os10g0564200	BRADI3G33630	 3e-114
 14-160:	Os10g0564400	BRADI3G33650	      0
 14-161:	Os10g0564500	BRADI3G33690	      0
 14-162:	Os10g0564800	BRADI3G33700	 4e-140
 14-163:	Os10g0564900	BRADI3G33710	      0
 14-164:	Os10g0565000	BRADI3G33716	      0
 14-165:	Os10g0565100	BRADI3G33722	      0
 14-166:	Os10g0565300	BRADI3G33737	      0
 14-167:	Os10g0566400	BRADI3G33760	  4e-86
 14-168:	Os10g0566700	BRADI3G33770	  2e-67
 14-169:	Os10g0566800	BRADI3G33780	 4e-167
 14-170:	Os10g0566900	BRADI3G33790	 5e-112
 14-171:	Os10g0567000	BRADI3G33810	      0
 14-172:	Os10g0567300	BRADI3G33820	 2e-180
 14-173:	Os10g0567500	BRADI3G33830	      0
 14-174:	Os10g0567600	BRADI3G33840	  5e-73
 14-175:	Os10g0567800	BRADI3G33850	      0
 14-176:	Os10g0568100	BRADI3G33870	  2e-18
 14-177:	Os10g0568900	BRADI3G33880	  3e-44
 14-178:	Os10g0569000	BRADI3G33890	  2e-35
 14-179:	Os10g0569300	BRADI3G33900	      0
 14-180:	Os10g0571100	BRADI3G33920	  2e-66
 14-181:	Os10g0571200	BRADI3G33930	      0
 14-182:	Os10g0571300	BRADI3G33950	      0
 14-183:	Os10g0571600	BRADI3G33957	  6e-66
 14-184:	Os10g0572000	BRADI3G33967	      0
 14-185:	Os10g0572100	BRADI3G33980	      0
 14-186:	Os10g0572300	BRADI3G33990	      0
 14-187:	Os10g0572400	BRADI3G34000	  2e-44
 14-188:	Os10g0572900	BRADI3G34030	 1e-149
 14-189:	Os10g0573000	BRADI3G34040	      0
 14-190:	Os10g0573100	BRADI3G34050	 2e-143
 14-191:	Os10g0573400	BRADI3G34070	 3e-102
 14-192:	Os10g0573700	BRADI3G34077	 8e-160
 14-193:	Os10g0573900	BRADI3G34097	      0
 14-194:	Os10g0574400	BRADI3G34140	  1e-46
 14-195:	Os10g0574500	BRADI3G34150	      0
 14-196:	Os10g0574700	BRADI3G34160	  1e-85
 14-197:	Os10g0574800	BRADI3G34180	      0
 14-198:	Os10g0575000	BRADI3G34200	      0
 14-199:	Os10g0577400	BRADI3G34220	  2e-71
 14-200:	Os10g0577500	BRADI3G34227	 5e-141
 14-201:	Os10g0577600	BRADI3G34240	      0
 14-202:	Os10g0577700	BRADI3G34245	      0
 14-203:	Os10g0577800	BRADI3G34250	      0
 14-204:	Os10g0577900	BRADI3G34260	      0
 14-205:	Os10g0578000	BRADI3G34270	 3e-128
 14-206:	Os10g0578200	BRADI3G34490	      0
 14-207:	Os10g0578600	BRADI3G34510	      0
 14-208:	Os10g0578800	BRADI3G34517	      0
 14-209:	Os10g0578900	BRADI3G34524	 3e-176
 14-210:	Os10g0578950	BRADI3G34531	      0
 14-211:	Os10g0579100	BRADI3G34540	      0
 14-212:	Os10g0579200	BRADI3G34550	      0
 14-213:	Os10g0579300	BRADI3G34557	 2e-100
 14-214:	Os10g0579500	BRADI3G34580	  6e-46
 14-215:	Os10g0579600	BRADI3G34590	      0
## Alignment 15: score=1547.0 e_value=1.6e-117 N=34 10&BdChr3 plus
 15-  0:	Os10g0162600	BRADI3G22510	  2e-70
 15-  1:	Os10g0163040	BRADI3G22520	      0
 15-  2:	Os10g0163130	BRADI3G22527	      0
 15-  3:	Os10g0164500	BRADI3G22560	      0
 15-  4:	Os10g0167300	BRADI3G22550	      0
 15-  5:	Os10g0167500	BRADI3G22570	  8e-30
 15-  6:	Os10g0167600	BRADI3G22580	      0
 15-  7:	Os10g0169200	BRADI3G22590	  9e-22
 15-  8:	Os10g0169800	BRADI3G22600	      0
 15-  9:	Os10g0170000	BRADI3G22610	 3e-109
 15- 10:	Os10g0176300	BRADI3G22670	  3e-46
 15- 11:	Os10g0178200	BRADI3G22697	 2e-115
 15- 12:	Os10g0181200	BRADI3G22720	      0
 15- 13:	Os10g0181600	BRADI3G22740	      0
 15- 14:	Os10g0181700	BRADI3G22750	      0
 15- 15:	Os10g0182000	BRADI3G22760	      0
 15- 16:	Os10g0187500	BRADI3G22887	      0
 15- 17:	Os10g0188100	BRADI3G22897	      0
 15- 18:	Os10g0188300	BRADI3G22907	      0
 15- 19:	Os10g0188400	BRADI3G22920	  2e-31
 15- 20:	Os10g0189100	BRADI3G22930	      0
 15- 21:	Os10g0190000	BRADI3G22940	 6e-127
 15- 22:	Os10g0190800	BRADI3G22960	      0
 15- 23:	Os10g0193100	BRADI3G22970	  3e-18
 15- 24:	Os10g0194200	BRADI3G22980	      0
 15- 25:	Os10g0194300	BRADI3G22990	      0
 15- 26:	Os10g0195000	BRADI3G23000	      0
 15- 27:	Os10g0195600	BRADI3G23010	      0
 15- 28:	Os10g0198600	BRADI3G23020	      0
 15- 29:	Os10g0200700	BRADI3G23030	 2e-162
 15- 30:	Os10g0203000	BRADI3G23040	      0
 15- 31:	Os10g0203600	BRADI3G23107	 7e-124
 15- 32:	Os10g0205300	BRADI3G23120	 7e-160
 15- 33:	Os10g0206800	BRADI3G23150	      0
## Alignment 16: score=395.0 e_value=2.1e-17 N=9 10&BdChr3 plus
 16-  0:	Os10g0471100	BRADI3G48997	      0
 16-  1:	Os10g0472501	BRADI3G49050	  4e-14
 16-  2:	Os10g0474100	BRADI3G49085	      0
 16-  3:	Os10g0476300	BRADI3G49100	      0
 16-  4:	Os10g0478000	BRADI3G49140	  7e-74
 16-  5:	Os10g0478300	BRADI3G49180	  2e-77
 16-  6:	Os10g0479500	BRADI3G49300	 2e-117
 16-  7:	Os10g0479700	BRADI3G49310	 1e-166
 16-  8:	Os10g0479900	BRADI3G49320	      0
## Alignment 17: score=256.0 e_value=7.4e-09 N=6 10&BdChr3 plus
 17-  0:	Os10g0532600	BRADI3G51707	  1e-28
 17-  1:	Os10g0534700	BRADI3G51770	      0
 17-  2:	Os10g0537100	BRADI3G51840	  3e-23
 17-  3:	Os10g0537500	BRADI3G51850	 8e-137
 17-  4:	Os10g0537600	BRADI3G51900	 6e-133
 17-  5:	Os10g0539500	BRADI3G51930	  7e-67
## Alignment 18: score=1315.0 e_value=2.9e-83 N=27 10&BdChr3 minus
 18-  0:	Os10g0508400	BRADI3G30810	      0
 18-  1:	Os10g0508500	BRADI3G30790	      0
 18-  2:	Os10g0508600	BRADI3G30780	  3e-93
 18-  3:	Os10g0508700	BRADI3G30770	  2e-55
 18-  4:	Os10g0509000	BRADI3G30757	      0
 18-  5:	Os10g0509100	BRADI3G30750	  5e-94
 18-  6:	Os10g0509200	BRADI3G30740	 1e-152
 18-  7:	Os10g0509401	BRADI3G30730	  1e-20
 18-  8:	Os10g0510000	BRADI3G30710	      0
 18-  9:	Os10g0510200	BRADI3G30690	  2e-67
 18- 10:	Os10g0510300	BRADI3G30680	      0
 18- 11:	Os10g0510400	BRADI3G30670	      0
 18- 12:	Os10g0510500	BRADI3G30660	  2e-52
 18- 13:	Os10g0510700	BRADI3G30647	      0
 18- 14:	Os10g0511800	BRADI3G30620	 2e-101
 18- 15:	Os10g0512100	BRADI3G30610	      0
 18- 16:	Os10g0512400	BRADI3G30590	      0
 18- 17:	Os10g0512700	BRADI3G30560	      0
 18- 18:	Os10g0512800	BRADI3G30547	      0
 18- 19:	Os10g0513200	BRADI3G30540	      0
 18- 20:	Os10g0513300	BRADI3G30530	      0
 18- 21:	Os10g0514901	BRADI3G30510	      0
 18- 22:	Os10g0516100	BRADI3G30500	 7e-110
 18- 23:	Os10g0516200	BRADI3G30490	      0
 18- 24:	Os10g0516300	BRADI3G30480	  6e-71
 18- 25:	Os10g0516400	BRADI3G30470	 4e-160
 18- 26:	Os10g0516500	BRADI3G30457	  7e-14
## Alignment 19: score=854.0 e_value=7.3e-55 N=19 10&BdChr3 minus
 19-  0:	Os10g0140700	BRADI3G21140	  5e-12
 19-  1:	Os10g0145000	BRADI3G21110	  5e-55
 19-  2:	Os10g0146200	BRADI3G21100	 7e-141
 19-  3:	Os10g0147400	BRADI3G21090	      0
 19-  4:	Os10g0147900	BRADI3G21050	 2e-107
 19-  5:	Os10g0148100	BRADI3G21010	  3e-48
 19-  6:	Os10g0150300	BRADI3G20970	  3e-72
 19-  7:	Os10g0154600	BRADI3G20947	      0
 19-  8:	Os10g0154700	BRADI3G20940	  1e-90
 19-  9:	Os10g0155100	BRADI3G20930	 6e-121
 19- 10:	Os10g0155200	BRADI3G20910	  5e-08
 19- 11:	Os10g0155400	BRADI3G20890	 2e-162
 19- 12:	Os10g0155500	BRADI3G20880	      0
 19- 13:	Os10g0155700	BRADI3G20867	      0
 19- 14:	Os10g0159600	BRADI3G20830	  3e-10
 19- 15:	Os10g0159800	BRADI3G20810	      0
 19- 16:	Os10g0160000	BRADI3G20790	      0
 19- 17:	Os10g0160100	BRADI3G20770	      0
 19- 18:	Os10g0162100	BRADI3G20740	  3e-08
## Alignment 20: score=490.0 e_value=9.7e-21 N=10 10&BdChr3 minus
 20-  0:	Os10g0575200	BRADI3G34450	      0
 20-  1:	Os10g0575401	BRADI3G34440	  5e-16
 20-  2:	Os10g0575600	BRADI3G34410	      0
 20-  3:	Os10g0575700	BRADI3G34400	 2e-139
 20-  4:	Os10g0575800	BRADI3G34387	  1e-77
 20-  5:	Os10g0575950	BRADI3G34370	  5e-44
 20-  6:	Os10g0576000	BRADI3G34360	  2e-34
 20-  7:	Os10g0576100	BRADI3G34350	      0
 20-  8:	Os10g0576600	BRADI3G34320	  2e-47
 20-  9:	Os10g0577100	BRADI3G34295	      0
## Alignment 21: score=415.0 e_value=1.1e-19 N=9 10&BdChr3 minus
 21-  0:	Os10g0405100	BRADI3G25930	      0
 21-  1:	Os10g0405300	BRADI3G25920	  9e-51
 21-  2:	Os10g0405600	BRADI3G25910	      0
 21-  3:	Os10g0406100	BRADI3G25880	 5e-136
 21-  4:	Os10g0406200	BRADI3G25680	      0
 21-  5:	Os10g0406800	BRADI3G24960	      0
 21-  6:	Os10g0406900	BRADI3G24760	  5e-62
 21-  7:	Os10g0407000	BRADI3G24750	      0
 21-  8:	Os10g0407400	BRADI3G24740	  4e-77
## Alignment 22: score=400.0 e_value=5.3e-18 N=9 10&BdChr3 minus
 22-  0:	Os10g0368902	BRADI3G24450	      0
 22-  1:	Os10g0371000	BRADI3G24010	  7e-90
 22-  2:	Os10g0371100	BRADI3G24000	  4e-43
 22-  3:	Os10g0375600	BRADI3G23800	      0
 22-  4:	Os10g0375700	BRADI3G23380	 3e-112
 22-  5:	Os10g0376200	BRADI3G23360	 2e-177
 22-  6:	Os10g0377400	BRADI3G23330	 6e-157
 22-  7:	Os10g0378300	BRADI3G23300	  9e-82
 22-  8:	Os10g0379100	BRADI3G23280	      0
## Alignment 23: score=383.0 e_value=1.5e-13 N=8 10&BdChr3 minus
 23-  0:	Os10g0101000	BRADI3G21580	      0
 23-  1:	Os10g0101100	BRADI3G21550	 2e-155
 23-  2:	Os10g0102400	BRADI3G21530	 1e-124
 23-  3:	Os10g0102900	BRADI3G21520	      0
 23-  4:	Os10g0103800	BRADI3G21470	      0
 23-  5:	Os10g0104300	BRADI3G21460	  3e-64
 23-  6:	Os10g0104900	BRADI3G21450	      0
 23-  7:	Os10g0105400	BRADI3G21440	      0
## Alignment 24: score=368.0 e_value=6.8e-17 N=8 10&BdChr3 minus
 24-  0:	Os10g0114400	BRADI3G21400	      0
 24-  1:	Os10g0114500	BRADI3G21380	 3e-134
 24-  2:	Os10g0115600	BRADI3G21360	 6e-168
 24-  3:	Os10g0117800	BRADI3G21317	      0
 24-  4:	Os10g0118800	BRADI3G21300	  4e-66
 24-  5:	Os10g0118900	BRADI3G21287	 8e-113
 24-  6:	Os10g0124000	BRADI3G21230	  8e-71
 24-  7:	Os10g0124100	BRADI3G21220	  7e-55
## Alignment 25: score=310.0 e_value=1.2e-14 N=8 10&BdChr3 minus
 25-  0:	Os10g0463200	BRADI3G55270	 2e-166
 25-  1:	Os10g0466700	BRADI3G55140	  2e-97
 25-  2:	Os10g0471100	BRADI3G55100	      0
 25-  3:	Os10g0472400	BRADI3G55090	 2e-104
 25-  4:	Os10g0472900	BRADI3G55040	 3e-179
 25-  5:	Os10g0476300	BRADI3G54860	      0
 25-  6:	Os10g0477600	BRADI3G54817	  2e-82
 25-  7:	Os10g0478000	BRADI3G54800	  9e-74
## Alignment 26: score=294.0 e_value=8.4e-09 N=6 10&BdChr3 minus
 26-  0:	Os10g0580200	BRADI3G21680	 1e-140
 26-  1:	Os10g0580300	BRADI3G21650	      0
 26-  2:	Os10g0580400	BRADI3G21640	      0
 26-  3:	Os10g0580700	BRADI3G21630	 5e-127
 26-  4:	Os10g0580800	BRADI3G21620	 3e-156
 26-  5:	Os10g0580900	BRADI3G21610	      0
## Alignment 27: score=412.0 e_value=1.6e-16 N=9 10&BdChr5 plus
 27-  0:	Os10g0532600	BRADI5G19080	  3e-27
 27-  1:	Os10g0533500	BRADI5G19130	 2e-123
 27-  2:	Os10g0534700	BRADI5G19170	      0
 27-  3:	Os10g0536000	BRADI5G19200	  1e-81
 27-  4:	Os10g0536400	BRADI5G19240	  1e-81
 27-  5:	Os10g0537100	BRADI5G19260	  2e-59
 27-  6:	Os10g0537400	BRADI5G19270	  9e-14
 27-  7:	Os10g0537600	BRADI5G19290	  8e-56
 27-  8:	Os10g0539500	BRADI5G19350	  7e-67
## Alignment 28: score=412.0 e_value=1.5e-18 N=10 10&BdChr5 plus
 28-  0:	Os10g0503100	BRADI5G16666	  1e-93
 28-  1:	Os10g0503700	BRADI5G16700	      0
 28-  2:	Os10g0504200	BRADI5G16740	  1e-88
 28-  3:	Os10g0506100	BRADI5G16787	  2e-31
 28-  4:	Os10g0507600	BRADI5G16840	  2e-59
 28-  5:	Os10g0508300	BRADI5G16910	  6e-71
 28-  6:	Os10g0510500	BRADI5G17010	  3e-08
 28-  7:	Os10g0512700	BRADI5G17070	      0
 28-  8:	Os10g0516200	BRADI5G17120	  9e-98
 28-  9:	Os10g0516800	BRADI5G17160	      0
## Alignment 29: score=350.0 e_value=1.7e-13 N=8 10&BdChr5 plus
 29-  0:	Os10g0477600	BRADI5G15587	  2e-90
 29-  1:	Os10g0478000	BRADI5G15700	  4e-76
 29-  2:	Os10g0478300	BRADI5G15760	  2e-79
 29-  3:	Os10g0479500	BRADI5G15840	 3e-116
 29-  4:	Os10g0479700	BRADI5G15850	 2e-169
 29-  5:	Os10g0479900	BRADI5G15904	      0
 29-  6:	Os10g0481000	BRADI5G15950	  4e-13
 29-  7:	Os10g0483500	BRADI5G16080	 3e-110
## Alignment 30: score=253.0 e_value=2e-10 N=6 10&BdChr5 minus
 30-  0:	Os10g0549500	BRADI5G18160	 3e-150
 30-  1:	Os10g0550000	BRADI5G18150	  5e-61
 30-  2:	Os10g0550300	BRADI5G18137	      0
 30-  3:	Os10g0553300	BRADI5G17890	 1e-115
 30-  4:	Os10g0555100	BRADI5G17880	      0
 30-  5:	Os10g0555300	BRADI5G17810	  1e-54
## Alignment 31: score=260.0 e_value=1.8e-08 N=6 11&BdChr2 plus
 31-  0:	Os11g0151400	BRADI2G55490	      0
 31-  1:	Os11g0152700	BRADI2G55567	 2e-133
 31-  2:	Os11g0153300	BRADI2G55697	  1e-10
 31-  3:	Os11g0154300	BRADI2G55770	  3e-15
 31-  4:	Os11g0154500	BRADI2G55780	  3e-62
 31-  5:	Os11g0156300	BRADI2G55827	  1e-20
## Alignment 32: score=348.0 e_value=1.1e-15 N=8 11&BdChr2 minus
 32-  0:	Os11g0115350	BRADI2G22280	  1e-12
 32-  1:	Os11g0116200	BRADI2G22270	  4e-37
 32-  2:	Os11g0116900	BRADI2G22230	  8e-27
 32-  3:	Os11g0118800	BRADI2G22060	  5e-43
 32-  4:	Os11g0120100	BRADI2G22045	  2e-35
 32-  5:	Os11g0120300	BRADI2G22030	  2e-57
 32-  6:	Os11g0123600	BRADI2G22020	      0
 32-  7:	Os11g0124300	BRADI2G22010	  3e-73
## Alignment 33: score=342.0 e_value=8.9e-15 N=8 11&BdChr2 minus
 33-  0:	Os11g0114150	BRADI2G53630	  9e-65
 33-  1:	Os11g0115350	BRADI2G53570	  1e-26
 33-  2:	Os11g0116200	BRADI2G53560	  7e-40
 33-  3:	Os11g0116900	BRADI2G53495	  1e-26
 33-  4:	Os11g0117600	BRADI2G53480	  8e-08
 33-  5:	Os11g0120300	BRADI2G53330	  2e-51
 33-  6:	Os11g0123600	BRADI2G53320	      0
 33-  7:	Os11g0124500	BRADI2G53310	 1e-108
## Alignment 34: score=410.0 e_value=2.3e-20 N=10 11&BdChr3 plus
 34-  0:	Os11g0149900	BRADI3G44717	 8e-121
 34-  1:	Os11g0150450	BRADI3G44730	  9e-19
 34-  2:	Os11g0152500	BRADI3G44860	 6e-107
 34-  3:	Os11g0153200	BRADI3G44940	  8e-60
 34-  4:	Os11g0153500	BRADI3G44970	  4e-10
 34-  5:	Os11g0155100	BRADI3G45050	  2e-78
 34-  6:	Os11g0156800	BRADI3G45150	  3e-52
 34-  7:	Os11g0158400	BRADI3G45180	      0
 34-  8:	Os11g0162200	BRADI3G45280	  3e-27
 34-  9:	Os11g0163500	BRADI3G45300	  1e-83
## Alignment 35: score=1951.0 e_value=2e-162 N=44 11&BdChr4 plus
 35-  0:	Os11g0112100	BRADI4G25520	  1e-13
 35-  1:	Os11g0112800	BRADI4G25580	  1e-42
 35-  2:	Os11g0112900	BRADI4G25590	  1e-33
 35-  3:	Os11g0113200	BRADI4G25610	      0
 35-  4:	Os11g0113300	BRADI4G25630	  3e-39
 35-  5:	Os11g0116400	BRADI4G25740	 3e-140
 35-  6:	Os11g0117700	BRADI4G25820	 4e-142
 35-  7:	Os11g0118300	BRADI4G25900	      0
 35-  8:	Os11g0118600	BRADI4G25910	 5e-145
 35-  9:	Os11g0118800	BRADI4G25917	 2e-173
 35- 10:	Os11g0120100	BRADI4G25970	  6e-44
 35- 11:	Os11g0120200	BRADI4G25990	      0
 35- 12:	Os11g0120600	BRADI4G26000	  2e-67
 35- 13:	Os11g0121400	BRADI4G26007	      0
 35- 14:	Os11g0123400	BRADI4G26020	      0
 35- 15:	Os11g0124500	BRADI4G26040	 7e-143
 35- 16:	Os11g0125500	BRADI4G26050	 6e-133
 35- 17:	Os11g0125700	BRADI4G26100	  3e-13
 35- 18:	Os11g0127800	BRADI4G26130	  5e-61
 35- 19:	Os11g0127900	BRADI4G26140	  1e-97
 35- 20:	Os11g0128000	BRADI4G26150	      0
 35- 21:	Os11g0128500	BRADI4G26180	  4e-88
 35- 22:	Os11g0130100	BRADI4G26227	 1e-159
 35- 23:	Os11g0130200	BRADI4G26240	  9e-79
 35- 24:	Os11g0130800	BRADI4G26250	 3e-113
 35- 25:	Os11g0131700	BRADI4G26260	  4e-40
 35- 26:	Os11g0131900	BRADI4G26270	      0
 35- 27:	Os11g0132100	BRADI4G26280	  3e-16
 35- 28:	Os11g0134900	BRADI4G26366	      0
 35- 29:	Os11g0135300	BRADI4G26380	      0
 35- 30:	Os11g0139100	BRADI4G26480	 9e-108
 35- 31:	Os11g0139500	BRADI4G26487	      0
 35- 32:	Os11g0140600	BRADI4G26500	 2e-140
 35- 33:	Os11g0141500	BRADI4G26520	  6e-68
 35- 34:	Os11g0142800	BRADI4G26540	  2e-14
 35- 35:	Os11g0143400	BRADI4G26550	 7e-119
 35- 36:	Os11g0145200	BRADI4G26560	 3e-132
 35- 37:	Os11g0146550	BRADI4G26580	  4e-74
 35- 38:	Os11g0146700	BRADI4G26590	      0
 35- 39:	Os11g0147000	BRADI4G26610	      0
 35- 40:	Os11g0147500	BRADI4G26615	  8e-48
 35- 41:	Os11g0148700	BRADI4G26627	      0
 35- 42:	Os11g0151400	BRADI4G26650	      0
 35- 43:	Os11g0152700	BRADI4G26670	      0
## Alignment 36: score=869.0 e_value=1.4e-52 N=18 11&BdChr4 plus
 36-  0:	Os11g0169100	BRADI4G24237	      0
 36-  1:	Os11g0169400	BRADI4G24244	  1e-86
 36-  2:	Os11g0169600	BRADI4G24260	 6e-180
 36-  3:	Os11g0169700	BRADI4G24270	      0
 36-  4:	Os11g0169800	BRADI4G24280	      0
 36-  5:	Os11g0169900	BRADI4G24287	 1e-110
 36-  6:	Os11g0170200	BRADI4G24310	      0
 36-  7:	Os11g0170300	BRADI4G24320	      0
 36-  8:	Os11g0171100	BRADI4G24350	      0
 36-  9:	Os11g0171300	BRADI4G24367	      0
 36- 10:	Os11g0171400	BRADI4G24377	 7e-135
 36- 11:	Os11g0171500	BRADI4G24390	      0
 36- 12:	Os11g0171700	BRADI4G24400	      0
 36- 13:	Os11g0171800	BRADI4G24410	      0
 36- 14:	Os11g0172350	BRADI4G24450	  3e-61
 36- 15:	Os11g0175400	BRADI4G24470	      0
 36- 16:	Os11g0175500	BRADI4G24480	      0
 36- 17:	Os11g0175700	BRADI4G24550	  1e-38
## Alignment 37: score=635.0 e_value=4.8e-38 N=14 11&BdChr4 plus
 37-  0:	Os11g0614400	BRADI4G13650	      0
 37-  1:	Os11g0614500	BRADI4G13670	 5e-119
 37-  2:	Os11g0614800	BRADI4G13680	  4e-10
 37-  3:	Os11g0614900	BRADI4G13690	 2e-113
 37-  4:	Os11g0615000	BRADI4G13710	 2e-141
 37-  5:	Os11g0615100	BRADI4G13720	      0
 37-  6:	Os11g0615200	BRADI4G13730	  2e-87
 37-  7:	Os11g0615700	BRADI4G13740	 3e-175
 37-  8:	Os11g0615800	BRADI4G13750	      0
 37-  9:	Os11g0616200	BRADI4G13770	  1e-98
 37- 10:	Os11g0617700	BRADI4G13840	 5e-135
 37- 11:	Os11g0618500	BRADI4G13850	  1e-65
 37- 12:	Os11g0622600	BRADI4G13857	 1e-103
 37- 13:	Os11g0624400	BRADI4G14030	  1e-12
## Alignment 38: score=491.0 e_value=1.1e-20 N=10 11&BdChr4 plus
 38-  0:	Os11g0157400	BRADI4G24960	      0
 38-  1:	Os11g0157600	BRADI4G24967	      0
 38-  2:	Os11g0158200	BRADI4G24990	      0
 38-  3:	Os11g0158300	BRADI4G25000	  2e-91
 38-  4:	Os11g0158400	BRADI4G25010	      0
 38-  5:	Os11g0158600	BRADI4G25020	 2e-127
 38-  6:	Os11g0158832	BRADI4G25030	  3e-52
 38-  7:	Os11g0159000	BRADI4G25047	 3e-156
 38-  8:	Os11g0159900	BRADI4G25060	 4e-115
 38-  9:	Os11g0160100	BRADI4G25090	  5e-65
## Alignment 39: score=393.0 e_value=6.7e-21 N=9 11&BdChr4 plus
 39-  0:	Os11g0472000	BRADI4G19010	      0
 39-  1:	Os11g0473000	BRADI4G19070	 6e-141
 39-  2:	Os11g0479232	BRADI4G19100	 6e-142
 39-  3:	Os11g0479300	BRADI4G19117	  1e-22
 39-  4:	Os11g0482100	BRADI4G19130	      0
 39-  5:	Os11g0483900	BRADI4G19140	 2e-169
 39-  6:	Os11g0483950	BRADI4G19150	      0
 39-  7:	Os11g0484300	BRADI4G19207	      0
 39-  8:	Os11g0488400	BRADI4G19230	  2e-35
## Alignment 40: score=334.0 e_value=1.4e-11 N=7 11&BdChr4 plus
 40-  0:	Os11g0581900	BRADI4G15160	 4e-103
 40-  1:	Os11g0582000	BRADI4G15170	  3e-72
 40-  2:	Os11g0582100	BRADI4G15190	  5e-51
 40-  3:	Os11g0582300	BRADI4G15200	      0
 40-  4:	Os11g0582400	BRADI4G15230	  1e-07
 40-  5:	Os11g0582500	BRADI4G15260	  3e-41
 40-  6:	Os11g0582700	BRADI4G15380	  4e-91
## Alignment 41: score=285.0 e_value=4.3e-10 N=6 11&BdChr4 plus
 41-  0:	Os11g0198100	BRADI4G23160	 8e-175
 41-  1:	Os11g0198200	BRADI4G23170	  4e-14
 41-  2:	Os11g0199200	BRADI4G23180	      0
 41-  3:	Os11g0199700	BRADI4G23190	      0
 41-  4:	Os11g0201299	BRADI4G23240	  3e-13
 41-  5:	Os11g0201360	BRADI4G23250	  4e-75
## Alignment 42: score=281.0 e_value=1.9e-10 N=6 11&BdChr4 plus
 42-  0:	Os11g0136600	BRADI4G43400	      0
 42-  1:	Os11g0136800	BRADI4G43490	      0
 42-  2:	Os11g0137100	BRADI4G43500	      0
 42-  3:	Os11g0137200	BRADI4G43510	      0
 42-  4:	Os11g0137300	BRADI4G43517	      0
 42-  5:	Os11g0138700	BRADI4G43560	 4e-158
## Alignment 43: score=8037.0 e_value=0 N=169 11&BdChr4 minus
 43-  0:	Os11g0100100	BRADI4G45390	  2e-10
 43-  1:	Os11g0100200	BRADI4G45380	  5e-64
 43-  2:	Os11g0100300	BRADI4G45370	 2e-169
 43-  3:	Os11g0100600	BRADI4G45350	 2e-121
 43-  4:	Os11g0101200	BRADI4G45330	  4e-33
 43-  5:	Os11g0102200	BRADI4G45310	      0
 43-  6:	Os11g0102500	BRADI4G45270	  1e-10
 43-  7:	Os11g0102700	BRADI4G45245	  8e-81
 43-  8:	Os11g0102800	BRADI4G45240	 4e-126
 43-  9:	Os11g0102900	BRADI4G45227	      0
 43- 10:	Os11g0103000	BRADI4G45220	      0
 43- 11:	Os11g0103100	BRADI4G45210	  9e-44
 43- 12:	Os11g0103400	BRADI4G45200	 5e-130
 43- 13:	Os11g0103700	BRADI4G45190	      0
 43- 14:	Os11g0104050	BRADI4G45150	  9e-31
 43- 15:	Os11g0104400	BRADI4G45037	      0
 43- 16:	Os11g0104800	BRADI4G44997	      0
 43- 17:	Os11g0104866	BRADI4G44977	      0
 43- 18:	Os11g0105000	BRADI4G44970	  2e-39
 43- 19:	Os11g0105400	BRADI4G44960	 3e-147
 43- 20:	Os11g0105800	BRADI4G44950	 1e-152
 43- 21:	Os11g0106100	BRADI4G44930	  6e-39
 43- 22:	Os11g0106200	BRADI4G44920	      0
 43- 23:	Os11g0106400	BRADI4G44880	      0
 43- 24:	Os11g0106700	BRADI4G44870	  2e-78
 43- 25:	Os11g0106900	BRADI4G44850	  1e-52
 43- 26:	Os11g0107400	BRADI4G44838	      0
 43- 27:	Os11g0107450	BRADI4G44832	  6e-41
 43- 28:	Os11g0107700	BRADI4G44797	      0
 43- 29:	Os11g0108932	BRADI4G44760	  4e-97
 43- 30:	Os11g0109000	BRADI4G44750	      0
 43- 31:	Os11g0109400	BRADI4G44740	      0
 43- 32:	Os11g0109600	BRADI4G44707	      0
 43- 33:	Os11g0109700	BRADI4G44700	  4e-62
 43- 34:	Os11g0109800	BRADI4G44680	      0
 43- 35:	Os11g0109933	BRADI4G44667	      0
 43- 36:	Os11g0110100	BRADI4G44660	 1e-143
 43- 37:	Os11g0112000	BRADI4G44650	  2e-11
 43- 38:	Os11g0112200	BRADI4G44510	  3e-94
 43- 39:	Os11g0112800	BRADI4G44500	  1e-33
 43- 40:	Os11g0113100	BRADI4G44490	 2e-146
 43- 41:	Os11g0113300	BRADI4G44470	  3e-37
 43- 42:	Os11g0113700	BRADI4G44460	      0
 43- 43:	Os11g0113900	BRADI4G44450	  2e-10
 43- 44:	Os11g0114600	BRADI4G44427	      0
 43- 45:	Os11g0114700	BRADI4G44420	      0
 43- 46:	Os11g0115350	BRADI4G44410	  8e-41
 43- 47:	Os11g0116000	BRADI4G44400	  1e-47
 43- 48:	Os11g0116300	BRADI4G44390	 1e-103
 43- 49:	Os11g0116550	BRADI4G44380	      0
 43- 50:	Os11g0116900	BRADI4G44370	  2e-23
 43- 51:	Os11g0117400	BRADI4G44342	  5e-22
 43- 52:	Os11g0118200	BRADI4G44336	 8e-111
 43- 53:	Os11g0118500	BRADI4G44320	      0
 43- 54:	Os11g0118600	BRADI4G44310	 8e-154
 43- 55:	Os11g0119100	BRADI4G44300	  1e-40
 43- 56:	Os11g0119200	BRADI4G44277	      0
 43- 57:	Os11g0119700	BRADI4G44270	 1e-131
 43- 58:	Os11g0119900	BRADI4G44260	  6e-68
 43- 59:	Os11g0120100	BRADI4G44250	  5e-81
 43- 60:	Os11g0120600	BRADI4G44190	  4e-95
 43- 61:	Os11g0121400	BRADI4G44140	      0
 43- 62:	Os11g0123400	BRADI4G44130	      0
 43- 63:	Os11g0123500	BRADI4G44120	  6e-97
 43- 64:	Os11g0123600	BRADI4G44110	      0
 43- 65:	Os11g0124300	BRADI4G44090	 9e-155
 43- 66:	Os11g0124500	BRADI4G44077	 4e-127
 43- 67:	Os11g0124900	BRADI4G44070	      0
 43- 68:	Os11g0125900	BRADI4G44007	 3e-109
 43- 69:	Os11g0126900	BRADI4G44000	  3e-77
 43- 70:	Os11g0127700	BRADI4G43990	 2e-167
 43- 71:	Os11g0127900	BRADI4G43980	  5e-96
 43- 72:	Os11g0128300	BRADI4G43960	  1e-17
 43- 73:	Os11g0128400	BRADI4G43950	      0
 43- 74:	Os11g0128500	BRADI4G43937	 4e-109
 43- 75:	Os11g0128700	BRADI4G43930	      0
 43- 76:	Os11g0128800	BRADI4G43920	      0
 43- 77:	Os11g0129000	BRADI4G43900	      0
 43- 78:	Os11g0129800	BRADI4G43870	      0
 43- 79:	Os11g0130100	BRADI4G43827	 5e-132
 43- 80:	Os11g0130300	BRADI4G43810	      0
 43- 81:	Os11g0130400	BRADI4G43800	  4e-74
 43- 82:	Os11g0130800	BRADI4G43790	 4e-110
 43- 83:	Os11g0131100	BRADI4G43770	  1e-14
 43- 84:	Os11g0131200	BRADI4G43760	 3e-108
 43- 85:	Os11g0131600	BRADI4G43717	      0
 43- 86:	Os11g0131900	BRADI4G43710	      0
 43- 87:	Os11g0132700	BRADI4G43700	      0
 43- 88:	Os11g0133001	BRADI4G43690	      0
 43- 89:	Os11g0133900	BRADI4G43660	  3e-57
 43- 90:	Os11g0134400	BRADI4G43630	  2e-82
 43- 91:	Os11g0134900	BRADI4G43580	      0
 43- 92:	Os11g0137100	BRADI4G43427	 8e-139
 43- 93:	Os11g0138400	BRADI4G43370	  6e-87
 43- 94:	Os11g0139400	BRADI4G43320	      0
 43- 95:	Os11g0139900	BRADI4G43310	  5e-18
 43- 96:	Os11g0140400	BRADI4G43300	      0
 43- 97:	Os11g0140600	BRADI4G43290	 2e-154
 43- 98:	Os11g0140700	BRADI4G43257	  8e-59
 43- 99:	Os11g0140800	BRADI4G43250	      0
 43-100:	Os11g0140900	BRADI4G43237	  1e-83
 43-101:	Os11g0141000	BRADI4G43230	      0
 43-102:	Os11g0141400	BRADI4G43210	  1e-48
 43-103:	Os11g0141500	BRADI4G43200	      0
 43-104:	Os11g0141900	BRADI4G43150	      0
 43-105:	Os11g0142500	BRADI4G43130	      0
 43-106:	Os11g0143200	BRADI4G43110	      0
 43-107:	Os11g0143300	BRADI4G43090	  8e-89
 43-108:	Os11g0143400	BRADI4G43080	 2e-112
 43-109:	Os11g0143500	BRADI4G43070	      0
 43-110:	Os11g0144900	BRADI4G43050	      0
 43-111:	Os11g0145000	BRADI4G43037	      0
 43-112:	Os11g0145100	BRADI4G43030	 4e-141
 43-113:	Os11g0145200	BRADI4G42997	 1e-143
 43-114:	Os11g0145700	BRADI4G42987	 2e-127
 43-115:	Os11g0146800	BRADI4G42957	      0
 43-116:	Os11g0147000	BRADI4G42950	      0
 43-117:	Os11g0147100	BRADI4G42940	 1e-141
 43-118:	Os11g0147500	BRADI4G42900	  1e-41
 43-119:	Os11g0147800	BRADI4G42890	 4e-152
 43-120:	Os11g0148000	BRADI4G42867	  2e-74
 43-121:	Os11g0148200	BRADI4G42860	      0
 43-122:	Os11g0148300	BRADI4G42836	 1e-101
 43-123:	Os11g0148400	BRADI4G42817	      0
 43-124:	Os11g0148500	BRADI4G42810	      0
 43-125:	Os11g0148600	BRADI4G42790	  5e-80
 43-126:	Os11g0148700	BRADI4G42770	  5e-16
 43-127:	Os11g0149100	BRADI4G42740	 1e-111
 43-128:	Os11g0149400	BRADI4G42720	  2e-10
 43-129:	Os11g0149900	BRADI4G42640	      0
 43-130:	Os11g0150400	BRADI4G42625	  1e-39
 43-131:	Os11g0150450	BRADI4G42620	  6e-88
 43-132:	Os11g0150700	BRADI4G42600	      0
 43-133:	Os11g0151002	BRADI4G42560	      0
 43-134:	Os11g0151400	BRADI4G42535	      0
 43-135:	Os11g0151500	BRADI4G42530	      0
 43-136:	Os11g0151700	BRADI4G42500	 8e-178
 43-137:	Os11g0152500	BRADI4G42400	 6e-120
 43-138:	Os11g0153000	BRADI4G42290	  4e-23
 43-139:	Os11g0153300	BRADI4G42280	  4e-62
 43-140:	Os11g0153500	BRADI4G42240	  1e-57
 43-141:	Os11g0153900	BRADI4G42210	      0
 43-142:	Os11g0154300	BRADI4G42187	  5e-57
 43-143:	Os11g0154500	BRADI4G42180	  3e-88
 43-144:	Os11g0155500	BRADI4G42150	      0
 43-145:	Os11g0156300	BRADI4G42087	  7e-42
 43-146:	Os11g0156401	BRADI4G42080	  1e-30
 43-147:	Os11g0156600	BRADI4G42070	  2e-79
 43-148:	Os11g0156700	BRADI4G42060	  3e-16
 43-149:	Os11g0156800	BRADI4G42000	  5e-50
 43-150:	Os11g0157200	BRADI4G41990	 8e-124
 43-151:	Os11g0157400	BRADI4G41980	      0
 43-152:	Os11g0158500	BRADI4G41970	      0
 43-153:	Os11g0160100	BRADI4G41950	  2e-29
 43-154:	Os11g0160300	BRADI4G41940	 3e-155
 43-155:	Os11g0160500	BRADI4G41890	  1e-71
 43-156:	Os11g0160550	BRADI4G41880	 3e-109
 43-157:	Os11g0162200	BRADI4G41857	  1e-38
 43-158:	Os11g0163100	BRADI4G41850	      0
 43-159:	Os11g0163500	BRADI4G41830	 5e-178
 43-160:	Os11g0163800	BRADI4G41800	 5e-155
 43-161:	Os11g0166800	BRADI4G41760	 6e-123
 43-162:	Os11g0167600	BRADI4G41750	      0
 43-163:	Os11g0168200	BRADI4G41680	      0
 43-164:	Os11g0169800	BRADI4G41590	      0
 43-165:	Os11g0169900	BRADI4G41560	 1e-110
 43-166:	Os11g0170000	BRADI4G41550	      0
 43-167:	Os11g0170200	BRADI4G41540	      0
 43-168:	Os11g0170300	BRADI4G41527	      0
## Alignment 44: score=6693.0 e_value=0 N=144 11&BdChr4 minus
 44-  0:	Os11g0481200	BRADI4G19197	      0
 44-  1:	Os11g0483600	BRADI4G19110	  3e-70
 44-  2:	Os11g0490100	BRADI4G19030	 8e-134
 44-  3:	Os11g0490300	BRADI4G19000	  7e-43
 44-  4:	Os11g0491400	BRADI4G18990	      0
 44-  5:	Os11g0491500	BRADI4G18980	  2e-73
 44-  6:	Os11g0495950	BRADI4G18970	      0
 44-  7:	Os11g0496400	BRADI4G18930	 8e-107
 44-  8:	Os11g0496500	BRADI4G18910	  2e-38
 44-  9:	Os11g0496600	BRADI4G18890	  7e-27
 44- 10:	Os11g0497000	BRADI4G18870	      0
 44- 11:	Os11g0497350	BRADI4G18840	  5e-70
 44- 12:	Os11g0498400	BRADI4G18830	 5e-162
 44- 13:	Os11g0498600	BRADI4G18820	  1e-71
 44- 14:	Os11g0499600	BRADI4G18800	      0
 44- 15:	Os11g0507300	BRADI4G18390	  3e-90
 44- 16:	Os11g0507400	BRADI4G18377	      0
 44- 17:	Os11g0508600	BRADI4G18350	 4e-148
 44- 18:	Os11g0514100	BRADI4G18300	      0
 44- 19:	Os11g0514400	BRADI4G18280	  1e-74
 44- 20:	Os11g0514800	BRADI4G18270	      0
 44- 21:	Os11g0515000	BRADI4G18260	 2e-135
 44- 22:	Os11g0515500	BRADI4G18220	      0
 44- 23:	Os11g0516000	BRADI4G18210	      0
 44- 24:	Os11g0516100	BRADI4G18197	  1e-42
 44- 25:	Os11g0522000	BRADI4G17940	      0
 44- 26:	Os11g0520500	BRADI4G17917	      0
 44- 27:	Os11g0522900	BRADI4G17900	      0
 44- 28:	Os11g0523110	BRADI4G17890	 2e-122
 44- 29:	Os11g0523700	BRADI4G17460	 2e-128
 44- 30:	Os11g0523800	BRADI4G17410	      0
 44- 31:	Os11g0524300	BRADI4G17390	 2e-160
 44- 32:	Os11g0525700	BRADI4G17340	  2e-95
 44- 33:	Os11g0527500	BRADI4G17287	  4e-06
 44- 34:	Os11g0528300	BRADI4G17280	  7e-92
 44- 35:	Os11g0528400	BRADI4G17270	      0
 44- 36:	Os11g0528500	BRADI4G17260	  2e-63
 44- 37:	Os11g0528700	BRADI4G17237	      0
 44- 38:	Os11g0530600	BRADI4G17230	      0
 44- 39:	Os11g0531700	BRADI4G17217	 2e-131
 44- 40:	Os11g0533100	BRADI4G17160	  2e-63
 44- 41:	Os11g0534100	BRADI4G17150	  4e-58
 44- 42:	Os11g0534300	BRADI4G17090	  2e-31
 44- 43:	Os11g0536800	BRADI4G17047	      0
 44- 44:	Os11g0537300	BRADI4G17040	 3e-136
 44- 45:	Os11g0537350	BRADI4G17030	  3e-85
 44- 46:	Os11g0539200	BRADI4G16990	      0
 44- 47:	Os11g0539800	BRADI4G16980	      0
 44- 48:	Os11g0542100	BRADI4G16940	  1e-82
 44- 49:	Os11g0543800	BRADI4G16900	  2e-40
 44- 50:	Os11g0544000	BRADI4G16885	      0
 44- 51:	Os11g0544100	BRADI4G16870	 3e-152
 44- 52:	Os11g0544200	BRADI4G16857	  8e-61
 44- 53:	Os11g0544600	BRADI4G16847	      0
 44- 54:	Os11g0544700	BRADI4G16840	 2e-132
 44- 55:	Os11g0544800	BRADI4G16830	      0
 44- 56:	Os11g0545700	BRADI4G16820	      0
 44- 57:	Os11g0545800	BRADI4G16810	      0
 44- 58:	Os11g0546000	BRADI4G16800	      0
 44- 59:	Os11g0546100	BRADI4G16790	      0
 44- 60:	Os11g0546500	BRADI4G16670	      0
 44- 61:	Os11g0546600	BRADI4G16650	  6e-63
 44- 62:	Os11g0546900	BRADI4G16640	 9e-176
 44- 63:	Os11g0547000	BRADI4G16630	      0
 44- 64:	Os11g0549615	BRADI4G16600	 5e-113
 44- 65:	Os11g0549686	BRADI4G16547	      0
 44- 66:	Os11g0549690	BRADI4G16540	 1e-100
 44- 67:	Os11g0549695	BRADI4G16530	 7e-121
 44- 68:	Os11g0549700	BRADI4G16522	      0
 44- 69:	Os11g0549900	BRADI4G16510	  4e-52
 44- 70:	Os11g0550500	BRADI4G16492	      0
 44- 71:	Os11g0550800	BRADI4G16480	  9e-36
 44- 72:	Os11g0550900	BRADI4G16467	 9e-100
 44- 73:	Os11g0551800	BRADI4G16460	  8e-70
 44- 74:	Os11g0551900	BRADI4G16450	  2e-35
 44- 75:	Os11g0552000	BRADI4G16430	 3e-153
 44- 76:	Os11g0552100	BRADI4G16390	  7e-60
 44- 77:	Os11g0552500	BRADI4G16370	  8e-76
 44- 78:	Os11g0552600	BRADI4G16357	      0
 44- 79:	Os11g0557300	BRADI4G16327	 4e-145
 44- 80:	Os11g0557700	BRADI4G16310	 8e-168
 44- 81:	Os11g0557900	BRADI4G16300	  3e-92
 44- 82:	Os11g0558200	BRADI4G16290	 5e-108
 44- 83:	Os11g0558300	BRADI4G16280	      0
 44- 84:	Os11g0565400	BRADI4G16230	  2e-11
 44- 85:	Os11g0568300	BRADI4G16180	 1e-159
 44- 86:	Os11g0568500	BRADI4G16170	  3e-89
 44- 87:	Os11g0568600	BRADI4G16160	      0
 44- 88:	Os11g0568700	BRADI4G16140	      0
 44- 89:	Os11g0569300	BRADI4G16090	 4e-180
 44- 90:	Os11g0571900	BRADI4G16050	 1e-161
 44- 91:	Os11g0572100	BRADI4G16040	      0
 44- 92:	Os11g0572500	BRADI4G16000	  2e-67
 44- 93:	Os11g0573000	BRADI4G15710	      0
 44- 94:	Os11g0575200	BRADI4G15700	  1e-66
 44- 95:	Os11g0578100	BRADI4G15440	      0
 44- 96:	Os11g0579600	BRADI4G15380	  5e-81
 44- 97:	Os11g0579700	BRADI4G15360	  1e-62
 44- 98:	Os11g0579800	BRADI4G15350	  1e-65
 44- 99:	Os11g0579900	BRADI4G15337	      0
 44-100:	Os11g0580000	BRADI4G15330	      0
 44-101:	Os11g0585700	BRADI4G15150	      0
 44-102:	Os11g0585900	BRADI4G15130	      0
 44-103:	Os11g0586001	BRADI4G15117	      0
 44-104:	Os11g0586300	BRADI4G15010	      0
 44-105:	Os11g0586900	BRADI4G15000	 6e-130
 44-106:	Os11g0587000	BRADI4G14990	 3e-112
 44-107:	Os11g0587100	BRADI4G14980	      0
 44-108:	Os11g0587300	BRADI4G14970	      0
 44-109:	Os11g0591100	BRADI4G14950	      0
 44-110:	Os11g0591200	BRADI4G14937	      0
 44-111:	Os11g0591700	BRADI4G14920	  8e-15
 44-112:	Os11g0592300	BRADI4G14910	      0
 44-113:	Os11g0592400	BRADI4G14900	      0
 44-114:	Os11g0592600	BRADI4G14870	 2e-156
 44-115:	Os11g0592700	BRADI4G14850	      0
 44-116:	Os11g0592800	BRADI4G14840	      0
 44-117:	Os11g0592900	BRADI4G14810	  3e-83
 44-118:	Os11g0593100	BRADI4G14720	 8e-102
 44-119:	Os11g0594000	BRADI4G14710	      0
 44-120:	Os11g0594500	BRADI4G14670	 2e-165
 44-121:	Os11g0594600	BRADI4G14657	      0
 44-122:	Os11g0595200	BRADI4G14630	 2e-116
 44-123:	Os11g0598900	BRADI4G14540	  1e-35
 44-124:	Os11g0599200	BRADI4G14500	      0
 44-125:	Os11g0599500	BRADI4G14490	      0
 44-126:	Os11g0600500	BRADI4G14270	  9e-64
 44-127:	Os11g0600600	BRADI4G14260	  1e-10
 44-128:	Os11g0600700	BRADI4G14247	 7e-140
 44-129:	Os11g0600900	BRADI4G14237	 1e-131
 44-130:	Os11g0601500	BRADI4G14220	 8e-135
 44-131:	Os11g0601600	BRADI4G14200	 7e-147
 44-132:	Os11g0601700	BRADI4G14190	 2e-120
 44-133:	Os11g0602300	BRADI4G14170	 6e-154
 44-134:	Os11g0602500	BRADI4G14160	 2e-130
 44-135:	Os11g0602900	BRADI4G14140	 4e-143
 44-136:	Os11g0606100	BRADI4G14120	  2e-16
 44-137:	Os11g0606200	BRADI4G14110	 4e-101
 44-138:	Os11g0606300	BRADI4G14097	  7e-27
 44-139:	Os11g0607100	BRADI4G14010	      0
 44-140:	Os11g0607200	BRADI4G14000	      0
 44-141:	Os11g0610600	BRADI4G13960	  4e-62
 44-142:	Os11g0610700	BRADI4G13950	      0
 44-143:	Os11g0610900	BRADI4G13940	      0
## Alignment 45: score=5322.0 e_value=0 N=115 11&BdChr4 minus
 45-  0:	Os11g0175900	BRADI4G24197	      0
 45-  1:	Os11g0176000	BRADI4G24190	      0
 45-  2:	Os11g0176100	BRADI4G24180	      0
 45-  3:	Os11g0176200	BRADI4G24170	      0
 45-  4:	Os11g0176300	BRADI4G24147	      0
 45-  5:	Os11g0177400	BRADI4G24120	      0
 45-  6:	Os11g0178800	BRADI4G24110	  6e-82
 45-  7:	Os11g0179500	BRADI4G24040	  4e-59
 45-  8:	Os11g0180900	BRADI4G23967	 8e-114
 45-  9:	Os11g0181400	BRADI4G23887	      0
 45- 10:	Os11g0181500	BRADI4G23870	 4e-131
 45- 11:	Os11g0181700	BRADI4G23850	      0
 45- 12:	Os11g0182100	BRADI4G23710	  3e-17
 45- 13:	Os11g0182400	BRADI4G23700	      0
 45- 14:	Os11g0182900	BRADI4G23695	 9e-151
 45- 15:	Os11g0183800	BRADI4G23680	      0
 45- 16:	Os11g0183900	BRADI4G23660	  8e-75
 45- 17:	Os11g0184900	BRADI4G23640	 5e-144
 45- 18:	Os11g0186200	BRADI4G23620	      0
 45- 19:	Os11g0186300	BRADI4G23610	      0
 45- 20:	Os11g0186400	BRADI4G23600	      0
 45- 21:	Os11g0186600	BRADI4G23580	  3e-11
 45- 22:	Os11g0187200	BRADI4G23550	  3e-24
 45- 23:	Os11g0191400	BRADI4G23450	      0
 45- 24:	Os11g0194900	BRADI4G23407	      0
 45- 25:	Os11g0195100	BRADI4G23380	      0
 45- 26:	Os11g0195500	BRADI4G23367	      0
 45- 27:	Os11g0195600	BRADI4G23350	      0
 45- 28:	Os11g0195800	BRADI4G23340	  8e-76
 45- 29:	Os11g0197500	BRADI4G23280	  3e-17
 45- 30:	Os11g0197600	BRADI4G23270	  4e-85
 45- 31:	Os11g0199900	BRADI4G23240	  3e-13
 45- 32:	Os11g0202400	BRADI4G23140	  2e-49
 45- 33:	Os11g0207000	BRADI4G22770	      0
 45- 34:	Os11g0207200	BRADI4G22760	      0
 45- 35:	Os11g0207300	BRADI4G22750	      0
 45- 36:	Os11g0207600	BRADI4G22730	  2e-76
 45- 37:	Os11g0207700	BRADI4G22710	  2e-70
 45- 38:	Os11g0209700	BRADI4G22690	      0
 45- 39:	Os11g0209900	BRADI4G22670	      0
 45- 40:	Os11g0210100	BRADI4G22660	      0
 45- 41:	Os11g0210201	BRADI4G22653	  9e-07
 45- 42:	Os11g0210300	BRADI4G22610	      0
 45- 43:	Os11g0212300	BRADI4G22580	  2e-20
 45- 44:	Os11g0213500	BRADI4G22520	      0
 45- 45:	Os11g0213600	BRADI4G22510	      0
 45- 46:	Os11g0214001	BRADI4G22300	  2e-24
 45- 47:	Os11g0214400	BRADI4G22270	  6e-74
 45- 48:	Os11g0215100	BRADI4G22240	  6e-52
 45- 49:	Os11g0216000	BRADI4G22230	      0
 45- 50:	Os11g0216100	BRADI4G22220	 7e-118
 45- 51:	Os11g0216300	BRADI4G22180	      0
 45- 52:	Os11g0216400	BRADI4G22160	 2e-140
 45- 53:	Os11g0216900	BRADI4G22150	      0
 45- 54:	Os11g0217500	BRADI4G22137	 9e-180
 45- 55:	Os11g0218000	BRADI4G22130	 5e-155
 45- 56:	Os11g0218100	BRADI4G22120	  1e-30
 45- 57:	Os11g0219000	BRADI4G22110	  6e-42
 45- 58:	Os11g0220300	BRADI4G22090	  1e-61
 45- 59:	Os11g0220400	BRADI4G22080	      0
 45- 60:	Os11g0220800	BRADI4G22070	 1e-146
 45- 61:	Os11g0221200	BRADI4G22050	  1e-41
 45- 62:	Os11g0222000	BRADI4G22030	      0
 45- 63:	Os11g0224800	BRADI4G22020	  7e-73
 45- 64:	Os11g0226201	BRADI4G21970	 3e-107
 45- 65:	Os11g0227200	BRADI4G21890	      0
 45- 66:	Os11g0229400	BRADI4G21842	      0
 45- 67:	Os11g0232100	BRADI4G21836	      0
 45- 68:	Os11g0233800	BRADI4G21830	      0
 45- 69:	Os11g0234200	BRADI4G21800	      0
 45- 70:	Os11g0235200	BRADI4G21790	      0
 45- 71:	Os11g0236000	BRADI4G21756	  3e-38
 45- 72:	Os11g0236100	BRADI4G21750	      0
 45- 73:	Os11g0239500	BRADI4G21690	 2e-133
 45- 74:	Os11g0240900	BRADI4G21680	      0
 45- 75:	Os11g0241000	BRADI4G21660	  6e-48
 45- 76:	Os11g0241200	BRADI4G21520	  1e-28
 45- 77:	Os11g0242100	BRADI4G21277	      0
 45- 78:	Os11g0242300	BRADI4G21265	  4e-74
 45- 79:	Os11g0242500	BRADI4G21250	      0
 45- 80:	Os11g0242600	BRADI4G21240	  8e-83
 45- 81:	Os11g0242700	BRADI4G21180	  2e-51
 45- 82:	Os11g0242800	BRADI4G21170	 2e-176
 45- 83:	Os11g0243300	BRADI4G21160	  1e-73
 45- 84:	Os11g0244200	BRADI4G21070	  1e-52
 45- 85:	Os11g0244300	BRADI4G21057	  3e-91
 45- 86:	Os11g0244600	BRADI4G21050	 6e-129
 45- 87:	Os11g0244800	BRADI4G21040	 6e-156
 45- 88:	Os11g0245500	BRADI4G21025	 2e-117
 45- 89:	Os11g0246200	BRADI4G20980	      0
 45- 90:	Os11g0246600	BRADI4G20960	      0
 45- 91:	Os11g0246900	BRADI4G20950	      0
 45- 92:	Os11g0247000	BRADI4G20940	  2e-22
 45- 93:	Os11g0247400	BRADI4G20930	      0
 45- 94:	Os11g0247500	BRADI4G20920	      0
 45- 95:	Os11g0248200	BRADI4G20900	 3e-159
 45- 96:	Os11g0249900	BRADI4G20890	      0
 45- 97:	Os11g0251200	BRADI4G20867	      0
 45- 98:	Os11g0256000	BRADI4G20840	  8e-63
 45- 99:	Os11g0256100	BRADI4G20810	      0
 45-100:	Os11g0256200	BRADI4G20800	  4e-98
 45-101:	Os11g0261900	BRADI4G20750	      0
 45-102:	Os11g0264200	BRADI4G20740	      0
 45-103:	Os11g0264300	BRADI4G20717	 2e-111
 45-104:	Os11g0264500	BRADI4G20710	 1e-172
 45-105:	Os11g0264600	BRADI4G20700	 2e-150
 45-106:	Os11g0264700	BRADI4G20610	 7e-133
 45-107:	Os11g0265400	BRADI4G20580	      0
 45-108:	Os11g0265500	BRADI4G20570	  2e-17
 45-109:	Os11g0265600	BRADI4G20557	      0
 45-110:	Os11g0265900	BRADI4G20527	      0
 45-111:	Os11g0267000	BRADI4G20500	 1e-135
 45-112:	Os11g0267100	BRADI4G20490	  1e-35
 45-113:	Os11g0267300	BRADI4G20480	  5e-29
 45-114:	Os11g0267400	BRADI4G20470	      0
## Alignment 46: score=4416.0 e_value=0 N=97 11&BdChr4 minus
 46-  0:	Os11g0620000	BRADI4G13337	  6e-85
 46-  1:	Os11g0620100	BRADI4G13327	      0
 46-  2:	Os11g0620400	BRADI4G13310	      0
 46-  3:	Os11g0620500	BRADI4G13300	      0
 46-  4:	Os11g0621000	BRADI4G13290	 2e-143
 46-  5:	Os11g0621300	BRADI4G13267	      0
 46-  6:	Os11g0621400	BRADI4G13260	  1e-26
 46-  7:	Os11g0621500	BRADI4G13227	  5e-52
 46-  8:	Os11g0624400	BRADI4G13200	  9e-22
 46-  9:	Os11g0625900	BRADI4G12990	      0
 46- 10:	Os11g0629100	BRADI4G12950	  1e-28
 46- 11:	Os11g0629200	BRADI4G12930	      0
 46- 12:	Os11g0629300	BRADI4G12920	 1e-138
 46- 13:	Os11g0629550	BRADI4G12877	      0
 46- 14:	Os11g0631100	BRADI4G12820	  2e-59
 46- 15:	Os11g0634800	BRADI4G12620	 4e-135
 46- 16:	Os11g0636900	BRADI4G12260	      0
 46- 17:	Os11g0637100	BRADI4G12250	      0
 46- 18:	Os11g0637501	BRADI4G12240	  8e-43
 46- 19:	Os11g0637600	BRADI4G12227	 2e-105
 46- 20:	Os11g0637700	BRADI4G12200	      0
 46- 21:	Os11g0637800	BRADI4G12190	      0
 46- 22:	Os11g0638000	BRADI4G12180	      0
 46- 23:	Os11g0638900	BRADI4G12060	 3e-103
 46- 24:	Os11g0639000	BRADI4G12037	  4e-59
 46- 25:	Os11g0640000	BRADI4G11930	 1e-139
 46- 26:	Os11g0640300	BRADI4G11920	  1e-61
 46- 27:	Os11g0641200	BRADI4G11900	 3e-141
 46- 28:	Os11g0642100	BRADI4G11790	  6e-25
 46- 29:	Os11g0642800	BRADI4G11710	      0
 46- 30:	Os11g0643700	BRADI4G11687	      0
 46- 31:	Os11g0643800	BRADI4G11680	      0
 46- 32:	Os11g0644000	BRADI4G11660	 2e-107
 46- 33:	Os11g0644100	BRADI4G11650	  4e-50
 46- 34:	Os11g0644600	BRADI4G11590	  6e-66
 46- 35:	Os11g0644800	BRADI4G11580	      0
 46- 36:	Os11g0645200	BRADI4G11550	      0
 46- 37:	Os11g0648000	BRADI4G11500	      0
 46- 38:	Os11g0648100	BRADI4G11487	 2e-120
 46- 39:	Os11g0648700	BRADI4G11480	  7e-55
 46- 40:	Os11g0649500	BRADI4G11420	  3e-11
 46- 41:	Os11g0652900	BRADI4G11390	  4e-39
 46- 42:	Os11g0654400	BRADI4G11360	 6e-105
 46- 43:	Os11g0655300	BRADI4G11340	  5e-69
 46- 44:	Os11g0655800	BRADI4G11330	      0
 46- 45:	Os11g0655900	BRADI4G11320	  4e-50
 46- 46:	Os11g0657000	BRADI4G11310	  2e-89
 46- 47:	Os11g0657100	BRADI4G11300	      0
 46- 48:	Os11g0657200	BRADI4G11137	 3e-129
 46- 49:	Os11g0657400	BRADI4G11130	      0
 46- 50:	Os11g0658700	BRADI4G11097	      0
 46- 51:	Os11g0658800	BRADI4G11087	      0
 46- 52:	Os11g0658900	BRADI4G11080	  4e-66
 46- 53:	Os11g0660000	BRADI4G11030	      0
 46- 54:	Os11g0660300	BRADI4G10930	      0
 46- 55:	Os11g0660500	BRADI4G10920	  3e-93
 46- 56:	Os11g0661200	BRADI4G10710	      0
 46- 57:	Os11g0661400	BRADI4G10700	 3e-151
 46- 58:	Os11g0664000	BRADI4G10610	 7e-143
 46- 59:	Os11g0666100	BRADI4G10510	  1e-06
 46- 60:	Os11g0667000	BRADI4G10470	 6e-160
 46- 61:	Os11g0669200	BRADI4G10367	  8e-67
 46- 62:	Os11g0671950	BRADI4G10290	  7e-40
 46- 63:	Os11g0672400	BRADI4G10250	      0
 46- 64:	Os11g0673600	BRADI4G10171	      0
 46- 65:	Os11g0673900	BRADI4G10150	  8e-95
 46- 66:	Os11g0676100	BRADI4G10050	 2e-148
 46- 67:	Os11g0676800	BRADI4G10017	      0
 46- 68:	Os11g0677425	BRADI4G09997	  1e-47
 46- 69:	Os11g0678301	BRADI4G09980	  5e-11
 46- 70:	Os11g0683500	BRADI4G09920	      0
 46- 71:	Os11g0683700	BRADI4G09910	      0
 46- 72:	Os11g0684000	BRADI4G09900	  6e-98
 46- 73:	Os11g0685600	BRADI4G09890	 2e-107
 46- 74:	Os11g0689300	BRADI4G09860	      0
 46- 75:	Os11g0689500	BRADI4G09850	  3e-54
 46- 76:	Os11g0692500	BRADI4G09817	      0
 46- 77:	Os11g0693900	BRADI4G09810	  6e-56
 46- 78:	Os11g0696200	BRADI4G09770	      0
 46- 79:	Os11g0700500	BRADI4G09567	  1e-79
 46- 80:	Os11g0702100	BRADI4G09430	  1e-92
 46- 81:	Os11g0702300	BRADI4G09410	  1e-14
 46- 82:	Os11g0702700	BRADI4G09400	      0
 46- 83:	Os11g0703000	BRADI4G09370	  1e-54
 46- 84:	Os11g0703400	BRADI4G09340	 7e-129
 46- 85:	Os11g0703600	BRADI4G09330	  1e-68
 46- 86:	Os11g0704000	BRADI4G09320	  2e-58
 46- 87:	Os11g0704100	BRADI4G09270	  9e-50
 46- 88:	Os11g0704300	BRADI4G09260	      0
 46- 89:	Os11g0704600	BRADI4G09230	      0
 46- 90:	Os11g0704800	BRADI4G09210	      0
 46- 91:	Os11g0706200	BRADI4G09160	 3e-173
 46- 92:	Os11g0706600	BRADI4G09130	 9e-126
 46- 93:	Os11g0707050	BRADI4G09125	  4e-30
 46- 94:	Os11g0707600	BRADI4G09090	      0
 46- 95:	Os11g0707700	BRADI4G09080	  5e-61
 46- 96:	Os11g0707800	BRADI4G09060	      0
## Alignment 47: score=1010.0 e_value=1.9e-70 N=22 11&BdChr4 minus
 47-  0:	Os11g0153200	BRADI4G25550	  1e-78
 47-  1:	Os11g0153600	BRADI4G25490	 5e-131
 47-  2:	Os11g0155000	BRADI4G25430	  1e-29
 47-  3:	Os11g0156000	BRADI4G25170	 3e-128
 47-  4:	Os11g0156200	BRADI4G25160	      0
 47-  5:	Os11g0156800	BRADI4G25150	  4e-78
 47-  6:	Os11g0157200	BRADI4G25120	 2e-128
 47-  7:	Os11g0160500	BRADI4G24937	  1e-68
 47-  8:	Os11g0160550	BRADI4G24867	      0
 47-  9:	Os11g0160900	BRADI4G24845	 6e-142
 47- 10:	Os11g0161900	BRADI4G24820	  1e-35
 47- 11:	Os11g0162000	BRADI4G24767	      0
 47- 12:	Os11g0162200	BRADI4G24760	  2e-41
 47- 13:	Os11g0163500	BRADI4G24750	 1e-174
 47- 14:	Os11g0163800	BRADI4G24730	 5e-101
 47- 15:	Os11g0167300	BRADI4G24700	      0
 47- 16:	Os11g0167600	BRADI4G24680	      0
 47- 17:	Os11g0167800	BRADI4G24650	  7e-23
 47- 18:	Os11g0168000	BRADI4G24640	  7e-33
 47- 19:	Os11g0168100	BRADI4G24630	 2e-155
 47- 20:	Os11g0168200	BRADI4G24610	      0
 47- 21:	Os11g0168300	BRADI4G24600	  1e-97
## Alignment 48: score=868.0 e_value=3.5e-54 N=19 11&BdChr4 minus
 48-  0:	Os11g0175700	BRADI4G41430	  5e-70
 48-  1:	Os11g0176000	BRADI4G41400	      0
 48-  2:	Os11g0176300	BRADI4G41377	 2e-164
 48-  3:	Os11g0179400	BRADI4G41310	  6e-13
 48-  4:	Os11g0180200	BRADI4G41290	  5e-31
 48-  5:	Os11g0180900	BRADI4G41277	  8e-89
 48-  6:	Os11g0181100	BRADI4G41270	      0
 48-  7:	Os11g0181500	BRADI4G41260	  1e-93
 48-  8:	Os11g0183700	BRADI4G41230	      0
 48-  9:	Os11g0183900	BRADI4G41210	      0
 48- 10:	Os11g0186200	BRADI4G41190	      0
 48- 11:	Os11g0186300	BRADI4G41170	      0
 48- 12:	Os11g0186800	BRADI4G41100	      0
 48- 13:	Os11g0194800	BRADI4G41090	  2e-45
 48- 14:	Os11g0194900	BRADI4G41080	      0
 48- 15:	Os11g0195600	BRADI4G41030	      0
 48- 16:	Os11g0195700	BRADI4G41020	  1e-18
 48- 17:	Os11g0195800	BRADI4G41010	  9e-12
 48- 18:	Os11g0197500	BRADI4G40980	  2e-08
## Alignment 49: score=627.0 e_value=1.3e-31 N=13 11&BdChr4 minus
 49-  0:	Os11g0132100	BRADI4G26470	  4e-19
 49-  1:	Os11g0133001	BRADI4G26460	      0
 49-  2:	Os11g0133100	BRADI4G26450	      0
 49-  3:	Os11g0133700	BRADI4G26430	  2e-45
 49-  4:	Os11g0134100	BRADI4G26420	 3e-161
 49-  5:	Os11g0134300	BRADI4G26410	      0
 49-  6:	Os11g0134400	BRADI4G26400	  1e-58
 49-  7:	Os11g0134500	BRADI4G26390	      0
 49-  8:	Os11g0135000	BRADI4G26342	      0
 49-  9:	Os11g0136500	BRADI4G26330	 2e-154
 49- 10:	Os11g0136600	BRADI4G26317	      0
 49- 11:	Os11g0136701	BRADI4G26310	  7e-25
 49- 12:	Os11g0137000	BRADI4G26300	      0
## Alignment 50: score=563.0 e_value=6.3e-30 N=12 11&BdChr4 minus
 50-  0:	Os11g0297900	BRADI4G20250	 9e-100
 50-  1:	Os11g0299300	BRADI4G20220	      0
 50-  2:	Os11g0300400	BRADI4G20190	  5e-15
 50-  3:	Os11g0300600	BRADI4G20180	      0
 50-  4:	Os11g0300700	BRADI4G20170	  4e-61
 50-  5:	Os11g0302500	BRADI4G20160	  1e-49
 50-  6:	Os11g0302800	BRADI4G20140	  1e-73
 50-  7:	Os11g0303600	BRADI4G20117	 4e-163
 50-  8:	Os11g0308800	BRADI4G20000	      0
 50-  9:	Os11g0310800	BRADI4G19990	      0
 50- 10:	Os11g0311300	BRADI4G19975	      0
 50- 11:	Os11g0311550	BRADI4G19960	  9e-40
## Alignment 51: score=492.0 e_value=8.1e-26 N=11 11&BdChr4 minus
 51-  0:	Os11g0240900	BRADI4G40507	      0
 51-  1:	Os11g0241200	BRADI4G40500	  8e-39
 51-  2:	Os11g0242200	BRADI4G40490	  3e-66
 51-  3:	Os11g0242500	BRADI4G40417	 1e-140
 51-  4:	Os11g0242600	BRADI4G40400	  1e-69
 51-  5:	Os11g0243300	BRADI4G40270	  6e-57
 51-  6:	Os11g0244300	BRADI4G40240	  1e-54
 51-  7:	Os11g0244800	BRADI4G40230	 3e-135
 51-  8:	Os11g0245100	BRADI4G40170	  2e-85
 51-  9:	Os11g0245200	BRADI4G40160	      0
 51- 10:	Os11g0248200	BRADI4G40040	 8e-141
## Alignment 52: score=431.0 e_value=2.5e-23 N=10 11&BdChr4 minus
 52-  0:	Os11g0444700	BRADI4G19634	  4e-62
 52-  1:	Os11g0447300	BRADI4G19590	      0
 52-  2:	Os11g0448400	BRADI4G19540	      0
 52-  3:	Os11g0448700	BRADI4G19530	  3e-19
 52-  4:	Os11g0451700	BRADI4G19525	  1e-29
 52-  5:	Os11g0456100	BRADI4G19497	      0
 52-  6:	Os11g0458100	BRADI4G19450	  3e-51
 52-  7:	Os11g0463600	BRADI4G19240	  2e-87
 52-  8:	Os11g0472500	BRADI4G19090	 1e-163
 52-  9:	Os11g0472600	BRADI4G19080	  6e-38
## Alignment 53: score=390.0 e_value=3.4e-20 N=9 11&BdChr4 minus
 53-  0:	Os11g0629200	BRADI4G06910	      0
 53-  1:	Os11g0629500	BRADI4G06810	 4e-142
 53-  2:	Os11g0634200	BRADI4G06640	  7e-23
 53-  3:	Os11g0634500	BRADI4G06620	  2e-35
 53-  4:	Os11g0634700	BRADI4G06567	  7e-35
 53-  5:	Os11g0637100	BRADI4G06410	 2e-154
 53-  6:	Os11g0637501	BRADI4G06400	  1e-39
 53-  7:	Os11g0637600	BRADI4G06390	  3e-94
 53-  8:	Os11g0637800	BRADI4G06330	      0
## Alignment 54: score=370.0 e_value=4.5e-14 N=8 11&BdChr4 minus
 54-  0:	Os11g0113700	BRADI4G25880	      0
 54-  1:	Os11g0114700	BRADI4G25870	      0
 54-  2:	Os11g0114800	BRADI4G25860	      0
 54-  3:	Os11g0115350	BRADI4G25750	  4e-44
 54-  4:	Os11g0116500	BRADI4G25730	      0
 54-  5:	Os11g0116900	BRADI4G25717	 2e-104
 54-  6:	Os11g0117700	BRADI4G25710	 9e-140
 54-  7:	Os11g0117900	BRADI4G25690	 4e-112
## Alignment 55: score=356.0 e_value=7.2e-16 N=8 11&BdChr4 minus
 55-  0:	Os11g0105000	BRADI4G26890	  2e-36
 55-  1:	Os11g0105750	BRADI4G26830	  8e-70
 55-  2:	Os11g0106100	BRADI4G26800	  1e-36
 55-  3:	Os11g0106400	BRADI4G26790	      0
 55-  4:	Os11g0107400	BRADI4G26782	      0
 55-  5:	Os11g0107450	BRADI4G26776	  7e-38
 55-  6:	Os11g0107600	BRADI4G26760	  9e-79
 55-  7:	Os11g0110066	BRADI4G26690	 4e-146
## Alignment 56: score=333.0 e_value=3.9e-15 N=8 11&BdChr4 minus
 56-  0:	Os11g0665600	BRADI4G10690	  1e-06
 56-  1:	Os11g0666300	BRADI4G10620	  1e-36
 56-  2:	Os11g0667000	BRADI4G10610	 1e-162
 56-  3:	Os11g0669200	BRADI4G10520	  4e-61
 56-  4:	Os11g0670100	BRADI4G10290	  3e-64
 56-  5:	Os11g0673000	BRADI4G10130	      0
 56-  6:	Os11g0673100	BRADI4G10070	  2e-28
 56-  7:	Os11g0673900	BRADI4G10017	      0
## Alignment 57: score=309.0 e_value=4.4e-16 N=9 11&BdChr4 minus
 57-  0:	Os11g0482100	BRADI4G07970	      0
 57-  1:	Os11g0484400	BRADI4G07810	      0
 57-  2:	Os11g0491500	BRADI4G07800	  5e-35
 57-  3:	Os11g0499600	BRADI4G07670	  2e-96
 57-  4:	Os11g0508600	BRADI4G07570	 4e-124
 57-  5:	Os11g0514100	BRADI4G07541	      0
 57-  6:	Os11g0516100	BRADI4G07510	  2e-35
 57-  7:	Os11g0523800	BRADI4G07470	      0
 57-  8:	Os11g0528400	BRADI4G07450	      0
## Alignment 58: score=271.0 e_value=1.5e-11 N=7 11&BdChr4 minus
 58-  0:	Os11g0557000	BRADI4G16320	  2e-06
 58-  1:	Os11g0558900	BRADI4G16190	  3e-83
 58-  2:	Os11g0559200	BRADI4G16090	 3e-165
 58-  3:	Os11g0568800	BRADI4G16070	 4e-129
 58-  4:	Os11g0572700	BRADI4G16010	      0
 58-  5:	Os11g0573200	BRADI4G15700	 4e-113
 58-  6:	Os11g0573800	BRADI4G15440	 7e-153
## Alignment 59: score=253.0 e_value=1.1e-09 N=6 11&BdChr4 minus
 59-  0:	Os11g0282300	BRADI4G39790	  5e-60
 59-  1:	Os11g0282800	BRADI4G39780	      0
 59-  2:	Os11g0293800	BRADI4G39730	  2e-86
 59-  3:	Os11g0294400	BRADI4G39720	  4e-66
 59-  4:	Os11g0295000	BRADI4G39695	  8e-08
 59-  5:	Os11g0300600	BRADI4G39617	      0
## Alignment 60: score=351.0 e_value=2.5e-14 N=8 11&BdChr5 plus
 60-  0:	Os11g0151700	BRADI5G09247	      0
 60-  1:	Os11g0152500	BRADI5G09270	 3e-110
 60-  2:	Os11g0153500	BRADI5G09390	  2e-10
 60-  3:	Os11g0154300	BRADI5G09470	  6e-15
 60-  4:	Os11g0155100	BRADI5G09517	  1e-75
 60-  5:	Os11g0156300	BRADI5G09557	  6e-23
 60-  6:	Os11g0156600	BRADI5G09570	  5e-50
 60-  7:	Os11g0158400	BRADI5G09680	      0
## Alignment 61: score=257.0 e_value=8.5e-11 N=7 12&BdChr1 plus
 61-  0:	Os12g0116000	BRADI1G63210	      0
 61-  1:	Os12g0118900	BRADI1G63460	  3e-91
 61-  2:	Os12g0123500	BRADI1G63580	 4e-147
 61-  3:	Os12g0123700	BRADI1G63600	  3e-83
 61-  4:	Os12g0124400	BRADI1G63740	      0
 61-  5:	Os12g0126200	BRADI1G63822	 2e-114
 61-  6:	Os12g0128700	BRADI1G63990	      0
## Alignment 62: score=3257.0 e_value=1.3e-297 N=73 12&BdChr1 minus
 62-  0:	Os12g0578800	BRADI1G14950	  3e-26
 62-  1:	Os12g0580600	BRADI1G14890	  3e-20
 62-  2:	Os12g0581600	BRADI1G14840	      0
 62-  3:	Os12g0581700	BRADI1G14830	 1e-144
 62-  4:	Os12g0581800	BRADI1G14820	 6e-155
 62-  5:	Os12g0581900	BRADI1G14810	  5e-48
 62-  6:	Os12g0583500	BRADI1G14770	      0
 62-  7:	Os12g0583700	BRADI1G14750	  3e-55
 62-  8:	Os12g0586100	BRADI1G14720	      0
 62-  9:	Os12g0586600	BRADI1G14630	      0
 62- 10:	Os12g0588800	BRADI1G14605	  1e-49
 62- 11:	Os12g0589000	BRADI1G14600	  1e-95
 62- 12:	Os12g0591500	BRADI1G14550	  1e-43
 62- 13:	Os12g0594000	BRADI1G14460	 2e-138
 62- 14:	Os12g0596800	BRADI1G14360	      0
 62- 15:	Os12g0597600	BRADI1G14320	  6e-48
 62- 16:	Os12g0597700	BRADI1G14300	 1e-159
 62- 17:	Os12g0600200	BRADI1G14270	 2e-130
 62- 18:	Os12g0601000	BRADI1G14250	      0
 62- 19:	Os12g0601300	BRADI1G14240	  2e-76
 62- 20:	Os12g0601400	BRADI1G14230	  1e-66
 62- 21:	Os12g0604200	BRADI1G14110	 4e-107
 62- 22:	Os12g0604500	BRADI1G14090	  6e-59
 62- 23:	Os12g0604700	BRADI1G14070	      0
 62- 24:	Os12g0605900	BRADI1G14000	 7e-172
 62- 25:	Os12g0609900	BRADI1G13990	  4e-89
 62- 26:	Os12g0610200	BRADI1G13980	  4e-87
 62- 27:	Os12g0611000	BRADI1G13970	  6e-85
 62- 28:	Os12g0611300	BRADI1G13940	  4e-92
 62- 29:	Os12g0612700	BRADI1G13910	      0
 62- 30:	Os12g0613100	BRADI1G13900	 5e-156
 62- 31:	Os12g0613250	BRADI1G13890	      0
 62- 32:	Os12g0613300	BRADI1G13880	  1e-73
 62- 33:	Os12g0614000	BRADI1G13870	  5e-69
 62- 34:	Os12g0614600	BRADI1G13860	      0
 62- 35:	Os12g0615500	BRADI1G13840	 1e-114
 62- 36:	Os12g0616800	BRADI1G13800	  5e-23
 62- 37:	Os12g0616900	BRADI1G13777	      0
 62- 38:	Os12g0617100	BRADI1G13770	      0
 62- 39:	Os12g0617400	BRADI1G13760	 8e-171
 62- 40:	Os12g0617900	BRADI1G13710	      0
 62- 41:	Os12g0618300	BRADI1G13690	      0
 62- 42:	Os12g0618600	BRADI1G13680	 1e-111
 62- 43:	Os12g0618800	BRADI1G13660	      0
 62- 44:	Os12g0619000	BRADI1G13650	 1e-138
 62- 45:	Os12g0620600	BRADI1G13580	      0
 62- 46:	Os12g0621100	BRADI1G13570	  1e-80
 62- 47:	Os12g0621400	BRADI1G13560	  7e-19
 62- 48:	Os12g0623500	BRADI1G13440	      0
 62- 49:	Os12g0623600	BRADI1G13400	  3e-47
 62- 50:	Os12g0623900	BRADI1G13290	      0
 62- 51:	Os12g0624200	BRADI1G13240	  3e-90
 62- 52:	Os12g0626200	BRADI1G13140	  4e-30
 62- 53:	Os12g0628300	BRADI1G13080	  6e-30
 62- 54:	Os12g0630200	BRADI1G13070	  1e-75
 62- 55:	Os12g0630500	BRADI1G13060	  1e-79
 62- 56:	Os12g0631100	BRADI1G12890	 2e-131
 62- 57:	Os12g0632000	BRADI1G12787	  2e-49
 62- 58:	Os12g0632600	BRADI1G12760	  2e-38
 62- 59:	Os12g0633600	BRADI1G12670	      0
 62- 60:	Os12g0634000	BRADI1G12640	  1e-17
 62- 61:	Os12g0634700	BRADI1G12590	  3e-12
 62- 62:	Os12g0635400	BRADI1G12580	  2e-13
 62- 63:	Os12g0636000	BRADI1G12570	 9e-107
 62- 64:	Os12g0636200	BRADI1G12510	      0
 62- 65:	Os12g0636800	BRADI1G12480	 4e-105
 62- 66:	Os12g0637800	BRADI1G12440	      0
 62- 67:	Os12g0637900	BRADI1G12230	  7e-16
 62- 68:	Os12g0638200	BRADI1G12190	      0
 62- 69:	Os12g0638700	BRADI1G12117	      0
 62- 70:	Os12g0639600	BRADI1G12040	      0
 62- 71:	Os12g0639700	BRADI1G12030	      0
 62- 72:	Os12g0640200	BRADI1G11850	      0
## Alignment 63: score=251.0 e_value=2.3e-10 N=6 12&BdChr1 minus
 63-  0:	Os12g0104400	BRADI1G65580	      0
 63-  1:	Os12g0105300	BRADI1G65430	  1e-84
 63-  2:	Os12g0105950	BRADI1G65330	      0
 63-  3:	Os12g0105975	BRADI1G65320	 3e-101
 63-  4:	Os12g0107700	BRADI1G65110	      0
 63-  5:	Os12g0108000	BRADI1G65100	      0
## Alignment 64: score=419.0 e_value=2.5e-21 N=10 12&BdChr2 plus
 64-  0:	Os12g0149800	BRADI2G55460	  6e-95
 64-  1:	Os12g0150200	BRADI2G55490	      0
 64-  2:	Os12g0151500	BRADI2G55530	  1e-95
 64-  3:	Os12g0152800	BRADI2G55560	  7e-92
 64-  4:	Os12g0152900	BRADI2G55567	 3e-129
 64-  5:	Os12g0156000	BRADI2G55770	  5e-14
 64-  6:	Os12g0156100	BRADI2G55780	  2e-58
 64-  7:	Os12g0159000	BRADI2G55910	  4e-15
 64-  8:	Os12g0161100	BRADI2G55970	  2e-55
 64-  9:	Os12g0163400	BRADI2G56070	      0
## Alignment 65: score=352.0 e_value=3.5e-16 N=8 12&BdChr2 minus
 65-  0:	Os12g0115000	BRADI2G22280	  2e-12
 65-  1:	Os12g0116400	BRADI2G22230	  3e-25
 65-  2:	Os12g0118200	BRADI2G22060	  1e-20
 65-  3:	Os12g0119000	BRADI2G22050	 8e-163
 65-  4:	Os12g0119800	BRADI2G22045	  5e-36
 65-  5:	Os12g0120100	BRADI2G22030	  7e-57
 65-  6:	Os12g0121600	BRADI2G22020	      0
 65-  7:	Os12g0122000	BRADI2G22010	  3e-72
## Alignment 66: score=416.0 e_value=1.9e-19 N=10 12&BdChr3 plus
 66-  0:	Os12g0149300	BRADI3G44800	      0
 66-  1:	Os12g0152000	BRADI3G44860	 4e-108
 66-  2:	Os12g0152100	BRADI3G44867	 4e-117
 66-  3:	Os12g0153500	BRADI3G44940	  2e-73
 66-  4:	Os12g0155100	BRADI3G44970	  2e-10
 66-  5:	Os12g0156500	BRADI3G45050	  3e-69
 66-  6:	Os12g0158800	BRADI3G45130	 2e-155
 66-  7:	Os12g0159600	BRADI3G45160	  2e-72
 66-  8:	Os12g0161100	BRADI3G45200	  1e-48
 66-  9:	Os12g0163500	BRADI3G45300	  3e-91
## Alignment 67: score=1331.0 e_value=8.2e-96 N=29 12&BdChr4 plus
 67-  0:	Os12g0111700	BRADI4G25520	  7e-15
 67-  1:	Os12g0112200	BRADI4G25580	 6e-108
 67-  2:	Os12g0112300	BRADI4G25590	      0
 67-  3:	Os12g0112600	BRADI4G25610	      0
 67-  4:	Os12g0112800	BRADI4G25630	  7e-38
 67-  5:	Os12g0115000	BRADI4G25750	  7e-44
 67-  6:	Os12g0117400	BRADI4G25900	      0
 67-  7:	Os12g0117800	BRADI4G25910	 3e-142
 67-  8:	Os12g0118200	BRADI4G25917	 9e-116
 67-  9:	Os12g0118900	BRADI4G25950	 4e-147
 67- 10:	Os12g0119800	BRADI4G25970	  2e-43
 67- 11:	Os12g0120000	BRADI4G25990	      0
 67- 12:	Os12g0120400	BRADI4G26000	  6e-31
 67- 13:	Os12g0121100	BRADI4G26007	      0
 67- 14:	Os12g0121300	BRADI4G26020	      0
 67- 15:	Os12g0122100	BRADI4G26040	 1e-143
 67- 16:	Os12g0123100	BRADI4G26050	 1e-133
 67- 17:	Os12g0123300	BRADI4G26100	  8e-12
 67- 18:	Os12g0124000	BRADI4G26130	  2e-66
 67- 19:	Os12g0124200	BRADI4G26140	  1e-97
 67- 20:	Os12g0124400	BRADI4G26150	      0
 67- 21:	Os12g0125000	BRADI4G26180	  1e-87
 67- 22:	Os12g0126200	BRADI4G26210	 6e-157
 67- 23:	Os12g0126800	BRADI4G26227	      0
 67- 24:	Os12g0127650	BRADI4G26250	 3e-165
 67- 25:	Os12g0128600	BRADI4G26260	  5e-42
 67- 26:	Os12g0128700	BRADI4G26270	      0
 67- 27:	Os12g0128900	BRADI4G26280	  6e-13
 67- 28:	Os12g0131100	BRADI4G26430	      0
## Alignment 68: score=735.0 e_value=2e-48 N=17 12&BdChr4 plus
 68-  0:	Os12g0133600	BRADI4G26310	  3e-24
 68-  1:	Os12g0135850	BRADI4G26470	  3e-25
 68-  2:	Os12g0135900	BRADI4G26480	 2e-106
 68-  3:	Os12g0136200	BRADI4G26487	      0
 68-  4:	Os12g0137100	BRADI4G26500	 2e-138
 68-  5:	Os12g0138100	BRADI4G26520	  9e-69
 68-  6:	Os12g0139100	BRADI4G26540	  2e-14
 68-  7:	Os12g0139500	BRADI4G26550	 2e-120
 68-  8:	Os12g0140200	BRADI4G26570	  1e-22
 68-  9:	Os12g0143300	BRADI4G26580	  2e-46
 68- 10:	Os12g0143400	BRADI4G26590	      0
 68- 11:	Os12g0143900	BRADI4G26610	      0
 68- 12:	Os12g0144600	BRADI4G26615	  3e-43
 68- 13:	Os12g0147500	BRADI4G26640	      0
 68- 14:	Os12g0150200	BRADI4G26650	      0
 68- 15:	Os12g0152800	BRADI4G26660	 4e-121
 68- 16:	Os12g0152900	BRADI4G26670	      0
## Alignment 69: score=618.0 e_value=1.2e-31 N=13 12&BdChr4 plus
 69-  0:	Os12g0566600	BRADI4G04020	  5e-44
 69-  1:	Os12g0566800	BRADI4G04030	  2e-82
 69-  2:	Os12g0567300	BRADI4G04050	 1e-136
 69-  3:	Os12g0567500	BRADI4G04060	      0
 69-  4:	Os12g0567700	BRADI4G04120	      0
 69-  5:	Os12g0568700	BRADI4G04140	  5e-23
 69-  6:	Os12g0568900	BRADI4G04150	  6e-73
 69-  7:	Os12g0569200	BRADI4G04190	  8e-51
 69-  8:	Os12g0569900	BRADI4G04260	  4e-53
 69-  9:	Os12g0570000	BRADI4G04270	      0
 69- 10:	Os12g0570500	BRADI4G04280	      0
 69- 11:	Os12g0571200	BRADI4G04290	  4e-59
 69- 12:	Os12g0571300	BRADI4G04300	 6e-107
## Alignment 70: score=582.0 e_value=3.9e-27 N=12 12&BdChr4 plus
 70-  0:	Os12g0562300	BRADI4G04460	      0
 70-  1:	Os12g0562500	BRADI4G04470	      0
 70-  2:	Os12g0562900	BRADI4G04540	 1e-119
 70-  3:	Os12g0563000	BRADI4G04550	      0
 70-  4:	Os12g0563200	BRADI4G04560	 3e-127
 70-  5:	Os12g0563400	BRADI4G04567	      0
 70-  6:	Os12g0563500	BRADI4G04580	      0
 70-  7:	Os12g0563600	BRADI4G04590	  3e-81
 70-  8:	Os12g0563700	BRADI4G04620	      0
 70-  9:	Os12g0564400	BRADI4G04640	 6e-128
 70- 10:	Os12g0564600	BRADI4G04650	      0
 70- 11:	Os12g0564800	BRADI4G04655	      0
## Alignment 71: score=398.0 e_value=1.7e-13 N=8 12&BdChr4 plus
 71-  0:	Os12g0582700	BRADI4G03350	      0
 71-  1:	Os12g0582800	BRADI4G03360	      0
 71-  2:	Os12g0582900	BRADI4G03370	  8e-48
 71-  3:	Os12g0583000	BRADI4G03380	 3e-167
 71-  4:	Os12g0583300	BRADI4G03390	 2e-167
 71-  5:	Os12g0583500	BRADI4G03397	      0
 71-  6:	Os12g0583700	BRADI4G03410	  2e-42
 71-  7:	Os12g0583900	BRADI4G03420	      0
## Alignment 72: score=324.0 e_value=2.6e-11 N=7 12&BdChr4 plus
 72-  0:	Os12g0405100	BRADI4G08050	      0
 72-  1:	Os12g0405200	BRADI4G08060	      0
 72-  2:	Os12g0405700	BRADI4G08070	  3e-26
 72-  3:	Os12g0407200	BRADI4G08080	  3e-41
 72-  4:	Os12g0407900	BRADI4G08090	      0
 72-  5:	Os12g0409000	BRADI4G08097	      0
 72-  6:	Os12g0411700	BRADI4G08130	      0
## Alignment 73: score=323.0 e_value=5.8e-14 N=7 12&BdChr4 plus
 73-  0:	Os12g0168700	BRADI4G24280	      0
 73-  1:	Os12g0168900	BRADI4G24287	 9e-111
 73-  2:	Os12g0169000	BRADI4G24300	  1e-06
 73-  3:	Os12g0169100	BRADI4G24310	      0
 73-  4:	Os12g0169400	BRADI4G24320	      0
 73-  5:	Os12g0169800	BRADI4G24390	      0
 73-  6:	Os12g0173300	BRADI4G24550	  2e-41
## Alignment 74: score=292.0 e_value=1e-08 N=6 12&BdChr4 plus
 74-  0:	Os12g0640700	BRADI4G00206	      0
 74-  1:	Os12g0640800	BRADI4G00230	 2e-155
 74-  2:	Os12g0640900	BRADI4G00250	      0
 74-  3:	Os12g0641100	BRADI4G00290	      0
 74-  4:	Os12g0641300	BRADI4G00300	 7e-131
 74-  5:	Os12g0641400	BRADI4G00320	      0
## Alignment 75: score=280.0 e_value=2.5e-10 N=6 12&BdChr4 plus
 75-  0:	Os12g0133500	BRADI4G43400	      0
 75-  1:	Os12g0133700	BRADI4G43490	      0
 75-  2:	Os12g0133900	BRADI4G43500	      0
 75-  3:	Os12g0134000	BRADI4G43510	 2e-176
 75-  4:	Os12g0134200	BRADI4G43517	      0
 75-  5:	Os12g0135200	BRADI4G43560	 1e-166
## Alignment 76: score=258.0 e_value=6.3e-13 N=6 12&BdChr4 plus
 76-  0:	Os12g0194600	BRADI4G40540	 2e-167
 76-  1:	Os12g0194700	BRADI4G40550	  4e-63
 76-  2:	Os12g0194800	BRADI4G40560	      0
 76-  3:	Os12g0194900	BRADI4G40570	      0
 76-  4:	Os12g0198900	BRADI4G40727	      0
 76-  5:	Os12g0206800	BRADI4G40940	  3e-33
## Alignment 77: score=11883.0 e_value=0 N=249 12&BdChr4 minus
 77-  0:	Os12g0100100	BRADI4G45380	  7e-65
 77-  1:	Os12g0100200	BRADI4G45370	 2e-169
 77-  2:	Os12g0100500	BRADI4G45350	 2e-121
 77-  3:	Os12g0101000	BRADI4G45330	  4e-33
 77-  4:	Os12g0101800	BRADI4G45310	      0
 77-  5:	Os12g0102100	BRADI4G45270	  1e-78
 77-  6:	Os12g0102350	BRADI4G45245	  1e-79
 77-  7:	Os12g0102400	BRADI4G45240	      0
 77-  8:	Os12g0102500	BRADI4G45227	      0
 77-  9:	Os12g0102600	BRADI4G45220	      0
 77- 10:	Os12g0102700	BRADI4G45210	      0
 77- 11:	Os12g0102900	BRADI4G45200	 1e-134
 77- 12:	Os12g0103000	BRADI4G45190	      0
 77- 13:	Os12g0103300	BRADI4G45150	  1e-27
 77- 14:	Os12g0104400	BRADI4G45037	      0
 77- 15:	Os12g0104700	BRADI4G44997	      0
 77- 16:	Os12g0104766	BRADI4G44977	      0
 77- 17:	Os12g0104900	BRADI4G44970	  2e-39
 77- 18:	Os12g0105200	BRADI4G44960	 2e-139
 77- 19:	Os12g0105500	BRADI4G44950	 7e-149
 77- 20:	Os12g0105600	BRADI4G44930	  3e-58
 77- 21:	Os12g0105700	BRADI4G44920	      0
 77- 22:	Os12g0105950	BRADI4G44880	      0
 77- 23:	Os12g0106000	BRADI4G44870	 4e-137
 77- 24:	Os12g0106200	BRADI4G44850	  1e-52
 77- 25:	Os12g0106500	BRADI4G44838	      0
 77- 26:	Os12g0106550	BRADI4G44832	  6e-33
 77- 27:	Os12g0106600	BRADI4G44826	      0
 77- 28:	Os12g0107700	BRADI4G44797	      0
 77- 29:	Os12g0108500	BRADI4G44760	      0
 77- 30:	Os12g0108600	BRADI4G44750	      0
 77- 31:	Os12g0109150	BRADI4G44740	      0
 77- 32:	Os12g0109300	BRADI4G44707	      0
 77- 33:	Os12g0109800	BRADI4G44680	      0
 77- 34:	Os12g0110000	BRADI4G44667	      0
 77- 35:	Os12g0110400	BRADI4G44660	 5e-148
 77- 36:	Os12g0111600	BRADI4G44650	  3e-22
 77- 37:	Os12g0111800	BRADI4G44510	  9e-94
 77- 38:	Os12g0112200	BRADI4G44500	  5e-99
 77- 39:	Os12g0112500	BRADI4G44490	 4e-148
 77- 40:	Os12g0112800	BRADI4G44470	  6e-36
 77- 41:	Os12g0113500	BRADI4G44460	      0
 77- 42:	Os12g0113700	BRADI4G44450	  3e-11
 77- 43:	Os12g0114000	BRADI4G44440	  1e-06
 77- 44:	Os12g0114100	BRADI4G44427	      0
 77- 45:	Os12g0114200	BRADI4G44420	      0
 77- 46:	Os12g0115000	BRADI4G44410	  2e-41
 77- 47:	Os12g0115300	BRADI4G44400	  1e-47
 77- 48:	Os12g0115700	BRADI4G44390	 2e-103
 77- 49:	Os12g0116000	BRADI4G44380	      0
 77- 50:	Os12g0116600	BRADI4G44342	  8e-22
 77- 51:	Os12g0117300	BRADI4G44336	      0
 77- 52:	Os12g0117600	BRADI4G44320	      0
 77- 53:	Os12g0117800	BRADI4G44310	 1e-151
 77- 54:	Os12g0118400	BRADI4G44300	      0
 77- 55:	Os12g0118700	BRADI4G44277	      0
 77- 56:	Os12g0119000	BRADI4G44270	      0
 77- 57:	Os12g0119350	BRADI4G44260	  7e-63
 77- 58:	Os12g0119800	BRADI4G44250	  3e-79
 77- 59:	Os12g0120200	BRADI4G44190	  3e-16
 77- 60:	Os12g0121100	BRADI4G44140	      0
 77- 61:	Os12g0121300	BRADI4G44130	      0
 77- 62:	Os12g0121400	BRADI4G44120	  4e-90
 77- 63:	Os12g0121600	BRADI4G44110	      0
 77- 64:	Os12g0122000	BRADI4G44090	 4e-144
 77- 65:	Os12g0122100	BRADI4G44077	 2e-128
 77- 66:	Os12g0123500	BRADI4G44007	 2e-109
 77- 67:	Os12g0123700	BRADI4G44000	 9e-114
 77- 68:	Os12g0123900	BRADI4G43990	 2e-163
 77- 69:	Os12g0124200	BRADI4G43980	  5e-96
 77- 70:	Os12g0124500	BRADI4G43960	  6e-17
 77- 71:	Os12g0124700	BRADI4G43950	      0
 77- 72:	Os12g0125000	BRADI4G43937	 9e-108
 77- 73:	Os12g0125300	BRADI4G43930	      0
 77- 74:	Os12g0125400	BRADI4G43920	      0
 77- 75:	Os12g0126000	BRADI4G43900	      0
 77- 76:	Os12g0126100	BRADI4G43890	 2e-130
 77- 77:	Os12g0126300	BRADI4G43877	 5e-160
 77- 78:	Os12g0126800	BRADI4G43827	      0
 77- 79:	Os12g0127100	BRADI4G43810	      0
 77- 80:	Os12g0127200	BRADI4G43800	  2e-79
 77- 81:	Os12g0127650	BRADI4G43790	      0
 77- 82:	Os12g0127800	BRADI4G43770	  4e-11
 77- 83:	Os12g0127900	BRADI4G43760	 1e-108
 77- 84:	Os12g0128450	BRADI4G43717	      0
 77- 85:	Os12g0128700	BRADI4G43710	      0
 77- 86:	Os12g0129400	BRADI4G43700	      0
 77- 87:	Os12g0130200	BRADI4G43690	      0
 77- 88:	Os12g0131266	BRADI4G43660	  8e-46
 77- 89:	Os12g0132300	BRADI4G43630	  7e-81
 77- 90:	Os12g0132800	BRADI4G43580	      0
 77- 91:	Os12g0133700	BRADI4G43490	      0
 77- 92:	Os12g0133900	BRADI4G43427	 5e-141
 77- 93:	Os12g0134900	BRADI4G43380	      0
 77- 94:	Os12g0135051	BRADI4G43370	  1e-31
 77- 95:	Os12g0135850	BRADI4G43330	  6e-42
 77- 96:	Os12g0136100	BRADI4G43320	      0
 77- 97:	Os12g0136600	BRADI4G43310	  2e-38
 77- 98:	Os12g0136900	BRADI4G43300	      0
 77- 99:	Os12g0137100	BRADI4G43290	 4e-151
 77-100:	Os12g0137200	BRADI4G43257	      0
 77-101:	Os12g0137300	BRADI4G43250	 5e-101
 77-102:	Os12g0137400	BRADI4G43237	  1e-82
 77-103:	Os12g0137500	BRADI4G43230	      0
 77-104:	Os12g0138050	BRADI4G43210	  9e-57
 77-105:	Os12g0138100	BRADI4G43200	      0
 77-106:	Os12g0138500	BRADI4G43150	 1e-171
 77-107:	Os12g0138800	BRADI4G43137	      0
 77-108:	Os12g0138900	BRADI4G43130	      0
 77-109:	Os12g0139300	BRADI4G43110	      0
 77-110:	Os12g0139400	BRADI4G43090	  5e-88
 77-111:	Os12g0139500	BRADI4G43080	 1e-114
 77-112:	Os12g0139600	BRADI4G43070	      0
 77-113:	Os12g0141100	BRADI4G43037	      0
 77-114:	Os12g0142600	BRADI4G43030	 1e-137
 77-115:	Os12g0143200	BRADI4G42987	 4e-172
 77-116:	Os12g0143800	BRADI4G42957	      0
 77-117:	Os12g0143900	BRADI4G42950	      0
 77-118:	Os12g0144000	BRADI4G42940	 2e-147
 77-119:	Os12g0144600	BRADI4G42900	  4e-42
 77-120:	Os12g0145100	BRADI4G42890	 2e-144
 77-121:	Os12g0145400	BRADI4G42860	      0
 77-122:	Os12g0145500	BRADI4G42836	 8e-103
 77-123:	Os12g0145632	BRADI4G42817	  1e-32
 77-124:	Os12g0145700	BRADI4G42810	      0
 77-125:	Os12g0145900	BRADI4G42800	      0
 77-126:	Os12g0146400	BRADI4G42790	  6e-20
 77-127:	Os12g0146500	BRADI4G42760	 5e-100
 77-128:	Os12g0147000	BRADI4G42740	  3e-89
 77-129:	Os12g0147200	BRADI4G42710	  4e-54
 77-130:	Os12g0149000	BRADI4G42630	 3e-112
 77-131:	Os12g0149300	BRADI4G42610	      0
 77-132:	Os12g0149700	BRADI4G42600	      0
 77-133:	Os12g0149900	BRADI4G42560	      0
 77-134:	Os12g0150200	BRADI4G42535	      0
 77-135:	Os12g0151000	BRADI4G42500	      0
 77-136:	Os12g0151500	BRADI4G42490	 1e-171
 77-137:	Os12g0151600	BRADI4G42480	  1e-12
 77-138:	Os12g0152000	BRADI4G42400	 3e-115
 77-139:	Os12g0152100	BRADI4G42337	      0
 77-140:	Os12g0152600	BRADI4G42330	      0
 77-141:	Os12g0152700	BRADI4G42320	 1e-159
 77-142:	Os12g0153200	BRADI4G42290	  4e-23
 77-143:	Os12g0153900	BRADI4G42280	  7e-60
 77-144:	Os12g0155100	BRADI4G42240	  8e-65
 77-145:	Os12g0155300	BRADI4G42217	 1e-127
 77-146:	Os12g0156000	BRADI4G42187	  5e-24
 77-147:	Os12g0156100	BRADI4G42180	  6e-82
 77-148:	Os12g0156866	BRADI4G42150	      0
 77-149:	Os12g0157200	BRADI4G42110	      0
 77-150:	Os12g0157700	BRADI4G42100	  6e-32
 77-151:	Os12g0158300	BRADI4G42087	  2e-45
 77-152:	Os12g0158400	BRADI4G42080	  5e-48
 77-153:	Os12g0158600	BRADI4G42070	 1e-121
 77-154:	Os12g0158700	BRADI4G42060	  2e-44
 77-155:	Os12g0158800	BRADI4G42050	      0
 77-156:	Os12g0158900	BRADI4G42030	  2e-37
 77-157:	Os12g0159600	BRADI4G41990	 5e-128
 77-158:	Os12g0159700	BRADI4G41980	      0
 77-159:	Os12g0160400	BRADI4G41970	      0
 77-160:	Os12g0160900	BRADI4G41960	      0
 77-161:	Os12g0161500	BRADI4G41950	  5e-35
 77-162:	Os12g0162100	BRADI4G41940	      0
 77-163:	Os12g0162400	BRADI4G41910	 1e-151
 77-164:	Os12g0162500	BRADI4G41890	 4e-161
 77-165:	Os12g0162700	BRADI4G41880	  2e-42
 77-166:	Os12g0163600	BRADI4G41840	      0
 77-167:	Os12g0164600	BRADI4G41800	      0
 77-168:	Os12g0164800	BRADI4G41790	      0
 77-169:	Os12g0165000	BRADI4G41777	      0
 77-170:	Os12g0165700	BRADI4G41760	 2e-177
 77-171:	Os12g0166300	BRADI4G41730	 1e-115
 77-172:	Os12g0166500	BRADI4G41717	      0
 77-173:	Os12g0167700	BRADI4G41697	  1e-19
 77-174:	Os12g0167900	BRADI4G41680	      0
 77-175:	Os12g0168000	BRADI4G41650	      0
 77-176:	Os12g0168100	BRADI4G41630	  3e-06
 77-177:	Os12g0168200	BRADI4G41610	 7e-125
 77-178:	Os12g0168400	BRADI4G41597	      0
 77-179:	Os12g0168700	BRADI4G41590	      0
 77-180:	Os12g0168800	BRADI4G41570	  1e-38
 77-181:	Os12g0168900	BRADI4G41560	 9e-111
 77-182:	Os12g0169000	BRADI4G41550	      0
 77-183:	Os12g0169100	BRADI4G41540	      0
 77-184:	Os12g0169400	BRADI4G41527	      0
 77-185:	Os12g0170600	BRADI4G41520	      0
 77-186:	Os12g0171600	BRADI4G41510	  1e-46
 77-187:	Os12g0173300	BRADI4G41430	 1e-118
 77-188:	Os12g0174100	BRADI4G41377	      0
 77-189:	Os12g0174700	BRADI4G41300	  5e-61
 77-190:	Os12g0174800	BRADI4G41290	 9e-138
 77-191:	Os12g0175700	BRADI4G41270	      0
 77-192:	Os12g0176200	BRADI4G41260	  1e-74
 77-193:	Os12g0176300	BRADI4G41250	  9e-21
 77-194:	Os12g0176500	BRADI4G41240	      0
 77-195:	Os12g0176700	BRADI4G41230	      0
 77-196:	Os12g0177500	BRADI4G41210	      0
 77-197:	Os12g0178000	BRADI4G41190	      0
 77-198:	Os12g0178100	BRADI4G41180	      0
 77-199:	Os12g0178700	BRADI4G41137	      0
 77-200:	Os12g0179800	BRADI4G41127	      0
 77-201:	Os12g0180100	BRADI4G41100	      0
 77-202:	Os12g0180400	BRADI4G41090	  2e-45
 77-203:	Os12g0180500	BRADI4G41080	      0
 77-204:	Os12g0181500	BRADI4G41030	      0
 77-205:	Os12g0182000	BRADI4G41020	  7e-30
 77-206:	Os12g0182200	BRADI4G41000	      0
 77-207:	Os12g0182300	BRADI4G40990	      0
 77-208:	Os12g0182500	BRADI4G40980	  1e-34
 77-209:	Os12g0182600	BRADI4G40970	  3e-33
 77-210:	Os12g0182700	BRADI4G40960	      0
 77-211:	Os12g0182800	BRADI4G40900	  2e-94
 77-212:	Os12g0183100	BRADI4G40870	      0
 77-213:	Os12g0183200	BRADI4G40860	 5e-154
 77-214:	Os12g0187800	BRADI4G40850	  7e-17
 77-215:	Os12g0188500	BRADI4G40810	      0
 77-216:	Os12g0188700	BRADI4G40800	  3e-80
 77-217:	Os12g0188900	BRADI4G40790	      0
 77-218:	Os12g0189400	BRADI4G40780	  2e-71
 77-219:	Os12g0189700	BRADI4G40760	  7e-83
 77-220:	Os12g0190000	BRADI4G40740	      0
 77-221:	Os12g0190100	BRADI4G40720	      0
 77-222:	Os12g0190200	BRADI4G40710	 6e-150
 77-223:	Os12g0190400	BRADI4G40690	      0
 77-224:	Os12g0191500	BRADI4G40680	 9e-166
 77-225:	Os12g0192500	BRADI4G40670	      0
 77-226:	Os12g0193000	BRADI4G40660	  1e-34
 77-227:	Os12g0193100	BRADI4G40610	  3e-38
 77-228:	Os12g0193200	BRADI4G40600	      0
 77-229:	Os12g0194900	BRADI4G40570	      0
 77-230:	Os12g0197400	BRADI4G40530	      0
 77-231:	Os12g0197500	BRADI4G40517	      0
 77-232:	Os12g0197900	BRADI4G40507	  3e-93
 77-233:	Os12g0198000	BRADI4G40500	  2e-68
 77-234:	Os12g0198200	BRADI4G40490	  1e-60
 77-235:	Os12g0203100	BRADI4G40410	  5e-83
 77-236:	Os12g0204500	BRADI4G40400	 2e-139
 77-237:	Os12g0206700	BRADI4G40364	  1e-16
 77-238:	Os12g0206800	BRADI4G40357	  6e-85
 77-239:	Os12g0207000	BRADI4G40350	 3e-136
 77-240:	Os12g0207300	BRADI4G40287	  6e-98
 77-241:	Os12g0208900	BRADI4G40270	  3e-38
 77-242:	Os12g0209000	BRADI4G40260	      0
 77-243:	Os12g0209200	BRADI4G40250	  4e-62
 77-244:	Os12g0209300	BRADI4G40240	      0
 77-245:	Os12g0210200	BRADI4G40170	 1e-120
 77-246:	Os12g0210400	BRADI4G40160	      0
 77-247:	Os12g0210800	BRADI4G40150	      0
 77-248:	Os12g0211301	BRADI4G40140	  5e-17
## Alignment 78: score=9255.0 e_value=0 N=192 12&BdChr4 minus
 78-  0:	Os12g0571900	BRADI4G03980	      0
 78-  1:	Os12g0572000	BRADI4G03970	 1e-143
 78-  2:	Os12g0572400	BRADI4G03940	 2e-103
 78-  3:	Os12g0572800	BRADI4G03890	      0
 78-  4:	Os12g0573200	BRADI4G03867	      0
 78-  5:	Os12g0574000	BRADI4G03847	      0
 78-  6:	Os12g0574800	BRADI4G03840	      0
 78-  7:	Os12g0574900	BRADI4G03827	  9e-69
 78-  8:	Os12g0575000	BRADI4G03820	  9e-59
 78-  9:	Os12g0575200	BRADI4G03810	  2e-15
 78- 10:	Os12g0576300	BRADI4G03800	      0
 78- 11:	Os12g0576600	BRADI4G03777	      0
 78- 12:	Os12g0576900	BRADI4G03750	      0
 78- 13:	Os12g0577000	BRADI4G03737	  2e-49
 78- 14:	Os12g0577200	BRADI4G03730	  4e-72
 78- 15:	Os12g0578400	BRADI4G03680	      0
 78- 16:	Os12g0578500	BRADI4G03670	      0
 78- 17:	Os12g0578600	BRADI4G03640	  9e-06
 78- 18:	Os12g0578800	BRADI4G03630	  1e-68
 78- 19:	Os12g0580400	BRADI4G03610	      0
 78- 20:	Os12g0580500	BRADI4G03590	 2e-100
 78- 21:	Os12g0580600	BRADI4G03580	  2e-46
 78- 22:	Os12g0580700	BRADI4G03530	  1e-68
 78- 23:	Os12g0580900	BRADI4G03520	      0
 78- 24:	Os12g0581300	BRADI4G03500	 6e-106
 78- 25:	Os12g0581600	BRADI4G03490	      0
 78- 26:	Os12g0581700	BRADI4G03477	 2e-156
 78- 27:	Os12g0581800	BRADI4G03470	 6e-169
 78- 28:	Os12g0581900	BRADI4G03460	 9e-101
 78- 29:	Os12g0582000	BRADI4G03440	      0
 78- 30:	Os12g0582700	BRADI4G03430	      0
 78- 31:	Os12g0583700	BRADI4G03340	  4e-49
 78- 32:	Os12g0586000	BRADI4G03230	      0
 78- 33:	Os12g0586100	BRADI4G03220	      0
 78- 34:	Os12g0586300	BRADI4G03160	 2e-103
 78- 35:	Os12g0586400	BRADI4G03150	 4e-149
 78- 36:	Os12g0586600	BRADI4G03130	      0
 78- 37:	Os12g0588800	BRADI4G03121	 1e-120
 78- 38:	Os12g0588900	BRADI4G03114	      0
 78- 39:	Os12g0589000	BRADI4G03070	 4e-127
 78- 40:	Os12g0589100	BRADI4G03060	 5e-105
 78- 41:	Os12g0590500	BRADI4G03050	      0
 78- 42:	Os12g0591300	BRADI4G03000	  3e-37
 78- 43:	Os12g0591500	BRADI4G02950	  1e-28
 78- 44:	Os12g0592200	BRADI4G02940	  2e-26
 78- 45:	Os12g0593000	BRADI4G02930	      0
 78- 46:	Os12g0594200	BRADI4G02910	      0
 78- 47:	Os12g0594300	BRADI4G02900	      0
 78- 48:	Os12g0594950	BRADI4G02890	  1e-06
 78- 49:	Os12g0595000	BRADI4G02882	      0
 78- 50:	Os12g0595600	BRADI4G02870	  1e-16
 78- 51:	Os12g0595800	BRADI4G02850	      0
 78- 52:	Os12g0596000	BRADI4G02840	  3e-57
 78- 53:	Os12g0596300	BRADI4G02820	  9e-63
 78- 54:	Os12g0596600	BRADI4G02767	 3e-147
 78- 55:	Os12g0596800	BRADI4G02760	      0
 78- 56:	Os12g0596900	BRADI4G02747	 2e-131
 78- 57:	Os12g0597000	BRADI4G02740	 2e-154
 78- 58:	Os12g0597200	BRADI4G02725	 1e-113
 78- 59:	Os12g0597500	BRADI4G02700	      0
 78- 60:	Os12g0597600	BRADI4G02690	  2e-55
 78- 61:	Os12g0597700	BRADI4G02680	 1e-170
 78- 62:	Os12g0597800	BRADI4G02670	  3e-17
 78- 63:	Os12g0599900	BRADI4G02660	 2e-117
 78- 64:	Os12g0600200	BRADI4G02647	 4e-145
 78- 65:	Os12g0600400	BRADI4G02640	      0
 78- 66:	Os12g0600701	BRADI4G02630	  1e-49
 78- 67:	Os12g0601000	BRADI4G02620	      0
 78- 68:	Os12g0601200	BRADI4G02607	 9e-153
 78- 69:	Os12g0601300	BRADI4G02600	 1e-113
 78- 70:	Os12g0601400	BRADI4G02580	  1e-82
 78- 71:	Os12g0601800	BRADI4G02570	  3e-87
 78- 72:	Os12g0604200	BRADI4G02467	  1e-94
 78- 73:	Os12g0604500	BRADI4G02460	  2e-46
 78- 74:	Os12g0604600	BRADI4G02450	      0
 78- 75:	Os12g0604700	BRADI4G02440	      0
 78- 76:	Os12g0604800	BRADI4G02430	      0
 78- 77:	Os12g0605100	BRADI4G02420	 1e-135
 78- 78:	Os12g0605300	BRADI4G02410	      0
 78- 79:	Os12g0605400	BRADI4G02400	 7e-102
 78- 80:	Os12g0605500	BRADI4G02390	      0
 78- 81:	Os12g0605800	BRADI4G02380	      0
 78- 82:	Os12g0605900	BRADI4G02367	 5e-148
 78- 83:	Os12g0606900	BRADI4G02360	  7e-30
 78- 84:	Os12g0607000	BRADI4G02350	      0
 78- 85:	Os12g0608500	BRADI4G02287	      0
 78- 86:	Os12g0608600	BRADI4G02267	      0
 78- 87:	Os12g0609500	BRADI4G02160	 7e-171
 78- 88:	Os12g0609600	BRADI4G02140	  5e-27
 78- 89:	Os12g0609800	BRADI4G02100	      0
 78- 90:	Os12g0610100	BRADI4G02090	  2e-31
 78- 91:	Os12g0610300	BRADI4G02080	  1e-06
 78- 92:	Os12g0610500	BRADI4G02070	      0
 78- 93:	Os12g0610600	BRADI4G02060	 2e-163
 78- 94:	Os12g0610800	BRADI4G02050	  2e-91
 78- 95:	Os12g0611000	BRADI4G02040	 4e-100
 78- 96:	Os12g0611200	BRADI4G02000	      0
 78- 97:	Os12g0611300	BRADI4G01990	  2e-81
 78- 98:	Os12g0611900	BRADI4G01980	      0
 78- 99:	Os12g0612100	BRADI4G01940	      0
 78-100:	Os12g0612300	BRADI4G01930	      0
 78-101:	Os12g0612400	BRADI4G01910	      0
 78-102:	Os12g0612500	BRADI4G01900	      0
 78-103:	Os12g0612700	BRADI4G01887	      0
 78-104:	Os12g0613000	BRADI4G01820	 3e-119
 78-105:	Os12g0613100	BRADI4G01800	 3e-165
 78-106:	Os12g0613200	BRADI4G01790	      0
 78-107:	Os12g0613250	BRADI4G01780	      0
 78-108:	Os12g0613300	BRADI4G01770	 6e-125
 78-109:	Os12g0613500	BRADI4G01760	 3e-108
 78-110:	Os12g0613600	BRADI4G01747	 2e-126
 78-111:	Os12g0613700	BRADI4G01730	      0
 78-112:	Os12g0613850	BRADI4G01717	      0
 78-113:	Os12g0614000	BRADI4G01710	  7e-76
 78-114:	Os12g0614600	BRADI4G01700	 7e-176
 78-115:	Os12g0614800	BRADI4G01660	 2e-111
 78-116:	Os12g0614851	BRADI4G01647	      0
 78-117:	Os12g0615400	BRADI4G01640	      0
 78-118:	Os12g0615500	BRADI4G01630	 2e-147
 78-119:	Os12g0615600	BRADI4G01620	      0
 78-120:	Os12g0615700	BRADI4G01610	      0
 78-121:	Os12g0615900	BRADI4G01590	 1e-147
 78-122:	Os12g0616000	BRADI4G01580	      0
 78-123:	Os12g0616200	BRADI4G01570	 5e-115
 78-124:	Os12g0616400	BRADI4G01547	  1e-33
 78-125:	Os12g0616500	BRADI4G01526	      0
 78-126:	Os12g0616600	BRADI4G01490	  2e-40
 78-127:	Os12g0616800	BRADI4G01480	  3e-51
 78-128:	Os12g0616900	BRADI4G01460	      0
 78-129:	Os12g0617000	BRADI4G01450	  1e-21
 78-130:	Os12g0617400	BRADI4G01440	 6e-159
 78-131:	Os12g0617800	BRADI4G01430	      0
 78-132:	Os12g0617900	BRADI4G01410	      0
 78-133:	Os12g0618300	BRADI4G01390	      0
 78-134:	Os12g0618600	BRADI4G01380	 8e-136
 78-135:	Os12g0618800	BRADI4G01370	      0
 78-136:	Os12g0619000	BRADI4G01360	      0
 78-137:	Os12g0620100	BRADI4G01330	  2e-40
 78-138:	Os12g0620600	BRADI4G01320	      0
 78-139:	Os12g0621000	BRADI4G01310	  1e-93
 78-140:	Os12g0621100	BRADI4G01300	  2e-89
 78-141:	Os12g0621400	BRADI4G01290	  1e-15
 78-142:	Os12g0621500	BRADI4G01280	      0
 78-143:	Os12g0621700	BRADI4G01260	      0
 78-144:	Os12g0623400	BRADI4G01250	  2e-25
 78-145:	Os12g0623500	BRADI4G01240	      0
 78-146:	Os12g0623600	BRADI4G01230	 2e-108
 78-147:	Os12g0623800	BRADI4G01215	 6e-112
 78-148:	Os12g0623900	BRADI4G01200	      0
 78-149:	Os12g0624400	BRADI4G01170	  1e-29
 78-150:	Os12g0624800	BRADI4G01160	  2e-80
 78-151:	Os12g0624900	BRADI4G01140	 4e-124
 78-152:	Os12g0625000	BRADI4G01130	      0
 78-153:	Os12g0626400	BRADI4G01100	      0
 78-154:	Os12g0628400	BRADI4G01070	 7e-154
 78-155:	Os12g0630700	BRADI4G01035	      0
 78-156:	Os12g0631100	BRADI4G00987	 2e-138
 78-157:	Os12g0631200	BRADI4G00980	      0
 78-158:	Os12g0631600	BRADI4G00967	 3e-120
 78-159:	Os12g0631800	BRADI4G00950	      0
 78-160:	Os12g0632000	BRADI4G00940	  2e-44
 78-161:	Os12g0632600	BRADI4G00920	 4e-101
 78-162:	Os12g0632700	BRADI4G00910	      0
 78-163:	Os12g0632800	BRADI4G00900	      0
 78-164:	Os12g0632900	BRADI4G00877	      0
 78-165:	Os12g0633600	BRADI4G00860	      0
 78-166:	Os12g0633800	BRADI4G00850	  4e-94
 78-167:	Os12g0634000	BRADI4G00830	  4e-25
 78-168:	Os12g0634500	BRADI4G00810	  3e-10
 78-169:	Os12g0634800	BRADI4G00800	  4e-94
 78-170:	Os12g0635400	BRADI4G00780	  8e-22
 78-171:	Os12g0635500	BRADI4G00775	 1e-143
 78-172:	Os12g0635700	BRADI4G00770	 2e-128
 78-173:	Os12g0636000	BRADI4G00760	 5e-123
 78-174:	Os12g0636100	BRADI4G00747	      0
 78-175:	Os12g0636200	BRADI4G00740	      0
 78-176:	Os12g0636400	BRADI4G00670	 1e-174
 78-177:	Os12g0636800	BRADI4G00660	 3e-116
 78-178:	Os12g0637000	BRADI4G00580	      0
 78-179:	Os12g0637900	BRADI4G00560	  5e-22
 78-180:	Os12g0638100	BRADI4G00550	      0
 78-181:	Os12g0638200	BRADI4G00530	      0
 78-182:	Os12g0638700	BRADI4G00517	      0
 78-183:	Os12g0638800	BRADI4G00497	      0
 78-184:	Os12g0638900	BRADI4G00490	      0
 78-185:	Os12g0639100	BRADI4G00480	      0
 78-186:	Os12g0639200	BRADI4G00440	      0
 78-187:	Os12g0639600	BRADI4G00430	      0
 78-188:	Os12g0639700	BRADI4G00410	      0
 78-189:	Os12g0639800	BRADI4G00397	 3e-109
 78-190:	Os12g0640600	BRADI4G00330	      0
 78-191:	Os12g0641100	BRADI4G00290	      0
## Alignment 79: score=8037.0 e_value=0 N=169 12&BdChr4 minus
 79-  0:	Os12g0420100	BRADI4G08040	      0
 79-  1:	Os12g0420200	BRADI4G08030	      0
 79-  2:	Os12g0420300	BRADI4G08025	  2e-42
 79-  3:	Os12g0420400	BRADI4G08020	 7e-119
 79-  4:	Os12g0427450	BRADI4G08010	  1e-77
 79-  5:	Os12g0428600	BRADI4G07997	      0
 79-  6:	Os12g0429200	BRADI4G07990	      0
 79-  7:	Os12g0429900	BRADI4G07980	  4e-16
 79-  8:	Os12g0430000	BRADI4G07970	      0
 79-  9:	Os12g0433133	BRADI4G07957	  1e-62
 79- 10:	Os12g0438300	BRADI4G07902	      0
 79- 11:	Os12g0438400	BRADI4G07896	  3e-39
 79- 12:	Os12g0438600	BRADI4G07880	  1e-64
 79- 13:	Os12g0438900	BRADI4G07870	  2e-47
 79- 14:	Os12g0443800	BRADI4G07861	 5e-110
 79- 15:	Os12g0446500	BRADI4G07830	      0
 79- 16:	Os12g0446700	BRADI4G07820	 5e-121
 79- 17:	Os12g0446900	BRADI4G07810	      0
 79- 18:	Os12g0454600	BRADI4G07800	  2e-67
 79- 19:	Os12g0456100	BRADI4G07790	      0
 79- 20:	Os12g0456200	BRADI4G07780	 3e-123
 79- 21:	Os12g0456400	BRADI4G07760	  2e-43
 79- 22:	Os12g0460100	BRADI4G07730	  3e-37
 79- 23:	Os12g0464400	BRADI4G07670	      0
 79- 24:	Os12g0465700	BRADI4G07630	 4e-165
 79- 25:	Os12g0468600	BRADI4G07610	      0
 79- 26:	Os12g0472500	BRADI4G07590	  7e-63
 79- 27:	Os12g0472800	BRADI4G07580	  3e-61
 79- 28:	Os12g0476200	BRADI4G07570	 8e-145
 79- 29:	Os12g0477700	BRADI4G07541	      0
 79- 30:	Os12g0478200	BRADI4G07520	  7e-72
 79- 31:	Os12g0478900	BRADI4G07500	  8e-52
 79- 32:	Os12g0479100	BRADI4G07490	  5e-37
 79- 33:	Os12g0479400	BRADI4G07470	      0
 79- 34:	Os12g0479900	BRADI4G07450	      0
 79- 35:	Os12g0480100	BRADI4G07440	  3e-37
 79- 36:	Os12g0480200	BRADI4G07430	      0
 79- 37:	Os12g0480800	BRADI4G07410	 5e-133
 79- 38:	Os12g0481100	BRADI4G07397	      0
 79- 39:	Os12g0481200	BRADI4G07390	  4e-59
 79- 40:	Os12g0482500	BRADI4G07370	  1e-89
 79- 41:	Os12g0482700	BRADI4G07350	      0
 79- 42:	Os12g0484600	BRADI4G07330	      0
 79- 43:	Os12g0484700	BRADI4G07320	  5e-74
 79- 44:	Os12g0485150	BRADI4G07310	  1e-19
 79- 45:	Os12g0485500	BRADI4G07300	  1e-84
 79- 46:	Os12g0485600	BRADI4G07290	      0
 79- 47:	Os12g0486600	BRADI4G07280	      0
 79- 48:	Os12g0488700	BRADI4G07197	 1e-153
 79- 49:	Os12g0488800	BRADI4G07190	  2e-53
 79- 50:	Os12g0488900	BRADI4G07180	 6e-112
 79- 51:	Os12g0489100	BRADI4G07167	      0
 79- 52:	Os12g0489300	BRADI4G07160	  1e-70
 79- 53:	Os12g0490000	BRADI4G07150	 9e-107
 79- 54:	Os12g0490050	BRADI4G07145	  1e-31
 79- 55:	Os12g0490100	BRADI4G07140	      0
 79- 56:	Os12g0493900	BRADI4G07100	      0
 79- 57:	Os12g0496900	BRADI4G07090	  2e-77
 79- 58:	Os12g0497300	BRADI4G07050	      0
 79- 59:	Os12g0497400	BRADI4G07007	  2e-10
 79- 60:	Os12g0498300	BRADI4G07000	      0
 79- 61:	Os12g0498400	BRADI4G06987	 7e-121
 79- 62:	Os12g0498500	BRADI4G06980	 8e-114
 79- 63:	Os12g0498700	BRADI4G06960	      0
 79- 64:	Os12g0498800	BRADI4G06950	 3e-144
 79- 65:	Os12g0498900	BRADI4G06930	  1e-73
 79- 66:	Os12g0500700	BRADI4G06910	      0
 79- 67:	Os12g0501400	BRADI4G06900	  8e-97
 79- 68:	Os12g0501700	BRADI4G06867	  1e-68
 79- 69:	Os12g0502100	BRADI4G06850	  2e-63
 79- 70:	Os12g0502200	BRADI4G06840	  3e-51
 79- 71:	Os12g0502300	BRADI4G06827	      0
 79- 72:	Os12g0502400	BRADI4G06810	 2e-158
 79- 73:	Os12g0502500	BRADI4G06800	      0
 79- 74:	Os12g0502700	BRADI4G06790	      0
 79- 75:	Os12g0502800	BRADI4G06740	      0
 79- 76:	Os12g0503200	BRADI4G06730	  8e-54
 79- 77:	Os12g0506400	BRADI4G06710	  2e-94
 79- 78:	Os12g0506500	BRADI4G06700	  5e-59
 79- 79:	Os12g0507300	BRADI4G06690	      0
 79- 80:	Os12g0507400	BRADI4G06680	  2e-97
 79- 81:	Os12g0507500	BRADI4G06670	  2e-29
 79- 82:	Os12g0507600	BRADI4G06665	  3e-16
 79- 83:	Os12g0507700	BRADI4G06660	  1e-57
 79- 84:	Os12g0508100	BRADI4G06650	 5e-119
 79- 85:	Os12g0508200	BRADI4G06640	  2e-64
 79- 86:	Os12g0508266	BRADI4G06630	  2e-90
 79- 87:	Os12g0508300	BRADI4G06620	  2e-35
 79- 88:	Os12g0510900	BRADI4G06510	  6e-64
 79- 89:	Os12g0511000	BRADI4G06500	 6e-160
 79- 90:	Os12g0511200	BRADI4G06485	 3e-150
 79- 91:	Os12g0511400	BRADI4G06470	      0
 79- 92:	Os12g0511500	BRADI4G06460	 6e-172
 79- 93:	Os12g0512000	BRADI4G06427	      0
 79- 94:	Os12g0512100	BRADI4G06420	      0
 79- 95:	Os12g0514000	BRADI4G06410	      0
 79- 96:	Os12g0514100	BRADI4G06400	  4e-40
 79- 97:	Os12g0514400	BRADI4G06390	      0
 79- 98:	Os12g0514500	BRADI4G06370	      0
 79- 99:	Os12g0514600	BRADI4G06350	  1e-86
 79-100:	Os12g0514900	BRADI4G06340	 1e-128
 79-101:	Os12g0515400	BRADI4G06300	      0
 79-102:	Os12g0515500	BRADI4G06290	      0
 79-103:	Os12g0515600	BRADI4G06280	      0
 79-104:	Os12g0516900	BRADI4G06170	 5e-145
 79-105:	Os12g0527500	BRADI4G06150	  6e-43
 79-106:	Os12g0527800	BRADI4G06137	      0
 79-107:	Os12g0527900	BRADI4G06130	      0
 79-108:	Os12g0528000	BRADI4G06117	 8e-130
 79-109:	Os12g0528100	BRADI4G06110	      0
 79-110:	Os12g0528300	BRADI4G06100	  3e-93
 79-111:	Os12g0528400	BRADI4G06087	  8e-77
 79-112:	Os12g0529300	BRADI4G06030	  1e-47
 79-113:	Os12g0529900	BRADI4G06017	 4e-110
 79-114:	Os12g0530000	BRADI4G06010	  6e-76
 79-115:	Os12g0530100	BRADI4G05980	 6e-158
 79-116:	Os12g0533400	BRADI4G05960	      0
 79-117:	Os12g0533500	BRADI4G05950	      0
 79-118:	Os12g0533700	BRADI4G05930	      0
 79-119:	Os12g0533800	BRADI4G05917	 3e-111
 79-120:	Os12g0534000	BRADI4G05897	  4e-89
 79-121:	Os12g0534100	BRADI4G05890	  6e-74
 79-122:	Os12g0534200	BRADI4G05860	  1e-68
 79-123:	Os12g0535900	BRADI4G05840	      0
 79-124:	Os12g0536000	BRADI4G05830	  5e-11
 79-125:	Os12g0538100	BRADI4G05720	  9e-66
 79-126:	Os12g0538300	BRADI4G05710	      0
 79-127:	Os12g0538500	BRADI4G05690	 3e-170
 79-128:	Os12g0538600	BRADI4G05620	  2e-48
 79-129:	Os12g0538900	BRADI4G05600	      0
 79-130:	Os12g0540700	BRADI4G05590	  7e-76
 79-131:	Os12g0540800	BRADI4G05580	      0
 79-132:	Os12g0540900	BRADI4G05570	      0
 79-133:	Os12g0541000	BRADI4G05560	 2e-145
 79-134:	Os12g0541300	BRADI4G05540	      0
 79-135:	Os12g0541400	BRADI4G05517	  2e-65
 79-136:	Os12g0541700	BRADI4G05500	  8e-40
 79-137:	Os12g0542200	BRADI4G05480	 9e-180
 79-138:	Os12g0547500	BRADI4G05370	      0
 79-139:	Os12g0547600	BRADI4G05360	      0
 79-140:	Os12g0548100	BRADI4G05317	      0
 79-141:	Os12g0548200	BRADI4G05310	      0
 79-142:	Os12g0548300	BRADI4G05300	 7e-113
 79-143:	Os12g0548800	BRADI4G05270	  3e-16
 79-144:	Os12g0552400	BRADI4G05210	  3e-79
 79-145:	Os12g0552700	BRADI4G05157	      0
 79-146:	Os12g0552800	BRADI4G05150	  2e-38
 79-147:	Os12g0554100	BRADI4G05130	  3e-63
 79-148:	Os12g0554400	BRADI4G05110	      0
 79-149:	Os12g0554500	BRADI4G05100	      0
 79-150:	Os12g0554800	BRADI4G05050	      0
 79-151:	Os12g0555000	BRADI4G05040	  1e-41
 79-152:	Os12g0555600	BRADI4G05027	      0
 79-153:	Os12g0556100	BRADI4G05020	  2e-87
 79-154:	Os12g0556200	BRADI4G05010	      0
 79-155:	Os12g0556300	BRADI4G04880	 3e-152
 79-156:	Os12g0556600	BRADI4G04870	      0
 79-157:	Os12g0556900	BRADI4G04860	  3e-18
 79-158:	Os12g0557400	BRADI4G04850	 6e-120
 79-159:	Os12g0557800	BRADI4G04840	      0
 79-160:	Os12g0560300	BRADI4G04830	 1e-138
 79-161:	Os12g0560400	BRADI4G04820	  3e-73
 79-162:	Os12g0560500	BRADI4G04810	      0
 79-163:	Os12g0560600	BRADI4G04800	  3e-84
 79-164:	Os12g0560700	BRADI4G04730	      0
 79-165:	Os12g0561000	BRADI4G04710	  5e-39
 79-166:	Os12g0561200	BRADI4G04700	 6e-180
 79-167:	Os12g0561500	BRADI4G04680	  3e-59
 79-168:	Os12g0562100	BRADI4G04670	      0
## Alignment 80: score=3039.0 e_value=4.9e-265 N=65 12&BdChr4 minus
 80-  0:	Os12g0224000	BRADI4G40090	 5e-141
 80-  1:	Os12g0224400	BRADI4G40070	      0
 80-  2:	Os12g0224500	BRADI4G40057	 5e-104
 80-  3:	Os12g0225100	BRADI4G40040	  6e-84
 80-  4:	Os12g0225200	BRADI4G40030	  2e-30
 80-  5:	Os12g0225300	BRADI4G40020	      0
 80-  6:	Os12g0225900	BRADI4G39950	 2e-175
 80-  7:	Os12g0228700	BRADI4G39910	  2e-84
 80-  8:	Os12g0228800	BRADI4G39900	  2e-77
 80-  9:	Os12g0228900	BRADI4G39887	  3e-81
 80- 10:	Os12g0230100	BRADI4G39880	      0
 80- 11:	Os12g0230200	BRADI4G39870	      0
 80- 12:	Os12g0230600	BRADI4G39790	  2e-61
 80- 13:	Os12g0231000	BRADI4G39780	      0
 80- 14:	Os12g0231100	BRADI4G39770	  4e-70
 80- 15:	Os12g0232300	BRADI4G39730	 2e-100
 80- 16:	Os12g0233100	BRADI4G39720	  2e-45
 80- 17:	Os12g0233200	BRADI4G39710	      0
 80- 18:	Os12g0233300	BRADI4G39695	  2e-68
 80- 19:	Os12g0233400	BRADI4G39680	 1e-158
 80- 20:	Os12g0233900	BRADI4G39640	 5e-101
 80- 21:	Os12g0235700	BRADI4G39617	      0
 80- 22:	Os12g0236100	BRADI4G39610	      0
 80- 23:	Os12g0236400	BRADI4G39600	 2e-165
 80- 24:	Os12g0236500	BRADI4G39590	      0
 80- 25:	Os12g0236900	BRADI4G39580	      0
 80- 26:	Os12g0238100	BRADI4G39550	      0
 80- 27:	Os12g0239000	BRADI4G39540	      0
 80- 28:	Os12g0241100	BRADI4G39530	 3e-111
 80- 29:	Os12g0242500	BRADI4G39520	  2e-40
 80- 30:	Os12g0242700	BRADI4G39510	 8e-166
 80- 31:	Os12g0242800	BRADI4G39500	  7e-89
 80- 32:	Os12g0242900	BRADI4G39480	      0
 80- 33:	Os12g0244100	BRADI4G39470	      0
 80- 34:	Os12g0244200	BRADI4G39460	  3e-62
 80- 35:	Os12g0245000	BRADI4G39440	  1e-12
 80- 36:	Os12g0256000	BRADI4G39410	 3e-158
 80- 37:	Os12g0256300	BRADI4G39400	      0
 80- 38:	Os12g0257000	BRADI4G39350	      0
 80- 39:	Os12g0257500	BRADI4G39340	 5e-105
 80- 40:	Os12g0257600	BRADI4G39330	      0
 80- 41:	Os12g0263000	BRADI4G39310	 1e-172
 80- 42:	Os12g0263100	BRADI4G39300	      0
 80- 43:	Os12g0265100	BRADI4G39260	 1e-169
 80- 44:	Os12g0267900	BRADI4G39250	 3e-109
 80- 45:	Os12g0268000	BRADI4G39240	      0
 80- 46:	Os12g0270100	BRADI4G39227	      0
 80- 47:	Os12g0271600	BRADI4G39210	      0
 80- 48:	Os12g0271700	BRADI4G39197	      0
 80- 49:	Os12g0273700	BRADI4G39190	  4e-97
 80- 50:	Os12g0273800	BRADI4G39181	 5e-174
 80- 51:	Os12g0277000	BRADI4G39167	      0
 80- 52:	Os12g0278700	BRADI4G39150	      0
 80- 53:	Os12g0278800	BRADI4G39137	      0
 80- 54:	Os12g0279100	BRADI4G39130	      0
 80- 55:	Os12g0279600	BRADI4G39120	      0
 80- 56:	Os12g0283800	BRADI4G39110	 3e-142
 80- 57:	Os12g0283900	BRADI4G39100	      0
 80- 58:	Os12g0284000	BRADI4G39080	      0
 80- 59:	Os12g0285500	BRADI4G39067	      0
 80- 60:	Os12g0285600	BRADI4G39060	      0
 80- 61:	Os12g0286600	BRADI4G39050	      0
 80- 62:	Os12g0288400	BRADI4G39040	      0
 80- 63:	Os12g0288600	BRADI4G39027	      0
 80- 64:	Os12g0290150	BRADI4G39020	      0
## Alignment 81: score=603.0 e_value=2.2e-34 N=14 12&BdChr4 minus
 81-  0:	Os12g0153900	BRADI4G25560	  5e-57
 81-  1:	Os12g0155100	BRADI4G25470	  4e-63
 81-  2:	Os12g0156400	BRADI4G25430	      0
 81-  3:	Os12g0157000	BRADI4G25170	  5e-70
 81-  4:	Os12g0159600	BRADI4G25120	 3e-127
 81-  5:	Os12g0160500	BRADI4G25030	  2e-34
 81-  6:	Os12g0162500	BRADI4G24937	 1e-144
 81-  7:	Os12g0162700	BRADI4G24867	  7e-39
 81-  8:	Os12g0163500	BRADI4G24750	 9e-163
 81-  9:	Os12g0164600	BRADI4G24730	 2e-116
 81- 10:	Os12g0164800	BRADI4G24707	 2e-144
 81- 11:	Os12g0165600	BRADI4G24680	      0
 81- 12:	Os12g0166300	BRADI4G24670	  2e-33
 81- 13:	Os12g0167900	BRADI4G24610	      0
## Alignment 82: score=509.0 e_value=3.1e-27 N=12 12&BdChr4 minus
 82-  0:	Os12g0172500	BRADI4G24190	      0
 82-  1:	Os12g0174100	BRADI4G24147	      0
 82-  2:	Os12g0174700	BRADI4G24040	  2e-51
 82-  3:	Os12g0174800	BRADI4G24010	 6e-120
 82-  4:	Os12g0175700	BRADI4G23990	      0
 82-  5:	Os12g0176200	BRADI4G23870	  3e-85
 82-  6:	Os12g0177500	BRADI4G23660	  2e-71
 82-  7:	Os12g0178000	BRADI4G23620	      0
 82-  8:	Os12g0178633	BRADI4G23520	      0
 82-  9:	Os12g0180500	BRADI4G23407	      0
 82- 10:	Os12g0181500	BRADI4G23350	      0
 82- 11:	Os12g0182100	BRADI4G23340	  9e-22
## Alignment 83: score=470.0 e_value=3.7e-22 N=10 12&BdChr4 minus
 83-  0:	Os12g0128900	BRADI4G26470	  7e-13
 83-  1:	Os12g0130200	BRADI4G26460	      0
 83-  2:	Os12g0130300	BRADI4G26450	      0
 83-  3:	Os12g0131900	BRADI4G26420	      0
 83-  4:	Os12g0132200	BRADI4G26410	      0
 83-  5:	Os12g0132300	BRADI4G26400	  2e-58
 83-  6:	Os12g0132400	BRADI4G26390	  3e-90
 83-  7:	Os12g0133000	BRADI4G26380	      0
 83-  8:	Os12g0133400	BRADI4G26330	 2e-151
 83-  9:	Os12g0133500	BRADI4G26317	      0
## Alignment 84: score=443.0 e_value=2.2e-17 N=9 12&BdChr4 minus
 84-  0:	Os12g0565300	BRADI4G04440	      0
 84-  1:	Os12g0566000	BRADI4G04420	      0
 84-  2:	Os12g0566100	BRADI4G04407	  4e-56
 84-  3:	Os12g0566200	BRADI4G04400	  8e-78
 84-  4:	Os12g0566300	BRADI4G04390	      0
 84-  5:	Os12g0566400	BRADI4G04370	  1e-66
 84-  6:	Os12g0566500	BRADI4G04360	      0
 84-  7:	Os12g0566700	BRADI4G04327	 1e-138
 84-  8:	Os12g0566800	BRADI4G04310	  1e-84
## Alignment 85: score=377.0 e_value=1e-15 N=8 12&BdChr4 minus
 85-  0:	Os12g0104900	BRADI4G26890	  2e-36
 85-  1:	Os12g0105300	BRADI4G26830	  3e-73
 85-  2:	Os12g0105600	BRADI4G26800	  3e-41
 85-  3:	Os12g0105950	BRADI4G26790	      0
 85-  4:	Os12g0106500	BRADI4G26782	      0
 85-  5:	Os12g0106550	BRADI4G26776	  3e-32
 85-  6:	Os12g0106600	BRADI4G26770	      0
 85-  7:	Os12g0107600	BRADI4G26760	  1e-75
## Alignment 86: score=329.0 e_value=9.9e-15 N=8 12&BdChr4 minus
 86-  0:	Os12g0562500	BRADI4G09990	 1e-159
 86-  1:	Os12g0563600	BRADI4G09930	  6e-58
 86-  2:	Os12g0563700	BRADI4G09910	 2e-146
 86-  3:	Os12g0565300	BRADI4G09860	      0
 86-  4:	Os12g0566300	BRADI4G09770	      0
 86-  5:	Os12g0567300	BRADI4G09567	  6e-66
 86-  6:	Os12g0567500	BRADI4G09450	  1e-12
 86-  7:	Os12g0568900	BRADI4G09370	  2e-43
## Alignment 87: score=327.0 e_value=2.7e-12 N=7 12&BdChr4 minus
 87-  0:	Os12g0113500	BRADI4G25880	      0
 87-  1:	Os12g0114200	BRADI4G25870	      0
 87-  2:	Os12g0114400	BRADI4G25860	      0
 87-  3:	Os12g0115900	BRADI4G25740	 2e-140
 87-  4:	Os12g0115950	BRADI4G25730	  4e-55
 87-  5:	Os12g0116400	BRADI4G25717	 5e-104
 87-  6:	Os12g0117100	BRADI4G25690	 1e-113
## Alignment 88: score=313.0 e_value=1.1e-15 N=8 12&BdChr4 minus
 88-  0:	Os12g0197100	BRADI4G21820	      0
 88-  1:	Os12g0197900	BRADI4G21680	  2e-84
 88-  2:	Os12g0198000	BRADI4G21520	  6e-25
 88-  3:	Os12g0198200	BRADI4G21510	  3e-66
 88-  4:	Os12g0204500	BRADI4G21240	  3e-91
 88-  5:	Os12g0208900	BRADI4G21160	  1e-33
 88-  6:	Os12g0209300	BRADI4G21057	      0
 88-  7:	Os12g0210500	BRADI4G20940	  2e-07
## Alignment 89: score=580.0 e_value=6.9e-31 N=13 12&BdChr5 plus
 89-  0:	Os12g0149000	BRADI5G09090	  1e-31
 89-  1:	Os12g0151000	BRADI5G09247	 4e-170
 89-  2:	Os12g0151600	BRADI5G09260	  2e-12
 89-  3:	Os12g0152000	BRADI5G09270	 1e-111
 89-  4:	Os12g0152100	BRADI5G09290	 4e-118
 89-  5:	Os12g0153500	BRADI5G09340	  4e-74
 89-  6:	Os12g0155100	BRADI5G09390	  2e-11
 89-  7:	Os12g0156000	BRADI5G09470	  4e-15
 89-  8:	Os12g0156500	BRADI5G09517	  4e-72
 89-  9:	Os12g0158300	BRADI5G09557	  6e-23
 89- 10:	Os12g0158600	BRADI5G09570	  2e-56
 89- 11:	Os12g0158800	BRADI5G09640	  1e-61
 89- 12:	Os12g0159600	BRADI5G09670	  5e-71
## Alignment 90: score=581.0 e_value=7.1e-34 N=14 BdChr1&OsChr1 plus
 90-  0:	BRADI1G65940	Os01g0835000	      0
 90-  1:	BRADI1G66110	Os01g0836600	      0
 90-  2:	BRADI1G66200	Os01g0836900	  1e-07
 90-  3:	BRADI1G66220	Os01g0837000	      0
 90-  4:	BRADI1G66280	Os01g0837600	  7e-27
 90-  5:	BRADI1G66330	Os01g0838600	  5e-26
 90-  6:	BRADI1G66470	Os01g0840100	      0
 90-  7:	BRADI1G66480	Os01g0840200	      0
 90-  8:	BRADI1G66720	Os01g0842400	      0
 90-  9:	BRADI1G66730	Os01g0844200	  3e-14
 90- 10:	BRADI1G66770	Os01g0844500	 7e-142
 90- 11:	BRADI1G66860	Os01g0845100	  3e-58
 90- 12:	BRADI1G66920	Os01g0846300	 3e-123
 90- 13:	BRADI1G66930	Os01g0847200	      0
## Alignment 91: score=385.0 e_value=1.4e-17 N=9 BdChr1&OsChr1 plus
 91-  0:	BRADI1G36550	Os01g0172300	  5e-34
 91-  1:	BRADI1G36580	Os01g0172400	      0
 91-  2:	BRADI1G36700	Os01g0173100	  3e-53
 91-  3:	BRADI1G36750	Os01g0174000	  2e-33
 91-  4:	BRADI1G36760	Os01g0174100	  7e-21
 91-  5:	BRADI1G36900	Os01g0176300	 4e-108
 91-  6:	BRADI1G36930	Os01g0178500	  3e-52
 91-  7:	BRADI1G36980	Os01g0179000	      0
 91-  8:	BRADI1G37030	Os01g0179600	 1e-122
## Alignment 92: score=304.0 e_value=5.1e-12 N=7 BdChr1&OsChr1 plus
 92-  0:	BRADI1G38050	Os01g0198500	  3e-35
 92-  1:	BRADI1G38110	Os01g0200600	  7e-38
 92-  2:	BRADI1G38120	Os01g0201600	  5e-14
 92-  3:	BRADI1G38160	Os01g0202800	  7e-86
 92-  4:	BRADI1G38180	Os01g0203000	 4e-116
 92-  5:	BRADI1G38290	Os01g0205900	 3e-136
 92-  6:	BRADI1G38340	Os01g0206300	 5e-155
## Alignment 93: score=279.0 e_value=3.8e-08 N=6 BdChr1&OsChr1 plus
 93-  0:	BRADI1G64540	Os01g0303000	  2e-31
 93-  1:	BRADI1G64590	Os01g0303300	  5e-38
 93-  2:	BRADI1G64610	Os01g0303800	  2e-46
 93-  3:	BRADI1G64650	Os01g0305200	  3e-16
 93-  4:	BRADI1G64687	Os01g0305900	  5e-68
 93-  5:	BRADI1G64730	Os01g0306200	  4e-17
## Alignment 94: score=376.0 e_value=2.9e-17 N=9 BdChr1&OsChr1 minus
 94-  0:	BRADI1G63446	Os01g0818000	      0
 94-  1:	BRADI1G63510	Os01g0817700	      0
 94-  2:	BRADI1G63550	Os01g0816600	      0
 94-  3:	BRADI1G63600	Os01g0816100	  1e-73
 94-  4:	BRADI1G63790	Os01g0814100	  2e-18
 94-  5:	BRADI1G63840	Os01g0813100	  8e-29
 94-  6:	BRADI1G63860	Os01g0813000	  9e-11
 94-  7:	BRADI1G63950	Os01g0812200	 1e-131
 94-  8:	BRADI1G64050	Os01g0808900	  1e-07
## Alignment 95: score=7393.0 e_value=0 N=164 BdChr1&OsChr2 plus
 95-  0:	BRADI1G42020	Os02g0708000	  2e-19
 95-  1:	BRADI1G42430	Os02g0709600	  2e-89
 95-  2:	BRADI1G42440	Os02g0710300	  5e-47
 95-  3:	BRADI1G42450	Os02g0710500	  2e-75
 95-  4:	BRADI1G42480	Os02g0710700	  1e-54
 95-  5:	BRADI1G42530	Os02g0711400	  1e-16
 95-  6:	BRADI1G42540	Os02g0711900	  2e-22
 95-  7:	BRADI1G42556	Os02g0712500	      0
 95-  8:	BRADI1G42562	Os02g0713250	  6e-13
 95-  9:	BRADI1G42580	Os02g0713400	      0
 95- 10:	BRADI1G42630	Os02g0714200	      0
 95- 11:	BRADI1G42680	Os02g0717200	  5e-23
 95- 12:	BRADI1G42750	Os02g0719100	      0
 95- 13:	BRADI1G42760	Os02g0719600	 2e-157
 95- 14:	BRADI1G42800	Os02g0720200	      0
 95- 15:	BRADI1G42810	Os02g0720300	 7e-135
 95- 16:	BRADI1G42905	Os02g0720600	  1e-82
 95- 17:	BRADI1G42930	Os02g0720900	      0
 95- 18:	BRADI1G42960	Os02g0721600	      0
 95- 19:	BRADI1G43097	Os02g0722800	      0
 95- 20:	BRADI1G43220	Os02g0724000	      0
 95- 21:	BRADI1G43250	Os02g0724500	      0
 95- 22:	BRADI1G43350	Os02g0725000	      0
 95- 23:	BRADI1G43460	Os02g0725700	  7e-46
 95- 24:	BRADI1G43530	Os02g0726000	  2e-41
 95- 25:	BRADI1G43560	Os02g0726500	      0
 95- 26:	BRADI1G43630	Os02g0727100	      0
 95- 27:	BRADI1G43637	Os02g0727300	      0
 95- 28:	BRADI1G43660	Os02g0728001	  4e-24
 95- 29:	BRADI1G43717	Os02g0729100	 3e-100
 95- 30:	BRADI1G43730	Os02g0729200	 6e-119
 95- 31:	BRADI1G43770	Os02g0730000	      0
 95- 32:	BRADI1G43780	Os02g0730300	      0
 95- 33:	BRADI1G43787	Os02g0730400	      0
 95- 34:	BRADI1G43810	Os02g0730600	      0
 95- 35:	BRADI1G43820	Os02g0730700	      0
 95- 36:	BRADI1G43860	Os02g0731400	  4e-28
 95- 37:	BRADI1G43950	Os02g0731600	  3e-50
 95- 38:	BRADI1G43990	Os02g0731700	 4e-118
 95- 39:	BRADI1G44000	Os02g0731900	 3e-177
 95- 40:	BRADI1G44040	Os02g0732300	  2e-30
 95- 41:	BRADI1G44070	Os02g0732600	  1e-74
 95- 42:	BRADI1G44080	Os02g0732800	 2e-171
 95- 43:	BRADI1G44110	Os02g0733300	      0
 95- 44:	BRADI1G44120	Os02g0733400	  1e-34
 95- 45:	BRADI1G44170	Os02g0734300	  3e-70
 95- 46:	BRADI1G44200	Os02g0734400	  4e-72
 95- 47:	BRADI1G44220	Os02g0734800	  4e-82
 95- 48:	BRADI1G44290	Os02g0736100	      0
 95- 49:	BRADI1G44297	Os02g0736300	      0
 95- 50:	BRADI1G44370	Os02g0737200	  2e-15
 95- 51:	BRADI1G44390	Os02g0738200	 7e-177
 95- 52:	BRADI1G44430	Os02g0738600	      0
 95- 53:	BRADI1G44440	Os02g0738900	      0
 95- 54:	BRADI1G44470	Os02g0739400	      0
 95- 55:	BRADI1G44480	Os02g0739600	      0
 95- 56:	BRADI1G44520	Os02g0739700	      0
 95- 57:	BRADI1G44560	Os02g0739900	      0
 95- 58:	BRADI1G44680	Os02g0740600	  6e-31
 95- 59:	BRADI1G44690	Os02g0740700	 1e-155
 95- 60:	BRADI1G44720	Os02g0740900	 1e-152
 95- 61:	BRADI1G44760	Os02g0741100	      0
 95- 62:	BRADI1G44870	Os02g0741700	  9e-52
 95- 63:	BRADI1G44937	Os02g0742500	  4e-39
 95- 64:	BRADI1G44980	Os02g0742700	 6e-156
 95- 65:	BRADI1G44990	Os02g0743100	 1e-180
 95- 66:	BRADI1G45000	Os02g0743200	  4e-52
 95- 67:	BRADI1G45020	Os02g0743400	      0
 95- 68:	BRADI1G45040	Os02g0743500	      0
 95- 69:	BRADI1G45050	Os02g0743600	  2e-15
 95- 70:	BRADI1G45060	Os02g0743700	 3e-102
 95- 71:	BRADI1G45080	Os02g0743800	  4e-78
 95- 72:	BRADI1G45110	Os02g0743900	  2e-71
 95- 73:	BRADI1G45130	Os02g0744700	      0
 95- 74:	BRADI1G45200	Os02g0745100	 2e-170
 95- 75:	BRADI1G45210	Os02g0745400	      0
 95- 76:	BRADI1G45220	Os02g0747400	 9e-102
 95- 77:	BRADI1G45240	Os02g0747500	  7e-98
 95- 78:	BRADI1G45260	Os02g0747900	  4e-44
 95- 79:	BRADI1G45280	Os02g0748800	  2e-91
 95- 80:	BRADI1G45297	Os02g0749150	 3e-164
 95- 81:	BRADI1G45304	Os02g0749300	 8e-100
 95- 82:	BRADI1G45320	Os02g0749800	 2e-107
 95- 83:	BRADI1G45380	Os02g0750600	  7e-77
 95- 84:	BRADI1G45390	Os02g0750800	  5e-14
 95- 85:	BRADI1G45410	Os02g0751300	  4e-23
 95- 86:	BRADI1G45420	Os02g0751800	      0
 95- 87:	BRADI1G45440	Os02g0751900	      0
 95- 88:	BRADI1G45470	Os02g0752800	  3e-87
 95- 89:	BRADI1G45480	Os02g0753000	 3e-157
 95- 90:	BRADI1G45487	Os02g0753800	      0
 95- 91:	BRADI1G45500	Os02g0754000	 1e-165
 95- 92:	BRADI1G45540	Os02g0755400	  4e-56
 95- 93:	BRADI1G45567	Os02g0755500	 2e-157
 95- 94:	BRADI1G45572	Os02g0756200	 3e-123
 95- 95:	BRADI1G45630	Os02g0757700	 3e-180
 95- 96:	BRADI1G45640	Os02g0757900	 2e-117
 95- 97:	BRADI1G45660	Os02g0758100	      0
 95- 98:	BRADI1G45710	Os02g0758800	  2e-38
 95- 99:	BRADI1G45727	Os02g0759400	  1e-62
 95-100:	BRADI1G45770	Os02g0759900	  1e-23
 95-101:	BRADI1G45807	Os02g0761000	 1e-118
 95-102:	BRADI1G45910	Os02g0761300	  3e-57
 95-103:	BRADI1G45970	Os02g0761600	 3e-122
 95-104:	BRADI1G45985	Os02g0762400	  9e-31
 95-105:	BRADI1G46002	Os02g0763200	      0
 95-106:	BRADI1G46010	Os02g0764200	      0
 95-107:	BRADI1G46060	Os02g0766700	 2e-118
 95-108:	BRADI1G46090	Os02g0767200	      0
 95-109:	BRADI1G46110	Os02g0767600	  8e-69
 95-110:	BRADI1G46120	Os02g0767800	  2e-65
 95-111:	BRADI1G46137	Os02g0768200	  5e-82
 95-112:	BRADI1G46150	Os02g0768300	 1e-169
 95-113:	BRADI1G46160	Os02g0768700	  2e-66
 95-114:	BRADI1G46180	Os02g0768750	      0
 95-115:	BRADI1G46200	Os02g0769200	 3e-104
 95-116:	BRADI1G46220	Os02g0771400	  4e-99
 95-117:	BRADI1G46230	Os02g0772000	  2e-99
 95-118:	BRADI1G46260	Os02g0773400	      0
 95-119:	BRADI1G46270	Os02g0773600	  3e-32
 95-120:	BRADI1G46280	Os02g0773732	      0
 95-121:	BRADI1G46300	Os02g0774200	  3e-14
 95-122:	BRADI1G46320	Os02g0775300	  1e-09
 95-123:	BRADI1G46340	Os02g0775600	  3e-29
 95-124:	BRADI1G46427	Os02g0776900	  3e-61
 95-125:	BRADI1G46450	Os02g0777400	      0
 95-126:	BRADI1G46487	Os02g0778300	      0
 95-127:	BRADI1G46550	Os02g0780550	      0
 95-128:	BRADI1G46596	Os02g0781400	 3e-114
 95-129:	BRADI1G46660	Os02g0782600	 6e-139
 95-130:	BRADI1G46690	Os02g0782700	 2e-111
 95-131:	BRADI1G46710	Os02g0782900	  1e-47
 95-132:	BRADI1G46720	Os02g0783000	  2e-26
 95-133:	BRADI1G46760	Os02g0784700	 8e-135
 95-134:	BRADI1G46800	Os02g0785000	  6e-40
 95-135:	BRADI1G46840	Os02g0785800	  7e-71
 95-136:	BRADI1G46860	Os02g0787200	      0
 95-137:	BRADI1G46880	Os02g0787300	 6e-179
 95-138:	BRADI1G46930	Os02g0787600	  2e-07
 95-139:	BRADI1G46970	Os02g0789100	      0
 95-140:	BRADI1G46980	Os02g0789400	  6e-78
 95-141:	BRADI1G46990	Os02g0790600	  7e-85
 95-142:	BRADI1G47000	Os02g0791500	      0
 95-143:	BRADI1G47067	Os02g0793800	  3e-61
 95-144:	BRADI1G47090	Os02g0794500	 3e-155
 95-145:	BRADI1G47310	Os02g0794900	 5e-107
 95-146:	BRADI1G47320	Os02g0795000	      0
 95-147:	BRADI1G47330	Os02g0795200	  6e-38
 95-148:	BRADI1G47400	Os02g0796500	      0
 95-149:	BRADI1G47500	Os02g0796900	  9e-30
 95-150:	BRADI1G47550	Os02g0797300	      0
 95-151:	BRADI1G47580	Os02g0798200	  2e-48
 95-152:	BRADI1G47710	Os02g0799000	      0
 95-153:	BRADI1G47760	Os02g0802200	      0
 95-154:	BRADI1G47767	Os02g0802500	      0
 95-155:	BRADI1G47920	Os02g0803300	      0
 95-156:	BRADI1G47940	Os02g0803600	 8e-125
 95-157:	BRADI1G48010	Os02g0803700	      0
 95-158:	BRADI1G48060	Os02g0804100	  7e-37
 95-159:	BRADI1G48130	Os02g0804600	      0
 95-160:	BRADI1G48170	Os02g0804900	      0
 95-161:	BRADI1G48257	Os02g0805000	      0
 95-162:	BRADI1G48400	Os02g0805250	  1e-74
 95-163:	BRADI1G48590	Os02g0806600	  3e-17
## Alignment 96: score=3460.0 e_value=0 N=77 BdChr1&OsChr2 plus
 96-  0:	BRADI1G35330	Os02g0188600	  9e-07
 96-  1:	BRADI1G35340	Os02g0189200	 3e-109
 96-  2:	BRADI1G35390	Os02g0189400	  8e-07
 96-  3:	BRADI1G35477	Os02g0190500	      0
 96-  4:	BRADI1G35510	Os02g0190700	  2e-11
 96-  5:	BRADI1G35520	Os02g0190800	      0
 96-  6:	BRADI1G35530	Os02g0191300	      0
 96-  7:	BRADI1G35540	Os02g0191500	  7e-25
 96-  8:	BRADI1G35550	Os02g0191600	  1e-21
 96-  9:	BRADI1G35570	Os02g0191800	  1e-19
 96- 10:	BRADI1G35585	Os02g0192200	      0
 96- 11:	BRADI1G35647	Os02g0192500	      0
 96- 12:	BRADI1G35660	Os02g0192700	  6e-99
 96- 13:	BRADI1G35690	Os02g0193100	  3e-34
 96- 14:	BRADI1G35770	Os02g0193800	  1e-96
 96- 15:	BRADI1G35920	Os02g0194200	 1e-156
 96- 16:	BRADI1G35930	Os02g0194300	  9e-13
 96- 17:	BRADI1G35950	Os02g0194800	      0
 96- 18:	BRADI1G36017	Os02g0195500	      0
 96- 19:	BRADI1G36050	Os02g0195600	  7e-91
 96- 20:	BRADI1G36172	Os02g0197200	 1e-128
 96- 21:	BRADI1G36180	Os02g0197300	 9e-132
 96- 22:	BRADI1G36220	Os02g0197900	      0
 96- 23:	BRADI1G36230	Os02g0198200	 9e-128
 96- 24:	BRADI1G36242	Os02g0198700	      0
 96- 25:	BRADI1G36387	Os02g0199800	      0
 96- 26:	BRADI1G36400	Os02g0199900	      0
 96- 27:	BRADI1G36420	Os02g0200000	      0
 96- 28:	BRADI1G36460	Os02g0200300	 4e-172
 96- 29:	BRADI1G36480	Os02g0200800	 2e-123
 96- 30:	BRADI1G36530	Os02g0200900	      0
 96- 31:	BRADI1G36550	Os02g0201000	  5e-77
 96- 32:	BRADI1G36560	Os02g0201300	  6e-07
 96- 33:	BRADI1G36570	Os02g0201500	      0
 96- 34:	BRADI1G36590	Os02g0202000	 3e-109
 96- 35:	BRADI1G36610	Os02g0202200	 9e-116
 96- 36:	BRADI1G36670	Os02g0202400	 4e-164
 96- 37:	BRADI1G36700	Os02g0202500	  6e-25
 96- 38:	BRADI1G36750	Os02g0203000	  3e-56
 96- 39:	BRADI1G36800	Os02g0204700	      0
 96- 40:	BRADI1G36830	Os02g0205300	      0
 96- 41:	BRADI1G36840	Os02g0205400	      0
 96- 42:	BRADI1G36847	Os02g0205500	      0
 96- 43:	BRADI1G37010	Os02g0208700	 3e-113
 96- 44:	BRADI1G37150	Os02g0209900	 3e-158
 96- 45:	BRADI1G37280	Os02g0214400	      0
 96- 46:	BRADI1G37290	Os02g0214900	      0
 96- 47:	BRADI1G37337	Os02g0216300	  2e-49
 96- 48:	BRADI1G37360	Os02g0217600	      0
 96- 49:	BRADI1G37377	Os02g0218400	 1e-112
 96- 50:	BRADI1G37450	Os02g0219200	      0
 96- 51:	BRADI1G37460	Os02g0219800	 6e-108
 96- 52:	BRADI1G37470	Os02g0220000	      0
 96- 53:	BRADI1G37480	Os02g0220400	  2e-78
 96- 54:	BRADI1G37490	Os02g0220500	      0
 96- 55:	BRADI1G37540	Os02g0221100	  9e-28
 96- 56:	BRADI1G37692	Os02g0221500	 7e-109
 96- 57:	BRADI1G37730	Os02g0221900	      0
 96- 58:	BRADI1G37760	Os02g0224200	      0
 96- 59:	BRADI1G37770	Os02g0224800	      0
 96- 60:	BRADI1G37800	Os02g0226600	  2e-89
 96- 61:	BRADI1G37810	Os02g0226801	  3e-83
 96- 62:	BRADI1G37930	Os02g0227100	  7e-27
 96- 63:	BRADI1G37940	Os02g0227400	      0
 96- 64:	BRADI1G37960	Os02g0227700	      0
 96- 65:	BRADI1G38010	Os02g0229000	  2e-84
 96- 66:	BRADI1G38040	Os02g0229600	      0
 96- 67:	BRADI1G38050	Os02g0229800	  2e-44
 96- 68:	BRADI1G38090	Os02g0229900	  6e-43
 96- 69:	BRADI1G38120	Os02g0230300	  2e-21
 96- 70:	BRADI1G38140	Os02g0232000	  2e-83
 96- 71:	BRADI1G38160	Os02g0232900	 2e-106
 96- 72:	BRADI1G38170	Os02g0233100	      0
 96- 73:	BRADI1G38180	Os02g0233200	 1e-105
 96- 74:	BRADI1G38280	Os02g0236000	      0
 96- 75:	BRADI1G38297	Os02g0237000	 1e-144
 96- 76:	BRADI1G38687	Os02g0237100	  2e-30
## Alignment 97: score=281.0 e_value=4.4e-13 N=6 BdChr1&OsChr2 plus
 97-  0:	BRADI1G39247	Os02g0260500	 6e-158
 97-  1:	BRADI1G39260	Os02g0260700	      0
 97-  2:	BRADI1G39270	Os02g0261100	 7e-105
 97-  3:	BRADI1G39277	Os02g0264300	  6e-56
 97-  4:	BRADI1G39290	Os02g0264800	  1e-17
 97-  5:	BRADI1G40150	Os02g0265900	 2e-119
## Alignment 98: score=272.0 e_value=2e-09 N=6 BdChr1&OsChr2 plus
 98-  0:	BRADI1G51930	Os02g0103200	  8e-11
 98-  1:	BRADI1G52030	Os02g0103500	 1e-109
 98-  2:	BRADI1G52040	Os02g0103700	 1e-120
 98-  3:	BRADI1G52060	Os02g0104200	  8e-47
 98-  4:	BRADI1G52140	Os02g0105100	 2e-157
 98-  5:	BRADI1G52220	Os02g0105500	 4e-127
## Alignment 99: score=268.0 e_value=4.1e-09 N=6 BdChr1&OsChr2 plus
 99-  0:	BRADI1G74900	Os02g0819000	  4e-13
 99-  1:	BRADI1G75050	Os02g0820200	  3e-34
 99-  2:	BRADI1G75080	Os02g0820300	 3e-126
 99-  3:	BRADI1G75110	Os02g0820500	  2e-51
 99-  4:	BRADI1G75140	Os02g0821400	 7e-131
 99-  5:	BRADI1G75220	Os02g0822100	      0
## Alignment 100: score=267.0 e_value=1.4e-08 N=6 BdChr1&OsChr2 plus
100-  0:	BRADI1G32460	Os02g0161900	      0
100-  1:	BRADI1G32507	Os02g0162766	      0
100-  2:	BRADI1G32547	Os02g0164900	      0
100-  3:	BRADI1G32600	Os02g0165000	      0
100-  4:	BRADI1G32630	Os02g0165100	      0
100-  5:	BRADI1G32680	Os02g0165500	  5e-55
## Alignment 101: score=2185.0 e_value=7.8e-186 N=50 BdChr1&OsChr2 minus
101-  0:	BRADI1G30390	Os02g0184500	  2e-38
101-  1:	BRADI1G30520	Os02g0184400	      0
101-  2:	BRADI1G30560	Os02g0184000	      0
101-  3:	BRADI1G30610	Os02g0183900	 3e-133
101-  4:	BRADI1G30710	Os02g0182850	  5e-11
101-  5:	BRADI1G30730	Os02g0182800	 4e-172
101-  6:	BRADI1G30750	Os02g0182700	  3e-51
101-  7:	BRADI1G30820	Os02g0182100	  7e-09
101-  8:	BRADI1G30870	Os02g0181300	  5e-93
101-  9:	BRADI1G30950	Os02g0180400	 2e-121
101- 10:	BRADI1G31060	Os02g0179600	      0
101- 11:	BRADI1G31140	Os02g0178800	      0
101- 12:	BRADI1G31160	Os02g0178700	  2e-14
101- 13:	BRADI1G31180	Os02g0178400	  2e-43
101- 14:	BRADI1G31240	Os02g0177700	  4e-51
101- 15:	BRADI1G31320	Os02g0177600	      0
101- 16:	BRADI1G31330	Os02g0177500	  5e-58
101- 17:	BRADI1G31357	Os02g0177400	  3e-64
101- 18:	BRADI1G31390	Os02g0177300	  6e-50
101- 19:	BRADI1G31510	Os02g0176400	  3e-47
101- 20:	BRADI1G31600	Os02g0176100	      0
101- 21:	BRADI1G31617	Os02g0175700	      0
101- 22:	BRADI1G31680	Os02g0175500	      0
101- 23:	BRADI1G31690	Os02g0175400	      0
101- 24:	BRADI1G31700	Os02g0175100	  2e-64
101- 25:	BRADI1G31730	Os02g0174400	 2e-126
101- 26:	BRADI1G31850	Os02g0173800	      0
101- 27:	BRADI1G31860	Os02g0173600	  1e-48
101- 28:	BRADI1G31987	Os02g0172600	      0
101- 29:	BRADI1G32087	Os02g0171100	      0
101- 30:	BRADI1G32140	Os02g0170701	  3e-07
101- 31:	BRADI1G32200	Os02g0170500	 2e-110
101- 32:	BRADI1G32210	Os02g0170300	  4e-57
101- 33:	BRADI1G32340	Os02g0168600	 9e-134
101- 34:	BRADI1G32360	Os02g0168300	  2e-65
101- 35:	BRADI1G32370	Os02g0168200	  6e-26
101- 36:	BRADI1G32430	Os02g0167300	      0
101- 37:	BRADI1G32445	Os02g0166800	  1e-81
101- 38:	BRADI1G32507	Os02g0162766	      0
101- 39:	BRADI1G32520	Os02g0162733	  3e-95
101- 40:	BRADI1G32700	Os02g0161900	      0
101- 41:	BRADI1G32870	Os02g0161800	 7e-127
101- 42:	BRADI1G32977	Os02g0161200	  2e-77
101- 43:	BRADI1G33070	Os02g0160900	  2e-21
101- 44:	BRADI1G33087	Os02g0160250	      0
101- 45:	BRADI1G33190	Os02g0159700	  9e-21
101- 46:	BRADI1G33250	Os02g0159200	 1e-139
101- 47:	BRADI1G33280	Os02g0158800	      0
101- 48:	BRADI1G33300	Os02g0158500	 5e-126
101- 49:	BRADI1G33310	Os02g0158100	      0
## Alignment 102: score=908.0 e_value=1.5e-62 N=21 BdChr1&OsChr2 minus
102-  0:	BRADI1G33450	Os02g0152500	 2e-133
102-  1:	BRADI1G33610	Os02g0150800	      0
102-  2:	BRADI1G33750	Os02g0150700	 2e-177
102-  3:	BRADI1G33900	Os02g0149800	 9e-168
102-  4:	BRADI1G33940	Os02g0149700	      0
102-  5:	BRADI1G33970	Os02g0149600	      0
102-  6:	BRADI1G33980	Os02g0148500	 8e-108
102-  7:	BRADI1G34030	Os02g0148100	      0
102-  8:	BRADI1G34060	Os02g0148000	  4e-90
102-  9:	BRADI1G34080	Os02g0146700	      0
102- 10:	BRADI1G34170	Os02g0146600	      0
102- 11:	BRADI1G34240	Os02g0143300	  1e-18
102- 12:	BRADI1G34257	Os02g0143200	      0
102- 13:	BRADI1G34327	Os02g0141300	      0
102- 14:	BRADI1G34340	Os02g0141100	      0
102- 15:	BRADI1G34350	Os02g0141000	  1e-66
102- 16:	BRADI1G34470	Os02g0139000	 2e-153
102- 17:	BRADI1G34500	Os02g0138100	  8e-27
102- 18:	BRADI1G34530	Os02g0137450	  2e-26
102- 19:	BRADI1G34566	Os02g0137100	 2e-148
102- 20:	BRADI1G34670	Os02g0135500	      0
## Alignment 103: score=506.0 e_value=4.2e-27 N=12 BdChr1&OsChr2 minus
103-  0:	BRADI1G38360	Os02g0258800	  3e-33
103-  1:	BRADI1G38390	Os02g0258300	      0
103-  2:	BRADI1G38650	Os02g0257500	  6e-90
103-  3:	BRADI1G38670	Os02g0255100	 3e-135
103-  4:	BRADI1G38680	Os02g0255000	      0
103-  5:	BRADI1G38687	Os02g0254700	  4e-50
103-  6:	BRADI1G38730	Os02g0252200	 3e-135
103-  7:	BRADI1G38740	Os02g0251800	  2e-16
103-  8:	BRADI1G39040	Os02g0248440	  2e-20
103-  9:	BRADI1G39090	Os02g0247200	      0
103- 10:	BRADI1G39167	Os02g0244700	      0
103- 11:	BRADI1G39180	Os02g0241200	  5e-38
## Alignment 104: score=257.0 e_value=1.2e-08 N=6 BdChr1&OsChr2 minus
104-  0:	BRADI1G29110	Os02g0824300	 9e-118
104-  1:	BRADI1G29130	Os02g0823000	      0
104-  2:	BRADI1G29140	Os02g0822500	      0
104-  3:	BRADI1G29160	Os02g0822300	 1e-107
104-  4:	BRADI1G29200	Os02g0819600	      0
104-  5:	BRADI1G29210	Os02g0819400	      0
## Alignment 105: score=2662.0 e_value=8.6e-200 N=54 BdChr1&OsChr3 plus
105-  0:	BRADI1G10810	Os03g0701900	 2e-122
105-  1:	BRADI1G10820	Os03g0702000	      0
105-  2:	BRADI1G10870	Os03g0702700	 1e-151
105-  3:	BRADI1G10880	Os03g0702800	      0
105-  4:	BRADI1G10910	Os03g0702900	 2e-114
105-  5:	BRADI1G10960	Os03g0703300	      0
105-  6:	BRADI1G10970	Os03g0703400	      0
105-  7:	BRADI1G10980	Os03g0703900	 2e-176
105-  8:	BRADI1G10990	Os03g0704000	 2e-113
105-  9:	BRADI1G11000	Os03g0704100	 1e-120
105- 10:	BRADI1G11010	Os03g0704200	  8e-86
105- 11:	BRADI1G11020	Os03g0704400	      0
105- 12:	BRADI1G11027	Os03g0704700	  4e-34
105- 13:	BRADI1G11040	Os03g0705300	      0
105- 14:	BRADI1G11050	Os03g0705800	 7e-111
105- 15:	BRADI1G11060	Os03g0706500	 6e-100
105- 16:	BRADI1G11070	Os03g0706900	      0
105- 17:	BRADI1G11080	Os03g0707200	      0
105- 18:	BRADI1G11090	Os03g0707600	      0
105- 19:	BRADI1G11110	Os03g0707900	      0
105- 20:	BRADI1G11120	Os03g0708000	  5e-73
105- 21:	BRADI1G11130	Os03g0708100	 1e-180
105- 22:	BRADI1G11140	Os03g0708200	      0
105- 23:	BRADI1G11150	Os03g0708400	      0
105- 24:	BRADI1G11160	Os03g0708500	 1e-129
105- 25:	BRADI1G11180	Os03g0708600	      0
105- 26:	BRADI1G11187	Os03g0708700	      0
105- 27:	BRADI1G11200	Os03g0708800	 6e-137
105- 28:	BRADI1G11210	Os03g0708900	      0
105- 29:	BRADI1G11220	Os03g0709000	  1e-93
105- 30:	BRADI1G11230	Os03g0709100	  2e-52
105- 31:	BRADI1G11250	Os03g0710000	 1e-116
105- 32:	BRADI1G11260	Os03g0710100	 1e-147
105- 33:	BRADI1G11270	Os03g0710600	  3e-98
105- 34:	BRADI1G11280	Os03g0710700	 3e-128
105- 35:	BRADI1G11290	Os03g0710800	      0
105- 36:	BRADI1G11300	Os03g0710900	      0
105- 37:	BRADI1G11310	Os03g0711100	 2e-156
105- 38:	BRADI1G11317	Os03g0711200	      0
105- 39:	BRADI1G11340	Os03g0711300	      0
105- 40:	BRADI1G11350	Os03g0711600	  4e-28
105- 41:	BRADI1G11365	Os03g0711700	  5e-64
105- 42:	BRADI1G11380	Os03g0711800	      0
105- 43:	BRADI1G11390	Os03g0712100	 1e-141
105- 44:	BRADI1G11397	Os03g0712200	      0
105- 45:	BRADI1G11410	Os03g0712300	 2e-109
105- 46:	BRADI1G11440	Os03g0712700	      0
105- 47:	BRADI1G11450	Os03g0712800	      0
105- 48:	BRADI1G11480	Os03g0712900	      0
105- 49:	BRADI1G11490	Os03g0713000	      0
105- 50:	BRADI1G11500	Os03g0713100	      0
105- 51:	BRADI1G11510	Os03g0713200	  8e-49
105- 52:	BRADI1G11520	Os03g0713400	      0
105- 53:	BRADI1G11525	Os03g0713500	 5e-139
## Alignment 106: score=1950.0 e_value=2.9e-165 N=44 BdChr1&OsChr3 plus
106-  0:	BRADI1G18607	Os03g0347300	      0
106-  1:	BRADI1G18730	Os03g0352300	      0
106-  2:	BRADI1G18780	Os03g0353400	  2e-17
106-  3:	BRADI1G18960	Os03g0356400	  1e-88
106-  4:	BRADI1G18970	Os03g0356414	      0
106-  5:	BRADI1G19010	Os03g0356498	  1e-36
106-  6:	BRADI1G19020	Os03g0356526	  9e-45
106-  7:	BRADI1G19050	Os03g0356582	      0
106-  8:	BRADI1G19100	Os03g0356638	      0
106-  9:	BRADI1G19150	Os03g0356652	  2e-76
106- 10:	BRADI1G19350	Os03g0357500	  4e-24
106- 11:	BRADI1G19370	Os03g0358000	      0
106- 12:	BRADI1G19380	Os03g0358200	 1e-152
106- 13:	BRADI1G19570	Os03g0359700	      0
106- 14:	BRADI1G19640	Os03g0360800	 2e-138
106- 15:	BRADI1G19695	Os03g0363950	      0
106- 16:	BRADI1G19697	Os03g0364000	  1e-46
106- 17:	BRADI1G19800	Os03g0364500	 3e-118
106- 18:	BRADI1G19810	Os03g0364700	  1e-21
106- 19:	BRADI1G19840	Os03g0365800	 3e-125
106- 20:	BRADI1G19860	Os03g0366000	  2e-50
106- 21:	BRADI1G19880	Os03g0366200	 8e-177
106- 22:	BRADI1G19890	Os03g0366700	      0
106- 23:	BRADI1G19900	Os03g0366800	  2e-94
106- 24:	BRADI1G19970	Os03g0367900	 4e-125
106- 25:	BRADI1G19980	Os03g0368000	 5e-125
106- 26:	BRADI1G20010	Os03g0368900	 2e-102
106- 27:	BRADI1G20080	Os03g0369800	 2e-141
106- 28:	BRADI1G20100	Os03g0370000	      0
106- 29:	BRADI1G20125	Os03g0370200	  8e-58
106- 30:	BRADI1G20210	Os03g0370250	  7e-89
106- 31:	BRADI1G20220	Os03g0370600	  1e-21
106- 32:	BRADI1G20250	Os03g0371800	  1e-70
106- 33:	BRADI1G20290	Os03g0372700	  8e-45
106- 34:	BRADI1G20310	Os03g0374400	 3e-113
106- 35:	BRADI1G20350	Os03g0374500	      0
106- 36:	BRADI1G20360	Os03g0374575	  4e-62
106- 37:	BRADI1G20400	Os03g0376000	 4e-116
106- 38:	BRADI1G20440	Os03g0376600	 3e-110
106- 39:	BRADI1G20480	Os03g0377600	  2e-20
106- 40:	BRADI1G20500	Os03g0377700	      0
106- 41:	BRADI1G20560	Os03g0379300	  1e-69
106- 42:	BRADI1G20580	Os03g0379500	  3e-56
106- 43:	BRADI1G20690	Os03g0383900	  4e-72
## Alignment 107: score=1785.0 e_value=5.1e-140 N=40 BdChr1&OsChr3 plus
107-  0:	BRADI1G17160	Os03g0313300	 1e-157
107-  1:	BRADI1G17200	Os03g0316200	 5e-175
107-  2:	BRADI1G17210	Os03g0318600	      0
107-  3:	BRADI1G17230	Os03g0319100	 2e-111
107-  4:	BRADI1G17236	Os03g0319300	 1e-104
107-  5:	BRADI1G17250	Os03g0319400	      0
107-  6:	BRADI1G17290	Os03g0320600	  5e-15
107-  7:	BRADI1G17300	Os03g0322000	  2e-35
107-  8:	BRADI1G17335	Os03g0322700	  1e-36
107-  9:	BRADI1G17400	Os03g0325500	  2e-94
107- 10:	BRADI1G17420	Os03g0325600	  2e-30
107- 11:	BRADI1G17430	Os03g0326500	  1e-36
107- 12:	BRADI1G17440	Os03g0327100	  6e-94
107- 13:	BRADI1G17450	Os03g0327600	  9e-83
107- 14:	BRADI1G17480	Os03g0327800	 9e-101
107- 15:	BRADI1G17510	Os03g0328900	      0
107- 16:	BRADI1G17570	Os03g0330000	      0
107- 17:	BRADI1G17600	Os03g0332100	      0
107- 18:	BRADI1G17610	Os03g0332533	  4e-63
107- 19:	BRADI1G17620	Os03g0332900	      0
107- 20:	BRADI1G17630	Os03g0334000	      0
107- 21:	BRADI1G17640	Os03g0334200	  2e-56
107- 22:	BRADI1G17660	Os03g0335200	  3e-26
107- 23:	BRADI1G17670	Os03g0335300	      0
107- 24:	BRADI1G17700	Os03g0336200	 6e-122
107- 25:	BRADI1G17720	Os03g0336700	 1e-117
107- 26:	BRADI1G17740	Os03g0336900	  4e-16
107- 27:	BRADI1G17830	Os03g0337500	      0
107- 28:	BRADI1G17910	Os03g0338400	  2e-35
107- 29:	BRADI1G17970	Os03g0341100	 2e-125
107- 30:	BRADI1G17980	Os03g0341600	  1e-14
107- 31:	BRADI1G18010	Os03g0343500	  1e-60
107- 32:	BRADI1G18050	Os03g0343900	  3e-09
107- 33:	BRADI1G18070	Os03g0344100	 8e-110
107- 34:	BRADI1G18100	Os03g0344300	 3e-131
107- 35:	BRADI1G18160	Os03g0344700	      0
107- 36:	BRADI1G18190	Os03g0345200	  1e-52
107- 37:	BRADI1G18240	Os03g0346200	  4e-37
107- 38:	BRADI1G18407	Os03g0351100	  1e-54
107- 39:	BRADI1G18440	Os03g0352300	 4e-108
## Alignment 108: score=1724.0 e_value=1.3e-112 N=35 BdChr1&OsChr3 plus
108-  0:	BRADI1G68950	Os03g0226400	      0
108-  1:	BRADI1G68957	Os03g0226600	      0
108-  2:	BRADI1G68970	Os03g0226700	 6e-113
108-  3:	BRADI1G68980	Os03g0226800	      0
108-  4:	BRADI1G68990	Os03g0226901	      0
108-  5:	BRADI1G69000	Os03g0227000	      0
108-  6:	BRADI1G69010	Os03g0227300	      0
108-  7:	BRADI1G69020	Os03g0227400	      0
108-  8:	BRADI1G69030	Os03g0227500	  4e-48
108-  9:	BRADI1G69040	Os03g0227700	      0
108- 10:	BRADI1G69057	Os03g0227900	      0
108- 11:	BRADI1G69070	Os03g0228200	  1e-98
108- 12:	BRADI1G69080	Os03g0228400	 1e-110
108- 13:	BRADI1G69090	Os03g0228500	 5e-101
108- 14:	BRADI1G69097	Os03g0228800	      0
108- 15:	BRADI1G69110	Os03g0229100	  5e-80
108- 16:	BRADI1G69120	Os03g0229500	      0
108- 17:	BRADI1G69140	Os03g0230300	      0
108- 18:	BRADI1G69160	Os03g0231600	      0
108- 19:	BRADI1G69170	Os03g0231700	      0
108- 20:	BRADI1G69180	Os03g0231900	  6e-11
108- 21:	BRADI1G69190	Os03g0231950	 6e-157
108- 22:	BRADI1G69200	Os03g0232000	      0
108- 23:	BRADI1G69207	Os03g0232200	      0
108- 24:	BRADI1G69220	Os03g0232400	  3e-34
108- 25:	BRADI1G69230	Os03g0232500	 9e-177
108- 26:	BRADI1G69240	Os03g0232600	      0
108- 27:	BRADI1G69250	Os03g0232800	      0
108- 28:	BRADI1G69260	Os03g0232900	      0
108- 29:	BRADI1G69270	Os03g0233000	 1e-131
108- 30:	BRADI1G69277	Os03g0233200	 2e-145
108- 31:	BRADI1G69290	Os03g0233300	      0
108- 32:	BRADI1G69300	Os03g0233500	      0
108- 33:	BRADI1G69307	Os03g0233800	      0
108- 34:	BRADI1G69320	Os03g0233900	  7e-93
## Alignment 109: score=1250.0 e_value=3.8e-86 N=28 BdChr1&OsChr3 plus
109-  0:	BRADI1G16490	Os03g0284100	      0
109-  1:	BRADI1G16510	Os03g0285700	 2e-154
109-  2:	BRADI1G16517	Os03g0286200	      0
109-  3:	BRADI1G16540	Os03g0287800	  9e-56
109-  4:	BRADI1G16560	Os03g0289300	      0
109-  5:	BRADI1G16580	Os03g0290300	 5e-175
109-  6:	BRADI1G16590	Os03g0290400	  2e-34
109-  7:	BRADI1G16610	Os03g0291800	      0
109-  8:	BRADI1G16630	Os03g0292100	 1e-110
109-  9:	BRADI1G16640	Os03g0292900	 1e-131
109- 10:	BRADI1G16660	Os03g0293500	      0
109- 11:	BRADI1G16670	Os03g0294800	      0
109- 12:	BRADI1G16680	Os03g0294900	      0
109- 13:	BRADI1G16700	Os03g0296400	      0
109- 14:	BRADI1G16710	Os03g0297600	  1e-83
109- 15:	BRADI1G16740	Os03g0298300	  6e-20
109- 16:	BRADI1G16750	Os03g0298400	      0
109- 17:	BRADI1G16757	Os03g0299600	  5e-30
109- 18:	BRADI1G16780	Os03g0300500	      0
109- 19:	BRADI1G16790	Os03g0301200	      0
109- 20:	BRADI1G16810	Os03g0301700	      0
109- 21:	BRADI1G16820	Os03g0302200	 8e-142
109- 22:	BRADI1G16830	Os03g0302500	  1e-15
109- 23:	BRADI1G16840	Os03g0304400	      0
109- 24:	BRADI1G17040	Os03g0304500	 2e-173
109- 25:	BRADI1G17050	Os03g0304800	  1e-36
109- 26:	BRADI1G17070	Os03g0306400	  6e-08
109- 27:	BRADI1G17090	Os03g0307200	 4e-119
## Alignment 110: score=981.0 e_value=6.7e-53 N=20 BdChr1&OsChr3 plus
110-  0:	BRADI1G68210	Os03g0241900	      0
110-  1:	BRADI1G68237	Os03g0242100	  1e-09
110-  2:	BRADI1G68250	Os03g0242200	      0
110-  3:	BRADI1G68260	Os03g0242300	  2e-26
110-  4:	BRADI1G68270	Os03g0242900	      0
110-  5:	BRADI1G68280	Os03g0243100	  5e-99
110-  6:	BRADI1G68290	Os03g0243300	      0
110-  7:	BRADI1G68300	Os03g0243600	 2e-148
110-  8:	BRADI1G68310	Os03g0243700	      0
110-  9:	BRADI1G68320	Os03g0243800	      0
110- 10:	BRADI1G68330	Os03g0243900	 5e-146
110- 11:	BRADI1G68350	Os03g0244600	      0
110- 12:	BRADI1G68360	Os03g0244700	      0
110- 13:	BRADI1G68380	Os03g0245100	      0
110- 14:	BRADI1G68390	Os03g0245200	  4e-95
110- 15:	BRADI1G68410	Os03g0245500	 1e-153
110- 16:	BRADI1G68430	Os03g0245700	      0
110- 17:	BRADI1G68440	Os03g0245800	 8e-120
110- 18:	BRADI1G68450	Os03g0246100	      0
110- 19:	BRADI1G68460	Os03g0246500	      0
## Alignment 111: score=953.0 e_value=1.2e-60 N=21 BdChr1&OsChr3 plus
111-  0:	BRADI1G21490	Os03g0402800	  8e-84
111-  1:	BRADI1G21510	Os03g0406100	  1e-85
111-  2:	BRADI1G21550	Os03g0406200	 8e-105
111-  3:	BRADI1G21560	Os03g0407000	 8e-178
111-  4:	BRADI1G21590	Os03g0407100	  6e-38
111-  5:	BRADI1G21610	Os03g0407900	      0
111-  6:	BRADI1G21630	Os03g0408300	  2e-84
111-  7:	BRADI1G21720	Os03g0410900	  5e-49
111-  8:	BRADI1G21800	Os03g0411600	  2e-42
111-  9:	BRADI1G21880	Os03g0412300	  4e-28
111- 10:	BRADI1G21900	Os03g0413000	  5e-73
111- 11:	BRADI1G22000	Os03g0415200	  1e-37
111- 12:	BRADI1G22020	Os03g0415500	  8e-83
111- 13:	BRADI1G22030	Os03g0416200	      0
111- 14:	BRADI1G22037	Os03g0416300	      0
111- 15:	BRADI1G22050	Os03g0416500	 8e-169
111- 16:	BRADI1G22100	Os03g0417800	  4e-29
111- 17:	BRADI1G22140	Os03g0418700	      0
111- 18:	BRADI1G22160	Os03g0418800	 2e-118
111- 19:	BRADI1G22180	Os03g0419100	  2e-87
111- 20:	BRADI1G22290	Os03g0421800	  9e-54
## Alignment 112: score=492.0 e_value=1.9e-19 N=10 BdChr1&OsChr3 plus
112-  0:	BRADI1G01700	Os03g0848200	      0
112-  1:	BRADI1G01710	Os03g0848300	 2e-121
112-  2:	BRADI1G01720	Os03g0848400	 9e-133
112-  3:	BRADI1G01730	Os03g0848600	 9e-116
112-  4:	BRADI1G01740	Os03g0849600	      0
112-  5:	BRADI1G01750	Os03g0849800	 2e-104
112-  6:	BRADI1G01760	Os03g0849900	 2e-170
112-  7:	BRADI1G01780	Os03g0850000	 5e-145
112-  8:	BRADI1G01790	Os03g0850300	 4e-106
112-  9:	BRADI1G01800	Os03g0850400	      0
## Alignment 113: score=485.0 e_value=6.4e-21 N=10 BdChr1&OsChr3 plus
113-  0:	BRADI1G04337	Os03g0808300	  1e-99
113-  1:	BRADI1G04430	Os03g0808500	  9e-36
113-  2:	BRADI1G04440	Os03g0808600	      0
113-  3:	BRADI1G04500	Os03g0809100	      0
113-  4:	BRADI1G04510	Os03g0809200	  9e-27
113-  5:	BRADI1G04520	Os03g0809300	      0
113-  6:	BRADI1G04540	Os03g0809700	      0
113-  7:	BRADI1G04550	Os03g0809800	  1e-93
113-  8:	BRADI1G04560	Os03g0809900	  3e-88
113-  9:	BRADI1G04580	Os03g0810100	 1e-126
## Alignment 114: score=447.0 e_value=5.3e-16 N=9 BdChr1&OsChr3 plus
114-  0:	BRADI1G01070	Os03g0853900	 3e-172
114-  1:	BRADI1G01080	Os03g0854000	  2e-88
114-  2:	BRADI1G01090	Os03g0854100	      0
114-  3:	BRADI1G01100	Os03g0854200	 2e-154
114-  4:	BRADI1G01110	Os03g0854300	      0
114-  5:	BRADI1G01120	Os03g0854400	  8e-51
114-  6:	BRADI1G01130	Os03g0854500	      0
114-  7:	BRADI1G01150	Os03g0854600	 2e-128
114-  8:	BRADI1G01170	Os03g0854800	      0
## Alignment 115: score=444.0 e_value=4.6e-17 N=9 BdChr1&OsChr3 plus
115-  0:	BRADI1G77597	Os03g0112900	      0
115-  1:	BRADI1G77637	Os03g0113700	      0
115-  2:	BRADI1G77650	Os03g0113800	      0
115-  3:	BRADI1G77660	Os03g0113900	  8e-47
115-  4:	BRADI1G77667	Os03g0114000	      0
115-  5:	BRADI1G77680	Os03g0114100	  4e-06
115-  6:	BRADI1G77690	Os03g0114200	  3e-77
115-  7:	BRADI1G77700	Os03g0114300	      0
115-  8:	BRADI1G77710	Os03g0114400	      0
## Alignment 116: score=440.0 e_value=6.5e-16 N=9 BdChr1&OsChr3 plus
116-  0:	BRADI1G78380	Os03g0101200	      0
116-  1:	BRADI1G78400	Os03g0101300	      0
116-  2:	BRADI1G78410	Os03g0101500	 1e-113
116-  3:	BRADI1G78420	Os03g0101600	      0
116-  4:	BRADI1G78450	Os03g0101800	 2e-157
116-  5:	BRADI1G78460	Os03g0101900	      0
116-  6:	BRADI1G78480	Os03g0102100	      0
116-  7:	BRADI1G78510	Os03g0102200	  8e-73
116-  8:	BRADI1G78550	Os03g0102300	  3e-81
## Alignment 117: score=410.0 e_value=7.4e-18 N=9 BdChr1&OsChr3 plus
117-  0:	BRADI1G58190	Os03g0781700	 1e-119
117-  1:	BRADI1G58230	Os03g0782500	  1e-93
117-  2:	BRADI1G58310	Os03g0784500	 4e-105
117-  3:	BRADI1G58330	Os03g0784800	  2e-98
117-  4:	BRADI1G58390	Os03g0785300	      0
117-  5:	BRADI1G58450	Os03g0785800	  3e-71
117-  6:	BRADI1G58470	Os03g0786000	  6e-86
117-  7:	BRADI1G58480	Os03g0786100	      0
117-  8:	BRADI1G58540	Os03g0786400	  4e-21
## Alignment 118: score=346.0 e_value=5.9e-12 N=7 BdChr1&OsChr3 plus
118-  0:	BRADI1G01270	Os03g0852000	  6e-72
118-  1:	BRADI1G01290	Os03g0852200	 8e-174
118-  2:	BRADI1G01300	Os03g0852300	  2e-46
118-  3:	BRADI1G01310	Os03g0852400	  1e-23
118-  4:	BRADI1G01320	Os03g0852500	  5e-70
118-  5:	BRADI1G01330	Os03g0852600	  1e-99
118-  6:	BRADI1G01365	Os03g0852700	      0
## Alignment 119: score=341.0 e_value=6.8e-12 N=7 BdChr1&OsChr3 plus
119-  0:	BRADI1G63010	Os03g0337800	 1e-144
119-  1:	BRADI1G63020	Os03g0337900	      0
119-  2:	BRADI1G63030	Os03g0338000	      0
119-  3:	BRADI1G63040	Os03g0338400	  2e-81
119-  4:	BRADI1G63050	Os03g0338600	      0
119-  5:	BRADI1G63080	Os03g0339900	      0
119-  6:	BRADI1G63087	Os03g0340001	  3e-81
## Alignment 120: score=319.0 e_value=9.4e-11 N=7 BdChr1&OsChr3 plus
120-  0:	BRADI1G67397	Os03g0703400	      0
120-  1:	BRADI1G67420	Os03g0705300	      0
120-  2:	BRADI1G67440	Os03g0705800	  2e-17
120-  3:	BRADI1G67460	Os03g0708000	  5e-46
120-  4:	BRADI1G67530	Os03g0708700	  9e-88
120-  5:	BRADI1G67580	Os03g0709100	  1e-30
120-  6:	BRADI1G67640	Os03g0710000	  2e-32
## Alignment 121: score=296.0 e_value=2.2e-08 N=6 BdChr1&OsChr3 plus
121-  0:	BRADI1G03150	Os03g0826700	 8e-127
121-  1:	BRADI1G03160	Os03g0827500	 2e-171
121-  2:	BRADI1G03170	Os03g0827600	      0
121-  3:	BRADI1G03180	Os03g0827700	      0
121-  4:	BRADI1G03185	Os03g0827900	  5e-34
121-  5:	BRADI1G03207	Os03g0828500	      0
## Alignment 122: score=287.0 e_value=7.8e-11 N=6 BdChr1&OsChr3 plus
122-  0:	BRADI1G01190	Os03g0852800	      0
122-  1:	BRADI1G01200	Os03g0852900	      0
122-  2:	BRADI1G01210	Os03g0853500	 3e-132
122-  3:	BRADI1G01220	Os03g0853600	      0
122-  4:	BRADI1G01227	Os03g0853800	 3e-157
122-  5:	BRADI1G01340	Os03g0854800	  4e-29
## Alignment 123: score=284.0 e_value=7.2e-12 N=7 BdChr1&OsChr3 plus
123-  0:	BRADI1G57457	Os03g0769400	      0
123-  1:	BRADI1G57520	Os03g0769900	 2e-117
123-  2:	BRADI1G57552	Os03g0770800	      0
123-  3:	BRADI1G57607	Os03g0771500	  8e-94
123-  4:	BRADI1G57860	Os03g0773000	      0
123-  5:	BRADI1G57910	Os03g0773300	      0
123-  6:	BRADI1G58057	Os03g0777000	  6e-98
## Alignment 124: score=277.0 e_value=1.8e-09 N=6 BdChr1&OsChr3 plus
124-  0:	BRADI1G55760	Os03g0793600	      0
124-  1:	BRADI1G55770	Os03g0793800	  4e-28
124-  2:	BRADI1G55900	Os03g0794000	  2e-23
124-  3:	BRADI1G55980	Os03g0794700	 8e-104
124-  4:	BRADI1G56000	Os03g0794900	      0
124-  5:	BRADI1G56020	Os03g0795000	      0
## Alignment 125: score=270.0 e_value=5.4e-11 N=6 BdChr1&OsChr3 plus
125-  0:	BRADI1G15790	Os03g0439000	  2e-39
125-  1:	BRADI1G15830	Os03g0439700	 2e-153
125-  2:	BRADI1G15850	Os03g0440900	 3e-131
125-  3:	BRADI1G15857	Os03g0441000	      0
125-  4:	BRADI1G15940	Os03g0448600	      0
125-  5:	BRADI1G16060	Os03g0449200	      0
## Alignment 126: score=266.0 e_value=4.8e-09 N=6 BdChr1&OsChr3 plus
126-  0:	BRADI1G53370	Os03g0829100	 7e-106
126-  1:	BRADI1G53380	Os03g0830600	  1e-24
126-  2:	BRADI1G53410	Os03g0831300	  1e-85
126-  3:	BRADI1G53420	Os03g0831800	 2e-176
126-  4:	BRADI1G53430	Os03g0833800	      0
126-  5:	BRADI1G53437	Os03g0833900	 9e-122
## Alignment 127: score=30022.0 e_value=0 N=613 BdChr1&OsChr3 minus
127-  0:	BRADI1G59880	Os03g0416200	      0
127-  1:	BRADI1G59990	Os03g0414400	  4e-60
127-  2:	BRADI1G60000	Os03g0414100	  9e-28
127-  3:	BRADI1G60010	Os03g0413400	      0
127-  4:	BRADI1G60030	Os03g0413000	  1e-84
127-  5:	BRADI1G60040	Os03g0412900	 1e-150
127-  6:	BRADI1G60050	Os03g0412800	      0
127-  7:	BRADI1G60070	Os03g0411500	 3e-167
127-  8:	BRADI1G60080	Os03g0411000	      0
127-  9:	BRADI1G60100	Os03g0410700	 1e-163
127- 10:	BRADI1G60120	Os03g0409400	 3e-121
127- 11:	BRADI1G60130	Os03g0409100	  5e-70
127- 12:	BRADI1G60140	Os03g0408600	 8e-144
127- 13:	BRADI1G60150	Os03g0408500	  7e-97
127- 14:	BRADI1G60160	Os03g0408300	  2e-87
127- 15:	BRADI1G60170	Os03g0407900	      0
127- 16:	BRADI1G60200	Os03g0407100	  6e-49
127- 17:	BRADI1G60207	Os03g0407000	      0
127- 18:	BRADI1G60217	Os03g0406900	      0
127- 19:	BRADI1G60237	Os03g0406200	 4e-116
127- 20:	BRADI1G60250	Os03g0406100	 3e-120
127- 21:	BRADI1G60260	Os03g0405500	      0
127- 22:	BRADI1G60270	Os03g0405100	 3e-150
127- 23:	BRADI1G60280	Os03g0404800	 1e-111
127- 24:	BRADI1G60310	Os03g0402400	  6e-82
127- 25:	BRADI1G60320	Os03g0401300	      0
127- 26:	BRADI1G60330	Os03g0401200	  9e-69
127- 27:	BRADI1G60340	Os03g0401100	      0
127- 28:	BRADI1G60350	Os03g0400700	  2e-15
127- 29:	BRADI1G60357	Os03g0399532	      0
127- 30:	BRADI1G60370	Os03g0399400	      0
127- 31:	BRADI1G60380	Os03g0399000	      0
127- 32:	BRADI1G60390	Os03g0398600	  6e-53
127- 33:	BRADI1G60397	Os03g0397700	      0
127- 34:	BRADI1G60410	Os03g0397600	      0
127- 35:	BRADI1G60417	Os03g0397500	      0
127- 36:	BRADI1G60440	Os03g0397400	      0
127- 37:	BRADI1G60450	Os03g0397300	      0
127- 38:	BRADI1G60460	Os03g0396900	      0
127- 39:	BRADI1G60470	Os03g0396000	  8e-74
127- 40:	BRADI1G60480	Os03g0395900	      0
127- 41:	BRADI1G60490	Os03g0395700	  6e-14
127- 42:	BRADI1G60500	Os03g0395600	      0
127- 43:	BRADI1G60510	Os03g0395300	      0
127- 44:	BRADI1G60520	Os03g0395100	      0
127- 45:	BRADI1G60540	Os03g0395000	 2e-128
127- 46:	BRADI1G60550	Os03g0394900	      0
127- 47:	BRADI1G60580	Os03g0393900	      0
127- 48:	BRADI1G60600	Os03g0392600	      0
127- 49:	BRADI1G60620	Os03g0392400	 6e-171
127- 50:	BRADI1G60630	Os03g0392300	 3e-131
127- 51:	BRADI1G60647	Os03g0392000	  2e-78
127- 52:	BRADI1G60670	Os03g0391700	 2e-137
127- 53:	BRADI1G60690	Os03g0391100	  2e-99
127- 54:	BRADI1G60700	Os03g0390700	      0
127- 55:	BRADI1G60710	Os03g0390400	  6e-76
127- 56:	BRADI1G60720	Os03g0390200	      0
127- 57:	BRADI1G60730	Os03g0390000	 1e-168
127- 58:	BRADI1G60740	Os03g0389900	      0
127- 59:	BRADI1G60750	Os03g0389700	      0
127- 60:	BRADI1G60756	Os03g0388900	 5e-112
127- 61:	BRADI1G60810	Os03g0388800	 1e-173
127- 62:	BRADI1G60817	Os03g0388500	 3e-174
127- 63:	BRADI1G60830	Os03g0388366	  7e-17
127- 64:	BRADI1G60840	Os03g0388100	  2e-45
127- 65:	BRADI1G60846	Os03g0387900	      0
127- 66:	BRADI1G60852	Os03g0387800	 6e-156
127- 67:	BRADI1G60860	Os03g0387300	  3e-39
127- 68:	BRADI1G60890	Os03g0387000	      0
127- 69:	BRADI1G60910	Os03g0386700	      0
127- 70:	BRADI1G60950	Os03g0386500	 1e-144
127- 71:	BRADI1G60960	Os03g0386000	      0
127- 72:	BRADI1G60970	Os03g0385100	  7e-18
127- 73:	BRADI1G60977	Os03g0385301	  2e-24
127- 74:	BRADI1G60990	Os03g0383900	  4e-73
127- 75:	BRADI1G61000	Os03g0383800	      0
127- 76:	BRADI1G61010	Os03g0382100	      0
127- 77:	BRADI1G61030	Os03g0381500	  3e-31
127- 78:	BRADI1G61040	Os03g0381300	  2e-85
127- 79:	BRADI1G61050	Os03g0381200	 2e-177
127- 80:	BRADI1G61057	Os03g0381100	      0
127- 81:	BRADI1G61070	Os03g0381000	      0
127- 82:	BRADI1G61080	Os03g0380700	  1e-15
127- 83:	BRADI1G61090	Os03g0379500	  3e-57
127- 84:	BRADI1G61100	Os03g0379400	 2e-147
127- 85:	BRADI1G61110	Os03g0379300	 5e-110
127- 86:	BRADI1G61130	Os03g0379100	      0
127- 87:	BRADI1G61170	Os03g0378200	      0
127- 88:	BRADI1G61180	Os03g0378000	      0
127- 89:	BRADI1G61190	Os03g0377100	 3e-127
127- 90:	BRADI1G61200	Os03g0376900	      0
127- 91:	BRADI1G61230	Os03g0376800	      0
127- 92:	BRADI1G61250	Os03g0376600	 4e-115
127- 93:	BRADI1G61260	Os03g0376100	 1e-176
127- 94:	BRADI1G61270	Os03g0376000	 3e-117
127- 95:	BRADI1G61290	Os03g0375966	 2e-155
127- 96:	BRADI1G61310	Os03g0375300	  1e-85
127- 97:	BRADI1G61320	Os03g0374600	 3e-173
127- 98:	BRADI1G61330	Os03g0374575	  9e-77
127- 99:	BRADI1G61340	Os03g0374500	      0
127-100:	BRADI1G61350	Os03g0374400	      0
127-101:	BRADI1G61360	Os03g0374100	 7e-135
127-102:	BRADI1G61370	Os03g0372900	  1e-12
127-103:	BRADI1G61380	Os03g0372700	      0
127-104:	BRADI1G61390	Os03g0372600	  7e-21
127-105:	BRADI1G61397	Os03g0371800	 2e-107
127-106:	BRADI1G61407	Os03g0370900	      0
127-107:	BRADI1G61460	Os03g0370600	  6e-28
127-108:	BRADI1G61470	Os03g0370400	 4e-110
127-109:	BRADI1G61477	Os03g0370250	 5e-117
127-110:	BRADI1G61490	Os03g0370200	      0
127-111:	BRADI1G61497	Os03g0370000	      0
127-112:	BRADI1G61510	Os03g0369800	 5e-159
127-113:	BRADI1G61520	Os03g0369700	      0
127-114:	BRADI1G61530	Os03g0368000	 6e-150
127-115:	BRADI1G61577	Os03g0367101	 1e-137
127-116:	BRADI1G61590	Os03g0367000	      0
127-117:	BRADI1G61610	Os03g0366900	  2e-78
127-118:	BRADI1G61620	Os03g0366800	 2e-106
127-119:	BRADI1G61630	Os03g0366700	      0
127-120:	BRADI1G61637	Os03g0366200	      0
127-121:	BRADI1G61650	Os03g0364700	  1e-09
127-122:	BRADI1G61680	Os03g0364500	 1e-158
127-123:	BRADI1G61690	Os03g0364400	      0
127-124:	BRADI1G61700	Os03g0363950	      0
127-125:	BRADI1G61720	Os03g0363900	      0
127-126:	BRADI1G61730	Os03g0363800	  3e-84
127-127:	BRADI1G61740	Os03g0363700	      0
127-128:	BRADI1G61750	Os03g0363500	      0
127-129:	BRADI1G61764	Os03g0363400	  2e-84
127-130:	BRADI1G61771	Os03g0363200	      0
127-131:	BRADI1G61790	Os03g0362200	      0
127-132:	BRADI1G61800	Os03g0360700	  2e-86
127-133:	BRADI1G61810	Os03g0360600	 5e-143
127-134:	BRADI1G61820	Os03g0360500	  3e-92
127-135:	BRADI1G61840	Os03g0359700	      0
127-136:	BRADI1G61860	Os03g0359100	  8e-55
127-137:	BRADI1G61890	Os03g0359000	      0
127-138:	BRADI1G61897	Os03g0358800	      0
127-139:	BRADI1G61920	Os03g0358200	 8e-159
127-140:	BRADI1G61930	Os03g0358100	 1e-117
127-141:	BRADI1G61937	Os03g0358000	      0
127-142:	BRADI1G61950	Os03g0357500	  7e-31
127-143:	BRADI1G61960	Os03g0356900	 1e-116
127-144:	BRADI1G62000	Os03g0356700	      0
127-145:	BRADI1G62020	Os03g0356652	 2e-102
127-146:	BRADI1G62030	Os03g0356638	      0
127-147:	BRADI1G62037	Os03g0356582	      0
127-148:	BRADI1G62070	Os03g0356540	  9e-12
127-149:	BRADI1G62080	Os03g0356526	  2e-72
127-150:	BRADI1G62090	Os03g0356498	  2e-45
127-151:	BRADI1G62110	Os03g0356484	 4e-104
127-152:	BRADI1G62140	Os03g0356470	  5e-63
127-153:	BRADI1G62150	Os03g0356414	      0
127-154:	BRADI1G62160	Os03g0356400	 4e-105
127-155:	BRADI1G62170	Os03g0356300	 8e-156
127-156:	BRADI1G62230	Os03g0355800	      0
127-157:	BRADI1G62250	Os03g0355500	  9e-44
127-158:	BRADI1G62257	Os03g0355200	      0
127-159:	BRADI1G62277	Os03g0353600	      0
127-160:	BRADI1G62290	Os03g0353500	  8e-87
127-161:	BRADI1G62300	Os03g0353400	  3e-61
127-162:	BRADI1G62310	Os03g0352800	  2e-66
127-163:	BRADI1G62320	Os03g0352450	      0
127-164:	BRADI1G62330	Os03g0352400	      0
127-165:	BRADI1G62340	Os03g0352200	  1e-20
127-166:	BRADI1G62350	Os03g0351800	 3e-179
127-167:	BRADI1G62390	Os03g0351400	      0
127-168:	BRADI1G62400	Os03g0351300	 1e-178
127-169:	BRADI1G62410	Os03g0351200	      0
127-170:	BRADI1G62420	Os03g0351100	 1e-158
127-171:	BRADI1G62430	Os03g0350100	      0
127-172:	BRADI1G62480	Os03g0349000	      0
127-173:	BRADI1G62490	Os03g0348900	 1e-162
127-174:	BRADI1G62540	Os03g0348200	  6e-31
127-175:	BRADI1G62547	Os03g0347800	  7e-74
127-176:	BRADI1G62554	Os03g0347700	      0
127-177:	BRADI1G62570	Os03g0347500	 1e-108
127-178:	BRADI1G62580	Os03g0347300	 5e-165
127-179:	BRADI1G62590	Os03g0347200	      0
127-180:	BRADI1G62600	Os03g0346900	  1e-71
127-181:	BRADI1G62630	Os03g0346800	      0
127-182:	BRADI1G62640	Os03g0346700	      0
127-183:	BRADI1G62655	Os03g0346200	  1e-28
127-184:	BRADI1G62660	Os03g0345700	  3e-42
127-185:	BRADI1G62680	Os03g0345300	 4e-164
127-186:	BRADI1G62690	Os03g0345200	  1e-53
127-187:	BRADI1G62700	Os03g0345100	      0
127-188:	BRADI1G62720	Os03g0344900	      0
127-189:	BRADI1G62730	Os03g0344700	      0
127-190:	BRADI1G62760	Os03g0344300	 2e-180
127-191:	BRADI1G62780	Os03g0344100	 3e-122
127-192:	BRADI1G62790	Os03g0343800	  4e-22
127-193:	BRADI1G62800	Os03g0343700	      0
127-194:	BRADI1G62830	Os03g0343500	  5e-63
127-195:	BRADI1G62840	Os03g0343400	      0
127-196:	BRADI1G62850	Os03g0343300	      0
127-197:	BRADI1G62860	Os03g0342900	  9e-72
127-198:	BRADI1G62870	Os03g0341600	  4e-15
127-199:	BRADI1G62890	Os03g0341300	  2e-71
127-200:	BRADI1G62920	Os03g0341200	  1e-49
127-201:	BRADI1G62930	Os03g0341100	 7e-126
127-202:	BRADI1G62940	Os03g0340900	      0
127-203:	BRADI1G62950	Os03g0340700	      0
127-204:	BRADI1G62957	Os03g0340500	      0
127-205:	BRADI1G62980	Os03g0340100	  1e-21
127-206:	BRADI1G63087	Os03g0337600	      0
127-207:	BRADI1G63100	Os03g0337500	      0
127-208:	BRADI1G63110	Os03g0337000	  4e-21
127-209:	BRADI1G63120	Os03g0336900	  1e-42
127-210:	BRADI1G63127	Os03g0336700	      0
127-211:	BRADI1G63140	Os03g0336600	 5e-115
127-212:	BRADI1G63147	Os03g0336500	 8e-126
127-213:	BRADI1G63160	Os03g0336300	      0
127-214:	BRADI1G63170	Os03g0336200	 6e-170
127-215:	BRADI1G63180	Os03g0336100	  6e-99
127-216:	BRADI1G63190	Os03g0336000	      0
127-217:	BRADI1G63200	Os03g0335500	      0
127-218:	BRADI1G63210	Os03g0335300	      0
127-219:	BRADI1G63220	Os03g0335200	  6e-49
127-220:	BRADI1G63240	Os03g0334800	      0
127-221:	BRADI1G63250	Os03g0334700	      0
127-222:	BRADI1G63260	Os03g0334300	  1e-11
127-223:	BRADI1G63270	Os03g0334200	      0
127-224:	BRADI1G63277	Os03g0334100	  1e-72
127-225:	BRADI1G63290	Os03g0334000	      0
127-226:	BRADI1G63300	Os03g0333400	  1e-67
127-227:	BRADI1G63310	Os03g0333300	 3e-178
127-228:	BRADI1G63320	Os03g0333200	      0
127-229:	BRADI1G63330	Os03g0333100	      0
127-230:	BRADI1G63340	Os03g0333000	 4e-164
127-231:	BRADI1G63350	Os03g0332900	      0
127-232:	BRADI1G63380	Os03g0332700	 2e-147
127-233:	BRADI1G63390	Os03g0332533	 1e-133
127-234:	BRADI1G63397	Os03g0332500	 2e-132
127-235:	BRADI1G63410	Os03g0332400	 3e-177
127-236:	BRADI1G63460	Os03g0332100	      0
127-237:	BRADI1G63470	Os03g0331900	  6e-41
127-238:	BRADI1G63480	Os03g0331700	 3e-108
127-239:	BRADI1G63490	Os03g0331600	  6e-66
127-240:	BRADI1G63500	Os03g0330300	      0
127-241:	BRADI1G63510	Os03g0330200	      0
127-242:	BRADI1G63520	Os03g0330000	      0
127-243:	BRADI1G63530	Os03g0329900	      0
127-244:	BRADI1G63550	Os03g0329700	      0
127-245:	BRADI1G63560	Os03g0329500	      0
127-246:	BRADI1G63570	Os03g0328900	      0
127-247:	BRADI1G63585	Os03g0328100	  5e-34
127-248:	BRADI1G63600	Os03g0327800	 6e-148
127-249:	BRADI1G63610	Os03g0327600	      0
127-250:	BRADI1G63630	Os03g0327100	 5e-179
127-251:	BRADI1G63640	Os03g0326500	  4e-54
127-252:	BRADI1G63650	Os03g0326100	      0
127-253:	BRADI1G63670	Os03g0325900	  4e-91
127-254:	BRADI1G63680	Os03g0325600	  2e-74
127-255:	BRADI1G63690	Os03g0325500	      0
127-256:	BRADI1G63710	Os03g0325000	      0
127-257:	BRADI1G63720	Os03g0324900	  4e-80
127-258:	BRADI1G63730	Os03g0324800	 5e-132
127-259:	BRADI1G63740	Os03g0324700	      0
127-260:	BRADI1G63780	Os03g0324200	      0
127-261:	BRADI1G63790	Os03g0323900	  3e-56
127-262:	BRADI1G63800	Os03g0323800	      0
127-263:	BRADI1G63816	Os03g0322900	 9e-141
127-264:	BRADI1G63822	Os03g0322800	      0
127-265:	BRADI1G63840	Os03g0322700	  2e-67
127-266:	BRADI1G63850	Os03g0322600	 1e-156
127-267:	BRADI1G63860	Os03g0322500	  3e-87
127-268:	BRADI1G63870	Os03g0322200	  5e-30
127-269:	BRADI1G63880	Os03g0322000	  5e-45
127-270:	BRADI1G63890	Os03g0321900	 5e-109
127-271:	BRADI1G63900	Os03g0321800	 8e-152
127-272:	BRADI1G63910	Os03g0321700	 6e-126
127-273:	BRADI1G63920	Os03g0321500	      0
127-274:	BRADI1G63940	Os03g0321400	  5e-53
127-275:	BRADI1G63950	Os03g0321300	      0
127-276:	BRADI1G63960	Os03g0321000	  6e-87
127-277:	BRADI1G63967	Os03g0320900	 2e-146
127-278:	BRADI1G63980	Os03g0320600	  3e-41
127-279:	BRADI1G64000	Os03g0320000	  9e-76
127-280:	BRADI1G64010	Os03g0319400	      0
127-281:	BRADI1G64020	Os03g0319300	 1e-104
127-282:	BRADI1G64030	Os03g0319200	 4e-116
127-283:	BRADI1G64040	Os03g0319100	 9e-178
127-284:	BRADI1G64060	Os03g0318600	      0
127-285:	BRADI1G64070	Os03g0318500	      0
127-286:	BRADI1G64080	Os03g0317100	      0
127-287:	BRADI1G64100	Os03g0317000	      0
127-288:	BRADI1G64110	Os03g0316900	      0
127-289:	BRADI1G64120	Os03g0316200	      0
127-290:	BRADI1G64130	Os03g0315800	      0
127-291:	BRADI1G64140	Os03g0315400	 8e-144
127-292:	BRADI1G64150	Os03g0314800	      0
127-293:	BRADI1G64160	Os03g0314700	 4e-108
127-294:	BRADI1G64170	Os03g0314400	      0
127-295:	BRADI1G64180	Os03g0314200	      0
127-296:	BRADI1G64190	Os03g0314100	      0
127-297:	BRADI1G64200	Os03g0313800	  1e-38
127-298:	BRADI1G64210	Os03g0313600	      0
127-299:	BRADI1G64220	Os03g0313300	      0
127-300:	BRADI1G64240	Os03g0313100	 4e-129
127-301:	BRADI1G64250	Os03g0313000	 1e-109
127-302:	BRADI1G64260	Os03g0311600	  6e-63
127-303:	BRADI1G64267	Os03g0311300	      0
127-304:	BRADI1G64280	Os03g0310800	  1e-61
127-305:	BRADI1G64300	Os03g0310600	      0
127-306:	BRADI1G64310	Os03g0310500	      0
127-307:	BRADI1G64320	Os03g0310400	 4e-177
127-308:	BRADI1G64327	Os03g0310000	      0
127-309:	BRADI1G64340	Os03g0309400	      0
127-310:	BRADI1G64360	Os03g0309200	      0
127-311:	BRADI1G64370	Os03g0309000	      0
127-312:	BRADI1G64380	Os03g0308850	  4e-49
127-313:	BRADI1G64390	Os03g0308800	      0
127-314:	BRADI1G64400	Os03g0308600	  1e-71
127-315:	BRADI1G64410	Os03g0308500	      0
127-316:	BRADI1G64420	Os03g0308200	      0
127-317:	BRADI1G64430	Os03g0308100	 2e-172
127-318:	BRADI1G64440	Os03g0308000	      0
127-319:	BRADI1G64460	Os03g0307800	      0
127-320:	BRADI1G64470	Os03g0307700	      0
127-321:	BRADI1G64480	Os03g0307400	 4e-156
127-322:	BRADI1G64487	Os03g0307200	 8e-161
127-323:	BRADI1G64507	Os03g0307100	      0
127-324:	BRADI1G64520	Os03g0307000	 9e-139
127-325:	BRADI1G64530	Os03g0306900	 1e-143
127-326:	BRADI1G64540	Os03g0306800	  3e-55
127-327:	BRADI1G64560	Os03g0305800	      0
127-328:	BRADI1G64580	Os03g0305700	      0
127-329:	BRADI1G64590	Os03g0305600	  2e-98
127-330:	BRADI1G64597	Os03g0305500	      0
127-331:	BRADI1G64610	Os03g0305400	  3e-85
127-332:	BRADI1G64620	Os03g0305200	  3e-72
127-333:	BRADI1G64630	Os03g0305000	      0
127-334:	BRADI1G64650	Os03g0304800	  2e-22
127-335:	BRADI1G64660	Os03g0304500	      0
127-336:	BRADI1G64670	Os03g0304100	  2e-67
127-337:	BRADI1G64700	Os03g0303100	 2e-127
127-338:	BRADI1G64710	Os03g0302800	  3e-75
127-339:	BRADI1G64720	Os03g0302700	  2e-57
127-340:	BRADI1G64730	Os03g0302500	  4e-36
127-341:	BRADI1G64740	Os03g0302200	 9e-155
127-342:	BRADI1G64750	Os03g0301950	 4e-102
127-343:	BRADI1G64770	Os03g0301800	      0
127-344:	BRADI1G64780	Os03g0301700	      0
127-345:	BRADI1G64800	Os03g0301500	 3e-102
127-346:	BRADI1G64810	Os03g0301400	 5e-163
127-347:	BRADI1G64817	Os03g0301200	 6e-174
127-348:	BRADI1G64830	Os03g0300900	      0
127-349:	BRADI1G64840	Os03g0300700	  5e-54
127-350:	BRADI1G64850	Os03g0300600	  4e-60
127-351:	BRADI1G64860	Os03g0300500	      0
127-352:	BRADI1G64880	Os03g0300400	  4e-80
127-353:	BRADI1G64927	Os03g0300300	      0
127-354:	BRADI1G64940	Os03g0300200	      0
127-355:	BRADI1G64950	Os03g0300000	      0
127-356:	BRADI1G64957	Os03g0299900	  2e-50
127-357:	BRADI1G64970	Os03g0299800	      0
127-358:	BRADI1G64980	Os03g0299600	  3e-43
127-359:	BRADI1G64987	Os03g0299200	      0
127-360:	BRADI1G65000	Os03g0298800	 5e-140
127-361:	BRADI1G65010	Os03g0298700	      0
127-362:	BRADI1G65060	Os03g0298600	  4e-71
127-363:	BRADI1G65070	Os03g0298400	      0
127-364:	BRADI1G65080	Os03g0298300	  4e-72
127-365:	BRADI1G65090	Os03g0298100	  2e-76
127-366:	BRADI1G65100	Os03g0297900	      0
127-367:	BRADI1G65110	Os03g0297800	      0
127-368:	BRADI1G65120	Os03g0297700	 3e-145
127-369:	BRADI1G65130	Os03g0297600	 1e-108
127-370:	BRADI1G65140	Os03g0297400	      0
127-371:	BRADI1G65150	Os03g0297100	 3e-128
127-372:	BRADI1G65157	Os03g0297000	 4e-107
127-373:	BRADI1G65170	Os03g0296800	      0
127-374:	BRADI1G65180	Os03g0296700	 5e-132
127-375:	BRADI1G65190	Os03g0296600	  1e-49
127-376:	BRADI1G65197	Os03g0296500	      0
127-377:	BRADI1G65210	Os03g0296400	      0
127-378:	BRADI1G65220	Os03g0296300	  3e-83
127-379:	BRADI1G65230	Os03g0296200	  4e-11
127-380:	BRADI1G65240	Os03g0296000	  2e-14
127-381:	BRADI1G65250	Os03g0295800	 7e-108
127-382:	BRADI1G65290	Os03g0295700	      0
127-383:	BRADI1G65300	Os03g0295600	      0
127-384:	BRADI1G65310	Os03g0295500	  3e-71
127-385:	BRADI1G65320	Os03g0294900	 4e-107
127-386:	BRADI1G65340	Os03g0294800	      0
127-387:	BRADI1G65350	Os03g0294700	      0
127-388:	BRADI1G65390	Os03g0294600	      0
127-389:	BRADI1G65420	Os03g0294200	      0
127-390:	BRADI1G65430	Os03g0294100	 1e-171
127-391:	BRADI1G65440	Os03g0293500	      0
127-392:	BRADI1G65450	Os03g0293400	      0
127-393:	BRADI1G65467	Os03g0293100	  6e-85
127-394:	BRADI1G65480	Os03g0293000	      0
127-395:	BRADI1G65490	Os03g0292800	  7e-95
127-396:	BRADI1G65500	Os03g0292700	 1e-126
127-397:	BRADI1G65510	Os03g0292200	      0
127-398:	BRADI1G65520	Os03g0292100	      0
127-399:	BRADI1G65530	Os03g0291800	      0
127-400:	BRADI1G65540	Os03g0291500	      0
127-401:	BRADI1G65550	Os03g0290900	      0
127-402:	BRADI1G65571	Os03g0290500	      0
127-403:	BRADI1G65580	Os03g0290300	      0
127-404:	BRADI1G65590	Os03g0289800	      0
127-405:	BRADI1G65600	Os03g0289400	 1e-108
127-406:	BRADI1G65610	Os03g0289300	      0
127-407:	BRADI1G65620	Os03g0289200	 2e-142
127-408:	BRADI1G65630	Os03g0289100	      0
127-409:	BRADI1G65637	Os03g0288900	 2e-155
127-410:	BRADI1G65650	Os03g0288800	      0
127-411:	BRADI1G65657	Os03g0288700	 8e-146
127-412:	BRADI1G65670	Os03g0288600	 2e-157
127-413:	BRADI1G65680	Os03g0288500	  1e-67
127-414:	BRADI1G65687	Os03g0288400	  2e-76
127-415:	BRADI1G65700	Os03g0288300	      0
127-416:	BRADI1G65710	Os03g0287900	  9e-78
127-417:	BRADI1G65750	Os03g0287800	 1e-152
127-418:	BRADI1G65760	Os03g0287400	  5e-84
127-419:	BRADI1G65767	Os03g0287100	  1e-57
127-420:	BRADI1G65780	Os03g0286900	  5e-27
127-421:	BRADI1G65785	Os03g0286500	 2e-148
127-422:	BRADI1G65790	Os03g0286300	      0
127-423:	BRADI1G65800	Os03g0286200	      0
127-424:	BRADI1G65810	Os03g0285800	      0
127-425:	BRADI1G65820	Os03g0285700	 4e-173
127-426:	BRADI1G65840	Os03g0285200	  6e-11
127-427:	BRADI1G65850	Os03g0285100	  4e-72
127-428:	BRADI1G65860	Os03g0284900	      0
127-429:	BRADI1G65870	Os03g0284800	      0
127-430:	BRADI1G65880	Os03g0284600	  1e-96
127-431:	BRADI1G65890	Os03g0284500	      0
127-432:	BRADI1G65900	Os03g0284400	 7e-131
127-433:	BRADI1G65910	Os03g0284100	      0
127-434:	BRADI1G65920	Os03g0284000	 3e-125
127-435:	BRADI1G65930	Os03g0283900	 1e-167
127-436:	BRADI1G65940	Os03g0283800	 5e-128
127-437:	BRADI1G65950	Os03g0283600	 2e-131
127-438:	BRADI1G65960	Os03g0283500	  3e-77
127-439:	BRADI1G66000	Os03g0283400	  2e-90
127-440:	BRADI1G66010	Os03g0283300	  9e-57
127-441:	BRADI1G66020	Os03g0283000	  9e-73
127-442:	BRADI1G66040	Os03g0282900	 6e-104
127-443:	BRADI1G66050	Os03g0282800	 4e-129
127-444:	BRADI1G66060	Os03g0282700	 5e-146
127-445:	BRADI1G66080	Os03g0282232	  7e-48
127-446:	BRADI1G66110	Os03g0281900	      0
127-447:	BRADI1G66130	Os03g0281800	  7e-18
127-448:	BRADI1G66150	Os03g0281600	      0
127-449:	BRADI1G66160	Os03g0281500	      0
127-450:	BRADI1G66190	Os03g0281300	      0
127-451:	BRADI1G66200	Os03g0281201	  1e-87
127-452:	BRADI1G66210	Os03g0281000	 1e-145
127-453:	BRADI1G66227	Os03g0280800	      0
127-454:	BRADI1G66240	Os03g0280700	      0
127-455:	BRADI1G66280	Os03g0280400	  2e-46
127-456:	BRADI1G66296	Os03g0279950	  5e-72
127-457:	BRADI1G66302	Os03g0279900	      0
127-458:	BRADI1G66310	Os03g0279832	  7e-24
127-459:	BRADI1G66330	Os03g0279700	  6e-61
127-460:	BRADI1G66340	Os03g0279600	 3e-102
127-461:	BRADI1G66350	Os03g0279400	      0
127-462:	BRADI1G66360	Os03g0279200	  3e-72
127-463:	BRADI1G66380	Os03g0279000	  9e-73
127-464:	BRADI1G66390	Os03g0278800	  5e-86
127-465:	BRADI1G66400	Os03g0278700	      0
127-466:	BRADI1G66410	Os03g0278500	      0
127-467:	BRADI1G66420	Os03g0278400	      0
127-468:	BRADI1G66430	Os03g0278300	 6e-102
127-469:	BRADI1G66440	Os03g0278000	      0
127-470:	BRADI1G66450	Os03g0277600	 3e-109
127-471:	BRADI1G66460	Os03g0277500	  3e-81
127-472:	BRADI1G66470	Os03g0277300	      0
127-473:	BRADI1G66480	Os03g0277100	 5e-155
127-474:	BRADI1G66490	Os03g0277000	      0
127-475:	BRADI1G66497	Os03g0276900	      0
127-476:	BRADI1G66560	Os03g0276800	      0
127-477:	BRADI1G66580	Os03g0276600	 7e-175
127-478:	BRADI1G66590	Os03g0276500	      0
127-479:	BRADI1G66610	Os03g0275900	      0
127-480:	BRADI1G66620	Os03g0275500	      0
127-481:	BRADI1G66627	Os03g0275400	      0
127-482:	BRADI1G66640	Os03g0275300	      0
127-483:	BRADI1G66650	Os03g0275100	      0
127-484:	BRADI1G66660	Os03g0274800	      0
127-485:	BRADI1G66670	Os03g0274700	 5e-134
127-486:	BRADI1G66677	Os03g0274300	      0
127-487:	BRADI1G66687	Os03g0274000	      0
127-488:	BRADI1G66710	Os03g0273800	 3e-180
127-489:	BRADI1G66720	Os03g0273200	      0
127-490:	BRADI1G66730	Os03g0272900	  1e-41
127-491:	BRADI1G66750	Os03g0272400	 7e-106
127-492:	BRADI1G66760	Os03g0272300	 1e-150
127-493:	BRADI1G66770	Os03g0271900	      0
127-494:	BRADI1G66780	Os03g0271600	 2e-159
127-495:	BRADI1G66790	Os03g0271500	  1e-37
127-496:	BRADI1G66800	Os03g0271400	      0
127-497:	BRADI1G66810	Os03g0271300	      0
127-498:	BRADI1G66820	Os03g0271200	      0
127-499:	BRADI1G66830	Os03g0271100	      0
127-500:	BRADI1G66840	Os03g0270800	  2e-33
127-501:	BRADI1G66850	Os03g0270700	      0
127-502:	BRADI1G66860	Os03g0270500	 5e-128
127-503:	BRADI1G66870	Os03g0270200	 2e-119
127-504:	BRADI1G66880	Os03g0270000	 1e-105
127-505:	BRADI1G66890	Os03g0269900	      0
127-506:	BRADI1G66900	Os03g0268900	 4e-156
127-507:	BRADI1G66920	Os03g0268600	      0
127-508:	BRADI1G66930	Os03g0268400	      0
127-509:	BRADI1G66940	Os03g0268300	      0
127-510:	BRADI1G66950	Os03g0268200	      0
127-511:	BRADI1G66960	Os03g0268100	      0
127-512:	BRADI1G66970	Os03g0268000	      0
127-513:	BRADI1G66980	Os03g0267800	      0
127-514:	BRADI1G66990	Os03g0267700	      0
127-515:	BRADI1G67000	Os03g0267600	      0
127-516:	BRADI1G67010	Os03g0267500	      0
127-517:	BRADI1G67020	Os03g0267300	      0
127-518:	BRADI1G67050	Os03g0266800	      0
127-519:	BRADI1G67060	Os03g0266700	      0
127-520:	BRADI1G67090	Os03g0266200	 1e-171
127-521:	BRADI1G67100	Os03g0266100	 5e-119
127-522:	BRADI1G67110	Os03g0266000	 7e-125
127-523:	BRADI1G67120	Os03g0265900	  1e-95
127-524:	BRADI1G67127	Os03g0265800	  3e-57
127-525:	BRADI1G67140	Os03g0265666	  3e-24
127-526:	BRADI1G67145	Os03g0265600	  1e-48
127-527:	BRADI1G67160	Os03g0265500	      0
127-528:	BRADI1G67170	Os03g0265400	 6e-161
127-529:	BRADI1G67180	Os03g0265300	      0
127-530:	BRADI1G67190	Os03g0265200	 1e-111
127-531:	BRADI1G67200	Os03g0265100	      0
127-532:	BRADI1G67210	Os03g0264800	      0
127-533:	BRADI1G67220	Os03g0264700	      0
127-534:	BRADI1G67230	Os03g0264600	 2e-177
127-535:	BRADI1G67240	Os03g0264400	      0
127-536:	BRADI1G67247	Os03g0264300	      0
127-537:	BRADI1G67260	Os03g0264000	      0
127-538:	BRADI1G67270	Os03g0263900	      0
127-539:	BRADI1G67280	Os03g0263800	      0
127-540:	BRADI1G67290	Os03g0263700	  6e-47
127-541:	BRADI1G67310	Os03g0263600	      0
127-542:	BRADI1G67320	Os03g0263500	 2e-144
127-543:	BRADI1G67340	Os03g0263300	      0
127-544:	BRADI1G67350	Os03g0263000	  1e-58
127-545:	BRADI1G67360	Os03g0262900	      0
127-546:	BRADI1G67370	Os03g0262700	 9e-120
127-547:	BRADI1G67380	Os03g0262400	 8e-129
127-548:	BRADI1G67387	Os03g0262300	      0
127-549:	BRADI1G67397	Os03g0262200	      0
127-550:	BRADI1G67410	Os03g0262100	 3e-111
127-551:	BRADI1G67420	Os03g0262000	      0
127-552:	BRADI1G67430	Os03g0261900	      0
127-553:	BRADI1G67440	Os03g0261800	  1e-86
127-554:	BRADI1G67450	Os03g0261500	 1e-168
127-555:	BRADI1G67460	Os03g0261100	  1e-71
127-556:	BRADI1G67500	Os03g0260600	 9e-138
127-557:	BRADI1G67510	Os03g0260100	  2e-81
127-558:	BRADI1G67517	Os03g0260000	      0
127-559:	BRADI1G67530	Os03g0259900	      0
127-560:	BRADI1G67540	Os03g0259700	      0
127-561:	BRADI1G67560	Os03g0259400	      0
127-562:	BRADI1G67570	Os03g0259300	      0
127-563:	BRADI1G67580	Os03g0259100	  4e-54
127-564:	BRADI1G67590	Os03g0258900	      0
127-565:	BRADI1G67600	Os03g0258200	      0
127-566:	BRADI1G67630	Os03g0257900	  4e-55
127-567:	BRADI1G67640	Os03g0257500	  4e-64
127-568:	BRADI1G67680	Os03g0257000	 6e-114
127-569:	BRADI1G67687	Os03g0256800	      0
127-570:	BRADI1G67700	Os03g0256400	      0
127-571:	BRADI1G67720	Os03g0255900	  1e-43
127-572:	BRADI1G67730	Os03g0255500	      0
127-573:	BRADI1G67740	Os03g0255400	      0
127-574:	BRADI1G67750	Os03g0255200	 6e-165
127-575:	BRADI1G67760	Os03g0255100	      0
127-576:	BRADI1G67770	Os03g0255000	      0
127-577:	BRADI1G67780	Os03g0254900	      0
127-578:	BRADI1G67790	Os03g0254800	      0
127-579:	BRADI1G67800	Os03g0254700	      0
127-580:	BRADI1G67810	Os03g0254400	      0
127-581:	BRADI1G67830	Os03g0254200	  2e-41
127-582:	BRADI1G67840	Os03g0254000	      0
127-583:	BRADI1G67850	Os03g0253800	  2e-60
127-584:	BRADI1G67870	Os03g0253600	 1e-168
127-585:	BRADI1G67880	Os03g0253500	      0
127-586:	BRADI1G67887	Os03g0253200	      0
127-587:	BRADI1G67900	Os03g0253100	      0
127-588:	BRADI1G67910	Os03g0252900	  3e-29
127-589:	BRADI1G67920	Os03g0252800	      0
127-590:	BRADI1G67930	Os03g0252100	 2e-178
127-591:	BRADI1G67936	Os03g0251800	      0
127-592:	BRADI1G67942	Os03g0251700	      0
127-593:	BRADI1G67950	Os03g0251600	      0
127-594:	BRADI1G67960	Os03g0251500	      0
127-595:	BRADI1G67980	Os03g0251350	  2e-98
127-596:	BRADI1G68000	Os03g0250200	 2e-143
127-597:	BRADI1G68010	Os03g0250000	 1e-137
127-598:	BRADI1G68020	Os03g0249900	  6e-77
127-599:	BRADI1G68030	Os03g0249700	  8e-51
127-600:	BRADI1G68040	Os03g0249500	      0
127-601:	BRADI1G68050	Os03g0249300	 2e-116
127-602:	BRADI1G68060	Os03g0249200	 2e-137
127-603:	BRADI1G68070	Os03g0249100	      0
127-604:	BRADI1G68080	Os03g0248600	      0
127-605:	BRADI1G68090	Os03g0248200	      0
127-606:	BRADI1G68110	Os03g0248000	      0
127-607:	BRADI1G68120	Os03g0247900	      0
127-608:	BRADI1G68130	Os03g0247200	  2e-15
127-609:	BRADI1G68140	Os03g0247100	      0
127-610:	BRADI1G68160	Os03g0247000	 2e-131
127-611:	BRADI1G68170	Os03g0246900	  3e-92
127-612:	BRADI1G68180	Os03g0246800	      0
## Alignment 128: score=29666.0 e_value=0 N=608 BdChr1&OsChr3 minus
128-  0:	BRADI1G01350	Os03g0854500	 1e-120
128-  1:	BRADI1G01420	Os03g0851900	      0
128-  2:	BRADI1G01460	Os03g0851800	      0
128-  3:	BRADI1G01480	Os03g0851700	 9e-165
128-  4:	BRADI1G01487	Os03g0851600	      0
128-  5:	BRADI1G01500	Os03g0851500	  1e-85
128-  6:	BRADI1G01520	Os03g0851400	 6e-108
128-  7:	BRADI1G01560	Os03g0851300	      0
128-  8:	BRADI1G01570	Os03g0851200	  4e-72
128-  9:	BRADI1G01580	Os03g0851100	      0
128- 10:	BRADI1G01600	Os03g0851000	  3e-99
128- 11:	BRADI1G01610	Os03g0850900	  1e-51
128- 12:	BRADI1G01620	Os03g0850800	  9e-87
128- 13:	BRADI1G01630	Os03g0850700	 8e-126
128- 14:	BRADI1G01660	Os03g0850600	 9e-126
128- 15:	BRADI1G01805	Os03g0848200	  3e-77
128- 16:	BRADI1G01820	Os03g0847900	  5e-48
128- 17:	BRADI1G01830	Os03g0847800	  5e-07
128- 18:	BRADI1G01840	Os03g0847600	      0
128- 19:	BRADI1G01847	Os03g0845500	      0
128- 20:	BRADI1G01860	Os03g0845300	  2e-34
128- 21:	BRADI1G01870	Os03g0845000	      0
128- 22:	BRADI1G01880	Os03g0844900	 3e-148
128- 23:	BRADI1G01890	Os03g0844850	  3e-64
128- 24:	BRADI1G01910	Os03g0844800	  3e-13
128- 25:	BRADI1G01920	Os03g0844600	      0
128- 26:	BRADI1G01930	Os03g0844500	      0
128- 27:	BRADI1G01936	Os03g0844100	      0
128- 28:	BRADI1G01970	Os03g0844000	      0
128- 29:	BRADI1G01980	Os03g0843900	 3e-101
128- 30:	BRADI1G01990	Os03g0843700	      0
128- 31:	BRADI1G02000	Os03g0843600	      0
128- 32:	BRADI1G02020	Os03g0843500	      0
128- 33:	BRADI1G02030	Os03g0843400	  4e-82
128- 34:	BRADI1G02080	Os03g0843200	  4e-56
128- 35:	BRADI1G02100	Os03g0843100	 6e-136
128- 36:	BRADI1G02107	Os03g0842900	 2e-143
128- 37:	BRADI1G02117	Os03g0842700	  3e-73
128- 38:	BRADI1G02150	Os03g0841900	      0
128- 39:	BRADI1G02160	Os03g0841800	      0
128- 40:	BRADI1G02170	Os03g0841700	      0
128- 41:	BRADI1G02210	Os03g0841100	      0
128- 42:	BRADI1G02220	Os03g0840900	  2e-57
128- 43:	BRADI1G02270	Os03g0840200	      0
128- 44:	BRADI1G02280	Os03g0839900	      0
128- 45:	BRADI1G02300	Os03g0839800	  9e-19
128- 46:	BRADI1G02370	Os03g0839200	      0
128- 47:	BRADI1G02380	Os03g0839100	      0
128- 48:	BRADI1G02390	Os03g0839000	 7e-122
128- 49:	BRADI1G02400	Os03g0838900	 2e-115
128- 50:	BRADI1G02410	Os03g0838800	  1e-96
128- 51:	BRADI1G02430	Os03g0838500	  5e-42
128- 52:	BRADI1G02440	Os03g0838100	      0
128- 53:	BRADI1G02450	Os03g0837900	      0
128- 54:	BRADI1G02460	Os03g0837800	 4e-106
128- 55:	BRADI1G02490	Os03g0837300	      0
128- 56:	BRADI1G02510	Os03g0837100	      0
128- 57:	BRADI1G02517	Os03g0837000	  4e-20
128- 58:	BRADI1G02530	Os03g0836800	 4e-140
128- 59:	BRADI1G02540	Os03g0836500	  2e-32
128- 60:	BRADI1G02560	Os03g0836300	  3e-83
128- 61:	BRADI1G02570	Os03g0836200	  4e-77
128- 62:	BRADI1G02580	Os03g0836000	      0
128- 63:	BRADI1G02590	Os03g0835900	  8e-89
128- 64:	BRADI1G02597	Os03g0835600	      0
128- 65:	BRADI1G02630	Os03g0835400	      0
128- 66:	BRADI1G02680	Os03g0835100	      0
128- 67:	BRADI1G02690	Os03g0834050	 4e-145
128- 68:	BRADI1G02697	Os03g0834000	      0
128- 69:	BRADI1G02710	Os03g0833900	 2e-128
128- 70:	BRADI1G02720	Os03g0833800	      0
128- 71:	BRADI1G02730	Os03g0833700	      0
128- 72:	BRADI1G02750	Os03g0833600	  2e-80
128- 73:	BRADI1G02760	Os03g0833300	      0
128- 74:	BRADI1G02780	Os03g0833200	 1e-109
128- 75:	BRADI1G02790	Os03g0833100	 2e-131
128- 76:	BRADI1G02800	Os03g0832900	 1e-154
128- 77:	BRADI1G02803	Os03g0832800	  3e-99
128- 78:	BRADI1G02810	Os03g0832600	      0
128- 79:	BRADI1G02910	Os03g0832500	      0
128- 80:	BRADI1G02920	Os03g0832400	      0
128- 81:	BRADI1G02930	Os03g0832300	  9e-62
128- 82:	BRADI1G02940	Os03g0832200	      0
128- 83:	BRADI1G02950	Os03g0831900	 6e-111
128- 84:	BRADI1G02960	Os03g0831800	      0
128- 85:	BRADI1G02980	Os03g0831700	      0
128- 86:	BRADI1G02990	Os03g0831500	      0
128- 87:	BRADI1G03000	Os03g0831400	  3e-28
128- 88:	BRADI1G03010	Os03g0831300	 2e-105
128- 89:	BRADI1G03020	Os03g0831200	  3e-66
128- 90:	BRADI1G03030	Os03g0831100	      0
128- 91:	BRADI1G03040	Os03g0831000	  7e-74
128- 92:	BRADI1G03050	Os03g0830900	      0
128- 93:	BRADI1G03070	Os03g0830600	  2e-51
128- 94:	BRADI1G03090	Os03g0830200	  3e-72
128- 95:	BRADI1G03100	Os03g0829600	  1e-63
128- 96:	BRADI1G03110	Os03g0829100	 2e-136
128- 97:	BRADI1G03130	Os03g0829000	 1e-140
128- 98:	BRADI1G03200	Os03g0828600	      0
128- 99:	BRADI1G03220	Os03g0828100	  3e-96
128-100:	BRADI1G03250	Os03g0826600	      0
128-101:	BRADI1G03260	Os03g0826500	      0
128-102:	BRADI1G03270	Os03g0826400	 2e-107
128-103:	BRADI1G03350	Os03g0826300	      0
128-104:	BRADI1G03367	Os03g0825800	 3e-117
128-105:	BRADI1G03380	Os03g0825700	      0
128-106:	BRADI1G03390	Os03g0825600	      0
128-107:	BRADI1G03400	Os03g0825500	      0
128-108:	BRADI1G03410	Os03g0825400	  5e-49
128-109:	BRADI1G03420	Os03g0825300	      0
128-110:	BRADI1G03440	Os03g0824200	 3e-170
128-111:	BRADI1G03450	Os03g0824100	      0
128-112:	BRADI1G03460	Os03g0824000	  4e-33
128-113:	BRADI1G03480	Os03g0823800	      0
128-114:	BRADI1G03490	Os03g0823700	 1e-152
128-115:	BRADI1G03500	Os03g0823500	      0
128-116:	BRADI1G03510	Os03g0823400	  2e-35
128-117:	BRADI1G03530	Os03g0823100	 4e-171
128-118:	BRADI1G03537	Os03g0823000	      0
128-119:	BRADI1G03570	Os03g0822900	      0
128-120:	BRADI1G03580	Os03g0822800	  1e-66
128-121:	BRADI1G03590	Os03g0822700	      0
128-122:	BRADI1G03600	Os03g0822300	 9e-146
128-123:	BRADI1G03610	Os03g0822200	 1e-174
128-124:	BRADI1G03640	Os03g0822000	 7e-166
128-125:	BRADI1G03650	Os03g0821900	      0
128-126:	BRADI1G03660	Os03g0821800	      0
128-127:	BRADI1G03670	Os03g0821700	      0
128-128:	BRADI1G03680	Os03g0821550	  6e-18
128-129:	BRADI1G03690	Os03g0821300	      0
128-130:	BRADI1G03710	Os03g0821200	  2e-66
128-131:	BRADI1G03720	Os03g0821100	      0
128-132:	BRADI1G03730	Os03g0820900	      0
128-133:	BRADI1G03737	Os03g0820700	 2e-103
128-134:	BRADI1G03750	Os03g0820600	  6e-73
128-135:	BRADI1G03760	Os03g0820500	  4e-68
128-136:	BRADI1G03770	Os03g0820300	  5e-31
128-137:	BRADI1G03800	Os03g0820100	      0
128-138:	BRADI1G03820	Os03g0819900	 4e-152
128-139:	BRADI1G03827	Os03g0819700	 1e-146
128-140:	BRADI1G03840	Os03g0819600	 8e-119
128-141:	BRADI1G03850	Os03g0819400	  6e-98
128-142:	BRADI1G03860	Os03g0819100	      0
128-143:	BRADI1G03880	Os03g0818800	 3e-162
128-144:	BRADI1G03900	Os03g0818300	 2e-120
128-145:	BRADI1G03910	Os03g0818200	      0
128-146:	BRADI1G03920	Os03g0818100	      0
128-147:	BRADI1G03930	Os03g0818000	 5e-125
128-148:	BRADI1G03940	Os03g0817800	 1e-169
128-149:	BRADI1G03970	Os03g0817500	 4e-154
128-150:	BRADI1G03980	Os03g0817200	      0
128-151:	BRADI1G04000	Os03g0816900	      0
128-152:	BRADI1G04010	Os03g0816700	  4e-48
128-153:	BRADI1G04030	Os03g0816500	  2e-82
128-154:	BRADI1G04060	Os03g0816400	      0
128-155:	BRADI1G04070	Os03g0816200	  3e-21
128-156:	BRADI1G04080	Os03g0816100	      0
128-157:	BRADI1G04090	Os03g0816000	  3e-65
128-158:	BRADI1G04097	Os03g0815900	      0
128-159:	BRADI1G04110	Os03g0815800	  5e-60
128-160:	BRADI1G04120	Os03g0815700	 9e-175
128-161:	BRADI1G04130	Os03g0815400	  7e-99
128-162:	BRADI1G04140	Os03g0815200	      0
128-163:	BRADI1G04150	Os03g0815100	 6e-154
128-164:	BRADI1G04170	Os03g0812400	  3e-33
128-165:	BRADI1G04180	Os03g0812200	 2e-151
128-166:	BRADI1G04210	Os03g0812000	      0
128-167:	BRADI1G04220	Os03g0811900	 3e-133
128-168:	BRADI1G04232	Os03g0811800	  3e-30
128-169:	BRADI1G04240	Os03g0811700	  2e-81
128-170:	BRADI1G04250	Os03g0811600	 1e-129
128-171:	BRADI1G04260	Os03g0811550	 1e-127
128-172:	BRADI1G04270	Os03g0811500	      0
128-173:	BRADI1G04280	Os03g0811400	  4e-66
128-174:	BRADI1G04292	Os03g0811200	      0
128-175:	BRADI1G04300	Os03g0811100	      0
128-176:	BRADI1G04310	Os03g0810900	      0
128-177:	BRADI1G04320	Os03g0810800	 3e-165
128-178:	BRADI1G04330	Os03g0810600	      0
128-179:	BRADI1G04370	Os03g0809000	  1e-70
128-180:	BRADI1G04597	Os03g0808100	      0
128-181:	BRADI1G04610	Os03g0808000	 1e-175
128-182:	BRADI1G04620	Os03g0807900	  5e-95
128-183:	BRADI1G04660	Os03g0807800	 5e-166
128-184:	BRADI1G04670	Os03g0807700	      0
128-185:	BRADI1G04690	Os03g0807500	  2e-71
128-186:	BRADI1G04710	Os03g0807200	 5e-128
128-187:	BRADI1G04720	Os03g0807100	      0
128-188:	BRADI1G04730	Os03g0807000	  6e-29
128-189:	BRADI1G04740	Os03g0806900	  1e-68
128-190:	BRADI1G04750	Os03g0806800	  3e-36
128-191:	BRADI1G04760	Os03g0806700	      0
128-192:	BRADI1G04780	Os03g0806600	  1e-69
128-193:	BRADI1G04790	Os03g0806500	 8e-144
128-194:	BRADI1G04800	Os03g0806400	  6e-23
128-195:	BRADI1G04810	Os03g0805700	      0
128-196:	BRADI1G04830	Os03g0805500	  3e-48
128-197:	BRADI1G04840	Os03g0805400	      0
128-198:	BRADI1G04850	Os03g0805300	      0
128-199:	BRADI1G04860	Os03g0805200	      0
128-200:	BRADI1G04870	Os03g0805100	      0
128-201:	BRADI1G04880	Os03g0804900	      0
128-202:	BRADI1G04907	Os03g0804500	 4e-112
128-203:	BRADI1G04917	Os03g0804400	      0
128-204:	BRADI1G04930	Os03g0804200	  2e-65
128-205:	BRADI1G04940	Os03g0804100	  1e-95
128-206:	BRADI1G04957	Os03g0803900	      0
128-207:	BRADI1G04980	Os03g0803700	      0
128-208:	BRADI1G05000	Os03g0803500	      0
128-209:	BRADI1G05010	Os03g0803200	  3e-24
128-210:	BRADI1G05020	Os03g0803100	  5e-06
128-211:	BRADI1G05030	Os03g0803000	 4e-133
128-212:	BRADI1G05037	Os03g0802900	 3e-116
128-213:	BRADI1G05060	Os03g0802700	 4e-126
128-214:	BRADI1G05070	Os03g0802300	      0
128-215:	BRADI1G05100	Os03g0801900	 3e-148
128-216:	BRADI1G05110	Os03g0801800	      0
128-217:	BRADI1G05116	Os03g0801700	      0
128-218:	BRADI1G05122	Os03g0801600	      0
128-219:	BRADI1G05130	Os03g0800800	      0
128-220:	BRADI1G05140	Os03g0800700	  6e-24
128-221:	BRADI1G05156	Os03g0800500	 1e-136
128-222:	BRADI1G05162	Os03g0800200	      0
128-223:	BRADI1G05170	Os03g0800100	 6e-180
128-224:	BRADI1G05180	Os03g0800000	      0
128-225:	BRADI1G05190	Os03g0799900	 4e-136
128-226:	BRADI1G05240	Os03g0799700	      0
128-227:	BRADI1G05247	Os03g0799600	  1e-70
128-228:	BRADI1G05260	Os03g0799500	 9e-125
128-229:	BRADI1G05270	Os03g0799400	  4e-10
128-230:	BRADI1G05310	Os03g0799200	      0
128-231:	BRADI1G05320	Os03g0799100	 2e-180
128-232:	BRADI1G05330	Os03g0799000	  8e-40
128-233:	BRADI1G05340	Os03g0798600	  4e-91
128-234:	BRADI1G05350	Os03g0798500	  6e-22
128-235:	BRADI1G05370	Os03g0798400	  2e-39
128-236:	BRADI1G05380	Os03g0798300	      0
128-237:	BRADI1G05390	Os03g0798200	 1e-170
128-238:	BRADI1G05410	Os03g0797800	  2e-56
128-239:	BRADI1G05420	Os03g0797700	 2e-136
128-240:	BRADI1G05430	Os03g0797600	 3e-141
128-241:	BRADI1G05450	Os03g0797000	 7e-123
128-242:	BRADI1G05480	Os03g0796900	      0
128-243:	BRADI1G05490	Os03g0796800	      0
128-244:	BRADI1G05500	Os03g0796600	 3e-172
128-245:	BRADI1G05510	Os03g0796501	      0
128-246:	BRADI1G05520	Os03g0796400	  1e-73
128-247:	BRADI1G05530	Os03g0796301	  1e-09
128-248:	BRADI1G05540	Os03g0796000	 3e-103
128-249:	BRADI1G05550	Os03g0795900	      0
128-250:	BRADI1G05560	Os03g0795600	  8e-85
128-251:	BRADI1G05580	Os03g0795500	 6e-112
128-252:	BRADI1G05590	Os03g0795400	      0
128-253:	BRADI1G05600	Os03g0795300	      0
128-254:	BRADI1G05610	Os03g0795200	      0
128-255:	BRADI1G05620	Os03g0795100	  4e-47
128-256:	BRADI1G05630	Os03g0795000	      0
128-257:	BRADI1G05650	Os03g0794900	      0
128-258:	BRADI1G05660	Os03g0794800	      0
128-259:	BRADI1G05670	Os03g0794700	 6e-106
128-260:	BRADI1G05680	Os03g0794500	      0
128-261:	BRADI1G05817	Os03g0794200	  1e-93
128-262:	BRADI1G05830	Os03g0794000	  3e-52
128-263:	BRADI1G05837	Os03g0793900	  9e-07
128-264:	BRADI1G05850	Os03g0793800	  3e-37
128-265:	BRADI1G05910	Os03g0793700	 4e-166
128-266:	BRADI1G05920	Os03g0793600	      0
128-267:	BRADI1G05930	Os03g0793500	      0
128-268:	BRADI1G06040	Os03g0792900	  5e-91
128-269:	BRADI1G06050	Os03g0792800	      0
128-270:	BRADI1G06060	Os03g0792600	      0
128-271:	BRADI1G06070	Os03g0792500	      0
128-272:	BRADI1G06080	Os03g0792400	      0
128-273:	BRADI1G06090	Os03g0791800	 1e-107
128-274:	BRADI1G06100	Os03g0791700	      0
128-275:	BRADI1G06110	Os03g0791500	 2e-157
128-276:	BRADI1G06120	Os03g0791432	  8e-16
128-277:	BRADI1G06130	Os03g0791300	  1e-22
128-278:	BRADI1G06160	Os03g0790700	      0
128-279:	BRADI1G06230	Os03g0790600	      0
128-280:	BRADI1G06240	Os03g0790500	 5e-145
128-281:	BRADI1G06250	Os03g0789200	 1e-151
128-282:	BRADI1G06270	Os03g0789000	      0
128-283:	BRADI1G06290	Os03g0788600	      0
128-284:	BRADI1G06310	Os03g0788300	      0
128-285:	BRADI1G06320	Os03g0788200	  2e-68
128-286:	BRADI1G06330	Os03g0788100	  8e-73
128-287:	BRADI1G06340	Os03g0787300	      0
128-288:	BRADI1G06350	Os03g0787200	 4e-179
128-289:	BRADI1G06360	Os03g0787100	  6e-38
128-290:	BRADI1G06372	Os03g0787000	 1e-160
128-291:	BRADI1G06380	Os03g0786900	      0
128-292:	BRADI1G06400	Os03g0786600	      0
128-293:	BRADI1G06410	Os03g0786500	 9e-170
128-294:	BRADI1G06420	Os03g0786400	  6e-51
128-295:	BRADI1G06430	Os03g0786100	      0
128-296:	BRADI1G06440	Os03g0786000	 1e-106
128-297:	BRADI1G06450	Os03g0785900	  7e-98
128-298:	BRADI1G06460	Os03g0785800	  5e-60
128-299:	BRADI1G06470	Os03g0785500	      0
128-300:	BRADI1G06480	Os03g0785300	      0
128-301:	BRADI1G06490	Os03g0785200	 5e-161
128-302:	BRADI1G06510	Os03g0784900	  3e-83
128-303:	BRADI1G06530	Os03g0784800	      0
128-304:	BRADI1G06540	Os03g0784700	      0
128-305:	BRADI1G06570	Os03g0784500	 4e-126
128-306:	BRADI1G06580	Os03g0784400	      0
128-307:	BRADI1G06590	Os03g0784300	 4e-131
128-308:	BRADI1G06610	Os03g0784100	      0
128-309:	BRADI1G06620	Os03g0784000	      0
128-310:	BRADI1G06630	Os03g0783700	 4e-115
128-311:	BRADI1G06640	Os03g0783000	      0
128-312:	BRADI1G06650	Os03g0782900	 5e-154
128-313:	BRADI1G06670	Os03g0782500	 6e-161
128-314:	BRADI1G06680	Os03g0782400	  1e-17
128-315:	BRADI1G06700	Os03g0781700	 7e-148
128-316:	BRADI1G06710	Os03g0781600	  1e-19
128-317:	BRADI1G06750	Os03g0781400	 5e-145
128-318:	BRADI1G06760	Os03g0781300	  1e-39
128-319:	BRADI1G06766	Os03g0781100	      0
128-320:	BRADI1G06772	Os03g0781000	  3e-40
128-321:	BRADI1G06780	Os03g0780900	 1e-176
128-322:	BRADI1G06790	Os03g0780800	 2e-156
128-323:	BRADI1G06800	Os03g0780600	      0
128-324:	BRADI1G06810	Os03g0780500	      0
128-325:	BRADI1G06820	Os03g0780400	 3e-100
128-326:	BRADI1G06830	Os03g0780200	  2e-24
128-327:	BRADI1G06840	Os03g0778400	 2e-111
128-328:	BRADI1G06890	Os03g0778100	 3e-115
128-329:	BRADI1G06900	Os03g0778000	 6e-153
128-330:	BRADI1G06907	Os03g0777700	      0
128-331:	BRADI1G06917	Os03g0777600	 2e-149
128-332:	BRADI1G06930	Os03g0777500	 3e-101
128-333:	BRADI1G06960	Os03g0777100	      0
128-334:	BRADI1G06970	Os03g0777000	 2e-143
128-335:	BRADI1G06980	Os03g0776900	  1e-69
128-336:	BRADI1G06990	Os03g0776400	 2e-136
128-337:	BRADI1G07027	Os03g0775900	  3e-43
128-338:	BRADI1G07060	Os03g0775700	      0
128-339:	BRADI1G07070	Os03g0775600	      0
128-340:	BRADI1G07080	Os03g0775500	 2e-102
128-341:	BRADI1G07090	Os03g0775400	      0
128-342:	BRADI1G07100	Os03g0775300	      0
128-343:	BRADI1G07110	Os03g0775200	      0
128-344:	BRADI1G07120	Os03g0775000	      0
128-345:	BRADI1G07132	Os03g0774400	  1e-82
128-346:	BRADI1G07140	Os03g0774300	      0
128-347:	BRADI1G07150	Os03g0774200	 2e-142
128-348:	BRADI1G07170	Os03g0773800	      0
128-349:	BRADI1G07180	Os03g0773700	      0
128-350:	BRADI1G07190	Os03g0773600	      0
128-351:	BRADI1G07200	Os03g0773300	      0
128-352:	BRADI1G07210	Os03g0773150	  2e-35
128-353:	BRADI1G07220	Os03g0773000	      0
128-354:	BRADI1G07230	Os03g0772800	  8e-48
128-355:	BRADI1G07247	Os03g0771500	 2e-105
128-356:	BRADI1G07260	Os03g0771100	 1e-173
128-357:	BRADI1G07270	Os03g0770900	      0
128-358:	BRADI1G07277	Os03g0770800	      0
128-359:	BRADI1G07310	Os03g0770000	  1e-30
128-360:	BRADI1G07320	Os03g0769900	 1e-175
128-361:	BRADI1G07330	Os03g0769700	  1e-36
128-362:	BRADI1G07340	Os03g0769600	      0
128-363:	BRADI1G07350	Os03g0769500	  1e-77
128-364:	BRADI1G07360	Os03g0769400	      0
128-365:	BRADI1G07370	Os03g0769100	 2e-106
128-366:	BRADI1G07380	Os03g0769050	      0
128-367:	BRADI1G07390	Os03g0769000	      0
128-368:	BRADI1G07420	Os03g0768900	  1e-52
128-369:	BRADI1G07430	Os03g0767900	  7e-79
128-370:	BRADI1G07440	Os03g0767800	  2e-71
128-371:	BRADI1G07450	Os03g0767700	 4e-126
128-372:	BRADI1G07457	Os03g0767600	      0
128-373:	BRADI1G07470	Os03g0767500	 2e-135
128-374:	BRADI1G07480	Os03g0767000	      0
128-375:	BRADI1G07490	Os03g0766900	 9e-174
128-376:	BRADI1G07495	Os03g0766800	  1e-16
128-377:	BRADI1G07500	Os03g0766600	  3e-10
128-378:	BRADI1G07510	Os03g0766500	  6e-66
128-379:	BRADI1G07520	Os03g0766000	 5e-162
128-380:	BRADI1G07530	Os03g0765900	  4e-57
128-381:	BRADI1G07540	Os03g0765800	      0
128-382:	BRADI1G07550	Os03g0765400	 8e-101
128-383:	BRADI1G07570	Os03g0765200	      0
128-384:	BRADI1G07577	Os03g0765100	 2e-112
128-385:	BRADI1G07590	Os03g0765000	 2e-180
128-386:	BRADI1G07600	Os03g0764900	  5e-99
128-387:	BRADI1G07620	Os03g0764800	      0
128-388:	BRADI1G07630	Os03g0764600	 1e-126
128-389:	BRADI1G07640	Os03g0764450	 1e-118
128-390:	BRADI1G07650	Os03g0764300	      0
128-391:	BRADI1G07660	Os03g0764100	  7e-89
128-392:	BRADI1G07737	Os03g0764000	 5e-133
128-393:	BRADI1G07750	Os03g0763000	      0
128-394:	BRADI1G07760	Os03g0762900	      0
128-395:	BRADI1G07780	Os03g0762300	 3e-109
128-396:	BRADI1G07797	Os03g0762100	  5e-32
128-397:	BRADI1G07810	Os03g0762000	  7e-59
128-398:	BRADI1G07820	Os03g0761900	 4e-144
128-399:	BRADI1G07830	Os03g0761700	      0
128-400:	BRADI1G07840	Os03g0761500	      0
128-401:	BRADI1G07850	Os03g0761300	      0
128-402:	BRADI1G07860	Os03g0761200	      0
128-403:	BRADI1G07870	Os03g0761100	      0
128-404:	BRADI1G07880	Os03g0761000	  9e-46
128-405:	BRADI1G07890	Os03g0760800	  1e-37
128-406:	BRADI1G07910	Os03g0760700	      0
128-407:	BRADI1G07920	Os03g0760600	      0
128-408:	BRADI1G07930	Os03g0760000	 6e-138
128-409:	BRADI1G07936	Os03g0759700	  3e-80
128-410:	BRADI1G07942	Os03g0759600	      0
128-411:	BRADI1G07950	Os03g0759500	      0
128-412:	BRADI1G07960	Os03g0759000	      0
128-413:	BRADI1G07970	Os03g0758950	 1e-103
128-414:	BRADI1G07980	Os03g0758900	      0
128-415:	BRADI1G07987	Os03g0758700	  2e-97
128-416:	BRADI1G08000	Os03g0758600	      0
128-417:	BRADI1G08030	Os03g0758500	  3e-66
128-418:	BRADI1G08040	Os03g0758400	 3e-134
128-419:	BRADI1G08060	Os03g0758300	      0
128-420:	BRADI1G08070	Os03g0758100	      0
128-421:	BRADI1G08106	Os03g0758000	  3e-83
128-422:	BRADI1G08120	Os03g0757900	      0
128-423:	BRADI1G08140	Os03g0757100	 3e-137
128-424:	BRADI1G08200	Os03g0756800	  4e-61
128-425:	BRADI1G08210	Os03g0756700	 1e-141
128-426:	BRADI1G08217	Os03g0756400	      0
128-427:	BRADI1G08230	Os03g0756300	  9e-66
128-428:	BRADI1G08240	Os03g0756200	      0
128-429:	BRADI1G08260	Os03g0755700	  2e-59
128-430:	BRADI1G08270	Os03g0755600	  1e-61
128-431:	BRADI1G08280	Os03g0755100	      0
128-432:	BRADI1G08287	Os03g0755000	      0
128-433:	BRADI1G08294	Os03g0754900	      0
128-434:	BRADI1G08301	Os03g0754800	      0
128-435:	BRADI1G08326	Os03g0753100	 2e-119
128-436:	BRADI1G08340	Os03g0752800	 7e-134
128-437:	BRADI1G08350	Os03g0752700	 7e-176
128-438:	BRADI1G08380	Os03g0752300	      0
128-439:	BRADI1G08390	Os03g0752200	      0
128-440:	BRADI1G08400	Os03g0752100	 4e-124
128-441:	BRADI1G08410	Os03g0751600	  6e-35
128-442:	BRADI1G08420	Os03g0751100	      0
128-443:	BRADI1G08440	Os03g0751000	  1e-68
128-444:	BRADI1G08460	Os03g0750900	  4e-95
128-445:	BRADI1G08470	Os03g0750800	      0
128-446:	BRADI1G08480	Os03g0750700	      0
128-447:	BRADI1G08490	Os03g0750500	  6e-07
128-448:	BRADI1G08500	Os03g0750300	      0
128-449:	BRADI1G08510	Os03g0750100	 1e-114
128-450:	BRADI1G08530	Os03g0749900	 3e-117
128-451:	BRADI1G08540	Os03g0749800	      0
128-452:	BRADI1G08570	Os03g0749300	      0
128-453:	BRADI1G08597	Os03g0748900	 5e-171
128-454:	BRADI1G08607	Os03g0748800	      0
128-455:	BRADI1G08620	Os03g0748700	      0
128-456:	BRADI1G08627	Os03g0748600	  1e-69
128-457:	BRADI1G08640	Os03g0748500	 6e-116
128-458:	BRADI1G08660	Os03g0748400	      0
128-459:	BRADI1G08680	Os03g0748300	 3e-163
128-460:	BRADI1G08690	Os03g0748200	 1e-161
128-461:	BRADI1G08697	Os03g0748100	 1e-136
128-462:	BRADI1G08710	Os03g0747900	      0
128-463:	BRADI1G08720	Os03g0747700	  2e-65
128-464:	BRADI1G08727	Os03g0747600	      0
128-465:	BRADI1G08740	Os03g0747500	  3e-16
128-466:	BRADI1G08750	Os03g0747400	  2e-51
128-467:	BRADI1G08760	Os03g0747300	      0
128-468:	BRADI1G08780	Os03g0747200	      0
128-469:	BRADI1G08790	Os03g0747100	 7e-154
128-470:	BRADI1G08800	Os03g0746900	  5e-35
128-471:	BRADI1G08810	Os03g0746800	      0
128-472:	BRADI1G08820	Os03g0746700	  2e-70
128-473:	BRADI1G08830	Os03g0746600	      0
128-474:	BRADI1G08840	Os03g0746400	      0
128-475:	BRADI1G08870	Os03g0745600	 7e-160
128-476:	BRADI1G08900	Os03g0744800	 4e-141
128-477:	BRADI1G08907	Os03g0744700	 1e-172
128-478:	BRADI1G08917	Os03g0744650	      0
128-479:	BRADI1G08930	Os03g0744600	 3e-156
128-480:	BRADI1G08977	Os03g0744300	      0
128-481:	BRADI1G09030	Os03g0743900	      0
128-482:	BRADI1G09040	Os03g0743500	  4e-99
128-483:	BRADI1G09060	Os03g0743400	  3e-93
128-484:	BRADI1G09080	Os03g0743200	      0
128-485:	BRADI1G09090	Os03g0742900	  1e-92
128-486:	BRADI1G09100	Os03g0742800	      0
128-487:	BRADI1G09120	Os03g0742400	 7e-156
128-488:	BRADI1G09130	Os03g0742300	  2e-54
128-489:	BRADI1G09140	Os03g0741700	  3e-65
128-490:	BRADI1G09150	Os03g0741600	  3e-94
128-491:	BRADI1G09160	Os03g0741500	 2e-145
128-492:	BRADI1G09170	Os03g0741400	      0
128-493:	BRADI1G09177	Os03g0741100	 4e-114
128-494:	BRADI1G09187	Os03g0740800	 6e-167
128-495:	BRADI1G09200	Os03g0740700	      0
128-496:	BRADI1G09210	Os03g0740600	      0
128-497:	BRADI1G09220	Os03g0740200	  8e-56
128-498:	BRADI1G09240	Os03g0739700	 1e-119
128-499:	BRADI1G09250	Os03g0738700	      0
128-500:	BRADI1G09260	Os03g0738600	      0
128-501:	BRADI1G09300	Os03g0738400	      0
128-502:	BRADI1G09310	Os03g0738200	  1e-93
128-503:	BRADI1G09320	Os03g0738000	      0
128-504:	BRADI1G09327	Os03g0737900	      0
128-505:	BRADI1G09340	Os03g0737800	      0
128-506:	BRADI1G09350	Os03g0737701	      0
128-507:	BRADI1G09370	Os03g0737600	      0
128-508:	BRADI1G09380	Os03g0737300	  5e-92
128-509:	BRADI1G09390	Os03g0737200	      0
128-510:	BRADI1G09400	Os03g0737000	 8e-140
128-511:	BRADI1G09410	Os03g0736900	  3e-75
128-512:	BRADI1G09420	Os03g0736700	 1e-124
128-513:	BRADI1G09430	Os03g0736600	  3e-76
128-514:	BRADI1G09440	Os03g0736500	 2e-177
128-515:	BRADI1G09450	Os03g0736400	 7e-156
128-516:	BRADI1G09460	Os03g0736300	      0
128-517:	BRADI1G09470	Os03g0736200	      0
128-518:	BRADI1G09480	Os03g0735900	      0
128-519:	BRADI1G09507	Os03g0735300	  7e-86
128-520:	BRADI1G09520	Os03g0735200	 2e-170
128-521:	BRADI1G09530	Os03g0735100	      0
128-522:	BRADI1G09537	Os03g0735000	      0
128-523:	BRADI1G09550	Os03g0734900	 4e-131
128-524:	BRADI1G09560	Os03g0734700	      0
128-525:	BRADI1G09570	Os03g0734500	  1e-26
128-526:	BRADI1G09577	Os03g0734400	  3e-67
128-527:	BRADI1G09600	Os03g0733900	  1e-09
128-528:	BRADI1G09650	Os03g0733400	      0
128-529:	BRADI1G09710	Os03g0731900	      0
128-530:	BRADI1G09720	Os03g0731800	 3e-154
128-531:	BRADI1G09750	Os03g0731500	      0
128-532:	BRADI1G09760	Os03g0731100	  1e-58
128-533:	BRADI1G09770	Os03g0731050	      0
128-534:	BRADI1G09810	Os03g0730800	      0
128-535:	BRADI1G09820	Os03g0730400	 4e-131
128-536:	BRADI1G09830	Os03g0730200	  3e-31
128-537:	BRADI1G09840	Os03g0730000	      0
128-538:	BRADI1G09847	Os03g0729900	      0
128-539:	BRADI1G09860	Os03g0729800	      0
128-540:	BRADI1G09870	Os03g0729700	 3e-163
128-541:	BRADI1G09890	Os03g0729600	  2e-23
128-542:	BRADI1G09900	Os03g0729500	      0
128-543:	BRADI1G09910	Os03g0729200	  3e-96
128-544:	BRADI1G09940	Os03g0729100	 2e-102
128-545:	BRADI1G09950	Os03g0729000	      0
128-546:	BRADI1G09960	Os03g0728900	 2e-152
128-547:	BRADI1G09970	Os03g0728800	      0
128-548:	BRADI1G09980	Os03g0728600	  3e-31
128-549:	BRADI1G09990	Os03g0728200	      0
128-550:	BRADI1G10000	Os03g0728100	 8e-134
128-551:	BRADI1G10007	Os03g0727900	      0
128-552:	BRADI1G10017	Os03g0727800	 1e-164
128-553:	BRADI1G10030	Os03g0727600	      0
128-554:	BRADI1G10040	Os03g0727100	 4e-112
128-555:	BRADI1G10047	Os03g0727000	      0
128-556:	BRADI1G10060	Os03g0726900	  8e-48
128-557:	BRADI1G10070	Os03g0726800	      0
128-558:	BRADI1G10080	Os03g0726700	  1e-16
128-559:	BRADI1G10110	Os03g0726500	      0
128-560:	BRADI1G10120	Os03g0726400	 3e-159
128-561:	BRADI1G10130	Os03g0726300	      0
128-562:	BRADI1G10140	Os03g0726200	      0
128-563:	BRADI1G10150	Os03g0726100	      0
128-564:	BRADI1G10170	Os03g0725800	 3e-155
128-565:	BRADI1G10180	Os03g0725400	      0
128-566:	BRADI1G10190	Os03g0725300	      0
128-567:	BRADI1G10200	Os03g0725200	  5e-14
128-568:	BRADI1G10210	Os03g0725050	  3e-42
128-569:	BRADI1G10220	Os03g0725000	  4e-60
128-570:	BRADI1G10230	Os03g0724700	  3e-60
128-571:	BRADI1G10250	Os03g0724500	  5e-51
128-572:	BRADI1G10260	Os03g0724300	      0
128-573:	BRADI1G10270	Os03g0724100	 6e-172
128-574:	BRADI1G10290	Os03g0723700	  4e-23
128-575:	BRADI1G10300	Os03g0723600	      0
128-576:	BRADI1G10310	Os03g0723400	  1e-56
128-577:	BRADI1G10330	Os03g0723000	      0
128-578:	BRADI1G10340	Os03g0722600	      0
128-579:	BRADI1G10347	Os03g0722500	      0
128-580:	BRADI1G10360	Os03g0722400	      0
128-581:	BRADI1G10370	Os03g0722100	      0
128-582:	BRADI1G10380	Os03g0722000	 2e-172
128-583:	BRADI1G10420	Os03g0721400	 6e-103
128-584:	BRADI1G10440	Os03g0721300	      0
128-585:	BRADI1G10447	Os03g0721200	      0
128-586:	BRADI1G10470	Os03g0720800	 1e-120
128-587:	BRADI1G10480	Os03g0720300	      0
128-588:	BRADI1G10490	Os03g0719900	      0
128-589:	BRADI1G10500	Os03g0719850	      0
128-590:	BRADI1G10510	Os03g0719800	      0
128-591:	BRADI1G10530	Os03g0719500	      0
128-592:	BRADI1G10540	Os03g0719400	      0
128-593:	BRADI1G10550	Os03g0719300	      0
128-594:	BRADI1G10560	Os03g0719000	      0
128-595:	BRADI1G10580	Os03g0718800	  2e-48
128-596:	BRADI1G10590	Os03g0718600	 3e-137
128-597:	BRADI1G10610	Os03g0718500	  3e-84
128-598:	BRADI1G10630	Os03g0718100	      0
128-599:	BRADI1G10640	Os03g0717900	      0
128-600:	BRADI1G10660	Os03g0717700	      0
128-601:	BRADI1G10670	Os03g0717200	 2e-102
128-602:	BRADI1G10680	Os03g0716200	      0
128-603:	BRADI1G10697	Os03g0715500	      0
128-604:	BRADI1G10710	Os03g0715332	  2e-27
128-605:	BRADI1G10720	Os03g0714400	      0
128-606:	BRADI1G10760	Os03g0713600	      0
128-607:	BRADI1G10770	Os03g0713500	 1e-121
## Alignment 129: score=28289.0 e_value=0 N=579 BdChr1&OsChr3 minus
129-  0:	BRADI1G69320	Os03g0226200	  8e-99
129-  1:	BRADI1G69330	Os03g0225900	      0
129-  2:	BRADI1G69340	Os03g0225700	      0
129-  3:	BRADI1G69350	Os03g0225600	  2e-68
129-  4:	BRADI1G69360	Os03g0225500	      0
129-  5:	BRADI1G69380	Os03g0225200	      0
129-  6:	BRADI1G69400	Os03g0225100	      0
129-  7:	BRADI1G69407	Os03g0224700	      0
129-  8:	BRADI1G69420	Os03g0224300	      0
129-  9:	BRADI1G69480	Os03g0224200	      0
129- 10:	BRADI1G69490	Os03g0223900	      0
129- 11:	BRADI1G69510	Os03g0223800	  2e-19
129- 12:	BRADI1G69520	Os03g0223700	      0
129- 13:	BRADI1G69530	Os03g0223400	      0
129- 14:	BRADI1G69540	Os03g0223100	      0
129- 15:	BRADI1G69550	Os03g0223000	      0
129- 16:	BRADI1G69571	Os03g0222600	 5e-139
129- 17:	BRADI1G69580	Os03g0222100	      0
129- 18:	BRADI1G69590	Os03g0221800	      0
129- 19:	BRADI1G69600	Os03g0221700	      0
129- 20:	BRADI1G69610	Os03g0221500	      0
129- 21:	BRADI1G69617	Os03g0221300	      0
129- 22:	BRADI1G69627	Os03g0221200	      0
129- 23:	BRADI1G69637	Os03g0220100	      0
129- 24:	BRADI1G69650	Os03g0219900	 6e-139
129- 25:	BRADI1G69660	Os03g0219400	      0
129- 26:	BRADI1G69670	Os03g0219300	      0
129- 27:	BRADI1G69680	Os03g0219200	  2e-96
129- 28:	BRADI1G69690	Os03g0219100	      0
129- 29:	BRADI1G69700	Os03g0218500	      0
129- 30:	BRADI1G69710	Os03g0218400	      0
129- 31:	BRADI1G69720	Os03g0218300	  1e-72
129- 32:	BRADI1G69740	Os03g0217000	  6e-34
129- 33:	BRADI1G69747	Os03g0216900	 3e-142
129- 34:	BRADI1G69760	Os03g0216800	      0
129- 35:	BRADI1G69770	Os03g0216700	      0
129- 36:	BRADI1G69780	Os03g0216600	      0
129- 37:	BRADI1G69790	Os03g0216500	 4e-138
129- 38:	BRADI1G69800	Os03g0216400	      0
129- 39:	BRADI1G69810	Os03g0216300	      0
129- 40:	BRADI1G69820	Os03g0216000	  1e-94
129- 41:	BRADI1G69827	Os03g0215900	      0
129- 42:	BRADI1G69840	Os03g0215800	      0
129- 43:	BRADI1G69870	Os03g0215700	      0
129- 44:	BRADI1G69890	Os03g0215400	 1e-125
129- 45:	BRADI1G69900	Os03g0215200	 2e-117
129- 46:	BRADI1G69910	Os03g0215000	      0
129- 47:	BRADI1G69930	Os03g0214400	      0
129- 48:	BRADI1G69940	Os03g0214200	  1e-25
129- 49:	BRADI1G69980	Os03g0214100	      0
129- 50:	BRADI1G69990	Os03g0214000	      0
129- 51:	BRADI1G70000	Os03g0213900	 3e-124
129- 52:	BRADI1G70017	Os03g0213800	      0
129- 53:	BRADI1G70040	Os03g0213700	  2e-58
129- 54:	BRADI1G70050	Os03g0213600	 1e-172
129- 55:	BRADI1G70057	Os03g0213400	      0
129- 56:	BRADI1G70080	Os03g0213300	      0
129- 57:	BRADI1G70090	Os03g0213200	 8e-146
129- 58:	BRADI1G70160	Os03g0213100	      0
129- 59:	BRADI1G70170	Os03g0212800	      0
129- 60:	BRADI1G70180	Os03g0212700	      0
129- 61:	BRADI1G70210	Os03g0212600	 2e-157
129- 62:	BRADI1G70220	Os03g0212400	 2e-132
129- 63:	BRADI1G70250	Os03g0212200	  1e-33
129- 64:	BRADI1G70260	Os03g0212000	      0
129- 65:	BRADI1G70280	Os03g0211900	      0
129- 66:	BRADI1G70290	Os03g0211800	      0
129- 67:	BRADI1G70300	Os03g0211700	      0
129- 68:	BRADI1G70330	Os03g0211600	      0
129- 69:	BRADI1G70340	Os03g0211500	 1e-105
129- 70:	BRADI1G70350	Os03g0211400	 6e-137
129- 71:	BRADI1G70360	Os03g0211100	 1e-153
129- 72:	BRADI1G70380	Os03g0210900	  2e-26
129- 73:	BRADI1G70407	Os03g0210800	      0
129- 74:	BRADI1G70420	Os03g0210700	  5e-15
129- 75:	BRADI1G70430	Os03g0210600	  2e-34
129- 76:	BRADI1G70440	Os03g0210500	  6e-52
129- 77:	BRADI1G70450	Os03g0210400	      0
129- 78:	BRADI1G70480	Os03g0210100	  2e-19
129- 79:	BRADI1G70530	Os03g0210000	  2e-09
129- 80:	BRADI1G70570	Os03g0209600	      0
129- 81:	BRADI1G70590	Os03g0209500	      0
129- 82:	BRADI1G70600	Os03g0209400	  2e-90
129- 83:	BRADI1G70610	Os03g0209000	  2e-43
129- 84:	BRADI1G70620	Os03g0208900	      0
129- 85:	BRADI1G70627	Os03g0208700	 8e-111
129- 86:	BRADI1G70637	Os03g0208600	      0
129- 87:	BRADI1G70650	Os03g0208500	      0
129- 88:	BRADI1G70657	Os03g0207900	      0
129- 89:	BRADI1G70670	Os03g0207800	      0
129- 90:	BRADI1G70680	Os03g0207400	      0
129- 91:	BRADI1G70690	Os03g0207300	      0
129- 92:	BRADI1G70710	Os03g0207250	  3e-80
129- 93:	BRADI1G70720	Os03g0207200	 6e-165
129- 94:	BRADI1G70740	Os03g0206900	 8e-131
129- 95:	BRADI1G70760	Os03g0206700	      0
129- 96:	BRADI1G70770	Os03g0206600	  6e-90
129- 97:	BRADI1G70780	Os03g0206400	  7e-37
129- 98:	BRADI1G70790	Os03g0206300	  3e-38
129- 99:	BRADI1G70800	Os03g0206201	  5e-17
129-100:	BRADI1G70820	Os03g0205800	 5e-173
129-101:	BRADI1G70830	Os03g0205700	      0
129-102:	BRADI1G70840	Os03g0205500	 1e-140
129-103:	BRADI1G70850	Os03g0205400	      0
129-104:	BRADI1G70860	Os03g0205300	 1e-103
129-105:	BRADI1G70880	Os03g0205150	  2e-34
129-106:	BRADI1G70890	Os03g0205000	      0
129-107:	BRADI1G70900	Os03g0204100	      0
129-108:	BRADI1G70907	Os03g0203800	 4e-101
129-109:	BRADI1G70920	Os03g0203700	      0
129-110:	BRADI1G70930	Os03g0203200	      0
129-111:	BRADI1G70937	Os03g0203100	      0
129-112:	BRADI1G70960	Os03g0203000	 4e-111
129-113:	BRADI1G71000	Os03g0202300	      0
129-114:	BRADI1G71020	Os03g0202200	 8e-180
129-115:	BRADI1G71030	Os03g0202001	 7e-141
129-116:	BRADI1G71057	Os03g0201700	      0
129-117:	BRADI1G71070	Os03g0201600	 1e-129
129-118:	BRADI1G71082	Os03g0201400	      0
129-119:	BRADI1G71090	Os03g0201200	  2e-97
129-120:	BRADI1G71100	Os03g0201100	  3e-83
129-121:	BRADI1G71110	Os03g0201000	 5e-112
129-122:	BRADI1G71170	Os03g0200800	 5e-132
129-123:	BRADI1G71180	Os03g0200700	 1e-169
129-124:	BRADI1G71190	Os03g0200600	      0
129-125:	BRADI1G71200	Os03g0200500	 6e-164
129-126:	BRADI1G71210	Os03g0200200	  7e-85
129-127:	BRADI1G71220	Os03g0200000	      0
129-128:	BRADI1G71230	Os03g0199500	  1e-46
129-129:	BRADI1G71240	Os03g0199100	      0
129-130:	BRADI1G71247	Os03g0199000	  8e-59
129-131:	BRADI1G71260	Os03g0198900	      0
129-132:	BRADI1G71280	Os03g0198600	  1e-77
129-133:	BRADI1G71290	Os03g0198500	 1e-156
129-134:	BRADI1G71300	Os03g0198400	      0
129-135:	BRADI1G71310	Os03g0198300	      0
129-136:	BRADI1G71320	Os03g0197900	  4e-74
129-137:	BRADI1G71330	Os03g0197800	      0
129-138:	BRADI1G71340	Os03g0197400	      0
129-139:	BRADI1G71350	Os03g0197300	      0
129-140:	BRADI1G71360	Os03g0197100	      0
129-141:	BRADI1G71400	Os03g0196900	 4e-162
129-142:	BRADI1G71420	Os03g0196800	  2e-68
129-143:	BRADI1G71430	Os03g0196600	 2e-157
129-144:	BRADI1G71460	Os03g0196500	  8e-53
129-145:	BRADI1G71465	Os03g0196400	 7e-106
129-146:	BRADI1G71480	Os03g0196250	  4e-38
129-147:	BRADI1G71500	Os03g0195800	      0
129-148:	BRADI1G71510	Os03g0195300	      0
129-149:	BRADI1G71517	Os03g0195200	 6e-153
129-150:	BRADI1G71530	Os03g0195100	      0
129-151:	BRADI1G71540	Os03g0194900	      0
129-152:	BRADI1G71560	Os03g0194600	  2e-77
129-153:	BRADI1G71570	Os03g0194500	  4e-82
129-154:	BRADI1G71575	Os03g0194400	 1e-121
129-155:	BRADI1G71580	Os03g0194300	      0
129-156:	BRADI1G71590	Os03g0194100	 8e-173
129-157:	BRADI1G71620	Os03g0193225	      0
129-158:	BRADI1G71667	Os03g0192700	      0
129-159:	BRADI1G71680	Os03g0192600	  8e-75
129-160:	BRADI1G71690	Os03g0192500	      0
129-161:	BRADI1G71700	Os03g0192400	  8e-85
129-162:	BRADI1G71710	Os03g0192300	 2e-172
129-163:	BRADI1G71720	Os03g0192100	  3e-70
129-164:	BRADI1G71730	Os03g0192000	      0
129-165:	BRADI1G71740	Os03g0191900	 2e-103
129-166:	BRADI1G71770	Os03g0191800	  7e-90
129-167:	BRADI1G71780	Os03g0191400	 2e-138
129-168:	BRADI1G71790	Os03g0191200	  1e-67
129-169:	BRADI1G71800	Os03g0191100	      0
129-170:	BRADI1G71810	Os03g0191000	      0
129-171:	BRADI1G71820	Os03g0190900	      0
129-172:	BRADI1G71830	Os03g0190800	      0
129-173:	BRADI1G71840	Os03g0190300	      0
129-174:	BRADI1G71860	Os03g0190100	      0
129-175:	BRADI1G71870	Os03g0190000	  2e-29
129-176:	BRADI1G71880	Os03g0189400	      0
129-177:	BRADI1G71897	Os03g0189300	      0
129-178:	BRADI1G71920	Os03g0189100	  4e-59
129-179:	BRADI1G71930	Os03g0188900	 6e-101
129-180:	BRADI1G71960	Os03g0188500	  7e-10
129-181:	BRADI1G71990	Os03g0188400	 1e-106
129-182:	BRADI1G72000	Os03g0188200	 3e-105
129-183:	BRADI1G72030	Os03g0187800	 3e-173
129-184:	BRADI1G72050	Os03g0187700	  9e-67
129-185:	BRADI1G72060	Os03g0187600	 2e-146
129-186:	BRADI1G72080	Os03g0187400	  3e-45
129-187:	BRADI1G72086	Os03g0187300	 5e-176
129-188:	BRADI1G72092	Os03g0187100	      0
129-189:	BRADI1G72100	Os03g0187000	  4e-72
129-190:	BRADI1G72110	Os03g0186900	      0
129-191:	BRADI1G72120	Os03g0186800	 4e-143
129-192:	BRADI1G72150	Os03g0186600	 6e-124
129-193:	BRADI1G72160	Os03g0186500	      0
129-194:	BRADI1G72180	Os03g0186100	 5e-156
129-195:	BRADI1G72200	Os03g0185700	 3e-156
129-196:	BRADI1G72270	Os03g0185600	  2e-85
129-197:	BRADI1G72280	Os03g0185500	      0
129-198:	BRADI1G72290	Os03g0185200	      0
129-199:	BRADI1G72310	Os03g0184700	      0
129-200:	BRADI1G72320	Os03g0184550	      0
129-201:	BRADI1G72330	Os03g0184500	 8e-137
129-202:	BRADI1G72337	Os03g0184400	      0
129-203:	BRADI1G72350	Os03g0184300	      0
129-204:	BRADI1G72390	Os03g0184100	  8e-90
129-205:	BRADI1G72400	Os03g0184000	      0
129-206:	BRADI1G72430	Os03g0183800	      0
129-207:	BRADI1G72440	Os03g0183500	  2e-46
129-208:	BRADI1G72450	Os03g0183000	  1e-32
129-209:	BRADI1G72470	Os03g0182700	 1e-154
129-210:	BRADI1G72480	Os03g0182600	 1e-169
129-211:	BRADI1G72490	Os03g0182400	      0
129-212:	BRADI1G72500	Os03g0182000	 1e-114
129-213:	BRADI1G72510	Os03g0181800	      0
129-214:	BRADI1G72517	Os03g0181750	      0
129-215:	BRADI1G72560	Os03g0181500	      0
129-216:	BRADI1G72590	Os03g0180900	  1e-26
129-217:	BRADI1G72610	Os03g0180800	  1e-38
129-218:	BRADI1G72620	Os03g0180700	      0
129-219:	BRADI1G72630	Os03g0180600	  8e-21
129-220:	BRADI1G72640	Os03g0180400	 2e-177
129-221:	BRADI1G72650	Os03g0180300	      0
129-222:	BRADI1G72660	Os03g0180100	  3e-40
129-223:	BRADI1G72680	Os03g0180000	      0
129-224:	BRADI1G72690	Os03g0179900	      0
129-225:	BRADI1G72700	Os03g0179700	 2e-120
129-226:	BRADI1G72740	Os03g0179400	      0
129-227:	BRADI1G72750	Os03g0179000	      0
129-228:	BRADI1G72756	Os03g0178500	 2e-174
129-229:	BRADI1G72762	Os03g0178300	  4e-74
129-230:	BRADI1G72780	Os03g0178200	  7e-88
129-231:	BRADI1G72790	Os03g0178100	      0
129-232:	BRADI1G72800	Os03g0177300	 3e-176
129-233:	BRADI1G72830	Os03g0177000	 6e-177
129-234:	BRADI1G72870	Os03g0176900	  8e-37
129-235:	BRADI1G72880	Os03g0176700	 2e-120
129-236:	BRADI1G72890	Os03g0176300	 3e-118
129-237:	BRADI1G72900	Os03g0176100	 5e-111
129-238:	BRADI1G72920	Os03g0175800	 9e-106
129-239:	BRADI1G72927	Os03g0175600	      0
129-240:	BRADI1G72960	Os03g0174900	  2e-92
129-241:	BRADI1G72967	Os03g0174600	      0
129-242:	BRADI1G72980	Os03g0174500	      0
129-243:	BRADI1G72990	Os03g0174400	 4e-111
129-244:	BRADI1G73000	Os03g0174300	      0
129-245:	BRADI1G73010	Os03g0174200	      0
129-246:	BRADI1G73030	Os03g0174100	      0
129-247:	BRADI1G73040	Os03g0173900	 3e-176
129-248:	BRADI1G73060	Os03g0173700	  2e-52
129-249:	BRADI1G73070	Os03g0172400	  4e-10
129-250:	BRADI1G73100	Os03g0172100	  2e-13
129-251:	BRADI1G73110	Os03g0172000	      0
129-252:	BRADI1G73120	Os03g0171900	      0
129-253:	BRADI1G73150	Os03g0171600	      0
129-254:	BRADI1G73170	Os03g0170900	      0
129-255:	BRADI1G73180	Os03g0170800	 1e-125
129-256:	BRADI1G73200	Os03g0170500	  3e-55
129-257:	BRADI1G73220	Os03g0170300	      0
129-258:	BRADI1G73665	Os03g0170100	  5e-14
129-259:	BRADI1G73670	Os03g0169900	  3e-49
129-260:	BRADI1G73700	Os03g0169800	 7e-106
129-261:	BRADI1G73710	Os03g0169600	      0
129-262:	BRADI1G73720	Os03g0169400	  2e-75
129-263:	BRADI1G73730	Os03g0169300	      0
129-264:	BRADI1G73770	Os03g0169100	 5e-169
129-265:	BRADI1G73780	Os03g0168900	  4e-37
129-266:	BRADI1G73790	Os03g0168700	      0
129-267:	BRADI1G73796	Os03g0168600	      0
129-268:	BRADI1G73802	Os03g0168550	      0
129-269:	BRADI1G73810	Os03g0168400	      0
129-270:	BRADI1G73817	Os03g0168300	 1e-144
129-271:	BRADI1G73830	Os03g0168200	 2e-125
129-272:	BRADI1G73840	Os03g0168100	  8e-55
129-273:	BRADI1G73850	Os03g0168000	      0
129-274:	BRADI1G73860	Os03g0167800	      0
129-275:	BRADI1G73870	Os03g0167700	      0
129-276:	BRADI1G73877	Os03g0167600	      0
129-277:	BRADI1G73890	Os03g0167400	      0
129-278:	BRADI1G73900	Os03g0167200	      0
129-279:	BRADI1G73910	Os03g0167000	  7e-82
129-280:	BRADI1G73950	Os03g0166200	  6e-08
129-281:	BRADI1G73960	Os03g0166000	  2e-86
129-282:	BRADI1G73970	Os03g0165900	 4e-153
129-283:	BRADI1G73990	Os03g0165800	 3e-148
129-284:	BRADI1G74000	Os03g0165600	      0
129-285:	BRADI1G74050	Os03g0165400	      0
129-286:	BRADI1G74060	Os03g0165300	      0
129-287:	BRADI1G74070	Os03g0165266	      0
129-288:	BRADI1G74087	Os03g0165100	      0
129-289:	BRADI1G74120	Os03g0165000	      0
129-290:	BRADI1G74130	Os03g0164800	  3e-89
129-291:	BRADI1G74150	Os03g0164700	      0
129-292:	BRADI1G74160	Os03g0163600	  1e-06
129-293:	BRADI1G74170	Os03g0163500	      0
129-294:	BRADI1G74180	Os03g0163300	      0
129-295:	BRADI1G74185	Os03g0162900	      0
129-296:	BRADI1G74270	Os03g0162500	 6e-123
129-297:	BRADI1G74277	Os03g0162000	      0
129-298:	BRADI1G74350	Os03g0161900	 2e-173
129-299:	BRADI1G74360	Os03g0161800	 2e-140
129-300:	BRADI1G74380	Os03g0161600	  2e-39
129-301:	BRADI1G74400	Os03g0161500	  8e-47
129-302:	BRADI1G74410	Os03g0161400	  3e-80
129-303:	BRADI1G74420	Os03g0161200	      0
129-304:	BRADI1G74430	Os03g0161100	      0
129-305:	BRADI1G74437	Os03g0160600	      0
129-306:	BRADI1G74450	Os03g0160400	      0
129-307:	BRADI1G74460	Os03g0160300	  7e-26
129-308:	BRADI1G74470	Os03g0160200	  2e-62
129-309:	BRADI1G74480	Os03g0160100	      0
129-310:	BRADI1G74490	Os03g0159900	  3e-48
129-311:	BRADI1G74500	Os03g0159700	      0
129-312:	BRADI1G74510	Os03g0159600	  5e-71
129-313:	BRADI1G74520	Os03g0159400	  2e-44
129-314:	BRADI1G74530	Os03g0159200	      0
129-315:	BRADI1G74540	Os03g0159100	      0
129-316:	BRADI1G74547	Os03g0158700	      0
129-317:	BRADI1G74560	Os03g0158500	      0
129-318:	BRADI1G74570	Os03g0158300	 4e-169
129-319:	BRADI1G74580	Os03g0158200	      0
129-320:	BRADI1G74590	Os03g0157900	      0
129-321:	BRADI1G74597	Os03g0157800	      0
129-322:	BRADI1G74607	Os03g0157700	      0
129-323:	BRADI1G74620	Os03g0157600	  5e-21
129-324:	BRADI1G74630	Os03g0157500	 7e-176
129-325:	BRADI1G74640	Os03g0157400	      0
129-326:	BRADI1G74650	Os03g0157300	      0
129-327:	BRADI1G74680	Os03g0156700	 1e-163
129-328:	BRADI1G74700	Os03g0156500	 5e-166
129-329:	BRADI1G74710	Os03g0155900	 1e-127
129-330:	BRADI1G74720	Os03g0155500	 6e-133
129-331:	BRADI1G74750	Os03g0155300	 2e-139
129-332:	BRADI1G74760	Os03g0153100	 1e-171
129-333:	BRADI1G74820	Os03g0153000	  2e-44
129-334:	BRADI1G74827	Os03g0152900	      0
129-335:	BRADI1G74840	Os03g0152800	      0
129-336:	BRADI1G74850	Os03g0152700	      0
129-337:	BRADI1G74860	Os03g0152600	 2e-130
129-338:	BRADI1G74870	Os03g0152400	      0
129-339:	BRADI1G74880	Os03g0152300	  2e-50
129-340:	BRADI1G74890	Os03g0152100	  1e-52
129-341:	BRADI1G74900	Os03g0152000	  1e-87
129-342:	BRADI1G74910	Os03g0151900	 8e-135
129-343:	BRADI1G74916	Os03g0151800	      0
129-344:	BRADI1G74940	Os03g0151700	      0
129-345:	BRADI1G74950	Os03g0151600	 2e-140
129-346:	BRADI1G74970	Os03g0151500	  5e-17
129-347:	BRADI1G74997	Os03g0151300	      0
129-348:	BRADI1G75010	Os03g0151100	      0
129-349:	BRADI1G75020	Os03g0150600	      0
129-350:	BRADI1G75030	Os03g0150500	      0
129-351:	BRADI1G75040	Os03g0150200	  1e-46
129-352:	BRADI1G75050	Os03g0149800	  9e-98
129-353:	BRADI1G75070	Os03g0149700	  4e-61
129-354:	BRADI1G75080	Os03g0149400	      0
129-355:	BRADI1G75087	Os03g0149300	      0
129-356:	BRADI1G75100	Os03g0149200	  3e-93
129-357:	BRADI1G75110	Os03g0149000	  9e-51
129-358:	BRADI1G75127	Os03g0148800	      0
129-359:	BRADI1G75140	Os03g0148700	      0
129-360:	BRADI1G75160	Os03g0148400	      0
129-361:	BRADI1G75180	Os03g0148300	  3e-80
129-362:	BRADI1G75190	Os03g0148000	 7e-158
129-363:	BRADI1G75200	Os03g0147900	  1e-62
129-364:	BRADI1G75210	Os03g0147700	      0
129-365:	BRADI1G75220	Os03g0147400	      0
129-366:	BRADI1G75250	Os03g0146600	  3e-18
129-367:	BRADI1G75262	Os03g0146500	 1e-124
129-368:	BRADI1G75270	Os03g0146400	      0
129-369:	BRADI1G75280	Os03g0146300	  4e-50
129-370:	BRADI1G75290	Os03g0146100	 5e-154
129-371:	BRADI1G75340	Os03g0146000	 9e-135
129-372:	BRADI1G75360	Os03g0145800	  7e-87
129-373:	BRADI1G75370	Os03g0145600	 4e-142
129-374:	BRADI1G75390	Os03g0145500	      0
129-375:	BRADI1G75420	Os03g0145200	  2e-60
129-376:	BRADI1G75430	Os03g0145102	      0
129-377:	BRADI1G75450	Os03g0144300	      0
129-378:	BRADI1G75460	Os03g0144000	      0
129-379:	BRADI1G75470	Os03g0143800	      0
129-380:	BRADI1G75500	Os03g0143700	      0
129-381:	BRADI1G75507	Os03g0143600	 9e-148
129-382:	BRADI1G75520	Os03g0143400	      0
129-383:	BRADI1G75530	Os03g0143300	  2e-43
129-384:	BRADI1G75550	Os03g0143100	      0
129-385:	BRADI1G75560	Os03g0143000	  4e-16
129-386:	BRADI1G75580	Os03g0142900	      0
129-387:	BRADI1G75590	Os03g0142800	      0
129-388:	BRADI1G75600	Os03g0142500	      0
129-389:	BRADI1G75610	Os03g0141200	      0
129-390:	BRADI1G75620	Os03g0141000	  3e-51
129-391:	BRADI1G75640	Os03g0140900	  4e-97
129-392:	BRADI1G75670	Os03g0140700	 2e-114
129-393:	BRADI1G75700	Os03g0140500	 3e-123
129-394:	BRADI1G75707	Os03g0139600	      0
129-395:	BRADI1G75760	Os03g0139500	 5e-173
129-396:	BRADI1G75770	Os03g0139400	  3e-68
129-397:	BRADI1G75780	Os03g0139200	      0
129-398:	BRADI1G75790	Os03g0139100	  3e-96
129-399:	BRADI1G75800	Os03g0138900	 5e-101
129-400:	BRADI1G75820	Os03g0138700	      0
129-401:	BRADI1G75830	Os03g0138600	      0
129-402:	BRADI1G75840	Os03g0138500	 2e-124
129-403:	BRADI1G75850	Os03g0138400	  2e-37
129-404:	BRADI1G75860	Os03g0138100	      0
129-405:	BRADI1G75877	Os03g0137800	  7e-81
129-406:	BRADI1G75900	Os03g0137600	 2e-102
129-407:	BRADI1G75910	Os03g0137500	 5e-170
129-408:	BRADI1G75920	Os03g0137400	      0
129-409:	BRADI1G75930	Os03g0137300	 2e-131
129-410:	BRADI1G75940	Os03g0137200	      0
129-411:	BRADI1G75960	Os03g0136900	      0
129-412:	BRADI1G75970	Os03g0136800	 3e-129
129-413:	BRADI1G75990	Os03g0136600	  3e-81
129-414:	BRADI1G76000	Os03g0136500	  6e-74
129-415:	BRADI1G76010	Os03g0136400	      0
129-416:	BRADI1G76020	Os03g0136200	      0
129-417:	BRADI1G76030	Os03g0135700	 6e-129
129-418:	BRADI1G76040	Os03g0135600	      0
129-419:	BRADI1G76050	Os03g0135400	      0
129-420:	BRADI1G76060	Os03g0134900	  1e-52
129-421:	BRADI1G76100	Os03g0134800	  9e-69
129-422:	BRADI1G76110	Os03g0134500	      0
129-423:	BRADI1G76130	Os03g0134300	      0
129-424:	BRADI1G76140	Os03g0133900	      0
129-425:	BRADI1G76147	Os03g0133500	      0
129-426:	BRADI1G76177	Os03g0133400	 3e-166
129-427:	BRADI1G76190	Os03g0133300	      0
129-428:	BRADI1G76200	Os03g0133100	  1e-57
129-429:	BRADI1G76207	Os03g0133000	 6e-150
129-430:	BRADI1G76227	Os03g0132800	      0
129-431:	BRADI1G76260	Os03g0132200	 7e-153
129-432:	BRADI1G76280	Os03g0132000	      0
129-433:	BRADI1G76290	Os03g0131900	      0
129-434:	BRADI1G76300	Os03g0131500	      0
129-435:	BRADI1G76307	Os03g0131400	      0
129-436:	BRADI1G76314	Os03g0131300	      0
129-437:	BRADI1G76330	Os03g0131200	      0
129-438:	BRADI1G76340	Os03g0131100	      0
129-439:	BRADI1G76362	Os03g0130900	      0
129-440:	BRADI1G76370	Os03g0130800	      0
129-441:	BRADI1G76380	Os03g0130750	  3e-72
129-442:	BRADI1G76387	Os03g0130700	      0
129-443:	BRADI1G76400	Os03g0130500	      0
129-444:	BRADI1G76407	Os03g0130400	 2e-168
129-445:	BRADI1G76420	Os03g0130300	  1e-22
129-446:	BRADI1G76430	Os03g0130100	      0
129-447:	BRADI1G76450	Os03g0129900	  2e-63
129-448:	BRADI1G76460	Os03g0129800	 2e-174
129-449:	BRADI1G76470	Os03g0129300	      0
129-450:	BRADI1G76480	Os03g0129200	      0
129-451:	BRADI1G76500	Os03g0129100	      0
129-452:	BRADI1G76510	Os03g0129000	 1e-126
129-453:	BRADI1G76550	Os03g0128800	 2e-143
129-454:	BRADI1G76560	Os03g0128700	      0
129-455:	BRADI1G76590	Os03g0128500	      0
129-456:	BRADI1G76600	Os03g0128400	  5e-35
129-457:	BRADI1G76610	Os03g0128300	  5e-67
129-458:	BRADI1G76630	Os03g0128000	 1e-138
129-459:	BRADI1G76640	Os03g0127900	 8e-130
129-460:	BRADI1G76660	Os03g0127700	      0
129-461:	BRADI1G76677	Os03g0127600	      0
129-462:	BRADI1G76690	Os03g0127500	 1e-124
129-463:	BRADI1G76740	Os03g0127000	  2e-43
129-464:	BRADI1G76750	Os03g0126900	  4e-22
129-465:	BRADI1G76760	Os03g0126800	      0
129-466:	BRADI1G76770	Os03g0126700	  7e-40
129-467:	BRADI1G76780	Os03g0126450	  3e-36
129-468:	BRADI1G76786	Os03g0126300	 1e-168
129-469:	BRADI1G76792	Os03g0126100	      0
129-470:	BRADI1G76800	Os03g0126000	      0
129-471:	BRADI1G76810	Os03g0125900	  9e-62
129-472:	BRADI1G76830	Os03g0125800	      0
129-473:	BRADI1G76835	Os03g0125700	  6e-50
129-474:	BRADI1G76840	Os03g0125600	      0
129-475:	BRADI1G76850	Os03g0125400	      0
129-476:	BRADI1G76860	Os03g0125300	      0
129-477:	BRADI1G76870	Os03g0125100	 5e-152
129-478:	BRADI1G76880	Os03g0125000	 6e-152
129-479:	BRADI1G76890	Os03g0124900	      0
129-480:	BRADI1G76910	Os03g0124300	      0
129-481:	BRADI1G76920	Os03g0124200	      0
129-482:	BRADI1G76927	Os03g0124100	      0
129-483:	BRADI1G76940	Os03g0124000	      0
129-484:	BRADI1G76950	Os03g0123800	  3e-93
129-485:	BRADI1G76960	Os03g0123600	 1e-159
129-486:	BRADI1G76970	Os03g0123500	      0
129-487:	BRADI1G76990	Os03g0123300	      0
129-488:	BRADI1G77000	Os03g0123200	 4e-116
129-489:	BRADI1G77010	Os03g0123100	 1e-115
129-490:	BRADI1G77020	Os03g0122600	  4e-91
129-491:	BRADI1G77040	Os03g0122300	      0
129-492:	BRADI1G77060	Os03g0122200	 2e-118
129-493:	BRADI1G77070	Os03g0122100	  2e-98
129-494:	BRADI1G77080	Os03g0122000	      0
129-495:	BRADI1G77087	Os03g0121800	      0
129-496:	BRADI1G77100	Os03g0121700	  9e-77
129-497:	BRADI1G77130	Os03g0121200	 2e-124
129-498:	BRADI1G77150	Os03g0120900	 2e-101
129-499:	BRADI1G77170	Os03g0120400	 5e-119
129-500:	BRADI1G77177	Os03g0120200	      0
129-501:	BRADI1G77200	Os03g0120100	      0
129-502:	BRADI1G77210	Os03g0120000	  5e-43
129-503:	BRADI1G77217	Os03g0119966	      0
129-504:	BRADI1G77240	Os03g0119700	      0
129-505:	BRADI1G77247	Os03g0119500	      0
129-506:	BRADI1G77260	Os03g0119300	      0
129-507:	BRADI1G77265	Os03g0119100	      0
129-508:	BRADI1G77270	Os03g0119000	 1e-135
129-509:	BRADI1G77280	Os03g0118900	      0
129-510:	BRADI1G77290	Os03g0118800	      0
129-511:	BRADI1G77325	Os03g0118400	 2e-113
129-512:	BRADI1G77330	Os03g0118200	      0
129-513:	BRADI1G77335	Os03g0118100	  2e-65
129-514:	BRADI1G77350	Os03g0117800	      0
129-515:	BRADI1G77360	Os03g0117300	 8e-118
129-516:	BRADI1G77370	Os03g0117200	      0
129-517:	BRADI1G77380	Os03g0117100	 2e-157
129-518:	BRADI1G77390	Os03g0116900	      0
129-519:	BRADI1G77410	Os03g0116800	 1e-151
129-520:	BRADI1G77430	Os03g0116700	 3e-145
129-521:	BRADI1G77440	Os03g0116500	      0
129-522:	BRADI1G77450	Os03g0116400	      0
129-523:	BRADI1G77460	Os03g0116300	      0
129-524:	BRADI1G77470	Os03g0116000	      0
129-525:	BRADI1G77510	Os03g0115400	      0
129-526:	BRADI1G77530	Os03g0115300	      0
129-527:	BRADI1G77547	Os03g0115100	      0
129-528:	BRADI1G77560	Os03g0115000	  3e-55
129-529:	BRADI1G77570	Os03g0114900	 5e-107
129-530:	BRADI1G77580	Os03g0114800	      0
129-531:	BRADI1G77730	Os03g0113000	 2e-134
129-532:	BRADI1G77740	Os03g0112900	      0
129-533:	BRADI1G77750	Os03g0112800	      0
129-534:	BRADI1G77760	Os03g0112600	 2e-148
129-535:	BRADI1G77770	Os03g0112101	      0
129-536:	BRADI1G77780	Os03g0111800	      0
129-537:	BRADI1G77800	Os03g0111400	  7e-29
129-538:	BRADI1G77820	Os03g0111300	  1e-27
129-539:	BRADI1G77840	Os03g0111200	  2e-92
129-540:	BRADI1G77850	Os03g0111100	      0
129-541:	BRADI1G77867	Os03g0110900	 7e-152
129-542:	BRADI1G77900	Os03g0110500	 6e-127
129-543:	BRADI1G77950	Os03g0109700	      0
129-544:	BRADI1G77957	Os03g0109600	 2e-100
129-545:	BRADI1G77990	Os03g0108300	 3e-155
129-546:	BRADI1G77997	Os03g0108200	  4e-42
129-547:	BRADI1G78020	Os03g0108000	  2e-78
129-548:	BRADI1G78027	Os03g0107900	      0
129-549:	BRADI1G78040	Os03g0107800	  5e-30
129-550:	BRADI1G78050	Os03g0107700	  5e-19
129-551:	BRADI1G78057	Os03g0107600	 8e-108
129-552:	BRADI1G78090	Os03g0107400	      0
129-553:	BRADI1G78100	Os03g0107300	      0
129-554:	BRADI1G78110	Os03g0107000	 1e-150
129-555:	BRADI1G78120	Os03g0106500	 5e-136
129-556:	BRADI1G78130	Os03g0106400	      0
129-557:	BRADI1G78150	Os03g0106300	  3e-67
129-558:	BRADI1G78160	Os03g0106200	      0
129-559:	BRADI1G78180	Os03g0106000	      0
129-560:	BRADI1G78190	Os03g0105800	      0
129-561:	BRADI1G78200	Os03g0105700	  5e-74
129-562:	BRADI1G78210	Os03g0105600	      0
129-563:	BRADI1G78230	Os03g0103400	 3e-151
129-564:	BRADI1G78240	Os03g0103300	  9e-35
129-565:	BRADI1G78260	Os03g0103100	  3e-34
129-566:	BRADI1G78330	Os03g0103000	      0
129-567:	BRADI1G78340	Os03g0102700	 1e-148
129-568:	BRADI1G78370	Os03g0102400	      0
129-569:	BRADI1G78560	Os03g0101100	 2e-175
129-570:	BRADI1G78570	Os03g0100900	 8e-123
129-571:	BRADI1G78577	Os03g0100800	      0
129-572:	BRADI1G78610	Os03g0100500	  1e-99
129-573:	BRADI1G78620	Os03g0100400	      0
129-574:	BRADI1G78630	Os03g0100300	 2e-158
129-575:	BRADI1G78660	Os03g0100200	  3e-85
129-576:	BRADI1G78690	Os03g0100050	  5e-09
129-577:	BRADI1G78697	Os03g0100040	      0
129-578:	BRADI1G78710	Os03g0100030	      0
## Alignment 130: score=13927.0 e_value=0 N=288 BdChr1&OsChr3 minus
130-  0:	BRADI1G11530	Os03g0701800	 3e-166
130-  1:	BRADI1G11540	Os03g0701700	      0
130-  2:	BRADI1G11550	Os03g0701600	 7e-139
130-  3:	BRADI1G11580	Os03g0701500	 8e-138
130-  4:	BRADI1G11600	Os03g0701400	      0
130-  5:	BRADI1G11610	Os03g0701300	  1e-60
130-  6:	BRADI1G11620	Os03g0701200	 2e-146
130-  7:	BRADI1G11630	Os03g0701100	  3e-89
130-  8:	BRADI1G11640	Os03g0701000	      0
130-  9:	BRADI1G11650	Os03g0700800	      0
130- 10:	BRADI1G11670	Os03g0700700	      0
130- 11:	BRADI1G11687	Os03g0699600	 1e-131
130- 12:	BRADI1G11700	Os03g0699400	 1e-126
130- 13:	BRADI1G11720	Os03g0699300	      0
130- 14:	BRADI1G11730	Os03g0699200	      0
130- 15:	BRADI1G11740	Os03g0699100	 6e-110
130- 16:	BRADI1G11750	Os03g0699000	  5e-56
130- 17:	BRADI1G11760	Os03g0698800	      0
130- 18:	BRADI1G11770	Os03g0698500	  1e-82
130- 19:	BRADI1G11780	Os03g0698350	      0
130- 20:	BRADI1G11800	Os03g0696300	 3e-138
130- 21:	BRADI1G11810	Os03g0696000	 9e-105
130- 22:	BRADI1G11817	Os03g0695700	 6e-164
130- 23:	BRADI1G11830	Os03g0695600	 2e-135
130- 24:	BRADI1G11837	Os03g0695500	 9e-180
130- 25:	BRADI1G11882	Os03g0694800	  5e-74
130- 26:	BRADI1G11890	Os03g0694700	  7e-38
130- 27:	BRADI1G11910	Os03g0694500	      0
130- 28:	BRADI1G11920	Os03g0693700	 1e-117
130- 29:	BRADI1G11940	Os03g0693600	      0
130- 30:	BRADI1G11980	Os03g0693000	      0
130- 31:	BRADI1G12010	Os03g0692400	      0
130- 32:	BRADI1G12030	Os03g0692000	      0
130- 33:	BRADI1G12040	Os03g0691800	      0
130- 34:	BRADI1G12067	Os03g0691500	      0
130- 35:	BRADI1G12080	Os03g0691400	  1e-90
130- 36:	BRADI1G12100	Os03g0690000	  1e-51
130- 37:	BRADI1G12110	Os03g0689900	      0
130- 38:	BRADI1G12117	Os03g0689300	      0
130- 39:	BRADI1G12140	Os03g0689100	      0
130- 40:	BRADI1G12150	Os03g0688300	      0
130- 41:	BRADI1G12157	Os03g0688200	 1e-133
130- 42:	BRADI1G12170	Os03g0687200	  8e-09
130- 43:	BRADI1G12190	Os03g0687000	      0
130- 44:	BRADI1G12200	Os03g0686900	      0
130- 45:	BRADI1G12210	Os03g0685900	  4e-58
130- 46:	BRADI1G12217	Os03g0685750	  3e-77
130- 47:	BRADI1G12230	Os03g0685500	  3e-56
130- 48:	BRADI1G12240	Os03g0685300	 2e-158
130- 49:	BRADI1G12250	Os03g0685100	 2e-160
130- 50:	BRADI1G12260	Os03g0685000	  5e-91
130- 51:	BRADI1G12280	Os03g0684700	 7e-111
130- 52:	BRADI1G12290	Os03g0684500	      0
130- 53:	BRADI1G12300	Os03g0684400	      0
130- 54:	BRADI1G12320	Os03g0684100	 6e-171
130- 55:	BRADI1G12330	Os03g0684000	 5e-137
130- 56:	BRADI1G12340	Os03g0683866	      0
130- 57:	BRADI1G12350	Os03g0683800	      0
130- 58:	BRADI1G12440	Os03g0682100	      0
130- 59:	BRADI1G12450	Os03g0681900	  5e-37
130- 60:	BRADI1G12470	Os03g0681800	      0
130- 61:	BRADI1G12480	Os03g0681400	 1e-107
130- 62:	BRADI1G12490	Os03g0681201	  8e-43
130- 63:	BRADI1G12510	Os03g0680800	      0
130- 64:	BRADI1G12520	Os03g0680700	  9e-76
130- 65:	BRADI1G12530	Os03g0680200	 3e-174
130- 66:	BRADI1G12540	Os03g0679800	 1e-113
130- 67:	BRADI1G12550	Os03g0679700	      0
130- 68:	BRADI1G12560	Os03g0678800	      0
130- 69:	BRADI1G12570	Os03g0678400	 6e-119
130- 70:	BRADI1G12580	Os03g0676400	  8e-25
130- 71:	BRADI1G12590	Os03g0676300	  1e-22
130- 72:	BRADI1G12600	Os03g0676100	  3e-86
130- 73:	BRADI1G12605	Os03g0675700	  3e-22
130- 74:	BRADI1G12630	Os03g0675300	  2e-55
130- 75:	BRADI1G12640	Os03g0674900	  5e-12
130- 76:	BRADI1G12650	Os03g0674700	      0
130- 77:	BRADI1G12660	Os03g0674300	 2e-112
130- 78:	BRADI1G12670	Os03g0673800	      0
130- 79:	BRADI1G12677	Os03g0673500	  8e-84
130- 80:	BRADI1G12710	Os03g0672900	      0
130- 81:	BRADI1G12720	Os03g0672500	  1e-43
130- 82:	BRADI1G12740	Os03g0672400	 7e-165
130- 83:	BRADI1G12750	Os03g0672300	      0
130- 84:	BRADI1G12760	Os03g0671800	  3e-45
130- 85:	BRADI1G12787	Os03g0670700	  3e-50
130- 86:	BRADI1G12800	Os03g0669600	  9e-57
130- 87:	BRADI1G12810	Os03g0669300	      0
130- 88:	BRADI1G12820	Os03g0669200	      0
130- 89:	BRADI1G12830	Os03g0669100	  6e-90
130- 90:	BRADI1G12837	Os03g0668900	  1e-84
130- 91:	BRADI1G12860	Os03g0667300	 3e-170
130- 92:	BRADI1G12870	Os03g0667100	      0
130- 93:	BRADI1G12880	Os03g0666700	 6e-179
130- 94:	BRADI1G12890	Os03g0666500	 7e-144
130- 95:	BRADI1G12900	Os03g0666300	  2e-57
130- 96:	BRADI1G12910	Os03g0666200	      0
130- 97:	BRADI1G12920	Os03g0666100	      0
130- 98:	BRADI1G12930	Os03g0665950	 2e-110
130- 99:	BRADI1G12940	Os03g0665800	 6e-103
130-100:	BRADI1G12950	Os03g0665700	  1e-76
130-101:	BRADI1G12960	Os03g0665200	 2e-129
130-102:	BRADI1G12970	Os03g0664800	  4e-89
130-103:	BRADI1G12980	Os03g0664700	      0
130-104:	BRADI1G12990	Os03g0664400	  5e-21
130-105:	BRADI1G13030	Os03g0663900	  2e-47
130-106:	BRADI1G13040	Os03g0663800	  1e-62
130-107:	BRADI1G13047	Os03g0663700	 1e-169
130-108:	BRADI1G13060	Os03g0663500	 6e-129
130-109:	BRADI1G13080	Os03g0661500	  2e-91
130-110:	BRADI1G13090	Os03g0661300	      0
130-111:	BRADI1G13097	Os03g0660700	  2e-19
130-112:	BRADI1G13127	Os03g0660300	  2e-30
130-113:	BRADI1G13150	Os03g0659900	      0
130-114:	BRADI1G13160	Os03g0659800	  7e-82
130-115:	BRADI1G13180	Os03g0659400	      0
130-116:	BRADI1G13190	Os03g0659300	  9e-71
130-117:	BRADI1G13200	Os03g0659200	  9e-62
130-118:	BRADI1G13207	Os03g0657400	  1e-46
130-119:	BRADI1G13220	Os03g0657000	 2e-143
130-120:	BRADI1G13226	Os03g0656900	 8e-143
130-121:	BRADI1G13232	Os03g0656800	      0
130-122:	BRADI1G13240	Os03g0656500	      0
130-123:	BRADI1G13250	Os03g0656201	  2e-79
130-124:	BRADI1G13280	Os03g0656000	  5e-58
130-125:	BRADI1G13310	Os03g0655600	      0
130-126:	BRADI1G13320	Os03g0655500	      0
130-127:	BRADI1G13330	Os03g0655400	  2e-20
130-128:	BRADI1G13340	Os03g0655300	  3e-83
130-129:	BRADI1G13350	Os03g0655200	 4e-135
130-130:	BRADI1G13400	Os03g0654700	  9e-54
130-131:	BRADI1G13416	Os03g0654600	      0
130-132:	BRADI1G13430	Os03g0654500	      0
130-133:	BRADI1G13440	Os03g0654400	      0
130-134:	BRADI1G13450	Os03g0652100	      0
130-135:	BRADI1G13470	Os03g0651300	      0
130-136:	BRADI1G13480	Os03g0651100	 3e-127
130-137:	BRADI1G13490	Os03g0651000	  8e-68
130-138:	BRADI1G13500	Os03g0650900	      0
130-139:	BRADI1G13510	Os03g0650800	 3e-157
130-140:	BRADI1G13520	Os03g0650700	      0
130-141:	BRADI1G13530	Os03g0650400	      0
130-142:	BRADI1G13560	Os03g0650300	  4e-30
130-143:	BRADI1G13570	Os03g0650000	 1e-114
130-144:	BRADI1G13580	Os03g0649000	      0
130-145:	BRADI1G13590	Os03g0648900	      0
130-146:	BRADI1G13610	Os03g0648800	 2e-124
130-147:	BRADI1G13620	Os03g0648600	  1e-17
130-148:	BRADI1G13635	Os03g0648500	  3e-46
130-149:	BRADI1G13640	Os03g0648400	      0
130-150:	BRADI1G13650	Os03g0648300	      0
130-151:	BRADI1G13660	Os03g0648100	      0
130-152:	BRADI1G13670	Os03g0647800	 3e-131
130-153:	BRADI1G13680	Os03g0647600	 4e-105
130-154:	BRADI1G13690	Os03g0647500	      0
130-155:	BRADI1G13700	Os03g0647400	  1e-35
130-156:	BRADI1G13710	Os03g0646900	      0
130-157:	BRADI1G13720	Os03g0646800	  8e-81
130-158:	BRADI1G13740	Os03g0646300	      0
130-159:	BRADI1G13750	Os03g0646200	      0
130-160:	BRADI1G13760	Os03g0645900	      0
130-161:	BRADI1G13770	Os03g0645200	 1e-101
130-162:	BRADI1G13777	Os03g0645100	      0
130-163:	BRADI1G13787	Os03g0645000	 2e-139
130-164:	BRADI1G13800	Os03g0644600	  4e-09
130-165:	BRADI1G13807	Os03g0643700	  4e-96
130-166:	BRADI1G13827	Os03g0643300	      0
130-167:	BRADI1G13840	Os03g0642900	 1e-145
130-168:	BRADI1G13860	Os03g0642300	      0
130-169:	BRADI1G13870	Os03g0641700	  5e-88
130-170:	BRADI1G13910	Os03g0640800	      0
130-171:	BRADI1G13920	Os03g0640400	  5e-69
130-172:	BRADI1G13930	Os03g0640100	      0
130-173:	BRADI1G13940	Os03g0640000	 3e-180
130-174:	BRADI1G13950	Os03g0639800	 4e-146
130-175:	BRADI1G13960	Os03g0639700	      0
130-176:	BRADI1G13970	Os03g0639600	  6e-95
130-177:	BRADI1G13980	Os03g0639300	  4e-55
130-178:	BRADI1G13990	Os03g0638900	 4e-112
130-179:	BRADI1G14000	Os03g0638800	      0
130-180:	BRADI1G14030	Os03g0638200	      0
130-181:	BRADI1G14050	Os03g0637600	      0
130-182:	BRADI1G14070	Os03g0636800	      0
130-183:	BRADI1G14090	Os03g0636700	 2e-164
130-184:	BRADI1G14110	Os03g0635800	 6e-150
130-185:	BRADI1G14140	Os03g0635100	  1e-39
130-186:	BRADI1G14160	Os03g0635000	      0
130-187:	BRADI1G14200	Os03g0634400	      0
130-188:	BRADI1G14210	Os03g0634000	  2e-49
130-189:	BRADI1G14220	Os03g0633900	 4e-160
130-190:	BRADI1G14230	Os03g0633800	  1e-84
130-191:	BRADI1G14240	Os03g0633500	  6e-83
130-192:	BRADI1G14250	Os03g0633100	  5e-45
130-193:	BRADI1G14270	Os03g0632800	 1e-171
130-194:	BRADI1G14290	Os03g0628900	  1e-80
130-195:	BRADI1G14307	Os03g0628800	      0
130-196:	BRADI1G14320	Os03g0627500	      0
130-197:	BRADI1G14340	Os03g0627300	  7e-74
130-198:	BRADI1G14350	Os03g0626700	      0
130-199:	BRADI1G14360	Os03g0626600	      0
130-200:	BRADI1G14370	Os03g0626500	      0
130-201:	BRADI1G14380	Os03g0626200	  2e-28
130-202:	BRADI1G14390	Os03g0625800	 4e-162
130-203:	BRADI1G14450	Os03g0625700	      0
130-204:	BRADI1G14460	Os03g0625300	 1e-106
130-205:	BRADI1G14467	Os03g0624600	 3e-135
130-206:	BRADI1G14480	Os03g0624000	  8e-41
130-207:	BRADI1G14490	Os03g0622100	  1e-18
130-208:	BRADI1G14500	Os03g0621600	  6e-23
130-209:	BRADI1G14510	Os03g0619600	  9e-29
130-210:	BRADI1G14570	Os03g0619151	  9e-48
130-211:	BRADI1G14580	Os03g0618300	      0
130-212:	BRADI1G14590	Os03g0617900	      0
130-213:	BRADI1G14605	Os03g0617500	  2e-55
130-214:	BRADI1G14620	Os03g0616500	      0
130-215:	BRADI1G14630	Os03g0616400	      0
130-216:	BRADI1G14660	Os03g0616300	      0
130-217:	BRADI1G14670	Os03g0612600	  8e-94
130-218:	BRADI1G14677	Os03g0612400	  3e-81
130-219:	BRADI1G14690	Os03g0611700	  5e-46
130-220:	BRADI1G14700	Os03g0611200	      0
130-221:	BRADI1G14720	Os03g0610900	      0
130-222:	BRADI1G14730	Os03g0610650	      0
130-223:	BRADI1G14750	Os03g0610400	  1e-59
130-224:	BRADI1G14770	Os03g0609800	      0
130-225:	BRADI1G14780	Os03g0609500	 1e-113
130-226:	BRADI1G14810	Os03g0607700	  1e-54
130-227:	BRADI1G14820	Os03g0607600	 9e-153
130-228:	BRADI1G14830	Os03g0607500	 1e-114
130-229:	BRADI1G14850	Os03g0606100	      0
130-230:	BRADI1G14860	Os03g0605300	      0
130-231:	BRADI1G14877	Os03g0604600	      0
130-232:	BRADI1G14890	Os03g0604566	  8e-19
130-233:	BRADI1G14930	Os03g0604200	  2e-72
130-234:	BRADI1G14960	Os03g0603800	 3e-120
130-235:	BRADI1G14980	Os03g0603600	      0
130-236:	BRADI1G14986	Os03g0603500	  3e-10
130-237:	BRADI1G15000	Os03g0603300	 9e-108
130-238:	BRADI1G15010	Os03g0602600	      0
130-239:	BRADI1G15020	Os03g0602500	  1e-11
130-240:	BRADI1G15030	Os03g0602300	      0
130-241:	BRADI1G15050	Os03g0599800	      0
130-242:	BRADI1G15060	Os03g0599600	  4e-92
130-243:	BRADI1G15070	Os03g0598900	 5e-145
130-244:	BRADI1G15090	Os03g0598700	  2e-86
130-245:	BRADI1G15110	Os03g0598200	      0
130-246:	BRADI1G15120	Os03g0598100	      0
130-247:	BRADI1G15126	Os03g0597600	      0
130-248:	BRADI1G15140	Os03g0596900	      0
130-249:	BRADI1G15150	Os03g0596700	  7e-25
130-250:	BRADI1G15170	Os03g0595300	  6e-42
130-251:	BRADI1G15180	Os03g0595200	  5e-58
130-252:	BRADI1G15190	Os03g0594900	      0
130-253:	BRADI1G15280	Os03g0593100	  1e-48
130-254:	BRADI1G15290	Os03g0592500	      0
130-255:	BRADI1G15310	Os03g0588200	  9e-52
130-256:	BRADI1G15317	Os03g0587600	  3e-20
130-257:	BRADI1G15330	Os03g0587200	      0
130-258:	BRADI1G15340	Os03g0587100	 1e-155
130-259:	BRADI1G15350	Os03g0587000	      0
130-260:	BRADI1G15360	Os03g0586900	      0
130-261:	BRADI1G15370	Os03g0586800	      0
130-262:	BRADI1G15377	Os03g0586700	      0
130-263:	BRADI1G15390	Os03g0586600	  1e-72
130-264:	BRADI1G15400	Os03g0586500	 4e-151
130-265:	BRADI1G15410	Os03g0586300	      0
130-266:	BRADI1G15440	Os03g0583900	      0
130-267:	BRADI1G15450	Os03g0583800	 3e-180
130-268:	BRADI1G15460	Os03g0582800	  5e-33
130-269:	BRADI1G15480	Os03g0582200	 5e-106
130-270:	BRADI1G15500	Os03g0582100	      0
130-271:	BRADI1G15507	Os03g0582000	      0
130-272:	BRADI1G15520	Os03g0581800	  3e-37
130-273:	BRADI1G15530	Os03g0581650	  5e-36
130-274:	BRADI1G15547	Os03g0580200	  1e-75
130-275:	BRADI1G15560	Os03g0579000	      0
130-276:	BRADI1G15580	Os03g0578900	  2e-27
130-277:	BRADI1G15590	Os03g0577500	      0
130-278:	BRADI1G15610	Os03g0574900	      0
130-279:	BRADI1G15640	Os03g0574600	  7e-26
130-280:	BRADI1G15650	Os03g0573500	      0
130-281:	BRADI1G15670	Os03g0570800	      0
130-282:	BRADI1G15690	Os03g0570100	  2e-62
130-283:	BRADI1G15710	Os03g0569800	      0
130-284:	BRADI1G15720	Os03g0569000	  5e-98
130-285:	BRADI1G15730	Os03g0568900	      0
130-286:	BRADI1G15740	Os03g0568600	      0
130-287:	BRADI1G15760	Os03g0568500	  5e-65
## Alignment 131: score=2169.0 e_value=1.1e-175 N=48 BdChr1&OsChr3 minus
131-  0:	BRADI1G53610	Os03g0819900	 4e-126
131-  1:	BRADI1G53650	Os03g0818800	 9e-154
131-  2:	BRADI1G53660	Os03g0818300	 4e-118
131-  3:	BRADI1G53700	Os03g0817200	 2e-161
131-  4:	BRADI1G53710	Os03g0816700	  6e-40
131-  5:	BRADI1G53760	Os03g0815700	 1e-163
131-  6:	BRADI1G53770	Os03g0815100	 9e-113
131-  7:	BRADI1G53830	Os03g0812400	  3e-42
131-  8:	BRADI1G53867	Os03g0811900	 2e-131
131-  9:	BRADI1G54060	Os03g0810100	 9e-119
131- 10:	BRADI1G54080	Os03g0809700	  1e-56
131- 11:	BRADI1G54190	Os03g0809100	      0
131- 12:	BRADI1G54210	Os03g0808900	      0
131- 13:	BRADI1G54240	Os03g0808300	  8e-78
131- 14:	BRADI1G54250	Os03g0808100	      0
131- 15:	BRADI1G54270	Os03g0807800	 9e-157
131- 16:	BRADI1G54305	Os03g0807600	 2e-141
131- 17:	BRADI1G54360	Os03g0807100	      0
131- 18:	BRADI1G54370	Os03g0806900	  3e-65
131- 19:	BRADI1G54420	Os03g0806800	  2e-37
131- 20:	BRADI1G54430	Os03g0806700	 2e-149
131- 21:	BRADI1G54440	Os03g0806600	  4e-42
131- 22:	BRADI1G54537	Os03g0804400	      0
131- 23:	BRADI1G54560	Os03g0804200	  2e-46
131- 24:	BRADI1G54620	Os03g0803900	      0
131- 25:	BRADI1G54680	Os03g0803000	 3e-134
131- 26:	BRADI1G54690	Os03g0802900	  7e-78
131- 27:	BRADI1G54700	Os03g0802800	  1e-78
131- 28:	BRADI1G54740	Os03g0802500	  7e-63
131- 29:	BRADI1G54880	Os03g0800800	      0
131- 30:	BRADI1G54977	Os03g0800200	      0
131- 31:	BRADI1G54990	Os03g0800000	      0
131- 32:	BRADI1G55000	Os03g0799900	 4e-122
131- 33:	BRADI1G55090	Os03g0799600	 4e-121
131- 34:	BRADI1G55120	Os03g0799400	  3e-07
131- 35:	BRADI1G55170	Os03g0799100	 2e-130
131- 36:	BRADI1G55260	Os03g0799000	  2e-27
131- 37:	BRADI1G55280	Os03g0798600	  1e-94
131- 38:	BRADI1G55370	Os03g0797800	  2e-48
131- 39:	BRADI1G55427	Os03g0797600	 1e-128
131- 40:	BRADI1G55440	Os03g0797000	 4e-145
131- 41:	BRADI1G55450	Os03g0796900	  4e-47
131- 42:	BRADI1G55470	Os03g0796800	      0
131- 43:	BRADI1G55480	Os03g0796600	 1e-117
131- 44:	BRADI1G55510	Os03g0796501	      0
131- 45:	BRADI1G55630	Os03g0795900	 4e-127
131- 46:	BRADI1G55650	Os03g0795600	  3e-90
131- 47:	BRADI1G55720	Os03g0795300	 2e-175
## Alignment 132: score=1596.0 e_value=1.1e-107 N=33 BdChr1&OsChr3 minus
132-  0:	BRADI1G00480	Os03g0862100	      0
132-  1:	BRADI1G00497	Os03g0861800	 5e-153
132-  2:	BRADI1G00530	Os03g0861700	      0
132-  3:	BRADI1G00540	Os03g0861400	  9e-59
132-  4:	BRADI1G00550	Os03g0861300	 3e-126
132-  5:	BRADI1G00560	Os03g0861100	      0
132-  6:	BRADI1G00567	Os03g0860900	      0
132-  7:	BRADI1G00607	Os03g0860700	      0
132-  8:	BRADI1G00670	Os03g0860100	  8e-54
132-  9:	BRADI1G00677	Os03g0860000	  2e-72
132- 10:	BRADI1G00710	Os03g0859900	      0
132- 11:	BRADI1G00720	Os03g0859800	 6e-140
132- 12:	BRADI1G00730	Os03g0859600	      0
132- 13:	BRADI1G00760	Os03g0859500	      0
132- 14:	BRADI1G00790	Os03g0859100	 1e-135
132- 15:	BRADI1G00830	Os03g0858700	 2e-109
132- 16:	BRADI1G00840	Os03g0858600	 4e-164
132- 17:	BRADI1G00847	Os03g0858400	      0
132- 18:	BRADI1G00880	Os03g0858200	  7e-41
132- 19:	BRADI1G00887	Os03g0858100	      0
132- 20:	BRADI1G00900	Os03g0857900	 6e-100
132- 21:	BRADI1G00910	Os03g0857750	  3e-20
132- 22:	BRADI1G00920	Os03g0857500	  7e-90
132- 23:	BRADI1G00940	Os03g0857400	 1e-164
132- 24:	BRADI1G00950	Os03g0856700	      0
132- 25:	BRADI1G00980	Os03g0856500	 3e-125
132- 26:	BRADI1G00990	Os03g0856400	      0
132- 27:	BRADI1G01000	Os03g0856300	  5e-52
132- 28:	BRADI1G01007	Os03g0856200	      0
132- 29:	BRADI1G01021	Os03g0856100	      0
132- 30:	BRADI1G01047	Os03g0855600	 3e-116
132- 31:	BRADI1G01060	Os03g0855100	  8e-07
132- 32:	BRADI1G01140	Os03g0852900	      0
## Alignment 133: score=1575.0 e_value=3.1e-102 N=32 BdChr1&OsChr3 minus
133-  0:	BRADI1G68480	Os03g0241800	      0
133-  1:	BRADI1G68487	Os03g0241600	      0
133-  2:	BRADI1G68500	Os03g0241300	  5e-96
133-  3:	BRADI1G68505	Os03g0241200	  9e-88
133-  4:	BRADI1G68510	Os03g0241100	      0
133-  5:	BRADI1G68515	Os03g0240800	  3e-46
133-  6:	BRADI1G68520	Os03g0240700	  5e-69
133-  7:	BRADI1G68530	Os03g0240600	      0
133-  8:	BRADI1G68540	Os03g0240500	      0
133-  9:	BRADI1G68550	Os03g0240400	      0
133- 10:	BRADI1G68560	Os03g0239400	      0
133- 11:	BRADI1G68570	Os03g0239300	  7e-59
133- 12:	BRADI1G68580	Os03g0239200	      0
133- 13:	BRADI1G68590	Os03g0239000	 9e-165
133- 14:	BRADI1G68600	Os03g0238800	      0
133- 15:	BRADI1G68670	Os03g0238600	      0
133- 16:	BRADI1G68680	Os03g0238300	      0
133- 17:	BRADI1G68690	Os03g0237950	  6e-16
133- 18:	BRADI1G68710	Os03g0237600	      0
133- 19:	BRADI1G68720	Os03g0237500	 2e-103
133- 20:	BRADI1G68730	Os03g0237250	 3e-143
133- 21:	BRADI1G68740	Os03g0237100	      0
133- 22:	BRADI1G68750	Os03g0237000	      0
133- 23:	BRADI1G68757	Os03g0236966	      0
133- 24:	BRADI1G68770	Os03g0236800	  1e-29
133- 25:	BRADI1G68800	Os03g0236300	  4e-33
133- 26:	BRADI1G68807	Os03g0236200	      0
133- 27:	BRADI1G68820	Os03g0235700	      0
133- 28:	BRADI1G68870	Os03g0235200	      0
133- 29:	BRADI1G68880	Os03g0235100	 2e-161
133- 30:	BRADI1G68887	Os03g0234900	 3e-106
133- 31:	BRADI1G68910	Os03g0234600	  5e-67
## Alignment 134: score=1019.0 e_value=2.8e-66 N=22 BdChr1&OsChr3 minus
134-  0:	BRADI1G20880	Os03g0402400	  4e-81
134-  1:	BRADI1G20890	Os03g0401300	      0
134-  2:	BRADI1G20910	Os03g0400200	  1e-29
134-  3:	BRADI1G20980	Os03g0399400	 5e-158
134-  4:	BRADI1G21020	Os03g0398600	  1e-54
134-  5:	BRADI1G21040	Os03g0397700	      0
134-  6:	BRADI1G21080	Os03g0395300	      0
134-  7:	BRADI1G21095	Os03g0395200	  6e-23
134-  8:	BRADI1G21190	Os03g0392400	 3e-115
134-  9:	BRADI1G21210	Os03g0392300	 1e-111
134- 10:	BRADI1G21220	Os03g0392050	  1e-17
134- 11:	BRADI1G21230	Os03g0392000	  8e-46
134- 12:	BRADI1G21290	Os03g0390400	  6e-69
134- 13:	BRADI1G21310	Os03g0390200	      0
134- 14:	BRADI1G21320	Os03g0390000	 3e-162
134- 15:	BRADI1G21330	Os03g0389700	      0
134- 16:	BRADI1G21350	Os03g0388800	 1e-151
134- 17:	BRADI1G21372	Os03g0388500	 2e-162
134- 18:	BRADI1G21380	Os03g0388100	  3e-31
134- 19:	BRADI1G21390	Os03g0388000	  6e-78
134- 20:	BRADI1G21410	Os03g0387800	 4e-131
134- 21:	BRADI1G21420	Os03g0386500	 2e-126
## Alignment 135: score=606.0 e_value=2e-33 N=14 BdChr1&OsChr3 minus
135-  0:	BRADI1G56100	Os03g0793500	      0
135-  1:	BRADI1G56250	Os03g0792900	  2e-72
135-  2:	BRADI1G56270	Os03g0792800	      0
135-  3:	BRADI1G56500	Os03g0792500	      0
135-  4:	BRADI1G56510	Os03g0791800	 6e-110
135-  5:	BRADI1G56540	Os03g0791700	      0
135-  6:	BRADI1G56560	Os03g0791366	  4e-27
135-  7:	BRADI1G56667	Os03g0790700	      0
135-  8:	BRADI1G56860	Os03g0790500	 1e-103
135-  9:	BRADI1G56920	Os03g0789200	  6e-41
135- 10:	BRADI1G56970	Os03g0789000	      0
135- 11:	BRADI1G56990	Os03g0788800	 2e-158
135- 12:	BRADI1G57040	Os03g0788600	      0
135- 13:	BRADI1G57110	Os03g0788200	  8e-62
## Alignment 136: score=420.0 e_value=8.7e-23 N=10 BdChr1&OsChr3 minus
136-  0:	BRADI1G15780	Os03g0441500	      0
136-  1:	BRADI1G15840	Os03g0438100	 4e-138
136-  2:	BRADI1G15880	Os03g0437600	      0
136-  3:	BRADI1G15920	Os03g0432900	 9e-125
136-  4:	BRADI1G16140	Os03g0427900	      0
136-  5:	BRADI1G16170	Os03g0427100	 1e-158
136-  6:	BRADI1G16180	Os03g0427000	 2e-161
136-  7:	BRADI1G16190	Os03g0426900	      0
136-  8:	BRADI1G16200	Os03g0425900	  6e-74
136-  9:	BRADI1G16240	Os03g0423000	 6e-160
## Alignment 137: score=292.0 e_value=1e-12 N=7 BdChr1&OsChr3 minus
137-  0:	BRADI1G13510	Os03g0789200	  1e-09
137-  1:	BRADI1G13640	Os03g0787300	      0
137-  2:	BRADI1G13650	Os03g0787200	  3e-71
137-  3:	BRADI1G13670	Os03g0787100	  1e-33
137-  4:	BRADI1G13807	Os03g0785900	  1e-57
137-  5:	BRADI1G13940	Os03g0784100	 3e-111
137-  6:	BRADI1G13980	Os03g0782500	  1e-50
## Alignment 138: score=289.0 e_value=1.2e-12 N=7 BdChr1&OsChr3 minus
138-  0:	BRADI1G06250	Os03g0650800	  3e-16
138-  1:	BRADI1G06340	Os03g0648400	      0
138-  2:	BRADI1G06350	Os03g0648300	  3e-87
138-  3:	BRADI1G06360	Os03g0647800	 2e-103
138-  4:	BRADI1G06400	Os03g0646200	  3e-40
138-  5:	BRADI1G06450	Os03g0643700	  3e-59
138-  6:	BRADI1G06635	Os03g0643433	  2e-14
## Alignment 139: score=269.0 e_value=4.3e-10 N=6 BdChr1&OsChr3 minus
139-  0:	BRADI1G22572	Os03g0212400	  3e-95
139-  1:	BRADI1G22580	Os03g0211700	  6e-13
139-  2:	BRADI1G22700	Os03g0210100	  4e-22
139-  3:	BRADI1G22730	Os03g0209500	      0
139-  4:	BRADI1G22790	Os03g0209400	  1e-70
139-  5:	BRADI1G22800	Os03g0209000	  7e-25
## Alignment 140: score=268.0 e_value=2.4e-08 N=6 BdChr1&OsChr3 minus
140-  0:	BRADI1G10970	Os03g0262200	      0
140-  1:	BRADI1G11050	Os03g0261800	  3e-13
140-  2:	BRADI1G11120	Os03g0261100	  5e-45
140-  3:	BRADI1G11187	Os03g0259900	  6e-95
140-  4:	BRADI1G11240	Os03g0259100	  1e-30
140-  5:	BRADI1G11250	Os03g0257500	  7e-40
## Alignment 141: score=382.0 e_value=1.2e-16 N=9 BdChr1&OsChr4 plus
141-  0:	BRADI1G76630	Os04g0574200	 4e-119
141-  1:	BRADI1G76750	Os04g0577375	  2e-20
141-  2:	BRADI1G76780	Os04g0577700	  9e-19
141-  3:	BRADI1G76870	Os04g0578400	 4e-117
141-  4:	BRADI1G76927	Os04g0578800	      0
141-  5:	BRADI1G77010	Os04g0580400	  1e-48
141-  6:	BRADI1G77040	Os04g0581000	      0
141-  7:	BRADI1G77150	Os04g0581400	  8e-64
141-  8:	BRADI1G77230	Os04g0583600	  7e-67
## Alignment 142: score=841.0 e_value=6.9e-53 N=19 BdChr1&OsChr5 plus
142-  0:	BRADI1G63030	Os05g0475400	      0
142-  1:	BRADI1G63120	Os05g0477200	  1e-17
142-  2:	BRADI1G63200	Os05g0478300	      0
142-  3:	BRADI1G63220	Os05g0478400	  3e-24
142-  4:	BRADI1G63350	Os05g0480400	      0
142-  5:	BRADI1G63446	Os05g0481900	      0
142-  6:	BRADI1G63460	Os05g0482400	 7e-130
142-  7:	BRADI1G63510	Os05g0482700	      0
142-  8:	BRADI1G63550	Os05g0486100	      0
142-  9:	BRADI1G63690	Os05g0488600	 6e-105
142- 10:	BRADI1G63720	Os05g0488800	  3e-48
142- 11:	BRADI1G63790	Os05g0489200	  2e-23
142- 12:	BRADI1G63840	Os05g0489700	  2e-40
142- 13:	BRADI1G63940	Os05g0490200	      0
142- 14:	BRADI1G63950	Os05g0490300	 2e-135
142- 15:	BRADI1G64020	Os05g0491100	 1e-103
142- 16:	BRADI1G64040	Os05g0491200	  6e-88
142- 17:	BRADI1G64050	Os05g0491700	  4e-08
142- 18:	BRADI1G64060	Os05g0492000	 2e-134
## Alignment 143: score=259.0 e_value=5.3e-09 N=6 BdChr1&OsChr5 plus
143-  0:	BRADI1G36670	Os05g0171300	 2e-178
143-  1:	BRADI1G36740	Os05g0176100	      0
143-  2:	BRADI1G36760	Os05g0176300	  2e-09
143-  3:	BRADI1G36930	Os05g0178600	  4e-50
143-  4:	BRADI1G36980	Os05g0179300	      0
143-  5:	BRADI1G37030	Os05g0179950	  2e-94
## Alignment 144: score=258.0 e_value=4.3e-08 N=6 BdChr1&OsChr5 plus
144-  0:	BRADI1G03610	Os05g0110300	 1e-149
144-  1:	BRADI1G03650	Os05g0110900	      0
144-  2:	BRADI1G03710	Os05g0112200	  2e-40
144-  3:	BRADI1G03750	Os05g0113400	  5e-52
144-  4:	BRADI1G03780	Os05g0114400	  4e-18
144-  5:	BRADI1G03827	Os05g0116700	  2e-15
## Alignment 145: score=594.0 e_value=5.4e-37 N=15 BdChr1&OsChr5 minus
145-  0:	BRADI1G65590	Os05g0127500	 2e-163
145-  1:	BRADI1G65610	Os05g0127200	      0
145-  2:	BRADI1G65750	Os05g0123100	  3e-91
145-  3:	BRADI1G65780	Os05g0122700	  1e-18
145-  4:	BRADI1G65790	Os05g0121900	 1e-150
145-  5:	BRADI1G65900	Os05g0121500	  1e-49
145-  6:	BRADI1G66110	Os05g0120000	      0
145-  7:	BRADI1G66240	Os05g0116700	  2e-43
145-  8:	BRADI1G66330	Os05g0114400	  4e-36
145-  9:	BRADI1G66360	Os05g0113900	  3e-75
145- 10:	BRADI1G66597	Os05g0112200	  4e-40
145- 11:	BRADI1G66620	Os05g0112101	      0
145- 12:	BRADI1G66640	Os05g0112000	 3e-154
145- 13:	BRADI1G66660	Os05g0110900	      0
145- 14:	BRADI1G66780	Os05g0110000	  3e-86
## Alignment 146: score=409.0 e_value=4.5e-23 N=10 BdChr1&OsChr5 minus
146-  0:	BRADI1G62080	Os05g0385400	  6e-42
146-  1:	BRADI1G62110	Os05g0383000	  4e-85
146-  2:	BRADI1G62120	Os05g0382900	  3e-63
146-  3:	BRADI1G62130	Os05g0382600	 1e-121
146-  4:	BRADI1G62310	Os05g0377000	  2e-42
146-  5:	BRADI1G62360	Os05g0373700	  2e-90
146-  6:	BRADI1G62370	Os05g0373500	  2e-95
146-  7:	BRADI1G62520	Os05g0372400	 1e-125
146-  8:	BRADI1G62580	Os05g0371100	  9e-06
146-  9:	BRADI1G62660	Os05g0368600	  1e-18
## Alignment 147: score=286.0 e_value=1.7e-10 N=7 BdChr1&OsChr5 minus
147-  0:	BRADI1G37930	Os05g0524100	  3e-11
147-  1:	BRADI1G37960	Os05g0522600	      0
147-  2:	BRADI1G38040	Os05g0521300	      0
147-  3:	BRADI1G38050	Os05g0520600	  2e-10
147-  4:	BRADI1G38150	Os05g0518000	  2e-70
147-  5:	BRADI1G38190	Os05g0516800	 5e-136
147-  6:	BRADI1G38340	Os05g0514200	 3e-167
## Alignment 148: score=282.0 e_value=6.2e-11 N=7 BdChr1&OsChr5 minus
148-  0:	BRADI1G66200	Os05g0462200	  1e-08
148-  1:	BRADI1G66280	Os05g0462000	  2e-31
148-  2:	BRADI1G66330	Os05g0461200	  2e-26
148-  3:	BRADI1G66470	Os05g0460000	      0
148-  4:	BRADI1G66720	Os05g0458600	      0
148-  5:	BRADI1G66730	Os05g0458200	  2e-11
148-  6:	BRADI1G66860	Os05g0457600	  3e-78
## Alignment 149: score=262.0 e_value=5.6e-09 N=6 BdChr1&OsChr5 minus
149-  0:	BRADI1G37667	Os05g0198400	 1e-126
149-  1:	BRADI1G37750	Os05g0196800	      0
149-  2:	BRADI1G37770	Os05g0196200	      0
149-  3:	BRADI1G37826	Os05g0196100	      0
149-  4:	BRADI1G37900	Os05g0194500	  1e-30
149-  5:	BRADI1G37920	Os05g0190500	  1e-54
## Alignment 150: score=13363.0 e_value=0 N=276 BdChr1&OsChr6 plus
150-  0:	BRADI1G30252	Os06g0637500	  9e-74
150-  1:	BRADI1G30260	Os06g0638000	      0
150-  2:	BRADI1G30270	Os06g0638100	 8e-117
150-  3:	BRADI1G30277	Os06g0638500	      0
150-  4:	BRADI1G30310	Os06g0638900	  5e-52
150-  5:	BRADI1G30330	Os06g0639100	      0
150-  6:	BRADI1G30337	Os06g0639200	  8e-84
150-  7:	BRADI1G30350	Os06g0639300	 1e-173
150-  8:	BRADI1G30360	Os06g0639500	      0
150-  9:	BRADI1G30370	Os06g0639600	      0
150- 10:	BRADI1G30377	Os06g0641500	      0
150- 11:	BRADI1G30390	Os06g0642650	  1e-98
150- 12:	BRADI1G30410	Os06g0643000	      0
150- 13:	BRADI1G30440	Os06g0643100	 1e-144
150- 14:	BRADI1G30490	Os06g0643600	      0
150- 15:	BRADI1G30510	Os06g0643700	      0
150- 16:	BRADI1G30527	Os06g0643900	      0
150- 17:	BRADI1G30540	Os06g0644100	 1e-120
150- 18:	BRADI1G30550	Os06g0644200	      0
150- 19:	BRADI1G30560	Os06g0644500	      0
150- 20:	BRADI1G30580	Os06g0644600	      0
150- 21:	BRADI1G30590	Os06g0644700	      0
150- 22:	BRADI1G30600	Os06g0644800	 2e-172
150- 23:	BRADI1G30610	Os06g0645400	      0
150- 24:	BRADI1G30620	Os06g0645500	  1e-49
150- 25:	BRADI1G30640	Os06g0645600	 5e-162
150- 26:	BRADI1G30648	Os06g0645700	  1e-33
150- 27:	BRADI1G30656	Os06g0646000	      0
150- 28:	BRADI1G30710	Os06g0646100	  1e-25
150- 29:	BRADI1G30720	Os06g0646400	      0
150- 30:	BRADI1G30730	Os06g0646600	 2e-169
150- 31:	BRADI1G30750	Os06g0646700	  2e-07
150- 32:	BRADI1G30830	Os06g0647400	      0
150- 33:	BRADI1G30850	Os06g0648500	  1e-73
150- 34:	BRADI1G30870	Os06g0649000	 1e-114
150- 35:	BRADI1G30900	Os06g0649500	      0
150- 36:	BRADI1G30910	Os06g0649700	      0
150- 37:	BRADI1G30920	Os06g0649800	 3e-178
150- 38:	BRADI1G30930	Os06g0649900	      0
150- 39:	BRADI1G30940	Os06g0650100	 4e-106
150- 40:	BRADI1G30950	Os06g0650300	 2e-171
150- 41:	BRADI1G30960	Os06g0650600	      0
150- 42:	BRADI1G30970	Os06g0650800	      0
150- 43:	BRADI1G30980	Os06g0650900	  3e-41
150- 44:	BRADI1G31020	Os06g0651100	 2e-165
150- 45:	BRADI1G31066	Os06g0652000	      0
150- 46:	BRADI1G31120	Os06g0652550	  2e-38
150- 47:	BRADI1G31140	Os06g0653000	      0
150- 48:	BRADI1G31150	Os06g0653100	 2e-116
150- 49:	BRADI1G31160	Os06g0653200	  2e-25
150- 50:	BRADI1G31170	Os06g0653800	      0
150- 51:	BRADI1G31180	Os06g0653900	  7e-42
150- 52:	BRADI1G31187	Os06g0654000	      0
150- 53:	BRADI1G31200	Os06g0654300	  4e-75
150- 54:	BRADI1G31210	Os06g0654400	  2e-43
150- 55:	BRADI1G31260	Os06g0655500	 9e-178
150- 56:	BRADI1G31320	Os06g0656500	      0
150- 57:	BRADI1G31337	Os06g0657500	      0
150- 58:	BRADI1G31357	Os06g0658500	 2e-150
150- 59:	BRADI1G31380	Os06g0658900	      0
150- 60:	BRADI1G31390	Os06g0659100	  2e-67
150- 61:	BRADI1G31400	Os06g0659200	 1e-104
150- 62:	BRADI1G31417	Os06g0659300	      0
150- 63:	BRADI1G31440	Os06g0659400	      0
150- 64:	BRADI1G31450	Os06g0659500	  5e-45
150- 65:	BRADI1G31530	Os06g0660200	      0
150- 66:	BRADI1G31560	Os06g0660400	  2e-35
150- 67:	BRADI1G31570	Os06g0660700	 3e-148
150- 68:	BRADI1G31617	Os06g0661400	 2e-132
150- 69:	BRADI1G31630	Os06g0661500	  1e-39
150- 70:	BRADI1G31640	Os06g0661600	  6e-48
150- 71:	BRADI1G31650	Os06g0661700	      0
150- 72:	BRADI1G31660	Os06g0661766	  7e-51
150- 73:	BRADI1G31670	Os06g0661800	      0
150- 74:	BRADI1G31680	Os06g0661900	      0
150- 75:	BRADI1G31690	Os06g0662000	      0
150- 76:	BRADI1G31700	Os06g0662200	  6e-85
150- 77:	BRADI1G31730	Os06g0663000	      0
150- 78:	BRADI1G31737	Os06g0663100	  8e-99
150- 79:	BRADI1G31750	Os06g0663200	      0
150- 80:	BRADI1G31767	Os06g0663600	  9e-94
150- 81:	BRADI1G31780	Os06g0663800	  7e-88
150- 82:	BRADI1G31800	Os06g0663900	      0
150- 83:	BRADI1G31810	Os06g0664200	      0
150- 84:	BRADI1G31820	Os06g0664300	      0
150- 85:	BRADI1G31830	Os06g0664400	 4e-150
150- 86:	BRADI1G31837	Os06g0664800	  1e-94
150- 87:	BRADI1G31850	Os06g0665000	      0
150- 88:	BRADI1G31860	Os06g0665100	 5e-171
150- 89:	BRADI1G31870	Os06g0665200	  1e-42
150- 90:	BRADI1G31880	Os06g0665400	 4e-180
150- 91:	BRADI1G31890	Os06g0665500	      0
150- 92:	BRADI1G31987	Os06g0665800	      0
150- 93:	BRADI1G32020	Os06g0665900	  5e-66
150- 94:	BRADI1G32050	Os06g0666100	 1e-120
150- 95:	BRADI1G32060	Os06g0666400	  2e-23
150- 96:	BRADI1G32080	Os06g0666500	  2e-34
150- 97:	BRADI1G32087	Os06g0666600	      0
150- 98:	BRADI1G32140	Os06g0666800	  2e-23
150- 99:	BRADI1G32160	Os06g0667000	      0
150-100:	BRADI1G32200	Os06g0667100	 9e-127
150-101:	BRADI1G32210	Os06g0667200	  3e-55
150-102:	BRADI1G32217	Os06g0667500	  9e-56
150-103:	BRADI1G32230	Os06g0668300	  4e-78
150-104:	BRADI1G32240	Os06g0668400	  5e-13
150-105:	BRADI1G32300	Os06g0669275	 3e-143
150-106:	BRADI1G32310	Os06g0669400	      0
150-107:	BRADI1G32317	Os06g0669600	  9e-83
150-108:	BRADI1G32330	Os06g0669700	 1e-132
150-109:	BRADI1G32340	Os06g0669800	 5e-138
150-110:	BRADI1G32350	Os06g0670000	      0
150-111:	BRADI1G32360	Os06g0670100	  2e-75
150-112:	BRADI1G32370	Os06g0670300	  3e-72
150-113:	BRADI1G32380	Os06g0671000	      0
150-114:	BRADI1G32390	Os06g0671150	  2e-40
150-115:	BRADI1G32410	Os06g0671700	 3e-130
150-116:	BRADI1G32420	Os06g0671800	  1e-94
150-117:	BRADI1G32430	Os06g0671900	      0
150-118:	BRADI1G32445	Os06g0672400	  4e-85
150-119:	BRADI1G32460	Os06g0673500	  1e-97
150-120:	BRADI1G32630	Os06g0676600	      0
150-121:	BRADI1G32650	Os06g0676700	      0
150-122:	BRADI1G32720	Os06g0679400	 9e-108
150-123:	BRADI1G32726	Os06g0679500	      0
150-124:	BRADI1G32747	Os06g0679700	  2e-95
150-125:	BRADI1G32770	Os06g0679800	      0
150-126:	BRADI1G32800	Os06g0680500	      0
150-127:	BRADI1G32810	Os06g0680700	      0
150-128:	BRADI1G32820	Os06g0680900	  2e-55
150-129:	BRADI1G32840	Os06g0681200	  4e-53
150-130:	BRADI1G32850	Os06g0681300	  2e-35
150-131:	BRADI1G32860	Os06g0681400	      0
150-132:	BRADI1G32870	Os06g0681600	      0
150-133:	BRADI1G32927	Os06g0681700	      0
150-134:	BRADI1G32970	Os06g0682700	      0
150-135:	BRADI1G32977	Os06g0682800	  2e-11
150-136:	BRADI1G32990	Os06g0682900	      0
150-137:	BRADI1G33000	Os06g0683100	  5e-99
150-138:	BRADI1G33030	Os06g0683200	 1e-121
150-139:	BRADI1G33040	Os06g0683300	      0
150-140:	BRADI1G33050	Os06g0683400	  5e-70
150-141:	BRADI1G33060	Os06g0683500	  1e-55
150-142:	BRADI1G33070	Os06g0683700	  9e-29
150-143:	BRADI1G33075	Os06g0683800	  1e-09
150-144:	BRADI1G33080	Os06g0683900	 4e-150
150-145:	BRADI1G33087	Os06g0683950	      0
150-146:	BRADI1G33097	Os06g0684000	      0
150-147:	BRADI1G33150	Os06g0685300	      0
150-148:	BRADI1G33160	Os06g0685700	      0
150-149:	BRADI1G33200	Os06g0686400	  1e-39
150-150:	BRADI1G33210	Os06g0686500	      0
150-151:	BRADI1G33230	Os06g0686600	  8e-35
150-152:	BRADI1G33250	Os06g0687000	      0
150-153:	BRADI1G33260	Os06g0687100	  6e-94
150-154:	BRADI1G33270	Os06g0687200	  1e-66
150-155:	BRADI1G33280	Os06g0687400	      0
150-156:	BRADI1G33290	Os06g0687500	  3e-47
150-157:	BRADI1G33300	Os06g0687600	 8e-165
150-158:	BRADI1G33310	Os06g0687800	      0
150-159:	BRADI1G33320	Os06g0687900	  1e-56
150-160:	BRADI1G33330	Os06g0688100	      0
150-161:	BRADI1G33347	Os06g0690700	      0
150-162:	BRADI1G33360	Os06g0690900	      0
150-163:	BRADI1G33370	Os06g0691500	  1e-68
150-164:	BRADI1G33470	Os06g0692800	      0
150-165:	BRADI1G33570	Os06g0693800	  1e-62
150-166:	BRADI1G33610	Os06g0694000	      0
150-167:	BRADI1G33657	Os06g0694100	      0
150-168:	BRADI1G33670	Os06g0694200	      0
150-169:	BRADI1G33680	Os06g0694300	      0
150-170:	BRADI1G33690	Os06g0694400	 6e-108
150-171:	BRADI1G33700	Os06g0694500	 2e-113
150-172:	BRADI1G33710	Os06g0694600	      0
150-173:	BRADI1G33720	Os06g0694800	  2e-71
150-174:	BRADI1G33730	Os06g0695200	 2e-162
150-175:	BRADI1G33740	Os06g0695300	 1e-104
150-176:	BRADI1G33750	Os06g0695600	      0
150-177:	BRADI1G33770	Os06g0695700	  4e-17
150-178:	BRADI1G33777	Os06g0695800	 6e-159
150-179:	BRADI1G33790	Os06g0695900	      0
150-180:	BRADI1G33810	Os06g0696400	      0
150-181:	BRADI1G33850	Os06g0697400	  2e-49
150-182:	BRADI1G33860	Os06g0697500	 3e-157
150-183:	BRADI1G33870	Os06g0698200	  4e-43
150-184:	BRADI1G33900	Os06g0698300	 5e-176
150-185:	BRADI1G33910	Os06g0698400	  3e-30
150-186:	BRADI1G33930	Os06g0698500	  2e-62
150-187:	BRADI1G33940	Os06g0698600	      0
150-188:	BRADI1G33950	Os06g0698748	  2e-43
150-189:	BRADI1G33960	Os06g0698785	  2e-29
150-190:	BRADI1G33970	Os06g0698859	      0
150-191:	BRADI1G33980	Os06g0698900	 1e-140
150-192:	BRADI1G33990	Os06g0699200	      0
150-193:	BRADI1G34030	Os06g0699400	      0
150-194:	BRADI1G34040	Os06g0699500	  4e-70
150-195:	BRADI1G34060	Os06g0699600	 7e-159
150-196:	BRADI1G34070	Os06g0699700	      0
150-197:	BRADI1G34080	Os06g0699900	      0
150-198:	BRADI1G34087	Os06g0700000	      0
150-199:	BRADI1G34110	Os06g0700100	      0
150-200:	BRADI1G34120	Os06g0700300	  2e-52
150-201:	BRADI1G34130	Os06g0700500	      0
150-202:	BRADI1G34140	Os06g0700700	      0
150-203:	BRADI1G34170	Os06g0701100	      0
150-204:	BRADI1G34180	Os06g0701200	      0
150-205:	BRADI1G34190	Os06g0701300	      0
150-206:	BRADI1G34200	Os06g0701400	  4e-21
150-207:	BRADI1G34210	Os06g0701600	      0
150-208:	BRADI1G34240	Os06g0701900	  1e-62
150-209:	BRADI1G34320	Os06g0702100	 1e-143
150-210:	BRADI1G34327	Os06g0702500	      0
150-211:	BRADI1G34340	Os06g0702600	      0
150-212:	BRADI1G34350	Os06g0702700	  7e-96
150-213:	BRADI1G34360	Os06g0702800	      0
150-214:	BRADI1G34420	Os06g0703300	      0
150-215:	BRADI1G34470	Os06g0703900	      0
150-216:	BRADI1G34480	Os06g0704000	 1e-105
150-217:	BRADI1G34490	Os06g0704100	      0
150-218:	BRADI1G34500	Os06g0704200	  6e-52
150-219:	BRADI1G34507	Os06g0704300	      0
150-220:	BRADI1G34530	Os06g0704800	      0
150-221:	BRADI1G34537	Os06g0704900	      0
150-222:	BRADI1G34550	Os06g0705000	 3e-164
150-223:	BRADI1G34560	Os06g0705100	  5e-96
150-224:	BRADI1G34566	Os06g0705300	 3e-151
150-225:	BRADI1G34572	Os06g0705350	      0
150-226:	BRADI1G34600	Os06g0705400	  5e-22
150-227:	BRADI1G34610	Os06g0705600	      0
150-228:	BRADI1G34640	Os06g0706700	  4e-10
150-229:	BRADI1G34647	Os06g0707000	      0
150-230:	BRADI1G34660	Os06g0707100	      0
150-231:	BRADI1G34670	Os06g0707200	      0
150-232:	BRADI1G34700	Os06g0708000	      0
150-233:	BRADI1G34707	Os06g0708100	      0
150-234:	BRADI1G34717	Os06g0708200	  1e-53
150-235:	BRADI1G34740	Os06g0708300	 8e-113
150-236:	BRADI1G34750	Os06g0708400	 1e-107
150-237:	BRADI1G34760	Os06g0708600	  4e-60
150-238:	BRADI1G34770	Os06g0708700	      0
150-239:	BRADI1G34790	Os06g0708832	      0
150-240:	BRADI1G34800	Os06g0708900	  2e-45
150-241:	BRADI1G34820	Os06g0709100	      0
150-242:	BRADI1G34830	Os06g0710300	 5e-111
150-243:	BRADI1G34850	Os06g0710700	      0
150-244:	BRADI1G34857	Os06g0710800	      0
150-245:	BRADI1G34867	Os06g0710900	  2e-89
150-246:	BRADI1G34890	Os06g0711100	 3e-137
150-247:	BRADI1G34910	Os06g0711700	 2e-159
150-248:	BRADI1G34920	Os06g0711800	  2e-82
150-249:	BRADI1G34930	Os06g0711900	  1e-28
150-250:	BRADI1G34950	Os06g0712200	 1e-102
150-251:	BRADI1G34970	Os06g0712300	      0
150-252:	BRADI1G34980	Os06g0712400	      0
150-253:	BRADI1G34990	Os06g0712600	 2e-116
150-254:	BRADI1G35000	Os06g0712700	 4e-141
150-255:	BRADI1G35010	Os06g0712800	      0
150-256:	BRADI1G35020	Os06g0712900	      0
150-257:	BRADI1G35030	Os06g0713000	  2e-86
150-258:	BRADI1G35040	Os06g0713100	 3e-139
150-259:	BRADI1G35050	Os06g0713800	      0
150-260:	BRADI1G35060	Os06g0713900	  1e-85
150-261:	BRADI1G35070	Os06g0714000	      0
150-262:	BRADI1G35080	Os06g0714100	  3e-73
150-263:	BRADI1G35090	Os06g0714200	      0
150-264:	BRADI1G35100	Os06g0714300	  1e-27
150-265:	BRADI1G35110	Os06g0714500	      0
150-266:	BRADI1G35120	Os06g0714600	 1e-106
150-267:	BRADI1G35130	Os06g0714700	  8e-20
150-268:	BRADI1G35140	Os06g0714800	  2e-44
150-269:	BRADI1G35157	Os06g0714900	      0
150-270:	BRADI1G35200	Os06g0715100	 3e-159
150-271:	BRADI1G35210	Os06g0715200	  7e-53
150-272:	BRADI1G35220	Os06g0715300	      0
150-273:	BRADI1G35230	Os06g0715400	      0
150-274:	BRADI1G35240	Os06g0715500	 4e-158
150-275:	BRADI1G35255	Os06g0715600	      0
## Alignment 151: score=2215.0 e_value=1.4e-170 N=46 BdChr1&OsChr6 plus
151-  0:	BRADI1G49360	Os06g0118900	  1e-10
151-  1:	BRADI1G49370	Os06g0121300	  3e-29
151-  2:	BRADI1G49380	Os06g0121500	  8e-94
151-  3:	BRADI1G49450	Os06g0122200	      0
151-  4:	BRADI1G49455	Os06g0124900	  1e-31
151-  5:	BRADI1G49460	Os06g0125300	      0
151-  6:	BRADI1G49470	Os06g0125400	      0
151-  7:	BRADI1G49477	Os06g0125600	 7e-157
151-  8:	BRADI1G49490	Os06g0125800	  3e-91
151-  9:	BRADI1G49497	Os06g0126000	      0
151- 10:	BRADI1G49510	Os06g0126250	      0
151- 11:	BRADI1G49520	Os06g0126400	  1e-24
151- 12:	BRADI1G49537	Os06g0126500	 1e-109
151- 13:	BRADI1G49550	Os06g0127000	 1e-158
151- 14:	BRADI1G49560	Os06g0127100	  1e-57
151- 15:	BRADI1G49580	Os06g0127200	      0
151- 16:	BRADI1G49590	Os06g0127300	 8e-111
151- 17:	BRADI1G49600	Os06g0127500	 7e-106
151- 18:	BRADI1G49620	Os06g0127700	      0
151- 19:	BRADI1G49630	Os06g0127800	      0
151- 20:	BRADI1G49650	Os06g0128200	      0
151- 21:	BRADI1G49657	Os06g0128400	      0
151- 22:	BRADI1G49670	Os06g0128500	  5e-82
151- 23:	BRADI1G49690	Os06g0128800	  3e-42
151- 24:	BRADI1G49707	Os06g0129000	 4e-129
151- 25:	BRADI1G49720	Os06g0129100	 5e-171
151- 26:	BRADI1G49730	Os06g0129200	      0
151- 27:	BRADI1G49740	Os06g0129300	 2e-176
151- 28:	BRADI1G49790	Os06g0129400	      0
151- 29:	BRADI1G49810	Os06g0129700	 4e-170
151- 30:	BRADI1G49820	Os06g0129800	  1e-46
151- 31:	BRADI1G49830	Os06g0129900	      0
151- 32:	BRADI1G49940	Os06g0130000	      0
151- 33:	BRADI1G49950	Os06g0130100	      0
151- 34:	BRADI1G49960	Os06g0130200	 3e-124
151- 35:	BRADI1G49966	Os06g0130400	      0
151- 36:	BRADI1G49972	Os06g0130500	 7e-112
151- 37:	BRADI1G49980	Os06g0130600	      0
151- 38:	BRADI1G49990	Os06g0130900	  2e-94
151- 39:	BRADI1G50010	Os06g0131100	      0
151- 40:	BRADI1G50067	Os06g0131300	      0
151- 41:	BRADI1G50080	Os06g0131500	      0
151- 42:	BRADI1G50090	Os06g0133000	      0
151- 43:	BRADI1G50110	Os06g0133300	  6e-10
151- 44:	BRADI1G50120	Os06g0133400	  7e-21
151- 45:	BRADI1G50140	Os06g0133600	      0
## Alignment 152: score=1617.0 e_value=4.1e-118 N=34 BdChr1&OsChr6 plus
152-  0:	BRADI1G38350	Os06g0521400	 5e-130
152-  1:	BRADI1G38360	Os06g0523300	  1e-36
152-  2:	BRADI1G38370	Os06g0523400	      0
152-  3:	BRADI1G38380	Os06g0523900	      0
152-  4:	BRADI1G38390	Os06g0524300	      0
152-  5:	BRADI1G38400	Os06g0524400	      0
152-  6:	BRADI1G38410	Os06g0524500	  1e-34
152-  7:	BRADI1G38640	Os06g0525200	  4e-37
152-  8:	BRADI1G38650	Os06g0526100	 6e-115
152-  9:	BRADI1G38660	Os06g0526600	      0
152- 10:	BRADI1G38670	Os06g0526700	 1e-132
152- 11:	BRADI1G38680	Os06g0527100	      0
152- 12:	BRADI1G38687	Os06g0528600	      0
152- 13:	BRADI1G38700	Os06g0529800	      0
152- 14:	BRADI1G38715	Os06g0530200	  3e-39
152- 15:	BRADI1G38720	Os06g0530300	  3e-64
152- 16:	BRADI1G38730	Os06g0530400	 2e-101
152- 17:	BRADI1G38740	Os06g0530600	  1e-13
152- 18:	BRADI1G38755	Os06g0531000	      0
152- 19:	BRADI1G38760	Os06g0531200	      0
152- 20:	BRADI1G38770	Os06g0531600	      0
152- 21:	BRADI1G39000	Os06g0534500	  8e-46
152- 22:	BRADI1G39010	Os06g0534900	  5e-32
152- 23:	BRADI1G39030	Os06g0535400	  8e-90
152- 24:	BRADI1G39060	Os06g0537700	  1e-46
152- 25:	BRADI1G39070	Os06g0538200	      0
152- 26:	BRADI1G39097	Os06g0538900	  2e-63
152- 27:	BRADI1G39110	Os06g0539400	      0
152- 28:	BRADI1G39120	Os06g0539500	  2e-38
152- 29:	BRADI1G39130	Os06g0539700	  7e-15
152- 30:	BRADI1G39140	Os06g0542000	  4e-15
152- 31:	BRADI1G39160	Os06g0542200	 5e-168
152- 32:	BRADI1G39180	Os06g0543200	  3e-95
152- 33:	BRADI1G39190	Os06g0547100	 2e-111
## Alignment 153: score=1235.0 e_value=1.7e-85 N=27 BdChr1&OsChr6 plus
153-  0:	BRADI1G41780	Os06g0367900	      0
153-  1:	BRADI1G41830	Os06g0472000	  2e-86
153-  2:	BRADI1G41860	Os06g0473200	      0
153-  3:	BRADI1G41890	Os06g0474300	      0
153-  4:	BRADI1G41907	Os06g0474866	  2e-45
153-  5:	BRADI1G41957	Os06g0476200	      0
153-  6:	BRADI1G42020	Os06g0481900	  3e-29
153-  7:	BRADI1G42030	Os06g0484600	  3e-72
153-  8:	BRADI1G42040	Os06g0485100	      0
153-  9:	BRADI1G42240	Os06g0486000	  3e-33
153- 10:	BRADI1G42257	Os06g0486400	      0
153- 11:	BRADI1G42270	Os06g0486800	      0
153- 12:	BRADI1G42280	Os06g0487900	      0
153- 13:	BRADI1G42310	Os06g0488600	      0
153- 14:	BRADI1G42320	Os06g0489200	      0
153- 15:	BRADI1G42340	Os06g0489500	      0
153- 16:	BRADI1G42347	Os06g0493600	      0
153- 17:	BRADI1G42360	Os06g0493801	      0
153- 18:	BRADI1G42377	Os06g0494100	      0
153- 19:	BRADI1G42390	Os06g0494400	      0
153- 20:	BRADI1G42420	Os06g0495700	      0
153- 21:	BRADI1G42440	Os06g0496400	  2e-39
153- 22:	BRADI1G42450	Os06g0496800	  9e-79
153- 23:	BRADI1G42510	Os06g0498800	  8e-89
153- 24:	BRADI1G42520	Os06g0499000	  2e-98
153- 25:	BRADI1G42530	Os06g0499100	  5e-30
153- 26:	BRADI1G42540	Os06g0500300	  2e-30
## Alignment 154: score=1125.0 e_value=3.1e-77 N=24 BdChr1&OsChr6 plus
154-  0:	BRADI1G50207	Os06g0111100	  9e-75
154-  1:	BRADI1G50230	Os06g0111400	      0
154-  2:	BRADI1G50260	Os06g0113600	  2e-65
154-  3:	BRADI1G50280	Os06g0113900	      0
154-  4:	BRADI1G50426	Os06g0114300	  3e-41
154-  5:	BRADI1G50470	Os06g0114500	  1e-43
154-  6:	BRADI1G50477	Os06g0114600	      0
154-  7:	BRADI1G50490	Os06g0114650	  2e-97
154-  8:	BRADI1G50497	Os06g0114700	 8e-135
154-  9:	BRADI1G50520	Os06g0115200	      0
154- 10:	BRADI1G50540	Os06g0115300	  1e-40
154- 11:	BRADI1G50550	Os06g0115400	 6e-177
154- 12:	BRADI1G50560	Os06g0115600	      0
154- 13:	BRADI1G50567	Os06g0115700	  3e-38
154- 14:	BRADI1G50580	Os06g0115800	 5e-149
154- 15:	BRADI1G50610	Os06g0116300	      0
154- 16:	BRADI1G50620	Os06g0116400	 3e-126
154- 17:	BRADI1G50627	Os06g0116500	      0
154- 18:	BRADI1G50640	Os06g0116600	 9e-104
154- 19:	BRADI1G50690	Os06g0118900	  1e-06
154- 20:	BRADI1G50700	Os06g0119300	      0
154- 21:	BRADI1G50740	Os06g0120200	      0
154- 22:	BRADI1G50750	Os06g0121300	  4e-13
154- 23:	BRADI1G50760	Os06g0121800	 2e-116
## Alignment 155: score=779.0 e_value=8.7e-40 N=16 BdChr1&OsChr6 plus
155-  0:	BRADI1G51060	Os06g0141166	      0
155-  1:	BRADI1G51070	Os06g0141200	  2e-79
155-  2:	BRADI1G51080	Os06g0142200	  4e-53
155-  3:	BRADI1G51097	Os06g0142500	      0
155-  4:	BRADI1G51120	Os06g0142700	  2e-74
155-  5:	BRADI1G51130	Os06g0142800	      0
155-  6:	BRADI1G51140	Os06g0143000	 8e-148
155-  7:	BRADI1G51160	Os06g0143100	  6e-22
155-  8:	BRADI1G51170	Os06g0143400	      0
155-  9:	BRADI1G51177	Os06g0143500	      0
155- 10:	BRADI1G51187	Os06g0143600	  5e-15
155- 11:	BRADI1G51200	Os06g0143700	      0
155- 12:	BRADI1G51210	Os06g0143900	      0
155- 13:	BRADI1G51220	Os06g0144000	      0
155- 14:	BRADI1G51230	Os06g0144600	  3e-94
155- 15:	BRADI1G51240	Os06g0144800	      0
## Alignment 156: score=681.0 e_value=6.8e-36 N=14 BdChr1&OsChr6 plus
156-  0:	BRADI1G29910	Os06g0721800	  9e-44
156-  1:	BRADI1G29920	Os06g0724000	  7e-72
156-  2:	BRADI1G29930	Os06g0724100	      0
156-  3:	BRADI1G29947	Os06g0724200	      0
156-  4:	BRADI1G29960	Os06g0724300	      0
156-  5:	BRADI1G29970	Os06g0724400	 4e-105
156-  6:	BRADI1G29980	Os06g0724500	      0
156-  7:	BRADI1G29990	Os06g0724600	 4e-127
156-  8:	BRADI1G30007	Os06g0724700	      0
156-  9:	BRADI1G30020	Os06g0725000	  2e-67
156- 10:	BRADI1G30026	Os06g0725100	 8e-148
156- 11:	BRADI1G30050	Os06g0725300	  3e-85
156- 12:	BRADI1G30060	Os06g0725400	  2e-25
156- 13:	BRADI1G30070	Os06g0725500	  9e-79
## Alignment 157: score=540.0 e_value=4e-23 N=11 BdChr1&OsChr6 plus
157-  0:	BRADI1G30110	Os06g0716000	      0
157-  1:	BRADI1G30117	Os06g0716200	  2e-97
157-  2:	BRADI1G30130	Os06g0716700	      0
157-  3:	BRADI1G30140	Os06g0716800	 5e-142
157-  4:	BRADI1G30150	Os06g0717100	      0
157-  5:	BRADI1G30160	Os06g0717200	      0
157-  6:	BRADI1G30170	Os06g0717300	  6e-34
157-  7:	BRADI1G30180	Os06g0717400	 2e-165
157-  8:	BRADI1G30190	Os06g0717600	 1e-145
157-  9:	BRADI1G30200	Os06g0717800	      0
157- 10:	BRADI1G30230	Os06g0717900	      0
## Alignment 158: score=523.0 e_value=1.1e-25 N=11 BdChr1&OsChr6 plus
158-  0:	BRADI1G52150	Os06g0103800	      0
158-  1:	BRADI1G52160	Os06g0103900	      0
158-  2:	BRADI1G52170	Os06g0104000	      0
158-  3:	BRADI1G52180	Os06g0104100	      0
158-  4:	BRADI1G52187	Os06g0104200	 6e-160
158-  5:	BRADI1G52200	Os06g0104300	      0
158-  6:	BRADI1G52220	Os06g0104400	 4e-155
158-  7:	BRADI1G52240	Os06g0105350	 3e-147
158-  8:	BRADI1G52260	Os06g0105400	      0
158-  9:	BRADI1G52270	Os06g0105500	      0
158- 10:	BRADI1G52470	Os06g0107100	 8e-154
## Alignment 159: score=386.0 e_value=2.3e-13 N=8 BdChr1&OsChr6 plus
159-  0:	BRADI1G29130	Os06g0730900	      0
159-  1:	BRADI1G29167	Os06g0731100	  8e-72
159-  2:	BRADI1G29187	Os06g0731200	      0
159-  3:	BRADI1G29240	Os06g0731400	 1e-122
159-  4:	BRADI1G29247	Os06g0731600	      0
159-  5:	BRADI1G29287	Os06g0731700	 7e-112
159-  6:	BRADI1G29300	Os06g0731800	  9e-95
159-  7:	BRADI1G29310	Os06g0731900	  2e-14
## Alignment 160: score=298.0 e_value=1.4e-08 N=6 BdChr1&OsChr6 plus
160-  0:	BRADI1G51700	Os06g0112000	      0
160-  1:	BRADI1G51710	Os06g0112100	      0
160-  2:	BRADI1G51720	Os06g0112200	 4e-163
160-  3:	BRADI1G51730	Os06g0112300	  2e-35
160-  4:	BRADI1G51740	Os06g0112400	 2e-160
160-  5:	BRADI1G51747	Os06g0112700	 7e-109
## Alignment 161: score=19934.0 e_value=0 N=414 BdChr1&OsChr6 minus
161-  0:	BRADI1G42550	Os06g0329300	  7e-40
161-  1:	BRADI1G42556	Os06g0328800	      0
161-  2:	BRADI1G42562	Os06g0327400	  9e-16
161-  3:	BRADI1G42620	Os06g0325500	      0
161-  4:	BRADI1G42660	Os06g0320700	      0
161-  5:	BRADI1G42670	Os06g0320500	 4e-158
161-  6:	BRADI1G42680	Os06g0320300	  2e-52
161-  7:	BRADI1G42690	Os06g0320200	      0
161-  8:	BRADI1G42700	Os06g0320100	      0
161-  9:	BRADI1G42720	Os06g0318700	      0
161- 10:	BRADI1G42730	Os06g0318200	      0
161- 11:	BRADI1G42760	Os06g0311800	 8e-154
161- 12:	BRADI1G42770	Os06g0311600	      0
161- 13:	BRADI1G42780	Os06g0309200	  8e-61
161- 14:	BRADI1G42790	Os06g0308800	      0
161- 15:	BRADI1G42800	Os06g0308300	      0
161- 16:	BRADI1G42810	Os06g0308100	 1e-173
161- 17:	BRADI1G42820	Os06g0308000	      0
161- 18:	BRADI1G42830	Os06g0306500	 4e-148
161- 19:	BRADI1G42900	Os06g0306300	 2e-138
161- 20:	BRADI1G42930	Os06g0304600	      0
161- 21:	BRADI1G42940	Os06g0304500	      0
161- 22:	BRADI1G42980	Os06g0301300	      0
161- 23:	BRADI1G42990	Os06g0301100	  2e-94
161- 24:	BRADI1G43000	Os06g0301000	      0
161- 25:	BRADI1G43097	Os06g0300800	      0
161- 26:	BRADI1G43110	Os06g0300700	 3e-123
161- 27:	BRADI1G43120	Os06g0300600	 2e-144
161- 28:	BRADI1G43130	Os06g0300500	      0
161- 29:	BRADI1G43140	Os06g0300300	 2e-131
161- 30:	BRADI1G43160	Os06g0299100	 4e-121
161- 31:	BRADI1G43180	Os06g0298700	  1e-50
161- 32:	BRADI1G43200	Os06g0298500	 2e-123
161- 33:	BRADI1G43210	Os06g0298400	      0
161- 34:	BRADI1G43220	Os06g0298200	      0
161- 35:	BRADI1G43230	Os06g0297800	      0
161- 36:	BRADI1G43240	Os06g0297700	      0
161- 37:	BRADI1G43250	Os06g0297600	  9e-87
161- 38:	BRADI1G43260	Os06g0297400	      0
161- 39:	BRADI1G43300	Os06g0296700	      0
161- 40:	BRADI1G43310	Os06g0295300	 3e-105
161- 41:	BRADI1G43350	Os06g0291600	      0
161- 42:	BRADI1G43370	Os06g0291500	  5e-19
161- 43:	BRADI1G43410	Os06g0288300	      0
161- 44:	BRADI1G43417	Os06g0288100	      0
161- 45:	BRADI1G43430	Os06g0286375	  1e-37
161- 46:	BRADI1G43440	Os06g0286351	      0
161- 47:	BRADI1G43447	Os06g0286310	  5e-24
161- 48:	BRADI1G43510	Os06g0285400	      0
161- 49:	BRADI1G43540	Os06g0284800	 2e-164
161- 50:	BRADI1G43560	Os06g0284200	      0
161- 51:	BRADI1G43570	Os06g0283400	      0
161- 52:	BRADI1G43580	Os06g0283300	      0
161- 53:	BRADI1G43590	Os06g0283200	      0
161- 54:	BRADI1G43600	Os06g0282000	      0
161- 55:	BRADI1G43607	Os06g0281400	      0
161- 56:	BRADI1G43620	Os06g0275900	      0
161- 57:	BRADI1G43630	Os06g0275800	      0
161- 58:	BRADI1G43637	Os06g0275700	      0
161- 59:	BRADI1G43650	Os06g0275600	 9e-180
161- 60:	BRADI1G43670	Os06g0275000	 2e-145
161- 61:	BRADI1G43680	Os06g0274800	      0
161- 62:	BRADI1G43690	Os06g0274500	      0
161- 63:	BRADI1G43700	Os06g0274100	  2e-28
161- 64:	BRADI1G43705	Os06g0274000	  6e-48
161- 65:	BRADI1G43717	Os06g0273500	  2e-94
161- 66:	BRADI1G43730	Os06g0273200	 8e-180
161- 67:	BRADI1G43740	Os06g0272700	 5e-176
161- 68:	BRADI1G43750	Os06g0271600	  2e-41
161- 69:	BRADI1G43760	Os06g0271000	 4e-134
161- 70:	BRADI1G43770	Os06g0270900	      0
161- 71:	BRADI1G43780	Os06g0270200	      0
161- 72:	BRADI1G43787	Os06g0269300	      0
161- 73:	BRADI1G43800	Os06g0269200	  6e-48
161- 74:	BRADI1G43810	Os06g0268800	      0
161- 75:	BRADI1G43820	Os06g0268700	      0
161- 76:	BRADI1G43830	Os06g0267600	      0
161- 77:	BRADI1G43850	Os06g0266800	  1e-37
161- 78:	BRADI1G43860	Os06g0266400	  4e-45
161- 79:	BRADI1G43900	Os06g0265400	      0
161- 80:	BRADI1G43940	Os06g0264900	 2e-134
161- 81:	BRADI1G43950	Os06g0264800	  2e-80
161- 82:	BRADI1G43960	Os06g0264700	  1e-55
161- 83:	BRADI1G43970	Os06g0264500	      0
161- 84:	BRADI1G43980	Os06g0264300	      0
161- 85:	BRADI1G43990	Os06g0264200	 4e-150
161- 86:	BRADI1G44000	Os06g0260500	 1e-154
161- 87:	BRADI1G44040	Os06g0260000	 6e-128
161- 88:	BRADI1G44047	Os06g0259000	      0
161- 89:	BRADI1G44060	Os06g0258900	      0
161- 90:	BRADI1G44070	Os06g0258000	  4e-82
161- 91:	BRADI1G44080	Os06g0257600	      0
161- 92:	BRADI1G44090	Os06g0257450	      0
161- 93:	BRADI1G44100	Os06g0257200	  4e-06
161- 94:	BRADI1G44110	Os06g0256900	      0
161- 95:	BRADI1G44120	Os06g0256800	  2e-53
161- 96:	BRADI1G44137	Os06g0256300	      0
161- 97:	BRADI1G44147	Os06g0256200	 4e-140
161- 98:	BRADI1G44160	Os06g0256000	      0
161- 99:	BRADI1G44170	Os06g0255400	  9e-87
161-100:	BRADI1G44177	Os06g0255200	      0
161-101:	BRADI1G44190	Os06g0255100	      0
161-102:	BRADI1G44200	Os06g0254300	  5e-66
161-103:	BRADI1G44220	Os06g0253600	 1e-110
161-104:	BRADI1G44230	Os06g0253100	  2e-76
161-105:	BRADI1G44270	Os06g0252300	      0
161-106:	BRADI1G44290	Os06g0251700	      0
161-107:	BRADI1G44297	Os06g0251100	      0
161-108:	BRADI1G44307	Os06g0251000	  2e-41
161-109:	BRADI1G44317	Os06g0250600	      0
161-110:	BRADI1G44340	Os06g0249500	      0
161-111:	BRADI1G44370	Os06g0249350	  6e-16
161-112:	BRADI1G44390	Os06g0248500	      0
161-113:	BRADI1G44430	Os06g0247900	      0
161-114:	BRADI1G44440	Os06g0247800	      0
161-115:	BRADI1G44460	Os06g0247500	      0
161-116:	BRADI1G44480	Os06g0246500	      0
161-117:	BRADI1G44510	Os06g0246000	  8e-54
161-118:	BRADI1G44520	Os06g0245900	      0
161-119:	BRADI1G44530	Os06g0245800	 6e-123
161-120:	BRADI1G44550	Os06g0245700	      0
161-121:	BRADI1G44560	Os06g0244700	      0
161-122:	BRADI1G44570	Os06g0244200	  4e-24
161-123:	BRADI1G44577	Os06g0244100	      0
161-124:	BRADI1G44620	Os06g0241400	 7e-147
161-125:	BRADI1G44640	Os06g0239700	 6e-140
161-126:	BRADI1G44670	Os06g0239300	      0
161-127:	BRADI1G44680	Os06g0239200	  4e-21
161-128:	BRADI1G44690	Os06g0239100	 3e-167
161-129:	BRADI1G44700	Os06g0239000	  8e-53
161-130:	BRADI1G44710	Os06g0238900	 2e-117
161-131:	BRADI1G44720	Os06g0238700	 5e-161
161-132:	BRADI1G44730	Os06g0238300	 3e-109
161-133:	BRADI1G44740	Os06g0238000	      0
161-134:	BRADI1G44750	Os06g0237900	  1e-37
161-135:	BRADI1G44760	Os06g0237800	  4e-79
161-136:	BRADI1G44767	Os06g0237502	      0
161-137:	BRADI1G44777	Os06g0237400	 5e-118
161-138:	BRADI1G44810	Os06g0237300	      0
161-139:	BRADI1G44820	Os06g0237200	      0
161-140:	BRADI1G44830	Os06g0237100	  7e-19
161-141:	BRADI1G44860	Os06g0236900	  3e-49
161-142:	BRADI1G44870	Os06g0236300	  1e-70
161-143:	BRADI1G44890	Os06g0234900	  8e-93
161-144:	BRADI1G44920	Os06g0234300	 2e-159
161-145:	BRADI1G44937	Os06g0234100	 1e-167
161-146:	BRADI1G44980	Os06g0233800	 8e-160
161-147:	BRADI1G44990	Os06g0233200	      0
161-148:	BRADI1G45010	Os06g0232600	 9e-147
161-149:	BRADI1G45020	Os06g0232300	      0
161-150:	BRADI1G45030	Os06g0232200	      0
161-151:	BRADI1G45040	Os06g0232100	      0
161-152:	BRADI1G45050	Os06g0232000	 5e-136
161-153:	BRADI1G45060	Os06g0231600	 2e-108
161-154:	BRADI1G45070	Os06g0231400	      0
161-155:	BRADI1G45080	Os06g0231300	 7e-147
161-156:	BRADI1G45097	Os06g0231100	      0
161-157:	BRADI1G45110	Os06g0231050	 3e-107
161-158:	BRADI1G45130	Os06g0229800	      0
161-159:	BRADI1G45150	Os06g0229200	      0
161-160:	BRADI1G45160	Os06g0229066	      0
161-161:	BRADI1G45170	Os06g0228900	      0
161-162:	BRADI1G45180	Os06g0228600	      0
161-163:	BRADI1G45190	Os06g0228500	      0
161-164:	BRADI1G45200	Os06g0228200	      0
161-165:	BRADI1G45210	Os06g0227250	      0
161-166:	BRADI1G45220	Os06g0226700	 6e-101
161-167:	BRADI1G45240	Os06g0226600	 5e-118
161-168:	BRADI1G45260	Os06g0226500	  5e-41
161-169:	BRADI1G45280	Os06g0226100	  3e-92
161-170:	BRADI1G45297	Os06g0225900	      0
161-171:	BRADI1G45304	Os06g0225800	 1e-147
161-172:	BRADI1G45311	Os06g0225400	  6e-67
161-173:	BRADI1G45330	Os06g0224500	 9e-129
161-174:	BRADI1G45370	Os06g0224200	      0
161-175:	BRADI1G45380	Os06g0224100	  2e-43
161-176:	BRADI1G45390	Os06g0224000	  4e-22
161-177:	BRADI1G45400	Os06g0223800	      0
161-178:	BRADI1G45410	Os06g0223700	  8e-57
161-179:	BRADI1G45420	Os06g0223200	  3e-55
161-180:	BRADI1G45440	Os06g0222900	      0
161-181:	BRADI1G45460	Os06g0222800	 2e-171
161-182:	BRADI1G45487	Os06g0221200	      0
161-183:	BRADI1G45500	Os06g0221100	      0
161-184:	BRADI1G45510	Os06g0221000	 5e-148
161-185:	BRADI1G45530	Os06g0220900	  4e-12
161-186:	BRADI1G45540	Os06g0220600	 4e-110
161-187:	BRADI1G45567	Os06g0220500	      0
161-188:	BRADI1G45572	Os06g0220200	 3e-127
161-189:	BRADI1G45580	Os06g0220000	 2e-150
161-190:	BRADI1G45600	Os06g0219900	 3e-101
161-191:	BRADI1G45607	Os06g0219800	      0
161-192:	BRADI1G45630	Os06g0219700	      0
161-193:	BRADI1G45640	Os06g0219600	 2e-123
161-194:	BRADI1G45647	Os06g0219400	      0
161-195:	BRADI1G45660	Os06g0218900	 6e-118
161-196:	BRADI1G45670	Os06g0218800	  2e-33
161-197:	BRADI1G45710	Os06g0218600	  5e-68
161-198:	BRADI1G45727	Os06g0218300	  4e-95
161-199:	BRADI1G45770	Os06g0217700	  5e-48
161-200:	BRADI1G45807	Os06g0217300	 2e-127
161-201:	BRADI1G45846	Os06g0216400	      0
161-202:	BRADI1G45867	Os06g0215500	 2e-141
161-203:	BRADI1G45890	Os06g0215300	      0
161-204:	BRADI1G45900	Os06g0215200	 2e-145
161-205:	BRADI1G45910	Os06g0215100	 3e-112
161-206:	BRADI1G45920	Os06g0214900	      0
161-207:	BRADI1G45925	Os06g0214800	  5e-99
161-208:	BRADI1G45960	Os06g0214300	 1e-146
161-209:	BRADI1G45970	Os06g0214100	 3e-139
161-210:	BRADI1G45980	Os06g0213900	  4e-39
161-211:	BRADI1G45985	Os06g0213700	  3e-17
161-212:	BRADI1G45990	Os06g0213400	      0
161-213:	BRADI1G45996	Os06g0213200	  7e-28
161-214:	BRADI1G46002	Os06g0212600	      0
161-215:	BRADI1G46020	Os06g0212100	      0
161-216:	BRADI1G46030	Os06g0211700	      0
161-217:	BRADI1G46060	Os06g0211200	 9e-144
161-218:	BRADI1G46090	Os06g0210900	      0
161-219:	BRADI1G46130	Os06g0210200	      0
161-220:	BRADI1G46137	Os06g0210100	  5e-87
161-221:	BRADI1G46150	Os06g0210000	 4e-180
161-222:	BRADI1G46180	Os06g0209300	      0
161-223:	BRADI1G46190	Os06g0209100	      0
161-224:	BRADI1G46200	Os06g0208800	      0
161-225:	BRADI1G46220	Os06g0208700	  7e-59
161-226:	BRADI1G46230	Os06g0208300	      0
161-227:	BRADI1G46237	Os06g0208200	  2e-31
161-228:	BRADI1G46260	Os06g0207700	      0
161-229:	BRADI1G46270	Os06g0207600	  4e-31
161-230:	BRADI1G46280	Os06g0207500	      0
161-231:	BRADI1G46300	Os06g0207200	  1e-16
161-232:	BRADI1G46310	Os06g0207000	      0
161-233:	BRADI1G46320	Os06g0206900	  2e-10
161-234:	BRADI1G46350	Os06g0206200	  9e-94
161-235:	BRADI1G46360	Os06g0206100	      0
161-236:	BRADI1G46367	Os06g0206000	 2e-142
161-237:	BRADI1G46387	Os06g0205600	      0
161-238:	BRADI1G46420	Os06g0205000	  1e-34
161-239:	BRADI1G46427	Os06g0204800	  3e-91
161-240:	BRADI1G46440	Os06g0204400	      0
161-241:	BRADI1G46450	Os06g0203800	      0
161-242:	BRADI1G46460	Os06g0203700	  1e-43
161-243:	BRADI1G46470	Os06g0203600	      0
161-244:	BRADI1G46500	Os06g0202900	      0
161-245:	BRADI1G46520	Os06g0199800	      0
161-246:	BRADI1G46530	Os06g0199500	 1e-129
161-247:	BRADI1G46540	Os06g0199402	  8e-42
161-248:	BRADI1G46550	Os06g0199200	      0
161-249:	BRADI1G46560	Os06g0199100	      0
161-250:	BRADI1G46570	Os06g0198900	      0
161-251:	BRADI1G46580	Os06g0198700	  7e-92
161-252:	BRADI1G46590	Os06g0198500	 7e-126
161-253:	BRADI1G46596	Os06g0196900	 2e-146
161-254:	BRADI1G46602	Os06g0196700	      0
161-255:	BRADI1G46610	Os06g0196600	      0
161-256:	BRADI1G46620	Os06g0196300	 3e-111
161-257:	BRADI1G46630	Os06g0196200	  1e-29
161-258:	BRADI1G46650	Os06g0195900	 2e-123
161-259:	BRADI1G46660	Os06g0195600	      0
161-260:	BRADI1G46670	Os06g0194900	      0
161-261:	BRADI1G46690	Os06g0194000	 4e-162
161-262:	BRADI1G46700	Os06g0193400	      0
161-263:	BRADI1G46710	Os06g0193300	  2e-48
161-264:	BRADI1G46720	Os06g0193200	  6e-58
161-265:	BRADI1G46730	Os06g0193000	 9e-156
161-266:	BRADI1G46740	Os06g0192900	      0
161-267:	BRADI1G46750	Os06g0192800	  4e-95
161-268:	BRADI1G46760	Os06g0192600	      0
161-269:	BRADI1G46770	Os06g0192500	  7e-37
161-270:	BRADI1G46800	Os06g0192400	  2e-93
161-271:	BRADI1G46850	Os06g0192100	 3e-179
161-272:	BRADI1G46870	Os06g0191700	      0
161-273:	BRADI1G46880	Os06g0191300	      0
161-274:	BRADI1G46900	Os06g0191200	      0
161-275:	BRADI1G46910	Os06g0190500	      0
161-276:	BRADI1G46930	Os06g0188700	  4e-07
161-277:	BRADI1G46960	Os06g0188100	      0
161-278:	BRADI1G46980	Os06g0187900	  1e-87
161-279:	BRADI1G46990	Os06g0187300	  3e-51
161-280:	BRADI1G47000	Os06g0187200	      0
161-281:	BRADI1G47010	Os06g0187100	  2e-49
161-282:	BRADI1G47060	Os06g0186700	      0
161-283:	BRADI1G47067	Os06g0186600	      0
161-284:	BRADI1G47080	Os06g0186500	      0
161-285:	BRADI1G47090	Os06g0186400	      0
161-286:	BRADI1G47107	Os06g0186100	      0
161-287:	BRADI1G47140	Os06g0185900	 4e-125
161-288:	BRADI1G47160	Os06g0185800	      0
161-289:	BRADI1G47170	Os06g0185700	      0
161-290:	BRADI1G47226	Os06g0185100	 5e-127
161-291:	BRADI1G47232	Os06g0184900	      0
161-292:	BRADI1G47260	Os06g0184866	 1e-135
161-293:	BRADI1G47270	Os06g0184800	  2e-39
161-294:	BRADI1G47290	Os06g0184500	      0
161-295:	BRADI1G47310	Os06g0184400	      0
161-296:	BRADI1G47320	Os06g0184300	      0
161-297:	BRADI1G47330	Os06g0184200	  3e-70
161-298:	BRADI1G47340	Os06g0184100	  9e-49
161-299:	BRADI1G47350	Os06g0184000	 2e-142
161-300:	BRADI1G47360	Os06g0183900	      0
161-301:	BRADI1G47367	Os06g0183800	      0
161-302:	BRADI1G47387	Os06g0183700	 1e-130
161-303:	BRADI1G47400	Os06g0183100	      0
161-304:	BRADI1G47407	Os06g0182400	      0
161-305:	BRADI1G47427	Os06g0182300	      0
161-306:	BRADI1G47440	Os06g0182100	 4e-105
161-307:	BRADI1G47450	Os06g0181800	  2e-96
161-308:	BRADI1G47480	Os06g0181700	  3e-58
161-309:	BRADI1G47500	Os06g0181566	  6e-30
161-310:	BRADI1G47550	Os06g0181500	      0
161-311:	BRADI1G47556	Os06g0181400	      0
161-312:	BRADI1G47562	Os06g0181300	 8e-138
161-313:	BRADI1G47570	Os06g0181100	      0
161-314:	BRADI1G47590	Os06g0180000	      0
161-315:	BRADI1G47600	Os06g0179900	      0
161-316:	BRADI1G47610	Os06g0179800	      0
161-317:	BRADI1G47710	Os06g0179700	      0
161-318:	BRADI1G47730	Os06g0179500	      0
161-319:	BRADI1G47737	Os06g0179200	      0
161-320:	BRADI1G47760	Os06g0179000	      0
161-321:	BRADI1G47767	Os06g0178900	      0
161-322:	BRADI1G47780	Os06g0178500	 3e-154
161-323:	BRADI1G47810	Os06g0177700	  6e-44
161-324:	BRADI1G47820	Os06g0176500	  9e-92
161-325:	BRADI1G47850	Os06g0176300	 1e-112
161-326:	BRADI1G47860	Os06g0176200	      0
161-327:	BRADI1G47880	Os06g0176000	 8e-180
161-328:	BRADI1G47890	Os06g0175900	  9e-46
161-329:	BRADI1G47910	Os06g0175800	      0
161-330:	BRADI1G47920	Os06g0175500	      0
161-331:	BRADI1G47930	Os06g0175400	  8e-38
161-332:	BRADI1G47940	Os06g0174400	 7e-143
161-333:	BRADI1G47950	Os06g0174375	  1e-25
161-334:	BRADI1G47970	Os06g0174300	  2e-77
161-335:	BRADI1G48010	Os06g0173100	      0
161-336:	BRADI1G48030	Os06g0173000	      0
161-337:	BRADI1G48050	Os06g0172800	      0
161-338:	BRADI1G48060	Os06g0172600	  7e-37
161-339:	BRADI1G48070	Os06g0172200	  1e-78
161-340:	BRADI1G48080	Os06g0172000	      0
161-341:	BRADI1G48090	Os06g0171900	      0
161-342:	BRADI1G48100	Os06g0171800	      0
161-343:	BRADI1G48110	Os06g0171700	 1e-114
161-344:	BRADI1G48120	Os06g0171600	  8e-19
161-345:	BRADI1G48140	Os06g0170500	      0
161-346:	BRADI1G48147	Os06g0168800	      0
161-347:	BRADI1G48160	Os06g0168700	  2e-45
161-348:	BRADI1G48170	Os06g0168600	      0
161-349:	BRADI1G48210	Os06g0168000	 2e-177
161-350:	BRADI1G48220	Os06g0167600	 8e-180
161-351:	BRADI1G48230	Os06g0167500	      0
161-352:	BRADI1G48240	Os06g0167400	      0
161-353:	BRADI1G48250	Os06g0167200	 4e-101
161-354:	BRADI1G48257	Os06g0167100	      0
161-355:	BRADI1G48264	Os06g0167000	      0
161-356:	BRADI1G48271	Os06g0166900	      0
161-357:	BRADI1G48320	Os06g0166400	  5e-55
161-358:	BRADI1G48330	Os06g0166200	      0
161-359:	BRADI1G48350	Os06g0166100	      0
161-360:	BRADI1G48360	Os06g0166000	 5e-128
161-361:	BRADI1G48370	Os06g0165800	 8e-170
161-362:	BRADI1G48380	Os06g0164900	      0
161-363:	BRADI1G48390	Os06g0164500	 1e-142
161-364:	BRADI1G48400	Os06g0164400	  1e-42
161-365:	BRADI1G48410	Os06g0164100	      0
161-366:	BRADI1G48426	Os06g0164000	      0
161-367:	BRADI1G48440	Os06g0163600	  8e-62
161-368:	BRADI1G48447	Os06g0163500	      0
161-369:	BRADI1G48460	Os06g0163400	      0
161-370:	BRADI1G48470	Os06g0163300	 1e-137
161-371:	BRADI1G48477	Os06g0163200	      0
161-372:	BRADI1G48510	Os06g0163000	      0
161-373:	BRADI1G48520	Os06g0162800	 5e-137
161-374:	BRADI1G48530	Os06g0162600	 2e-137
161-375:	BRADI1G48540	Os06g0162500	      0
161-376:	BRADI1G48550	Os06g0161100	  5e-48
161-377:	BRADI1G48610	Os06g0160700	      0
161-378:	BRADI1G48620	Os06g0160600	 6e-143
161-379:	BRADI1G48630	Os06g0160400	  3e-91
161-380:	BRADI1G48660	Os06g0160001	  5e-94
161-381:	BRADI1G48670	Os06g0158900	      0
161-382:	BRADI1G48720	Os06g0158800	  7e-71
161-383:	BRADI1G48730	Os06g0158700	  7e-73
161-384:	BRADI1G48740	Os06g0158600	 2e-140
161-385:	BRADI1G48747	Os06g0158300	      0
161-386:	BRADI1G48757	Os06g0158200	 3e-105
161-387:	BRADI1G48770	Os06g0158100	  1e-74
161-388:	BRADI1G48780	Os06g0158000	      0
161-389:	BRADI1G48790	Os06g0157900	  4e-26
161-390:	BRADI1G48800	Os06g0157800	  7e-19
161-391:	BRADI1G48830	Os06g0157500	 9e-114
161-392:	BRADI1G48880	Os06g0156900	      0
161-393:	BRADI1G49000	Os06g0156600	 8e-129
161-394:	BRADI1G49020	Os06g0156400	  7e-54
161-395:	BRADI1G49040	Os06g0155600	      0
161-396:	BRADI1G49060	Os06g0155500	      0
161-397:	BRADI1G49070	Os06g0155300	 4e-156
161-398:	BRADI1G49077	Os06g0154900	 2e-130
161-399:	BRADI1G49100	Os06g0154500	      0
161-400:	BRADI1G49107	Os06g0154400	  9e-87
161-401:	BRADI1G49120	Os06g0154200	      0
161-402:	BRADI1G49130	Os06g0153900	 2e-137
161-403:	BRADI1G49140	Os06g0153800	 6e-170
161-404:	BRADI1G49150	Os06g0153600	  4e-74
161-405:	BRADI1G49160	Os06g0153200	      0
161-406:	BRADI1G49180	Os06g0152800	      0
161-407:	BRADI1G49220	Os06g0152500	      0
161-408:	BRADI1G49240	Os06g0152300	 6e-180
161-409:	BRADI1G49260	Os06g0152200	      0
161-410:	BRADI1G49270	Os06g0152100	  5e-80
161-411:	BRADI1G49307	Os06g0151600	      0
161-412:	BRADI1G49340	Os06g0151200	 8e-148
161-413:	BRADI1G49350	Os06g0150600	 4e-153
## Alignment 162: score=9825.0 e_value=0 N=204 BdChr1&OsChr6 minus
162-  0:	BRADI1G35290	Os06g0637400	  3e-12
162-  1:	BRADI1G35330	Os06g0636800	  2e-21
162-  2:	BRADI1G35340	Os06g0636700	 7e-179
162-  3:	BRADI1G35350	Os06g0636600	      0
162-  4:	BRADI1G35390	Os06g0636100	  3e-49
162-  5:	BRADI1G35430	Os06g0635300	      0
162-  6:	BRADI1G35460	Os06g0635200	      0
162-  7:	BRADI1G35470	Os06g0634600	 4e-146
162-  8:	BRADI1G35490	Os06g0634300	      0
162-  9:	BRADI1G35500	Os06g0634100	      0
162- 10:	BRADI1G35510	Os06g0634000	  4e-17
162- 11:	BRADI1G35530	Os06g0633800	      0
162- 12:	BRADI1G35540	Os06g0633500	  3e-45
162- 13:	BRADI1G35570	Os06g0633100	  1e-28
162- 14:	BRADI1G35585	Os06g0632700	      0
162- 15:	BRADI1G35587	Os06g0632500	 6e-133
162- 16:	BRADI1G35592	Os06g0632400	  8e-25
162- 17:	BRADI1G35600	Os06g0632200	      0
162- 18:	BRADI1G35607	Os06g0630300	  3e-97
162- 19:	BRADI1G35620	Os06g0625900	      0
162- 20:	BRADI1G35640	Os06g0625800	      0
162- 21:	BRADI1G35647	Os06g0625700	      0
162- 22:	BRADI1G35660	Os06g0625500	 4e-107
162- 23:	BRADI1G35670	Os06g0625400	      0
162- 24:	BRADI1G35697	Os06g0624900	 3e-124
162- 25:	BRADI1G35710	Os06g0624700	      0
162- 26:	BRADI1G35730	Os06g0623300	 2e-145
162- 27:	BRADI1G35757	Os06g0622900	 2e-112
162- 28:	BRADI1G35770	Os06g0622800	      0
162- 29:	BRADI1G35790	Os06g0622700	 6e-108
162- 30:	BRADI1G35805	Os06g0622500	      0
162- 31:	BRADI1G35820	Os06g0622000	      0
162- 32:	BRADI1G35830	Os06g0621900	 9e-158
162- 33:	BRADI1G35840	Os06g0620600	      0
162- 34:	BRADI1G35850	Os06g0619600	  1e-13
162- 35:	BRADI1G35890	Os06g0618700	  5e-32
162- 36:	BRADI1G35900	Os06g0618600	      0
162- 37:	BRADI1G35905	Os06g0618300	  2e-35
162- 38:	BRADI1G35910	Os06g0618150	      0
162- 39:	BRADI1G35920	Os06g0618100	 6e-149
162- 40:	BRADI1G35930	Os06g0618000	 1e-108
162- 41:	BRADI1G35940	Os06g0617800	      0
162- 42:	BRADI1G35950	Os06g0614300	      0
162- 43:	BRADI1G35960	Os06g0614000	      0
162- 44:	BRADI1G35980	Os06g0613600	      0
162- 45:	BRADI1G35990	Os06g0613500	 8e-118
162- 46:	BRADI1G36000	Os06g0613400	      0
162- 47:	BRADI1G36017	Os06g0612900	  4e-15
162- 48:	BRADI1G36050	Os06g0612800	  1e-97
162- 49:	BRADI1G36067	Os06g0612300	 1e-136
162- 50:	BRADI1G36090	Os06g0611500	      0
162- 51:	BRADI1G36100	Os06g0611400	      0
162- 52:	BRADI1G36120	Os06g0611200	      0
162- 53:	BRADI1G36140	Os06g0611100	  3e-23
162- 54:	BRADI1G36150	Os06g0611000	      0
162- 55:	BRADI1G36160	Os06g0610800	      0
162- 56:	BRADI1G36180	Os06g0610350	 2e-164
162- 57:	BRADI1G36190	Os06g0610100	  8e-67
162- 58:	BRADI1G36210	Os06g0609800	      0
162- 59:	BRADI1G36220	Os06g0609700	      0
162- 60:	BRADI1G36230	Os06g0609600	 4e-145
162- 61:	BRADI1G36236	Os06g0609500	 2e-125
162- 62:	BRADI1G36250	Os06g0608800	      0
162- 63:	BRADI1G36260	Os06g0608700	      0
162- 64:	BRADI1G36270	Os06g0608600	 5e-116
162- 65:	BRADI1G36320	Os06g0608500	 4e-127
162- 66:	BRADI1G36340	Os06g0608300	      0
162- 67:	BRADI1G36350	Os06g0608100	  2e-88
162- 68:	BRADI1G36380	Os06g0608000	  2e-24
162- 69:	BRADI1G36387	Os06g0607900	      0
162- 70:	BRADI1G36400	Os06g0607800	      0
162- 71:	BRADI1G36410	Os06g0607700	      0
162- 72:	BRADI1G36420	Os06g0607200	  5e-54
162- 73:	BRADI1G36430	Os06g0607100	 1e-117
162- 74:	BRADI1G36460	Os06g0607000	      0
162- 75:	BRADI1G36467	Os06g0606900	 7e-160
162- 76:	BRADI1G36480	Os06g0606800	      0
162- 77:	BRADI1G36490	Os06g0606700	  1e-68
162- 78:	BRADI1G36520	Os06g0606000	      0
162- 79:	BRADI1G36530	Os06g0605900	      0
162- 80:	BRADI1G36540	Os06g0605600	  8e-33
162- 81:	BRADI1G36560	Os06g0604600	  1e-32
162- 82:	BRADI1G36570	Os06g0604500	      0
162- 83:	BRADI1G36580	Os06g0604200	      0
162- 84:	BRADI1G36590	Os06g0604000	 4e-103
162- 85:	BRADI1G36610	Os06g0603600	 1e-160
162- 86:	BRADI1G36620	Os06g0603400	  2e-96
162- 87:	BRADI1G36630	Os06g0603300	  4e-56
162- 88:	BRADI1G36640	Os06g0603000	 3e-151
162- 89:	BRADI1G36650	Os06g0602900	      0
162- 90:	BRADI1G36660	Os06g0602800	 2e-151
162- 91:	BRADI1G36670	Os06g0602700	      0
162- 92:	BRADI1G36700	Os06g0602600	  2e-72
162- 93:	BRADI1G36720	Os06g0602500	      0
162- 94:	BRADI1G36730	Os06g0602400	      0
162- 95:	BRADI1G36740	Os06g0601600	 9e-150
162- 96:	BRADI1G36750	Os06g0601500	  4e-36
162- 97:	BRADI1G36760	Os06g0601100	  5e-41
162- 98:	BRADI1G36770	Os06g0601000	 1e-146
162- 99:	BRADI1G36800	Os06g0600400	      0
162-100:	BRADI1G36820	Os06g0600301	 8e-145
162-101:	BRADI1G36830	Os06g0600100	      0
162-102:	BRADI1G36840	Os06g0598900	      0
162-103:	BRADI1G36847	Os06g0598800	      0
162-104:	BRADI1G36860	Os06g0597900	      0
162-105:	BRADI1G36870	Os06g0597800	 2e-132
162-106:	BRADI1G36890	Os06g0597600	      0
162-107:	BRADI1G36900	Os06g0597500	      0
162-108:	BRADI1G36907	Os06g0597400	      0
162-109:	BRADI1G36920	Os06g0597200	      0
162-110:	BRADI1G36930	Os06g0597000	  7e-71
162-111:	BRADI1G36950	Os06g0596300	      0
162-112:	BRADI1G36990	Os06g0594600	      0
162-113:	BRADI1G37010	Os06g0594400	      0
162-114:	BRADI1G37020	Os06g0594100	      0
162-115:	BRADI1G37030	Os06g0593200	 3e-113
162-116:	BRADI1G37070	Os06g0593100	      0
162-117:	BRADI1G37080	Os06g0592500	  2e-73
162-118:	BRADI1G37100	Os06g0591600	 4e-105
162-119:	BRADI1G37120	Os06g0590700	      0
162-120:	BRADI1G37150	Os06g0590500	      0
162-121:	BRADI1G37175	Os06g0590301	      0
162-122:	BRADI1G37190	Os06g0589800	      0
162-123:	BRADI1G37210	Os06g0589600	 2e-123
162-124:	BRADI1G37220	Os06g0589500	 5e-176
162-125:	BRADI1G37230	Os06g0589300	      0
162-126:	BRADI1G37250	Os06g0588900	      0
162-127:	BRADI1G37270	Os06g0584200	      0
162-128:	BRADI1G37280	Os06g0583900	      0
162-129:	BRADI1G37290	Os06g0583400	      0
162-130:	BRADI1G37297	Os06g0582600	 2e-138
162-131:	BRADI1G37304	Os06g0581500	      0
162-132:	BRADI1G37311	Os06g0581300	 4e-143
162-133:	BRADI1G37330	Os06g0581000	      0
162-134:	BRADI1G37337	Os06g0580100	  6e-53
162-135:	BRADI1G37360	Os06g0574500	      0
162-136:	BRADI1G37370	Os06g0574332	  4e-12
162-137:	BRADI1G37377	Os06g0574200	      0
162-138:	BRADI1G37390	Os06g0574100	  3e-51
162-139:	BRADI1G37400	Os06g0574000	  4e-86
162-140:	BRADI1G37420	Os06g0573900	 2e-122
162-141:	BRADI1G37430	Os06g0573800	      0
162-142:	BRADI1G37450	Os06g0573600	      0
162-143:	BRADI1G37460	Os06g0572400	 1e-113
162-144:	BRADI1G37470	Os06g0572300	      0
162-145:	BRADI1G37480	Os06g0571800	  3e-90
162-146:	BRADI1G37490	Os06g0571400	      0
162-147:	BRADI1G37520	Os06g0571300	  7e-51
162-148:	BRADI1G37540	Os06g0570900	  3e-98
162-149:	BRADI1G37547	Os06g0568600	      0
162-150:	BRADI1G37582	Os06g0568200	      0
162-151:	BRADI1G37590	Os06g0568000	      0
162-152:	BRADI1G37600	Os06g0567200	      0
162-153:	BRADI1G37630	Os06g0567000	  3e-42
162-154:	BRADI1G37660	Os06g0566500	  1e-40
162-155:	BRADI1G37667	Os06g0566300	 4e-153
162-156:	BRADI1G37692	Os06g0566100	  1e-98
162-157:	BRADI1G37700	Os06g0565900	      0
162-158:	BRADI1G37710	Os06g0565300	  4e-32
162-159:	BRADI1G37720	Os06g0565200	 9e-107
162-160:	BRADI1G37730	Os06g0565100	      0
162-161:	BRADI1G37740	Os06g0565000	      0
162-162:	BRADI1G37750	Os06g0563900	      0
162-163:	BRADI1G37760	Os06g0563300	 7e-107
162-164:	BRADI1G37770	Os06g0563000	      0
162-165:	BRADI1G37780	Os06g0562700	 1e-123
162-166:	BRADI1G37790	Os06g0562600	      0
162-167:	BRADI1G37800	Os06g0562300	 2e-108
162-168:	BRADI1G37810	Os06g0562200	  7e-97
162-169:	BRADI1G37860	Os06g0561200	      0
162-170:	BRADI1G37870	Os06g0561000	      0
162-171:	BRADI1G37880	Os06g0560700	 8e-174
162-172:	BRADI1G37890	Os06g0560400	 3e-125
162-173:	BRADI1G37900	Os06g0560300	  2e-56
162-174:	BRADI1G37907	Os06g0560000	      0
162-175:	BRADI1G37920	Os06g0559500	 1e-130
162-176:	BRADI1G37930	Os06g0559400	  2e-33
162-177:	BRADI1G37940	Os06g0558700	 7e-156
162-178:	BRADI1G37947	Os06g0558300	      0
162-179:	BRADI1G37960	Os06g0557100	      0
162-180:	BRADI1G37977	Os06g0556000	      0
162-181:	BRADI1G38000	Os06g0555500	      0
162-182:	BRADI1G38010	Os06g0555400	  1e-69
162-183:	BRADI1G38025	Os06g0554800	      0
162-184:	BRADI1G38040	Os06g0554700	      0
162-185:	BRADI1G38050	Os06g0554600	  6e-88
162-186:	BRADI1G38080	Os06g0554300	 3e-137
162-187:	BRADI1G38090	Os06g0554200	  2e-41
162-188:	BRADI1G38100	Os06g0554100	 6e-114
162-189:	BRADI1G38120	Os06g0553200	  3e-70
162-190:	BRADI1G38150	Os06g0552900	 5e-112
162-191:	BRADI1G38160	Os06g0552700	 2e-113
162-192:	BRADI1G38170	Os06g0552400	      0
162-193:	BRADI1G38180	Os06g0552300	      0
162-194:	BRADI1G38190	Os06g0551400	 8e-154
162-195:	BRADI1G38210	Os06g0550800	  3e-69
162-196:	BRADI1G38250	Os06g0548800	      0
162-197:	BRADI1G38270	Os06g0548100	      0
162-198:	BRADI1G38280	Os06g0548000	      0
162-199:	BRADI1G38290	Os06g0546500	 4e-166
162-200:	BRADI1G38340	Os06g0543400	      0
162-201:	BRADI1G38420	Os06g0540050	  2e-25
162-202:	BRADI1G39010	Os06g0537300	  2e-21
162-203:	BRADI1G39017	Os06g0536100	  8e-20
## Alignment 163: score=1498.0 e_value=9.5e-103 N=31 BdChr1&OsChr6 minus
163-  0:	BRADI1G51080	Os06g0141700	  5e-51
163-  1:	BRADI1G51250	Os06g0140800	      0
163-  2:	BRADI1G51257	Os06g0140400	  4e-53
163-  3:	BRADI1G51290	Os06g0140100	      0
163-  4:	BRADI1G51300	Os06g0139900	 2e-166
163-  5:	BRADI1G51330	Os06g0139800	 5e-142
163-  6:	BRADI1G51340	Os06g0139700	 4e-143
163-  7:	BRADI1G51350	Os06g0138600	 2e-144
163-  8:	BRADI1G51370	Os06g0138400	  7e-88
163-  9:	BRADI1G51390	Os06g0138200	      0
163- 10:	BRADI1G51410	Os06g0138100	 8e-136
163- 11:	BRADI1G51430	Os06g0138000	  2e-66
163- 12:	BRADI1G51460	Os06g0137700	      0
163- 13:	BRADI1G51470	Os06g0137600	 9e-110
163- 14:	BRADI1G51480	Os06g0137500	      0
163- 15:	BRADI1G51490	Os06g0137400	  5e-37
163- 16:	BRADI1G51500	Os06g0137300	 2e-179
163- 17:	BRADI1G51507	Os06g0137100	      0
163- 18:	BRADI1G51520	Os06g0136900	  7e-84
163- 19:	BRADI1G51530	Os06g0136800	      0
163- 20:	BRADI1G51540	Os06g0136600	      0
163- 21:	BRADI1G51550	Os06g0136500	  2e-50
163- 22:	BRADI1G51570	Os06g0136000	      0
163- 23:	BRADI1G51580	Os06g0135900	      0
163- 24:	BRADI1G51610	Os06g0134900	 6e-124
163- 25:	BRADI1G51620	Os06g0134800	      0
163- 26:	BRADI1G51630	Os06g0134700	      0
163- 27:	BRADI1G51640	Os06g0134050	 6e-142
163- 28:	BRADI1G51650	Os06g0134000	  1e-80
163- 29:	BRADI1G51660	Os06g0133900	      0
163- 30:	BRADI1G51670	Os06g0133800	      0
## Alignment 164: score=1389.0 e_value=1.6e-93 N=29 BdChr1&OsChr6 minus
164-  0:	BRADI1G29287	Os06g0731700	 7e-112
164-  1:	BRADI1G29390	Os06g0730800	  3e-80
164-  2:	BRADI1G29400	Os06g0730600	      0
164-  3:	BRADI1G29420	Os06g0730500	  4e-24
164-  4:	BRADI1G29457	Os06g0730300	      0
164-  5:	BRADI1G29464	Os06g0730200	  8e-55
164-  6:	BRADI1G29480	Os06g0729900	 1e-132
164-  7:	BRADI1G29500	Os06g0729650	      0
164-  8:	BRADI1G29510	Os06g0729500	      0
164-  9:	BRADI1G29515	Os06g0729400	  1e-32
164- 10:	BRADI1G29577	Os06g0729300	      0
164- 11:	BRADI1G29590	Os06g0729000	      0
164- 12:	BRADI1G29680	Os06g0728700	 7e-169
164- 13:	BRADI1G29690	Os06g0728600	      0
164- 14:	BRADI1G29710	Os06g0728500	 2e-119
164- 15:	BRADI1G29730	Os06g0728000	  6e-70
164- 16:	BRADI1G29760	Os06g0727900	      0
164- 17:	BRADI1G29768	Os06g0727700	 2e-154
164- 18:	BRADI1G29776	Os06g0727400	      0
164- 19:	BRADI1G29784	Os06g0727300	      0
164- 20:	BRADI1G29800	Os06g0727200	      0
164- 21:	BRADI1G29820	Os06g0727000	  6e-29
164- 22:	BRADI1G29830	Os06g0726800	      0
164- 23:	BRADI1G29840	Os06g0726600	      0
164- 24:	BRADI1G29850	Os06g0726400	      0
164- 25:	BRADI1G29857	Os06g0726300	 8e-109
164- 26:	BRADI1G29880	Os06g0726100	 1e-136
164- 27:	BRADI1G29900	Os06g0725900	      0
164- 28:	BRADI1G30000	Os06g0724800	  3e-55
## Alignment 165: score=1035.0 e_value=4.4e-67 N=22 BdChr1&OsChr6 minus
165-  0:	BRADI1G51700	Os06g0112000	      0
165-  1:	BRADI1G51770	Os06g0110200	  2e-28
165-  2:	BRADI1G51790	Os06g0110100	 2e-169
165-  3:	BRADI1G51830	Os06g0109600	 3e-127
165-  4:	BRADI1G51840	Os06g0109500	 2e-115
165-  5:	BRADI1G51910	Os06g0109200	      0
165-  6:	BRADI1G51970	Os06g0109000	 3e-151
165-  7:	BRADI1G51980	Os06g0108900	 5e-129
165-  8:	BRADI1G51990	Os06g0108600	 2e-127
165-  9:	BRADI1G52000	Os06g0107800	  3e-43
165- 10:	BRADI1G52020	Os06g0107700	      0
165- 11:	BRADI1G52030	Os06g0107600	 2e-176
165- 12:	BRADI1G52060	Os06g0106900	  1e-61
165- 13:	BRADI1G52090	Os06g0106100	 7e-134
165- 14:	BRADI1G52100	Os06g0106000	      0
165- 15:	BRADI1G52110	Os06g0105900	      0
165- 16:	BRADI1G52140	Os06g0105600	      0
165- 17:	BRADI1G52320	Os06g0103500	      0
165- 18:	BRADI1G52350	Os06g0103200	 5e-178
165- 19:	BRADI1G52381	Os06g0102750	  4e-23
165- 20:	BRADI1G52390	Os06g0102700	      0
165- 21:	BRADI1G52460	Os06g0101600	  2e-75
## Alignment 166: score=906.0 e_value=1.3e-53 N=19 BdChr1&OsChr6 minus
166-  0:	BRADI1G32460	Os06g0681400	      0
166-  1:	BRADI1G32470	Os06g0678800	      0
166-  2:	BRADI1G32507	Os06g0678700	      0
166-  3:	BRADI1G32520	Os06g0678650	 7e-150
166-  4:	BRADI1G32530	Os06g0678200	      0
166-  5:	BRADI1G32540	Os06g0678100	  2e-77
166-  6:	BRADI1G32547	Os06g0677800	      0
166-  7:	BRADI1G32560	Os06g0677700	      0
166-  8:	BRADI1G32570	Os06g0677600	  8e-44
166-  9:	BRADI1G32580	Os06g0677500	      0
166- 10:	BRADI1G32590	Os06g0677400	      0
166- 11:	BRADI1G32600	Os06g0677300	      0
166- 12:	BRADI1G32620	Os06g0677000	      0
166- 13:	BRADI1G32640	Os06g0676000	      0
166- 14:	BRADI1G32650	Os06g0675700	      0
166- 15:	BRADI1G32660	Os06g0675600	 7e-173
166- 16:	BRADI1G32680	Os06g0675200	  3e-92
166- 17:	BRADI1G32690	Os06g0674800	 1e-160
166- 18:	BRADI1G32700	Os06g0673500	  1e-97
## Alignment 167: score=655.0 e_value=2.6e-34 N=14 BdChr1&OsChr6 minus
167-  0:	BRADI1G50770	Os06g0150600	 6e-114
167-  1:	BRADI1G50800	Os06g0150300	  7e-61
167-  2:	BRADI1G50826	Os06g0149700	 5e-179
167-  3:	BRADI1G50850	Os06g0149500	  4e-44
167-  4:	BRADI1G50860	Os06g0149400	 5e-167
167-  5:	BRADI1G50890	Os06g0149200	  5e-06
167-  6:	BRADI1G50897	Os06g0148200	 4e-140
167-  7:	BRADI1G50980	Os06g0148100	  1e-24
167-  8:	BRADI1G50990	Os06g0148000	  8e-38
167-  9:	BRADI1G51000	Os06g0147800	      0
167- 10:	BRADI1G51010	Os06g0146400	  8e-95
167- 11:	BRADI1G51020	Os06g0146300	  7e-14
167- 12:	BRADI1G51030	Os06g0146250	 8e-156
167- 13:	BRADI1G51040	Os06g0145800	 8e-128
## Alignment 168: score=633.0 e_value=2.2e-31 N=13 BdChr1&OsChr6 minus
168-  0:	BRADI1G33370	Os06g0693800	  4e-67
168-  1:	BRADI1G33380	Os06g0693700	      0
168-  2:	BRADI1G33390	Os06g0693500	      0
168-  3:	BRADI1G33400	Os06g0693400	  9e-38
168-  4:	BRADI1G33430	Os06g0693300	 5e-132
168-  5:	BRADI1G33440	Os06g0693200	      0
168-  6:	BRADI1G33457	Os06g0693000	      0
168-  7:	BRADI1G33480	Os06g0691800	      0
168-  8:	BRADI1G33520	Os06g0691600	  3e-58
168-  9:	BRADI1G33530	Os06g0691400	      0
168- 10:	BRADI1G33540	Os06g0691200	 5e-149
168- 11:	BRADI1G33550	Os06g0691100	  6e-69
168- 12:	BRADI1G33560	Os06g0691000	      0
## Alignment 169: score=429.0 e_value=3.8e-20 N=9 BdChr1&OsChr6 minus
169-  0:	BRADI1G39247	Os06g0507900	 1e-133
169-  1:	BRADI1G39260	Os06g0507300	  4e-49
169-  2:	BRADI1G39277	Os06g0506000	  7e-66
169-  3:	BRADI1G39290	Os06g0505700	  7e-18
169-  4:	BRADI1G39363	Os06g0505400	 6e-151
169-  5:	BRADI1G39436	Os06g0505100	  1e-86
169-  6:	BRADI1G39927	Os06g0504100	  6e-33
169-  7:	BRADI1G40150	Os06g0503400	 4e-143
169-  8:	BRADI1G40464	Os06g0503100	      0
## Alignment 170: score=360.0 e_value=1.8e-17 N=8 BdChr1&OsChr6 minus
170-  0:	BRADI1G49860	Os06g0114300	  3e-16
170-  1:	BRADI1G49930	Os06g0113600	 1e-108
170-  2:	BRADI1G50170	Os06g0111800	      0
170-  3:	BRADI1G50190	Os06g0111700	 2e-174
170-  4:	BRADI1G50212	Os06g0111600	      0
170-  5:	BRADI1G50220	Os06g0111500	      0
170-  6:	BRADI1G50250	Os06g0111300	      0
170-  7:	BRADI1G50260	Os06g0111100	  2e-69
## Alignment 171: score=348.0 e_value=3e-11 N=7 BdChr1&OsChr6 minus
171-  0:	BRADI1G31027	Os06g0652300	 1e-139
171-  1:	BRADI1G31050	Os06g0652200	 2e-117
171-  2:	BRADI1G31060	Os06g0652100	      0
171-  3:	BRADI1G31072	Os06g0651900	  3e-38
171-  4:	BRADI1G31080	Os06g0651600	      0
171-  5:	BRADI1G31090	Os06g0651300	 3e-100
171-  6:	BRADI1G31100	Os06g0651200	  2e-11
## Alignment 172: score=297.0 e_value=2.4e-09 N=6 BdChr1&OsChr6 minus
172-  0:	BRADI1G50020	Os06g0132600	      0
172-  1:	BRADI1G50030	Os06g0132500	  3e-60
172-  2:	BRADI1G50040	Os06g0132400	  9e-63
172-  3:	BRADI1G50045	Os06g0132300	  2e-11
172-  4:	BRADI1G50050	Os06g0132100	      0
172-  5:	BRADI1G50057	Os06g0131700	 8e-128
## Alignment 173: score=265.0 e_value=3e-11 N=7 BdChr1&OsChr6 minus
173-  0:	BRADI1G51710	Os06g0112100	      0
173-  1:	BRADI1G51780	Os06g0110000	      0
173-  2:	BRADI1G51897	Os06g0109100	  2e-26
173-  3:	BRADI1G51910	Os06g0107600	 3e-119
173-  4:	BRADI1G52050	Os06g0106800	      0
173-  5:	BRADI1G52310	Os06g0103400	  2e-62
173-  6:	BRADI1G52440	Os06g0101300	 2e-137
## Alignment 174: score=2555.0 e_value=7.7e-214 N=54 BdChr1&OsChr7 plus
174-  0:	BRADI1G57430	Os07g0123300	 9e-127
174-  1:	BRADI1G57457	Os07g0123500	      0
174-  2:	BRADI1G57510	Os07g0123900	  4e-11
174-  3:	BRADI1G57520	Os07g0124000	 6e-123
174-  4:	BRADI1G57530	Os07g0124100	  2e-07
174-  5:	BRADI1G57560	Os07g0124700	 6e-122
174-  6:	BRADI1G57607	Os07g0129700	 2e-161
174-  7:	BRADI1G57657	Os07g0129800	      0
174-  8:	BRADI1G57670	Os07g0130100	      0
174-  9:	BRADI1G57740	Os07g0131375	      0
174- 10:	BRADI1G57800	Os07g0132300	  8e-50
174- 11:	BRADI1G57860	Os07g0133500	      0
174- 12:	BRADI1G57880	Os07g0134000	      0
174- 13:	BRADI1G57900	Os07g0134200	      0
174- 14:	BRADI1G57910	Os07g0134600	      0
174- 15:	BRADI1G57920	Os07g0134700	      0
174- 16:	BRADI1G57930	Os07g0134800	      0
174- 17:	BRADI1G58020	Os07g0137800	 3e-137
174- 18:	BRADI1G58030	Os07g0137900	      0
174- 19:	BRADI1G58050	Os07g0138100	      0
174- 20:	BRADI1G58070	Os07g0139300	  2e-56
174- 21:	BRADI1G58080	Os07g0139400	      0
174- 22:	BRADI1G58087	Os07g0139500	  3e-22
174- 23:	BRADI1G58110	Os07g0141100	  1e-51
174- 24:	BRADI1G58160	Os07g0141400	 2e-132
174- 25:	BRADI1G58180	Os07g0141600	      0
174- 26:	BRADI1G58190	Os07g0142000	 6e-135
174- 27:	BRADI1G58210	Os07g0142900	      0
174- 28:	BRADI1G58230	Os07g0143200	 1e-109
174- 29:	BRADI1G58240	Os07g0143600	 3e-108
174- 30:	BRADI1G58250	Os07g0143700	 8e-178
174- 31:	BRADI1G58260	Os07g0145400	      0
174- 32:	BRADI1G58270	Os07g0147500	  4e-36
174- 33:	BRADI1G58290	Os07g0147600	      0
174- 34:	BRADI1G58297	Os07g0147700	      0
174- 35:	BRADI1G58310	Os07g0147800	      0
174- 36:	BRADI1G58340	Os07g0148800	      0
174- 37:	BRADI1G58350	Os07g0148900	  2e-79
174- 38:	BRADI1G58357	Os07g0149900	  2e-76
174- 39:	BRADI1G58380	Os07g0150100	      0
174- 40:	BRADI1G58390	Os07g0150500	      0
174- 41:	BRADI1G58400	Os07g0150700	      0
174- 42:	BRADI1G58420	Os07g0151100	  5e-34
174- 43:	BRADI1G58430	Os07g0151200	      0
174- 44:	BRADI1G58440	Os07g0151300	 2e-136
174- 45:	BRADI1G58450	Os07g0152000	 1e-113
174- 46:	BRADI1G58460	Os07g0152200	      0
174- 47:	BRADI1G58470	Os07g0152800	 6e-121
174- 48:	BRADI1G58480	Os07g0152900	      0
174- 49:	BRADI1G58490	Os07g0153000	  1e-13
174- 50:	BRADI1G58500	Os07g0153300	  6e-95
174- 51:	BRADI1G58530	Os07g0153400	      0
174- 52:	BRADI1G58540	Os07g0153600	  3e-27
174- 53:	BRADI1G58580	Os07g0154100	      0
## Alignment 175: score=2426.0 e_value=3.6e-201 N=53 BdChr1&OsChr7 plus
175-  0:	BRADI1G60150	Os07g0612500	  3e-42
175-  1:	BRADI1G60160	Os07g0613200	  1e-78
175-  2:	BRADI1G60170	Os07g0613500	      0
175-  3:	BRADI1G60200	Os07g0613800	  2e-45
175-  4:	BRADI1G60207	Os07g0614300	 2e-176
175-  5:	BRADI1G60230	Os07g0614400	  3e-53
175-  6:	BRADI1G60237	Os07g0614500	 9e-102
175-  7:	BRADI1G60300	Os07g0616200	      0
175-  8:	BRADI1G60310	Os07g0616600	 3e-147
175-  9:	BRADI1G60320	Os07g0616800	      0
175- 10:	BRADI1G60370	Os07g0617700	 5e-163
175- 11:	BRADI1G60397	Os07g0618400	      0
175- 12:	BRADI1G60490	Os07g0618700	  1e-24
175- 13:	BRADI1G60510	Os07g0619100	      0
175- 14:	BRADI1G60620	Os07g0620200	 1e-116
175- 15:	BRADI1G60630	Os07g0620400	 2e-113
175- 16:	BRADI1G60647	Os07g0620800	  1e-93
175- 17:	BRADI1G60720	Os07g0622000	      0
175- 18:	BRADI1G60730	Os07g0622100	 1e-156
175- 19:	BRADI1G60750	Os07g0622200	      0
175- 20:	BRADI1G60810	Os07g0622700	 2e-161
175- 21:	BRADI1G60817	Os07g0623100	 8e-114
175- 22:	BRADI1G60840	Os07g0623200	  6e-33
175- 23:	BRADI1G60852	Os07g0623600	 8e-147
175- 24:	BRADI1G60950	Os07g0624600	 3e-140
175- 25:	BRADI1G60970	Os07g0625800	  3e-31
175- 26:	BRADI1G61000	Os07g0626200	 4e-153
175- 27:	BRADI1G61090	Os07g0628400	  8e-35
175- 28:	BRADI1G61110	Os07g0628500	  2e-87
175- 29:	BRADI1G61160	Os07g0629000	  4e-76
175- 30:	BRADI1G61250	Os07g0631900	  2e-98
175- 31:	BRADI1G61270	Os07g0632700	 4e-115
175- 32:	BRADI1G61320	Os07g0633100	  6e-55
175- 33:	BRADI1G61330	Os07g0633200	  1e-69
175- 34:	BRADI1G61340	Os07g0633400	      0
175- 35:	BRADI1G61350	Os07g0634000	 6e-106
175- 36:	BRADI1G61380	Os07g0634300	  6e-45
175- 37:	BRADI1G61407	Os07g0635200	 2e-173
175- 38:	BRADI1G61460	Os07g0635900	  2e-27
175- 39:	BRADI1G61477	Os07g0636100	  4e-68
175- 40:	BRADI1G61490	Os07g0637200	  7e-65
175- 41:	BRADI1G61497	Os07g0637300	      0
175- 42:	BRADI1G61510	Os07g0637400	 2e-141
175- 43:	BRADI1G61530	Os07g0639000	 4e-143
175- 44:	BRADI1G61540	Os07g0639400	 1e-123
175- 45:	BRADI1G61620	Os07g0640900	  1e-96
175- 46:	BRADI1G61630	Os07g0641000	 9e-170
175- 47:	BRADI1G61637	Os07g0641200	 5e-176
175- 48:	BRADI1G61650	Os07g0642600	  9e-38
175- 49:	BRADI1G61680	Os07g0642800	      0
175- 50:	BRADI1G61700	Os07g0644200	      0
175- 51:	BRADI1G61830	Os07g0646800	 3e-178
175- 52:	BRADI1G61840	Os07g0647100	      0
## Alignment 176: score=2165.0 e_value=4.6e-169 N=47 BdChr1&OsChr7 plus
176-  0:	BRADI1G62390	Os07g0667000	      0
176-  1:	BRADI1G62400	Os07g0667100	 3e-147
176-  2:	BRADI1G62420	Os07g0667300	 5e-108
176-  3:	BRADI1G62520	Os07g0668700	 7e-178
176-  4:	BRADI1G62580	Os07g0669800	 5e-112
176-  5:	BRADI1G62655	Os07g0671000	  3e-32
176-  6:	BRADI1G62725	Os07g0672500	  1e-32
176-  7:	BRADI1G62740	Os07g0672600	  1e-47
176-  8:	BRADI1G62780	Os07g0673500	 6e-114
176-  9:	BRADI1G62790	Os07g0673801	  1e-17
176- 10:	BRADI1G62830	Os07g0674200	  3e-62
176- 11:	BRADI1G62870	Os07g0674400	  3e-61
176- 12:	BRADI1G62930	Os07g0674700	 1e-121
176- 13:	BRADI1G63040	Os07g0676600	  1e-80
176- 14:	BRADI1G63060	Os07g0676900	 8e-143
176- 15:	BRADI1G63067	Os07g0677600	 3e-119
176- 16:	BRADI1G63080	Os07g0678600	      0
176- 17:	BRADI1G63100	Os07g0679000	      0
176- 18:	BRADI1G63120	Os07g0679200	  2e-42
176- 19:	BRADI1G63210	Os07g0680000	      0
176- 20:	BRADI1G63220	Os07g0680400	  2e-31
176- 21:	BRADI1G63270	Os07g0680600	  2e-68
176- 22:	BRADI1G63290	Os07g0680900	      0
176- 23:	BRADI1G63310	Os07g0681000	 8e-157
176- 24:	BRADI1G63350	Os07g0681100	      0
176- 25:	BRADI1G63390	Os07g0681200	 2e-103
176- 26:	BRADI1G63460	Os07g0681300	      0
176- 27:	BRADI1G63480	Os07g0681400	  6e-87
176- 28:	BRADI1G63520	Os07g0681700	      0
176- 29:	BRADI1G63570	Os07g0682400	      0
176- 30:	BRADI1G63580	Os07g0682800	      0
176- 31:	BRADI1G63610	Os07g0683600	 2e-166
176- 32:	BRADI1G63640	Os07g0684100	 6e-116
176- 33:	BRADI1G63680	Os07g0684900	  7e-59
176- 34:	BRADI1G63690	Os07g0685300	 5e-107
176- 35:	BRADI1G63840	Os07g0686100	  2e-51
176- 36:	BRADI1G63880	Os07g0686400	      0
176- 37:	BRADI1G63920	Os07g0686500	      0
176- 38:	BRADI1G63980	Os07g0686600	  1e-25
176- 39:	BRADI1G64010	Os07g0687000	      0
176- 40:	BRADI1G64020	Os07g0687200	 1e-104
176- 41:	BRADI1G64040	Os07g0687300	 7e-101
176- 42:	BRADI1G64050	Os07g0687400	  1e-13
176- 43:	BRADI1G64060	Os07g0687700	      0
176- 44:	BRADI1G64120	Os07g0687900	      0
176- 45:	BRADI1G64140	Os07g0688200	  1e-95
176- 46:	BRADI1G64220	Os07g0688500	      0
## Alignment 177: score=2015.0 e_value=2.5e-143 N=41 BdChr1&OsChr7 plus
177-  0:	BRADI1G20820	Os07g0615800	  1e-65
177-  1:	BRADI1G20830	Os07g0615900	      0
177-  2:	BRADI1G20840	Os07g0616000	      0
177-  3:	BRADI1G20860	Os07g0616200	      0
177-  4:	BRADI1G20870	Os07g0616500	      0
177-  5:	BRADI1G20880	Os07g0616600	 6e-156
177-  6:	BRADI1G20890	Os07g0616800	      0
177-  7:	BRADI1G20900	Os07g0616900	      0
177-  8:	BRADI1G20910	Os07g0617100	  2e-39
177-  9:	BRADI1G20980	Os07g0617700	 4e-174
177- 10:	BRADI1G20995	Os07g0617800	      0
177- 11:	BRADI1G21040	Os07g0618400	      0
177- 12:	BRADI1G21050	Os07g0618500	      0
177- 13:	BRADI1G21060	Os07g0618600	      0
177- 14:	BRADI1G21070	Os07g0618800	 9e-110
177- 15:	BRADI1G21080	Os07g0619100	      0
177- 16:	BRADI1G21095	Os07g0619200	  1e-46
177- 17:	BRADI1G21097	Os07g0619500	  5e-47
177- 18:	BRADI1G21102	Os07g0619700	  1e-43
177- 19:	BRADI1G21110	Os07g0619800	      0
177- 20:	BRADI1G21190	Os07g0620200	      0
177- 21:	BRADI1G21200	Os07g0620300	      0
177- 22:	BRADI1G21210	Os07g0620400	 8e-124
177- 23:	BRADI1G21220	Os07g0620500	  1e-19
177- 24:	BRADI1G21230	Os07g0620800	 3e-131
177- 25:	BRADI1G21250	Os07g0621100	      0
177- 26:	BRADI1G21260	Os07g0621300	 6e-123
177- 27:	BRADI1G21270	Os07g0621500	      0
177- 28:	BRADI1G21300	Os07g0621800	      0
177- 29:	BRADI1G21310	Os07g0622000	      0
177- 30:	BRADI1G21320	Os07g0622100	 1e-152
177- 31:	BRADI1G21330	Os07g0622200	      0
177- 32:	BRADI1G21350	Os07g0622700	      0
177- 33:	BRADI1G21360	Os07g0622900	  2e-55
177- 34:	BRADI1G21366	Os07g0623000	  9e-60
177- 35:	BRADI1G21372	Os07g0623100	 1e-125
177- 36:	BRADI1G21380	Os07g0623200	  2e-46
177- 37:	BRADI1G21390	Os07g0623300	  5e-85
177- 38:	BRADI1G21400	Os07g0623400	  2e-65
177- 39:	BRADI1G21410	Os07g0623600	 2e-176
177- 40:	BRADI1G21420	Os07g0624600	 7e-154
## Alignment 178: score=1071.0 e_value=6.8e-69 N=24 BdChr1&OsChr7 plus
178-  0:	BRADI1G64507	Os07g0689400	  1e-51
178-  1:	BRADI1G64660	Os07g0689800	      0
178-  2:	BRADI1G64730	Os07g0690200	  5e-20
178-  3:	BRADI1G64740	Os07g0690300	  1e-36
178-  4:	BRADI1G64780	Os07g0690400	      0
178-  5:	BRADI1G64817	Os07g0690900	 3e-118
178-  6:	BRADI1G64860	Os07g0691100	      0
178-  7:	BRADI1G64980	Os07g0691300	  5e-13
178-  8:	BRADI1G64987	Os07g0691600	 5e-131
178-  9:	BRADI1G65010	Os07g0691700	  3e-35
178- 10:	BRADI1G65070	Os07g0691800	      0
178- 11:	BRADI1G65080	Os07g0692200	  1e-30
178- 12:	BRADI1G65210	Os07g0692800	      0
178- 13:	BRADI1G65320	Os07g0692900	      0
178- 14:	BRADI1G65340	Os07g0693000	      0
178- 15:	BRADI1G65440	Os07g0693100	      0
178- 16:	BRADI1G65530	Os07g0693600	      0
178- 17:	BRADI1G65580	Os07g0693800	      0
178- 18:	BRADI1G65610	Os07g0694000	      0
178- 19:	BRADI1G65750	Os07g0694400	  2e-83
178- 20:	BRADI1G65800	Os07g0694600	      0
178- 21:	BRADI1G65820	Os07g0694700	 2e-155
178- 22:	BRADI1G65910	Os07g0695100	      0
178- 23:	BRADI1G65930	Os07g0695300	 6e-135
## Alignment 179: score=916.0 e_value=3.3e-50 N=19 BdChr1&OsChr7 plus
179-  0:	BRADI1G18300	Os07g0664400	 9e-109
179-  1:	BRADI1G18340	Os07g0665200	  1e-94
179-  2:	BRADI1G18347	Os07g0666600	 5e-108
179-  3:	BRADI1G18360	Os07g0666900	      0
179-  4:	BRADI1G18380	Os07g0667000	      0
179-  5:	BRADI1G18390	Os07g0667100	      0
179-  6:	BRADI1G18407	Os07g0667300	  2e-91
179-  7:	BRADI1G18420	Os07g0667400	      0
179-  8:	BRADI1G18460	Os07g0668200	      0
179-  9:	BRADI1G18470	Os07g0668300	 3e-113
179- 10:	BRADI1G18490	Os07g0668700	      0
179- 11:	BRADI1G18500	Os07g0668900	      0
179- 12:	BRADI1G18510	Os07g0669000	  1e-59
179- 13:	BRADI1G18550	Os07g0669100	      0
179- 14:	BRADI1G18570	Os07g0669200	      0
179- 15:	BRADI1G18580	Os07g0669500	  4e-78
179- 16:	BRADI1G18595	Os07g0669600	  3e-59
179- 17:	BRADI1G18600	Os07g0669700	      0
179- 18:	BRADI1G18607	Os07g0669800	      0
## Alignment 180: score=614.0 e_value=4.5e-37 N=14 BdChr1&OsChr7 plus
180-  0:	BRADI1G61790	Os07g0650200	  7e-56
180-  1:	BRADI1G61920	Os07g0655400	 3e-144
180-  2:	BRADI1G61937	Os07g0655500	      0
180-  3:	BRADI1G61950	Os07g0655800	  4e-18
180-  4:	BRADI1G62020	Os07g0657500	  3e-79
180-  5:	BRADI1G62030	Os07g0658300	      0
180-  6:	BRADI1G62037	Os07g0658700	      0
180-  7:	BRADI1G62080	Os07g0659300	  3e-58
180-  8:	BRADI1G62090	Os07g0659400	 2e-139
180-  9:	BRADI1G62120	Os07g0659600	  9e-74
180- 10:	BRADI1G62150	Os07g0659800	      0
180- 11:	BRADI1G62160	Os07g0659900	 3e-100
180- 12:	BRADI1G62300	Os07g0661400	  8e-31
180- 13:	BRADI1G62430	Os07g0661800	  3e-68
## Alignment 181: score=488.0 e_value=1.7e-21 N=10 BdChr1&OsChr7 plus
181-  0:	BRADI1G20640	Os07g0624700	 5e-138
181-  1:	BRADI1G20660	Os07g0624900	  3e-25
181-  2:	BRADI1G20670	Os07g0625800	  5e-35
181-  3:	BRADI1G20710	Os07g0626100	  2e-45
181-  4:	BRADI1G20720	Os07g0626300	      0
181-  5:	BRADI1G20730	Os07g0626400	 2e-150
181-  6:	BRADI1G20750	Os07g0626500	      0
181-  7:	BRADI1G20770	Os07g0626600	      0
181-  8:	BRADI1G20780	Os07g0626800	      0
181-  9:	BRADI1G20790	Os07g0627000	      0
## Alignment 182: score=485.0 e_value=5.1e-20 N=10 BdChr1&OsChr7 plus
182-  0:	BRADI1G59190	Os07g0108000	      0
182-  1:	BRADI1G59200	Os07g0108200	      0
182-  2:	BRADI1G59220	Os07g0108300	      0
182-  3:	BRADI1G59226	Os07g0108400	  2e-89
182-  4:	BRADI1G59250	Os07g0108900	 1e-131
182-  5:	BRADI1G59260	Os07g0109300	 1e-114
182-  6:	BRADI1G59270	Os07g0109400	      0
182-  7:	BRADI1G59280	Os07g0109500	 1e-137
182-  8:	BRADI1G59300	Os07g0109600	      0
182-  9:	BRADI1G59331	Os07g0110400	      0
## Alignment 183: score=398.0 e_value=1.3e-14 N=8 BdChr1&OsChr7 plus
183-  0:	BRADI1G27170	Os07g0490200	      0
183-  1:	BRADI1G27180	Os07g0490300	 2e-161
183-  2:	BRADI1G27190	Os07g0490400	 5e-132
183-  3:	BRADI1G27197	Os07g0490500	      0
183-  4:	BRADI1G27210	Os07g0490600	 1e-135
183-  5:	BRADI1G27220	Os07g0490700	  1e-60
183-  6:	BRADI1G27230	Os07g0490800	  7e-78
183-  7:	BRADI1G27237	Os07g0491600	 5e-136
## Alignment 184: score=322.0 e_value=2.7e-12 N=7 BdChr1&OsChr7 plus
184-  0:	BRADI1G58780	Os07g0118800	  2e-98
184-  1:	BRADI1G58810	Os07g0119000	      0
184-  2:	BRADI1G58830	Os07g0119300	  2e-72
184-  3:	BRADI1G58840	Os07g0119400	      0
184-  4:	BRADI1G58857	Os07g0120200	  1e-59
184-  5:	BRADI1G58864	Os07g0120400	  4e-31
184-  6:	BRADI1G58955	Os07g0122900	  7e-63
## Alignment 185: score=266.0 e_value=3.3e-08 N=6 BdChr1&OsChr7 plus
185-  0:	BRADI1G04337	Os07g0208600	  4e-54
185-  1:	BRADI1G04500	Os07g0208900	      0
185-  2:	BRADI1G04510	Os07g0209800	  8e-50
185-  3:	BRADI1G04540	Os07g0211400	      0
185-  4:	BRADI1G04580	Os07g0211700	 3e-111
185-  5:	BRADI1G04590	Os07g0212300	  8e-98
## Alignment 186: score=264.0 e_value=9.3e-09 N=6 BdChr1&OsChr7 plus
186-  0:	BRADI1G25487	Os07g0537000	      0
186-  1:	BRADI1G25517	Os07g0538000	      0
186-  2:	BRADI1G25540	Os07g0538700	      0
186-  3:	BRADI1G25552	Os07g0540100	      0
186-  4:	BRADI1G25588	Os07g0541000	      0
186-  5:	BRADI1G25680	Os07g0541200	      0
## Alignment 187: score=21430.0 e_value=0 N=444 BdChr1&OsChr7 minus
187-  0:	BRADI1G21480	Os07g0615400	      0
187-  1:	BRADI1G21490	Os07g0615200	  2e-97
187-  2:	BRADI1G21497	Os07g0615000	 7e-138
187-  3:	BRADI1G21540	Os07g0614600	      0
187-  4:	BRADI1G21550	Os07g0614500	 6e-111
187-  5:	BRADI1G21560	Os07g0614300	      0
187-  6:	BRADI1G21570	Os07g0614100	  6e-87
187-  7:	BRADI1G21580	Os07g0614000	 2e-115
187-  8:	BRADI1G21590	Os07g0613800	  7e-50
187-  9:	BRADI1G21610	Os07g0613500	      0
187- 10:	BRADI1G21620	Os07g0613300	      0
187- 11:	BRADI1G21630	Os07g0613200	  3e-83
187- 12:	BRADI1G21640	Os07g0612400	 1e-153
187- 13:	BRADI1G21647	Os07g0611600	  4e-77
187- 14:	BRADI1G21700	Os07g0609000	  5e-95
187- 15:	BRADI1G21710	Os07g0608800	      0
187- 16:	BRADI1G21720	Os07g0608700	  6e-49
187- 17:	BRADI1G21730	Os07g0608500	 6e-152
187- 18:	BRADI1G21740	Os07g0608400	 3e-117
187- 19:	BRADI1G21755	Os07g0608300	      0
187- 20:	BRADI1G21770	Os07g0608100	 3e-125
187- 21:	BRADI1G21780	Os07g0607800	  1e-60
187- 22:	BRADI1G21800	Os07g0607500	  1e-61
187- 23:	BRADI1G21810	Os07g0607400	 1e-169
187- 24:	BRADI1G21820	Os07g0607300	      0
187- 25:	BRADI1G21880	Os07g0606900	  9e-62
187- 26:	BRADI1G21890	Os07g0606800	 5e-164
187- 27:	BRADI1G21900	Os07g0606600	  3e-72
187- 28:	BRADI1G21914	Os07g0606500	      0
187- 29:	BRADI1G21921	Os07g0605800	 2e-144
187- 30:	BRADI1G21930	Os07g0605350	  1e-16
187- 31:	BRADI1G21980	Os07g0605200	 5e-130
187- 32:	BRADI1G21990	Os07g0604800	      0
187- 33:	BRADI1G22010	Os07g0604600	  3e-47
187- 34:	BRADI1G22020	Os07g0604500	 1e-114
187- 35:	BRADI1G22030	Os07g0604300	      0
187- 36:	BRADI1G22050	Os07g0604000	 5e-179
187- 37:	BRADI1G22060	Os07g0603900	      0
187- 38:	BRADI1G22087	Os07g0603800	      0
187- 39:	BRADI1G22110	Os07g0603600	 4e-172
187- 40:	BRADI1G22140	Os07g0603300	      0
187- 41:	BRADI1G22160	Os07g0603100	 1e-173
187- 42:	BRADI1G22180	Os07g0602900	 5e-126
187- 43:	BRADI1G22187	Os07g0602800	      0
187- 44:	BRADI1G22200	Os07g0602700	      0
187- 45:	BRADI1G22210	Os07g0602600	  1e-54
187- 46:	BRADI1G22240	Os07g0602200	      0
187- 47:	BRADI1G22250	Os07g0602100	  2e-15
187- 48:	BRADI1G22260	Os07g0601000	 4e-158
187- 49:	BRADI1G22290	Os07g0600700	  2e-62
187- 50:	BRADI1G22300	Os07g0600400	      0
187- 51:	BRADI1G22310	Os07g0599700	  2e-09
187- 52:	BRADI1G22440	Os07g0599500	  3e-24
187- 53:	BRADI1G22490	Os07g0599201	      0
187- 54:	BRADI1G22500	Os07g0599100	      0
187- 55:	BRADI1G22510	Os07g0599000	      0
187- 56:	BRADI1G22520	Os07g0598900	      0
187- 57:	BRADI1G22560	Os07g0598800	  3e-85
187- 58:	BRADI1G22566	Os07g0598700	      0
187- 59:	BRADI1G22580	Os07g0598400	  9e-23
187- 60:	BRADI1G22600	Os07g0598300	      0
187- 61:	BRADI1G22607	Os07g0598100	 5e-165
187- 62:	BRADI1G22650	Os07g0597200	      0
187- 63:	BRADI1G22660	Os07g0597100	 5e-130
187- 64:	BRADI1G22670	Os07g0597000	 2e-104
187- 65:	BRADI1G22680	Os07g0596900	 9e-134
187- 66:	BRADI1G22690	Os07g0596600	      0
187- 67:	BRADI1G22717	Os07g0596300	      0
187- 68:	BRADI1G22730	Os07g0596000	 3e-134
187- 69:	BRADI1G22740	Os07g0595900	 2e-153
187- 70:	BRADI1G22770	Os07g0595700	  6e-31
187- 71:	BRADI1G22790	Os07g0593400	  1e-64
187- 72:	BRADI1G22800	Os07g0593332	  3e-09
187- 73:	BRADI1G22810	Os07g0593200	  4e-68
187- 74:	BRADI1G22820	Os07g0593000	  4e-63
187- 75:	BRADI1G22830	Os07g0592600	      0
187- 76:	BRADI1G22840	Os07g0592300	      0
187- 77:	BRADI1G22850	Os07g0592200	      0
187- 78:	BRADI1G22860	Os07g0592100	 7e-148
187- 79:	BRADI1G22870	Os07g0591100	      0
187- 80:	BRADI1G22890	Os07g0590600	      0
187- 81:	BRADI1G22900	Os07g0589600	  7e-57
187- 82:	BRADI1G22907	Os07g0589200	      0
187- 83:	BRADI1G22920	Os07g0589000	  1e-93
187- 84:	BRADI1G22930	Os07g0588800	      0
187- 85:	BRADI1G22940	Os07g0588600	  4e-60
187- 86:	BRADI1G22950	Os07g0588500	 2e-147
187- 87:	BRADI1G22960	Os07g0588400	 4e-123
187- 88:	BRADI1G22970	Os07g0588300	      0
187- 89:	BRADI1G22980	Os07g0588200	      0
187- 90:	BRADI1G22990	Os07g0588100	      0
187- 91:	BRADI1G23000	Os07g0588000	      0
187- 92:	BRADI1G23010	Os07g0587500	      0
187- 93:	BRADI1G23020	Os07g0587400	  2e-46
187- 94:	BRADI1G23030	Os07g0587300	  6e-17
187- 95:	BRADI1G23040	Os07g0587200	  4e-94
187- 96:	BRADI1G23050	Os07g0587100	      0
187- 97:	BRADI1G23060	Os07g0586900	      0
187- 98:	BRADI1G23080	Os07g0586800	 5e-131
187- 99:	BRADI1G23090	Os07g0586700	      0
187-100:	BRADI1G23100	Os07g0586500	      0
187-101:	BRADI1G23120	Os07g0586100	      0
187-102:	BRADI1G23140	Os07g0586000	  2e-80
187-103:	BRADI1G23150	Os07g0585900	  2e-65
187-104:	BRADI1G23160	Os07g0585800	 2e-103
187-105:	BRADI1G23170	Os07g0585700	  1e-17
187-106:	BRADI1G23200	Os07g0585200	  7e-08
187-107:	BRADI1G23250	Os07g0585100	      0
187-108:	BRADI1G23257	Os07g0585000	      0
187-109:	BRADI1G23270	Os07g0584900	      0
187-110:	BRADI1G23280	Os07g0584500	      0
187-111:	BRADI1G23287	Os07g0584200	      0
187-112:	BRADI1G23320	Os07g0584100	      0
187-113:	BRADI1G23330	Os07g0584000	  9e-70
187-114:	BRADI1G23340	Os07g0583700	      0
187-115:	BRADI1G23350	Os07g0583600	      0
187-116:	BRADI1G23370	Os07g0583300	  5e-42
187-117:	BRADI1G23400	Os07g0583200	      0
187-118:	BRADI1G23410	Os07g0583000	  2e-31
187-119:	BRADI1G23420	Os07g0582400	  1e-39
187-120:	BRADI1G23460	Os07g0581700	  1e-83
187-121:	BRADI1G23470	Os07g0581366	      0
187-122:	BRADI1G23480	Os07g0581300	      0
187-123:	BRADI1G23490	Os07g0581100	  2e-74
187-124:	BRADI1G23497	Os07g0581000	      0
187-125:	BRADI1G23510	Os07g0580900	      0
187-126:	BRADI1G23530	Os07g0580700	  1e-40
187-127:	BRADI1G23550	Os07g0580500	 6e-130
187-128:	BRADI1G23560	Os07g0578600	 6e-143
187-129:	BRADI1G23580	Os07g0578200	      0
187-130:	BRADI1G23590	Os07g0577900	  3e-79
187-131:	BRADI1G23600	Os07g0577700	      0
187-132:	BRADI1G23610	Os07g0577600	 4e-161
187-133:	BRADI1G23620	Os07g0577500	  2e-57
187-134:	BRADI1G23630	Os07g0577400	  1e-93
187-135:	BRADI1G23640	Os07g0577300	      0
187-136:	BRADI1G23660	Os07g0575900	      0
187-137:	BRADI1G23675	Os07g0575800	 8e-130
187-138:	BRADI1G23690	Os07g0575700	      0
187-139:	BRADI1G23697	Os07g0575600	      0
187-140:	BRADI1G23740	Os07g0575500	      0
187-141:	BRADI1G23750	Os07g0575100	      0
187-142:	BRADI1G23756	Os07g0575000	 8e-103
187-143:	BRADI1G23770	Os07g0574800	      0
187-144:	BRADI1G23800	Os07g0574200	  3e-21
187-145:	BRADI1G23890	Os07g0574100	      0
187-146:	BRADI1G23900	Os07g0573800	      0
187-147:	BRADI1G23910	Os07g0573700	      0
187-148:	BRADI1G23920	Os07g0573400	      0
187-149:	BRADI1G23930	Os07g0573300	      0
187-150:	BRADI1G23940	Os07g0573100	 4e-139
187-151:	BRADI1G23950	Os07g0573000	  2e-23
187-152:	BRADI1G23960	Os07g0572900	  2e-84
187-153:	BRADI1G23970	Os07g0572800	      0
187-154:	BRADI1G23980	Os07g0572600	      0
187-155:	BRADI1G23990	Os07g0572400	  2e-32
187-156:	BRADI1G24000	Os07g0572300	 2e-163
187-157:	BRADI1G24010	Os07g0572050	 3e-109
187-158:	BRADI1G24030	Os07g0572000	      0
187-159:	BRADI1G24040	Os07g0571900	      0
187-160:	BRADI1G24060	Os07g0571700	      0
187-161:	BRADI1G24080	Os07g0571600	 4e-136
187-162:	BRADI1G24090	Os07g0571500	      0
187-163:	BRADI1G24100	Os07g0571100	      0
187-164:	BRADI1G24110	Os07g0570700	 3e-156
187-165:	BRADI1G24120	Os07g0570600	  6e-14
187-166:	BRADI1G24125	Os07g0570550	  5e-33
187-167:	BRADI1G24130	Os07g0570100	      0
187-168:	BRADI1G24140	Os07g0569700	 6e-164
187-169:	BRADI1G24147	Os07g0569600	  9e-76
187-170:	BRADI1G24170	Os07g0569500	 8e-116
187-171:	BRADI1G24200	Os07g0569100	 1e-116
187-172:	BRADI1G24210	Os07g0569000	      0
187-173:	BRADI1G24220	Os07g0568900	  9e-44
187-174:	BRADI1G24230	Os07g0568700	      0
187-175:	BRADI1G24240	Os07g0568600	      0
187-176:	BRADI1G24250	Os07g0568500	 3e-169
187-177:	BRADI1G24260	Os07g0568400	 2e-114
187-178:	BRADI1G24270	Os07g0568300	      0
187-179:	BRADI1G24277	Os07g0568200	      0
187-180:	BRADI1G24287	Os07g0568100	      0
187-181:	BRADI1G24297	Os07g0568000	      0
187-182:	BRADI1G24310	Os07g0567700	      0
187-183:	BRADI1G24320	Os07g0567400	  2e-08
187-184:	BRADI1G24330	Os07g0567300	      0
187-185:	BRADI1G24360	Os07g0567000	      0
187-186:	BRADI1G24370	Os07g0566800	  5e-25
187-187:	BRADI1G24390	Os07g0566500	 7e-176
187-188:	BRADI1G24400	Os07g0566200	      0
187-189:	BRADI1G24410	Os07g0565800	  1e-37
187-190:	BRADI1G24490	Os07g0565700	      0
187-191:	BRADI1G24500	Os07g0565600	      0
187-192:	BRADI1G24580	Os07g0565300	 8e-167
187-193:	BRADI1G24590	Os07g0564800	      0
187-194:	BRADI1G24597	Os07g0564700	      0
187-195:	BRADI1G24610	Os07g0564600	      0
187-196:	BRADI1G24620	Os07g0564500	      0
187-197:	BRADI1G24640	Os07g0564200	  5e-45
187-198:	BRADI1G24660	Os07g0564100	      0
187-199:	BRADI1G24680	Os07g0563800	      0
187-200:	BRADI1G24690	Os07g0563700	      0
187-201:	BRADI1G24700	Os07g0563600	      0
187-202:	BRADI1G24710	Os07g0563400	 3e-102
187-203:	BRADI1G24740	Os07g0562900	  1e-46
187-204:	BRADI1G24747	Os07g0562800	      0
187-205:	BRADI1G24760	Os07g0562700	 7e-170
187-206:	BRADI1G24770	Os07g0561800	 9e-145
187-207:	BRADI1G24790	Os07g0561300	  1e-48
187-208:	BRADI1G24800	Os07g0560700	  3e-26
187-209:	BRADI1G24810	Os07g0560300	      0
187-210:	BRADI1G24820	Os07g0559700	      0
187-211:	BRADI1G24830	Os07g0559400	 4e-154
187-212:	BRADI1G24850	Os07g0558800	 1e-127
187-213:	BRADI1G24860	Os07g0558500	 1e-167
187-214:	BRADI1G24870	Os07g0558400	 4e-174
187-215:	BRADI1G24900	Os07g0558200	      0
187-216:	BRADI1G24920	Os07g0558000	      0
187-217:	BRADI1G24930	Os07g0557700	 4e-146
187-218:	BRADI1G24940	Os07g0557500	      0
187-219:	BRADI1G24960	Os07g0557100	      0
187-220:	BRADI1G24970	Os07g0556300	 1e-133
187-221:	BRADI1G24980	Os07g0556200	 3e-139
187-222:	BRADI1G24990	Os07g0556000	 5e-127
187-223:	BRADI1G25002	Os07g0555200	      0
187-224:	BRADI1G25070	Os07g0553800	  1e-11
187-225:	BRADI1G25080	Os07g0553700	  3e-31
187-226:	BRADI1G25090	Os07g0553633	      0
187-227:	BRADI1G25107	Os07g0551700	      0
187-228:	BRADI1G25170	Os07g0551400	 4e-105
187-229:	BRADI1G25180	Os07g0550900	      0
187-230:	BRADI1G25200	Os07g0549800	  1e-67
187-231:	BRADI1G25220	Os07g0549700	  3e-71
187-232:	BRADI1G25230	Os07g0549600	 9e-103
187-233:	BRADI1G25240	Os07g0549200	 1e-135
187-234:	BRADI1G25250	Os07g0549100	  1e-29
187-235:	BRADI1G25260	Os07g0548900	 2e-141
187-236:	BRADI1G25296	Os07g0546750	 2e-123
187-237:	BRADI1G25302	Os07g0546700	  6e-44
187-238:	BRADI1G25310	Os07g0546600	      0
187-239:	BRADI1G25320	Os07g0546400	      0
187-240:	BRADI1G25340	Os07g0546100	      0
187-241:	BRADI1G25350	Os07g0546000	 1e-161
187-242:	BRADI1G25360	Os07g0545900	 9e-108
187-243:	BRADI1G25370	Os07g0545800	      0
187-244:	BRADI1G25380	Os07g0545500	      0
187-245:	BRADI1G25390	Os07g0545300	  6e-70
187-246:	BRADI1G25410	Os07g0545100	  9e-71
187-247:	BRADI1G25420	Os07g0544900	 2e-120
187-248:	BRADI1G25430	Os07g0544800	  5e-79
187-249:	BRADI1G25440	Os07g0543100	      0
187-250:	BRADI1G25470	Os07g0543000	 3e-127
187-251:	BRADI1G25480	Os07g0542900	  1e-50
187-252:	BRADI1G25487	Os07g0541000	      0
187-253:	BRADI1G25510	Os07g0540000	 6e-120
187-254:	BRADI1G25517	Os07g0539300	      0
187-255:	BRADI1G25540	Os07g0538700	      0
187-256:	BRADI1G25552	Os07g0538200	      0
187-257:	BRADI1G25610	Os07g0537500	  7e-63
187-258:	BRADI1G25697	Os07g0534700	      0
187-259:	BRADI1G25727	Os07g0534300	      0
187-260:	BRADI1G25770	Os07g0533600	  7e-87
187-261:	BRADI1G25780	Os07g0531700	      0
187-262:	BRADI1G25790	Os07g0531600	      0
187-263:	BRADI1G25800	Os07g0531500	 6e-103
187-264:	BRADI1G25810	Os07g0530700	  1e-69
187-265:	BRADI1G25816	Os07g0530600	      0
187-266:	BRADI1G25822	Os07g0530300	  2e-86
187-267:	BRADI1G25830	Os07g0530100	      0
187-268:	BRADI1G25837	Os07g0529800	  1e-79
187-269:	BRADI1G25847	Os07g0529700	  4e-94
187-270:	BRADI1G25860	Os07g0529600	      0
187-271:	BRADI1G25870	Os07g0529000	      0
187-272:	BRADI1G25890	Os07g0527900	  3e-61
187-273:	BRADI1G25920	Os07g0525500	 3e-150
187-274:	BRADI1G25930	Os07g0524900	 9e-121
187-275:	BRADI1G25950	Os07g0524200	  6e-58
187-276:	BRADI1G25977	Os07g0524100	      0
187-277:	BRADI1G25990	Os07g0524000	  1e-63
187-278:	BRADI1G26000	Os07g0523400	 3e-110
187-279:	BRADI1G26010	Os07g0523100	  4e-68
187-280:	BRADI1G26020	Os07g0522900	 2e-114
187-281:	BRADI1G26030	Os07g0522600	      0
187-282:	BRADI1G26050	Os07g0521000	  7e-69
187-283:	BRADI1G26060	Os07g0520900	      0
187-284:	BRADI1G26070	Os07g0520800	  4e-65
187-285:	BRADI1G26080	Os07g0520600	  2e-30
187-286:	BRADI1G26090	Os07g0520400	      0
187-287:	BRADI1G26120	Os07g0518100	      0
187-288:	BRADI1G26170	Os07g0517400	  3e-61
187-289:	BRADI1G26180	Os07g0517300	      0
187-290:	BRADI1G26190	Os07g0517100	  2e-50
187-291:	BRADI1G26197	Os07g0517000	      0
187-292:	BRADI1G26210	Os07g0516900	 1e-118
187-293:	BRADI1G26220	Os07g0516700	  3e-11
187-294:	BRADI1G26240	Os07g0516600	      0
187-295:	BRADI1G26250	Os07g0516400	  9e-12
187-296:	BRADI1G26260	Os07g0516300	  2e-40
187-297:	BRADI1G26277	Os07g0516200	  7e-86
187-298:	BRADI1G26287	Os07g0516000	      0
187-299:	BRADI1G26310	Os07g0515100	      0
187-300:	BRADI1G26317	Os07g0515000	  2e-17
187-301:	BRADI1G26330	Os07g0513200	      0
187-302:	BRADI1G26337	Os07g0513100	      0
187-303:	BRADI1G26350	Os07g0513000	      0
187-304:	BRADI1G26400	Os07g0512200	  4e-78
187-305:	BRADI1G26410	Os07g0512100	      0
187-306:	BRADI1G26420	Os07g0511900	      0
187-307:	BRADI1G26440	Os07g0511500	      0
187-308:	BRADI1G26457	Os07g0511000	      0
187-309:	BRADI1G26470	Os07g0510900	      0
187-310:	BRADI1G26490	Os07g0510800	  2e-15
187-311:	BRADI1G26500	Os07g0510350	  5e-14
187-312:	BRADI1G26510	Os07g0510200	      0
187-313:	BRADI1G26520	Os07g0510100	      0
187-314:	BRADI1G26530	Os07g0509800	      0
187-315:	BRADI1G26540	Os07g0509700	 9e-141
187-316:	BRADI1G26550	Os07g0509600	 5e-164
187-317:	BRADI1G26560	Os07g0509200	      0
187-318:	BRADI1G26570	Os07g0508700	  2e-32
187-319:	BRADI1G26580	Os07g0508500	      0
187-320:	BRADI1G26590	Os07g0508300	      0
187-321:	BRADI1G26600	Os07g0508200	 2e-141
187-322:	BRADI1G26607	Os07g0508000	      0
187-323:	BRADI1G26620	Os07g0507500	 1e-137
187-324:	BRADI1G26670	Os07g0507300	      0
187-325:	BRADI1G26680	Os07g0507200	 3e-114
187-326:	BRADI1G26690	Os07g0507000	      0
187-327:	BRADI1G26700	Os07g0506700	 2e-172
187-328:	BRADI1G26710	Os07g0506600	      0
187-329:	BRADI1G26720	Os07g0505200	  2e-48
187-330:	BRADI1G26730	Os07g0504200	  4e-70
187-331:	BRADI1G26750	Os07g0503300	      0
187-332:	BRADI1G26790	Os07g0502900	      0
187-333:	BRADI1G26800	Os07g0502200	      0
187-334:	BRADI1G26820	Os07g0501900	      0
187-335:	BRADI1G26830	Os07g0501800	      0
187-336:	BRADI1G26840	Os07g0500300	  6e-61
187-337:	BRADI1G26857	Os07g0499800	      0
187-338:	BRADI1G26870	Os07g0499500	 2e-133
187-339:	BRADI1G26890	Os07g0498900	      0
187-340:	BRADI1G26900	Os07g0498400	      0
187-341:	BRADI1G26910	Os07g0498300	  9e-53
187-342:	BRADI1G26920	Os07g0497500	 6e-133
187-343:	BRADI1G26930	Os07g0497400	      0
187-344:	BRADI1G26940	Os07g0497100	      0
187-345:	BRADI1G26950	Os07g0496700	      0
187-346:	BRADI1G26980	Os07g0496300	      0
187-347:	BRADI1G26990	Os07g0496250	 9e-157
187-348:	BRADI1G27000	Os07g0496200	      0
187-349:	BRADI1G27010	Os07g0496000	 1e-151
187-350:	BRADI1G27027	Os07g0495900	      0
187-351:	BRADI1G27040	Os07g0495200	 9e-106
187-352:	BRADI1G27050	Os07g0495100	 4e-166
187-353:	BRADI1G27060	Os07g0495000	      0
187-354:	BRADI1G27080	Os07g0494900	 2e-104
187-355:	BRADI1G27090	Os07g0493033	  3e-08
187-356:	BRADI1G27110	Os07g0492100	      0
187-357:	BRADI1G27120	Os07g0492000	  1e-95
187-358:	BRADI1G27130	Os07g0491900	 8e-173
187-359:	BRADI1G27270	Os07g0490100	      0
187-360:	BRADI1G27280	Os07g0489800	  2e-87
187-361:	BRADI1G27310	Os07g0486500	      0
187-362:	BRADI1G27356	Os07g0486100	  4e-44
187-363:	BRADI1G27377	Os07g0486000	      0
187-364:	BRADI1G27420	Os07g0485600	  1e-83
187-365:	BRADI1G27440	Os07g0485500	 4e-133
187-366:	BRADI1G27450	Os07g0485400	 4e-127
187-367:	BRADI1G27460	Os07g0485100	      0
187-368:	BRADI1G27470	Os07g0485000	      0
187-369:	BRADI1G27595	Os07g0484500	 2e-155
187-370:	BRADI1G27710	Os07g0484300	      0
187-371:	BRADI1G27720	Os07g0484200	  8e-93
187-372:	BRADI1G27740	Os07g0483500	      0
187-373:	BRADI1G27757	Os07g0481300	 7e-159
187-374:	BRADI1G27790	Os07g0481200	  2e-60
187-375:	BRADI1G27800	Os07g0481100	      0
187-376:	BRADI1G27807	Os07g0481000	      0
187-377:	BRADI1G27830	Os07g0480900	      0
187-378:	BRADI1G27867	Os07g0480800	      0
187-379:	BRADI1G27947	Os07g0479600	  1e-83
187-380:	BRADI1G27990	Os07g0479400	  1e-35
187-381:	BRADI1G28000	Os07g0479300	      0
187-382:	BRADI1G28010	Os07g0479200	 4e-117
187-383:	BRADI1G28060	Os07g0479100	 3e-125
187-384:	BRADI1G28100	Os07g0477000	 1e-123
187-385:	BRADI1G28110	Os07g0475900	      0
187-386:	BRADI1G28120	Os07g0475700	  6e-44
187-387:	BRADI1G28130	Os07g0475400	 1e-144
187-388:	BRADI1G28140	Os07g0475000	 5e-100
187-389:	BRADI1G28150	Os07g0474300	  6e-55
187-390:	BRADI1G28167	Os07g0472500	      0
187-391:	BRADI1G28190	Os07g0472400	      0
187-392:	BRADI1G28210	Os07g0472300	      0
187-393:	BRADI1G28220	Os07g0472100	      0
187-394:	BRADI1G28230	Os07g0471900	 1e-148
187-395:	BRADI1G28267	Os07g0471100	      0
187-396:	BRADI1G28280	Os07g0471000	      0
187-397:	BRADI1G28300	Os07g0470800	  7e-81
187-398:	BRADI1G28310	Os07g0470700	      0
187-399:	BRADI1G28330	Os07g0469100	  2e-64
187-400:	BRADI1G28340	Os07g0468100	 1e-101
187-401:	BRADI1G28353	Os07g0467900	      0
187-402:	BRADI1G28380	Os07g0467800	  3e-55
187-403:	BRADI1G28390	Os07g0467600	 3e-162
187-404:	BRADI1G28400	Os07g0467500	 2e-121
187-405:	BRADI1G28410	Os07g0467200	  7e-52
187-406:	BRADI1G28416	Os07g0464600	      0
187-407:	BRADI1G28430	Os07g0463400	 3e-179
187-408:	BRADI1G28437	Os07g0462700	  9e-88
187-409:	BRADI1G28467	Os07g0462200	  2e-58
187-410:	BRADI1G28507	Os07g0461600	 1e-166
187-411:	BRADI1G28530	Os07g0459400	      0
187-412:	BRADI1G28540	Os07g0459200	      0
187-413:	BRADI1G28580	Os07g0457550	 3e-115
187-414:	BRADI1G28600	Os07g0457300	      0
187-415:	BRADI1G28627	Os07g0456700	      0
187-416:	BRADI1G28637	Os07g0456500	 2e-127
187-417:	BRADI1G28650	Os07g0456400	      0
187-418:	BRADI1G28660	Os07g0455100	      0
187-419:	BRADI1G28670	Os07g0454100	  9e-42
187-420:	BRADI1G28680	Os07g0452700	  9e-18
187-421:	BRADI1G28690	Os07g0452600	  1e-73
187-422:	BRADI1G28700	Os07g0452500	 1e-111
187-423:	BRADI1G28710	Os07g0452400	      0
187-424:	BRADI1G28750	Os07g0450000	  4e-68
187-425:	BRADI1G28760	Os07g0448100	 6e-168
187-426:	BRADI1G28790	Os07g0447800	      0
187-427:	BRADI1G28820	Os07g0446100	      0
187-428:	BRADI1G28830	Os07g0445800	 8e-128
187-429:	BRADI1G28840	Os07g0445600	      0
187-430:	BRADI1G28847	Os07g0444000	      0
187-431:	BRADI1G28880	Os07g0440100	  2e-06
187-432:	BRADI1G28920	Os07g0438800	      0
187-433:	BRADI1G28930	Os07g0438700	      0
187-434:	BRADI1G28940	Os07g0438600	  3e-25
187-435:	BRADI1G28950	Os07g0438500	      0
187-436:	BRADI1G28960	Os07g0437500	      0
187-437:	BRADI1G28967	Os07g0437000	      0
187-438:	BRADI1G28980	Os07g0436600	      0
187-439:	BRADI1G28990	Os07g0436100	      0
187-440:	BRADI1G29000	Os07g0435300	  6e-43
187-441:	BRADI1G29040	Os07g0425000	      0
187-442:	BRADI1G29060	Os07g0424400	      0
187-443:	BRADI1G29090	Os07g0422000	  8e-30
## Alignment 188: score=10452.0 e_value=0 N=222 BdChr1&OsChr7 minus
188-  0:	BRADI1G52490	Os07g0417400	  6e-29
188-  1:	BRADI1G52530	Os07g0413700	      0
188-  2:	BRADI1G52580	Os07g0411300	      0
188-  3:	BRADI1G52640	Os07g0405100	      0
188-  4:	BRADI1G52650	Os07g0301200	      0
188-  5:	BRADI1G52660	Os07g0298100	  3e-68
188-  6:	BRADI1G52690	Os07g0295800	      0
188-  7:	BRADI1G52700	Os07g0295200	 2e-166
188-  8:	BRADI1G52707	Os07g0287100	  9e-89
188-  9:	BRADI1G52720	Os07g0283200	      0
188- 10:	BRADI1G52740	Os07g0282300	      0
188- 11:	BRADI1G52960	Os07g0281200	  2e-24
188- 12:	BRADI1G52980	Os07g0274300	  1e-88
188- 13:	BRADI1G52990	Os07g0272400	      0
188- 14:	BRADI1G53000	Os07g0272300	  1e-87
188- 15:	BRADI1G53020	Os07g0271000	      0
188- 16:	BRADI1G53027	Os07g0265100	  1e-48
188- 17:	BRADI1G53040	Os07g0264900	  1e-73
188- 18:	BRADI1G53050	Os07g0264800	 4e-121
188- 19:	BRADI1G53060	Os07g0263400	 1e-159
188- 20:	BRADI1G53070	Os07g0262200	      0
188- 21:	BRADI1G53085	Os07g0260400	      0
188- 22:	BRADI1G53100	Os07g0260300	 1e-134
188- 23:	BRADI1G53110	Os07g0260000	      0
188- 24:	BRADI1G53120	Os07g0259700	      0
188- 25:	BRADI1G53140	Os07g0258700	 7e-132
188- 26:	BRADI1G53150	Os07g0257200	      0
188- 27:	BRADI1G53180	Os07g0256300	  5e-75
188- 28:	BRADI1G53190	Os07g0256200	  1e-32
188- 29:	BRADI1G53200	Os07g0253000	  6e-10
188- 30:	BRADI1G53207	Os07g0252400	      0
188- 31:	BRADI1G53217	Os07g0252000	      0
188- 32:	BRADI1G53230	Os07g0251500	  6e-47
188- 33:	BRADI1G53237	Os07g0251301	  4e-26
188- 34:	BRADI1G53260	Os07g0250501	  2e-73
188- 35:	BRADI1G53300	Os07g0250300	  4e-34
188- 36:	BRADI1G53310	Os07g0249700	      0
188- 37:	BRADI1G53330	Os07g0249600	      0
188- 38:	BRADI1G53340	Os07g0249200	 2e-129
188- 39:	BRADI1G53347	Os07g0249100	      0
188- 40:	BRADI1G53360	Os07g0247100	 5e-156
188- 41:	BRADI1G53380	Os07g0247000	 1e-104
188- 42:	BRADI1G53410	Os07g0246600	      0
188- 43:	BRADI1G53430	Os07g0245200	      0
188- 44:	BRADI1G53437	Os07g0245100	 7e-115
188- 45:	BRADI1G53450	Os07g0244900	  3e-63
188- 46:	BRADI1G53480	Os07g0244400	 3e-178
188- 47:	BRADI1G53490	Os07g0244300	      0
188- 48:	BRADI1G53500	Os07g0243200	      0
188- 49:	BRADI1G53520	Os07g0240600	 2e-111
188- 50:	BRADI1G53567	Os07g0240400	  3e-91
188- 51:	BRADI1G53580	Os07g0240300	      0
188- 52:	BRADI1G53590	Os07g0240200	      0
188- 53:	BRADI1G53600	Os07g0239600	      0
188- 54:	BRADI1G53610	Os07g0239400	 1e-129
188- 55:	BRADI1G53620	Os07g0237100	  8e-70
188- 56:	BRADI1G53640	Os07g0236800	 4e-130
188- 57:	BRADI1G53650	Os07g0235800	      0
188- 58:	BRADI1G53660	Os07g0233300	 4e-142
188- 59:	BRADI1G53670	Os07g0232900	      0
188- 60:	BRADI1G53680	Os07g0232800	 1e-176
188- 61:	BRADI1G53690	Os07g0231800	      0
188- 62:	BRADI1G53700	Os07g0231400	      0
188- 63:	BRADI1G53710	Os07g0230700	 4e-107
188- 64:	BRADI1G53720	Os07g0230600	  1e-13
188- 65:	BRADI1G53730	Os07g0230500	 3e-123
188- 66:	BRADI1G53740	Os07g0229900	  3e-87
188- 67:	BRADI1G53747	Os07g0229800	  5e-61
188- 68:	BRADI1G53760	Os07g0227400	      0
188- 69:	BRADI1G53770	Os07g0225300	 2e-127
188- 70:	BRADI1G53780	Os07g0225100	  5e-98
188- 71:	BRADI1G53790	Os07g0224900	      0
188- 72:	BRADI1G53857	Os07g0223700	 1e-147
188- 73:	BRADI1G53867	Os07g0223100	 3e-133
188- 74:	BRADI1G53880	Os07g0222800	  1e-68
188- 75:	BRADI1G53890	Os07g0222700	  1e-39
188- 76:	BRADI1G53920	Os07g0222300	      0
188- 77:	BRADI1G53970	Os07g0216600	  3e-11
188- 78:	BRADI1G54007	Os07g0213300	      0
188- 79:	BRADI1G54020	Os07g0212300	 3e-101
188- 80:	BRADI1G54030	Os07g0212200	      0
188- 81:	BRADI1G54037	Os07g0211900	      0
188- 82:	BRADI1G54050	Os07g0211800	      0
188- 83:	BRADI1G54060	Os07g0211700	 1e-121
188- 84:	BRADI1G54070	Os07g0211500	 5e-135
188- 85:	BRADI1G54080	Os07g0211400	  2e-69
188- 86:	BRADI1G54147	Os07g0211101	  2e-27
188- 87:	BRADI1G54180	Os07g0209800	 3e-151
188- 88:	BRADI1G54210	Os07g0209100	      0
188- 89:	BRADI1G54240	Os07g0208600	  7e-65
188- 90:	BRADI1G54250	Os07g0208500	      0
188- 91:	BRADI1G54270	Os07g0207400	 8e-102
188- 92:	BRADI1G54280	Os07g0207100	      0
188- 93:	BRADI1G54290	Os07g0206800	  2e-86
188- 94:	BRADI1G54305	Os07g0206700	      0
188- 95:	BRADI1G54320	Os07g0206600	      0
188- 96:	BRADI1G54327	Os07g0205700	      0
188- 97:	BRADI1G54360	Os07g0205500	      0
188- 98:	BRADI1G54370	Os07g0205000	  8e-73
188- 99:	BRADI1G54390	Os07g0204900	      0
188-100:	BRADI1G54410	Os07g0204500	      0
188-101:	BRADI1G54420	Os07g0204400	  7e-37
188-102:	BRADI1G54440	Os07g0204100	  2e-48
188-103:	BRADI1G54450	Os07g0204000	  3e-63
188-104:	BRADI1G54457	Os07g0203700	      0
188-105:	BRADI1G54480	Os07g0202900	      0
188-106:	BRADI1G54510	Os07g0201100	      0
188-107:	BRADI1G54537	Os07g0200000	      0
188-108:	BRADI1G54560	Os07g0198300	  8e-60
188-109:	BRADI1G54610	Os07g0195400	      0
188-110:	BRADI1G54630	Os07g0195100	 2e-121
188-111:	BRADI1G54680	Os07g0194000	 3e-159
188-112:	BRADI1G54690	Os07g0193800	  2e-83
188-113:	BRADI1G54700	Os07g0193600	      0
188-114:	BRADI1G54710	Os07g0193200	      0
188-115:	BRADI1G54720	Os07g0193000	      0
188-116:	BRADI1G54730	Os07g0192900	  5e-98
188-117:	BRADI1G54787	Os07g0192300	  1e-46
188-118:	BRADI1G54807	Os07g0191700	      0
188-119:	BRADI1G54840	Os07g0191500	      0
188-120:	BRADI1G54847	Os07g0191200	      0
188-121:	BRADI1G54880	Os07g0190900	      0
188-122:	BRADI1G54890	Os07g0190000	      0
188-123:	BRADI1G54920	Os07g0189700	  3e-96
188-124:	BRADI1G54940	Os07g0188800	      0
188-125:	BRADI1G54950	Os07g0188700	      0
188-126:	BRADI1G54960	Os07g0188266	 4e-117
188-127:	BRADI1G54977	Os07g0188000	      0
188-128:	BRADI1G54990	Os07g0187900	      0
188-129:	BRADI1G55000	Os07g0187700	      0
188-130:	BRADI1G55007	Os07g0187400	      0
188-131:	BRADI1G55030	Os07g0187200	  5e-42
188-132:	BRADI1G55080	Os07g0186500	      0
188-133:	BRADI1G55090	Os07g0186400	 3e-153
188-134:	BRADI1G55100	Os07g0186000	  1e-59
188-135:	BRADI1G55120	Os07g0185900	  3e-19
188-136:	BRADI1G55150	Os07g0185800	  3e-59
188-137:	BRADI1G55160	Os07g0185700	      0
188-138:	BRADI1G55170	Os07g0185432	 1e-176
188-139:	BRADI1G55180	Os07g0185300	  7e-83
188-140:	BRADI1G55230	Os07g0185200	      0
188-141:	BRADI1G55250	Os07g0184900	      0
188-142:	BRADI1G55260	Os07g0184800	  8e-28
188-143:	BRADI1G55287	Os07g0182900	      0
188-144:	BRADI1G55370	Os07g0182400	  7e-69
188-145:	BRADI1G55427	Os07g0182200	  4e-88
188-146:	BRADI1G55440	Os07g0182100	 7e-172
188-147:	BRADI1G55450	Os07g0182000	  2e-51
188-148:	BRADI1G55460	Os07g0181800	  4e-27
188-149:	BRADI1G55470	Os07g0181700	      0
188-150:	BRADI1G55480	Os07g0181500	  2e-50
188-151:	BRADI1G55500	Os07g0181000	      0
188-152:	BRADI1G55510	Os07g0180900	      0
188-153:	BRADI1G55520	Os07g0179400	 1e-105
188-154:	BRADI1G55530	Os07g0179200	  2e-81
188-155:	BRADI1G55540	Os07g0179000	      0
188-156:	BRADI1G55560	Os07g0178700	  9e-60
188-157:	BRADI1G55630	Os07g0178600	 5e-156
188-158:	BRADI1G55640	Os07g0178100	      0
188-159:	BRADI1G55650	Os07g0177300	 4e-142
188-160:	BRADI1G55660	Os07g0177200	 1e-110
188-161:	BRADI1G55667	Os07g0177100	      0
188-162:	BRADI1G55720	Os07g0176500	 7e-163
188-163:	BRADI1G55760	Os07g0175900	      0
188-164:	BRADI1G55770	Os07g0175600	  2e-51
188-165:	BRADI1G55780	Os07g0175500	  3e-26
188-166:	BRADI1G55790	Os07g0175400	      0
188-167:	BRADI1G55847	Os07g0175100	      0
188-168:	BRADI1G55900	Os07g0174400	  2e-20
188-169:	BRADI1G55980	Os07g0173501	 8e-104
188-170:	BRADI1G55990	Os07g0173400	 4e-124
188-171:	BRADI1G56000	Os07g0173200	      0
188-172:	BRADI1G56010	Os07g0173100	  2e-60
188-173:	BRADI1G56020	Os07g0172900	      0
188-174:	BRADI1G56040	Os07g0172600	      0
188-175:	BRADI1G56100	Os07g0171300	      0
188-176:	BRADI1G56120	Os07g0171200	 2e-152
188-177:	BRADI1G56130	Os07g0171100	 3e-178
188-178:	BRADI1G56137	Os07g0170200	 4e-107
188-179:	BRADI1G56150	Os07g0170100	      0
188-180:	BRADI1G56160	Os07g0170000	  3e-86
188-181:	BRADI1G56180	Os07g0169800	 1e-113
188-182:	BRADI1G56200	Os07g0169700	      0
188-183:	BRADI1G56240	Os07g0169600	 9e-177
188-184:	BRADI1G56250	Os07g0168800	 5e-102
188-185:	BRADI1G56270	Os07g0168600	      0
188-186:	BRADI1G56280	Os07g0168000	      0
188-187:	BRADI1G56500	Os07g0167200	      0
188-188:	BRADI1G56510	Os07g0166800	 1e-110
188-189:	BRADI1G56540	Os07g0166700	      0
188-190:	BRADI1G56550	Os07g0165900	  2e-23
188-191:	BRADI1G56600	Os07g0165200	      0
188-192:	BRADI1G56630	Os07g0165100	      0
188-193:	BRADI1G56640	Os07g0165000	      0
188-194:	BRADI1G56680	Os07g0164800	  4e-11
188-195:	BRADI1G56720	Os07g0164300	      0
188-196:	BRADI1G56730	Os07g0164200	  9e-12
188-197:	BRADI1G56740	Os07g0164100	      0
188-198:	BRADI1G56760	Os07g0164000	      0
188-199:	BRADI1G56770	Os07g0163900	      0
188-200:	BRADI1G56780	Os07g0163800	      0
188-201:	BRADI1G56830	Os07g0162500	  1e-98
188-202:	BRADI1G56870	Os07g0162400	 1e-109
188-203:	BRADI1G56920	Os07g0162200	  5e-45
188-204:	BRADI1G56930	Os07g0162100	 5e-111
188-205:	BRADI1G56950	Os07g0161700	  9e-33
188-206:	BRADI1G56970	Os07g0161600	      0
188-207:	BRADI1G56980	Os07g0161000	      0
188-208:	BRADI1G57040	Os07g0160600	      0
188-209:	BRADI1G57060	Os07g0160300	  1e-96
188-210:	BRADI1G57070	Os07g0160100	  4e-98
188-211:	BRADI1G57080	Os07g0160000	      0
188-212:	BRADI1G57100	Os07g0159700	 4e-133
188-213:	BRADI1G57137	Os07g0158900	 3e-111
188-214:	BRADI1G57147	Os07g0158800	 3e-140
188-215:	BRADI1G57180	Os07g0158400	  1e-32
188-216:	BRADI1G57190	Os07g0158300	 3e-139
188-217:	BRADI1G57200	Os07g0157900	  2e-41
188-218:	BRADI1G57350	Os07g0155200	 4e-122
188-219:	BRADI1G57360	Os07g0155100	      0
188-220:	BRADI1G57377	Os07g0154400	      0
188-221:	BRADI1G57390	Os07g0154300	  6e-28
## Alignment 189: score=6683.0 e_value=0 N=137 BdChr1&OsChr7 minus
189-  0:	BRADI1G18630	Os07g0663500	 2e-138
189-  1:	BRADI1G18640	Os07g0663000	  8e-08
189-  2:	BRADI1G18650	Os07g0662900	      0
189-  3:	BRADI1G18660	Os07g0662800	  9e-42
189-  4:	BRADI1G18670	Os07g0662700	      0
189-  5:	BRADI1G18680	Os07g0662600	 9e-123
189-  6:	BRADI1G18690	Os07g0662500	  2e-90
189-  7:	BRADI1G18720	Os07g0661900	      0
189-  8:	BRADI1G18730	Os07g0661800	      0
189-  9:	BRADI1G18740	Os07g0661700	  1e-46
189- 10:	BRADI1G18760	Os07g0661600	 3e-171
189- 11:	BRADI1G18770	Os07g0661500	  5e-42
189- 12:	BRADI1G18780	Os07g0661400	  1e-21
189- 13:	BRADI1G18790	Os07g0661300	      0
189- 14:	BRADI1G18800	Os07g0661100	      0
189- 15:	BRADI1G18810	Os07g0661000	      0
189- 16:	BRADI1G18820	Os07g0660500	      0
189- 17:	BRADI1G18900	Os07g0660400	  3e-28
189- 18:	BRADI1G18910	Os07g0660200	      0
189- 19:	BRADI1G18920	Os07g0660000	      0
189- 20:	BRADI1G18960	Os07g0659900	  2e-87
189- 21:	BRADI1G18970	Os07g0659800	      0
189- 22:	BRADI1G18980	Os07g0659700	 3e-128
189- 23:	BRADI1G18990	Os07g0659600	 2e-115
189- 24:	BRADI1G19000	Os07g0659500	      0
189- 25:	BRADI1G19010	Os07g0659400	 5e-160
189- 26:	BRADI1G19020	Os07g0659300	  4e-46
189- 27:	BRADI1G19050	Os07g0658700	      0
189- 28:	BRADI1G19070	Os07g0658600	      0
189- 29:	BRADI1G19080	Os07g0658400	      0
189- 30:	BRADI1G19100	Os07g0658300	      0
189- 31:	BRADI1G19110	Os07g0658200	 2e-178
189- 32:	BRADI1G19120	Os07g0658100	 2e-176
189- 33:	BRADI1G19140	Os07g0657900	      0
189- 34:	BRADI1G19145	Os07g0657600	      0
189- 35:	BRADI1G19150	Os07g0657500	  1e-82
189- 36:	BRADI1G19160	Os07g0657400	      0
189- 37:	BRADI1G19210	Os07g0657200	      0
189- 38:	BRADI1G19240	Os07g0656800	  2e-50
189- 39:	BRADI1G19250	Os07g0656600	 7e-113
189- 40:	BRADI1G19260	Os07g0656400	      0
189- 41:	BRADI1G19265	Os07g0656300	  2e-78
189- 42:	BRADI1G19300	Os07g0656100	      0
189- 43:	BRADI1G19320	Os07g0656000	 5e-136
189- 44:	BRADI1G19340	Os07g0655900	 7e-161
189- 45:	BRADI1G19350	Os07g0655800	  2e-22
189- 46:	BRADI1G19360	Os07g0655600	  7e-85
189- 47:	BRADI1G19370	Os07g0655500	      0
189- 48:	BRADI1G19380	Os07g0655400	 3e-171
189- 49:	BRADI1G19390	Os07g0655300	      0
189- 50:	BRADI1G19400	Os07g0650600	      0
189- 51:	BRADI1G19410	Os07g0650375	  3e-32
189- 52:	BRADI1G19455	Os07g0648900	 2e-122
189- 53:	BRADI1G19500	Os07g0647900	      0
189- 54:	BRADI1G19510	Os07g0647800	 5e-179
189- 55:	BRADI1G19520	Os07g0647600	  9e-92
189- 56:	BRADI1G19530	Os07g0647500	  1e-37
189- 57:	BRADI1G19540	Os07g0647400	 7e-160
189- 58:	BRADI1G19550	Os07g0647300	  2e-15
189- 59:	BRADI1G19560	Os07g0647200	      0
189- 60:	BRADI1G19570	Os07g0647100	      0
189- 61:	BRADI1G19580	Os07g0646200	 2e-118
189- 62:	BRADI1G19620	Os07g0646100	 7e-179
189- 63:	BRADI1G19627	Os07g0646000	  2e-62
189- 64:	BRADI1G19640	Os07g0645500	      0
189- 65:	BRADI1G19650	Os07g0645100	      0
189- 66:	BRADI1G19660	Os07g0645000	 1e-116
189- 67:	BRADI1G19670	Os07g0644600	      0
189- 68:	BRADI1G19690	Os07g0644300	      0
189- 69:	BRADI1G19695	Os07g0644200	      0
189- 70:	BRADI1G19702	Os07g0644100	      0
189- 71:	BRADI1G19710	Os07g0644000	      0
189- 72:	BRADI1G19715	Os07g0643100	 2e-111
189- 73:	BRADI1G19760	Os07g0643000	 4e-131
189- 74:	BRADI1G19770	Os07g0642900	      0
189- 75:	BRADI1G19800	Os07g0642800	      0
189- 76:	BRADI1G19810	Os07g0642600	      0
189- 77:	BRADI1G19820	Os07g0642400	      0
189- 78:	BRADI1G19830	Os07g0642300	 9e-134
189- 79:	BRADI1G19840	Os07g0642200	 1e-172
189- 80:	BRADI1G19850	Os07g0641800	  7e-26
189- 81:	BRADI1G19860	Os07g0641700	  4e-54
189- 82:	BRADI1G19867	Os07g0641600	 3e-149
189- 83:	BRADI1G19880	Os07g0641200	      0
189- 84:	BRADI1G19890	Os07g0641000	      0
189- 85:	BRADI1G19900	Os07g0640900	 3e-108
189- 86:	BRADI1G19910	Os07g0640401	  7e-07
189- 87:	BRADI1G19920	Os07g0640200	      0
189- 88:	BRADI1G19930	Os07g0640100	  8e-83
189- 89:	BRADI1G19940	Os07g0640000	      0
189- 90:	BRADI1G19950	Os07g0639900	 4e-149
189- 91:	BRADI1G19960	Os07g0639800	 2e-177
189- 92:	BRADI1G19970	Os07g0639600	 5e-146
189- 93:	BRADI1G19980	Os07g0639000	 8e-120
189- 94:	BRADI1G19990	Os07g0638600	 8e-101
189- 95:	BRADI1G20040	Os07g0638300	 7e-130
189- 96:	BRADI1G20050	Os07g0638100	      0
189- 97:	BRADI1G20060	Os07g0638000	      0
189- 98:	BRADI1G20067	Os07g0637600	  7e-27
189- 99:	BRADI1G20080	Os07g0637400	 1e-160
189-100:	BRADI1G20100	Os07g0637300	      0
189-101:	BRADI1G20125	Os07g0637200	      0
189-102:	BRADI1G20140	Os07g0637100	  5e-28
189-103:	BRADI1G20160	Os07g0637000	      0
189-104:	BRADI1G20185	Os07g0636800	  1e-62
189-105:	BRADI1G20197	Os07g0636200	      0
189-106:	BRADI1G20210	Os07g0636100	  6e-73
189-107:	BRADI1G20220	Os07g0635900	  3e-29
189-108:	BRADI1G20230	Os07g0635800	      0
189-109:	BRADI1G20240	Os07g0635200	      0
189-110:	BRADI1G20270	Os07g0634600	      0
189-111:	BRADI1G20280	Os07g0634400	 2e-146
189-112:	BRADI1G20290	Os07g0634300	  3e-64
189-113:	BRADI1G20300	Os07g0634200	 2e-143
189-114:	BRADI1G20310	Os07g0634000	 3e-123
189-115:	BRADI1G20320	Os07g0633800	  2e-35
189-116:	BRADI1G20330	Os07g0633600	      0
189-117:	BRADI1G20340	Os07g0633500	      0
189-118:	BRADI1G20350	Os07g0633400	      0
189-119:	BRADI1G20360	Os07g0633200	  5e-72
189-120:	BRADI1G20370	Os07g0633100	  7e-75
189-121:	BRADI1G20385	Os07g0633000	  4e-73
189-122:	BRADI1G20390	Os07g0632800	      0
189-123:	BRADI1G20400	Os07g0632700	 4e-129
189-124:	BRADI1G20410	Os07g0632600	      0
189-125:	BRADI1G20440	Os07g0631900	 7e-123
189-126:	BRADI1G20460	Os07g0631700	  1e-35
189-127:	BRADI1G20470	Os07g0631300	  4e-22
189-128:	BRADI1G20480	Os07g0631200	  2e-52
189-129:	BRADI1G20490	Os07g0631000	 3e-157
189-130:	BRADI1G20500	Os07g0630900	      0
189-131:	BRADI1G20520	Os07g0629300	  1e-30
189-132:	BRADI1G20540	Os07g0629000	  4e-80
189-133:	BRADI1G20550	Os07g0628600	      0
189-134:	BRADI1G20560	Os07g0628500	 4e-113
189-135:	BRADI1G20580	Os07g0628400	  2e-36
189-136:	BRADI1G20610	Os07g0627700	 3e-179
## Alignment 190: score=5278.0 e_value=0 N=108 BdChr1&OsChr7 minus
190-  0:	BRADI1G16355	Os07g0695900	 1e-120
190-  1:	BRADI1G16470	Os07g0695400	      0
190-  2:	BRADI1G16480	Os07g0695300	      0
190-  3:	BRADI1G16490	Os07g0695100	      0
190-  4:	BRADI1G16500	Os07g0694800	      0
190-  5:	BRADI1G16510	Os07g0694700	 3e-166
190-  6:	BRADI1G16517	Os07g0694600	      0
190-  7:	BRADI1G16527	Os07g0694500	      0
190-  8:	BRADI1G16540	Os07g0694400	  5e-80
190-  9:	BRADI1G16560	Os07g0694000	      0
190- 10:	BRADI1G16580	Os07g0693800	      0
190- 11:	BRADI1G16590	Os07g0693700	      0
190- 12:	BRADI1G16610	Os07g0693600	      0
190- 13:	BRADI1G16620	Os07g0693500	      0
190- 14:	BRADI1G16640	Os07g0693400	      0
190- 15:	BRADI1G16660	Os07g0693100	      0
190- 16:	BRADI1G16670	Os07g0693000	      0
190- 17:	BRADI1G16680	Os07g0692900	      0
190- 18:	BRADI1G16700	Os07g0692800	      0
190- 19:	BRADI1G16720	Os07g0692500	 1e-164
190- 20:	BRADI1G16730	Os07g0692401	      0
190- 21:	BRADI1G16740	Os07g0692200	  8e-30
190- 22:	BRADI1G16750	Os07g0691800	      0
190- 23:	BRADI1G16757	Os07g0691300	  5e-20
190- 24:	BRADI1G16770	Os07g0691200	      0
190- 25:	BRADI1G16780	Os07g0691100	      0
190- 26:	BRADI1G16790	Os07g0690900	      0
190- 27:	BRADI1G16810	Os07g0690400	      0
190- 28:	BRADI1G16820	Os07g0690300	  8e-77
190- 29:	BRADI1G16830	Os07g0690200	  5e-26
190- 30:	BRADI1G16840	Os07g0689950	      0
190- 31:	BRADI1G17040	Os07g0689800	 1e-178
190- 32:	BRADI1G17070	Os07g0689150	  6e-10
190- 33:	BRADI1G17080	Os07g0688800	      0
190- 34:	BRADI1G17160	Os07g0688500	      0
190- 35:	BRADI1G17190	Os07g0688100	      0
190- 36:	BRADI1G17200	Os07g0687900	 3e-177
190- 37:	BRADI1G17210	Os07g0687700	      0
190- 38:	BRADI1G17220	Os07g0687500	 2e-155
190- 39:	BRADI1G17230	Os07g0687300	 9e-109
190- 40:	BRADI1G17236	Os07g0687200	 1e-104
190- 41:	BRADI1G17242	Os07g0687100	 2e-149
190- 42:	BRADI1G17250	Os07g0687000	      0
190- 43:	BRADI1G17270	Os07g0686800	 2e-160
190- 44:	BRADI1G17280	Os07g0686700	  4e-28
190- 45:	BRADI1G17290	Os07g0686600	  3e-22
190- 46:	BRADI1G17300	Os07g0686400	      0
190- 47:	BRADI1G17310	Os07g0686300	  2e-21
190- 48:	BRADI1G17335	Os07g0686100	  4e-70
190- 49:	BRADI1G17360	Os07g0685800	 3e-162
190- 50:	BRADI1G17380	Os07g0685500	 2e-150
190- 51:	BRADI1G17387	Os07g0685400	 4e-152
190- 52:	BRADI1G17400	Os07g0685300	 7e-107
190- 53:	BRADI1G17410	Os07g0685000	      0
190- 54:	BRADI1G17420	Os07g0684900	  3e-63
190- 55:	BRADI1G17440	Os07g0684800	  1e-94
190- 56:	BRADI1G17450	Os07g0683600	  1e-88
190- 57:	BRADI1G17490	Os07g0682800	      0
190- 58:	BRADI1G17500	Os07g0682700	 3e-149
190- 59:	BRADI1G17510	Os07g0682400	      0
190- 60:	BRADI1G17520	Os07g0682000	  2e-58
190- 61:	BRADI1G17570	Os07g0681700	      0
190- 62:	BRADI1G17580	Os07g0681600	      0
190- 63:	BRADI1G17590	Os07g0681500	      0
190- 64:	BRADI1G17600	Os07g0681300	      0
190- 65:	BRADI1G17610	Os07g0681200	  6e-55
190- 66:	BRADI1G17620	Os07g0681100	      0
190- 67:	BRADI1G17630	Os07g0680900	      0
190- 68:	BRADI1G17640	Os07g0680600	 3e-104
190- 69:	BRADI1G17650	Os07g0680500	 3e-121
190- 70:	BRADI1G17660	Os07g0680400	  2e-48
190- 71:	BRADI1G17665	Os07g0680300	  5e-23
190- 72:	BRADI1G17670	Os07g0680000	      0
190- 73:	BRADI1G17680	Os07g0679700	      0
190- 74:	BRADI1G17730	Os07g0679300	      0
190- 75:	BRADI1G17740	Os07g0679200	  3e-42
190- 76:	BRADI1G17760	Os07g0679100	  3e-57
190- 77:	BRADI1G17800	Os07g0677900	      0
190- 78:	BRADI1G17840	Os07g0676900	 4e-132
190- 79:	BRADI1G17910	Os07g0676600	  5e-39
190- 80:	BRADI1G17930	Os07g0675200	  1e-60
190- 81:	BRADI1G17940	Os07g0675100	      0
190- 82:	BRADI1G17950	Os07g0675000	      0
190- 83:	BRADI1G17960	Os07g0674800	  5e-10
190- 84:	BRADI1G17970	Os07g0674700	 9e-126
190- 85:	BRADI1G17980	Os07g0674400	  6e-56
190- 86:	BRADI1G17997	Os07g0674300	      0
190- 87:	BRADI1G18010	Os07g0674200	  2e-63
190- 88:	BRADI1G18030	Os07g0673900	  3e-48
190- 89:	BRADI1G18040	Os07g0673700	 2e-179
190- 90:	BRADI1G18050	Os07g0673550	  2e-15
190- 91:	BRADI1G18070	Os07g0673500	 4e-119
190- 92:	BRADI1G18080	Os07g0673400	  3e-75
190- 93:	BRADI1G18090	Os07g0673200	      0
190- 94:	BRADI1G18120	Os07g0673100	 1e-179
190- 95:	BRADI1G18130	Os07g0673000	 2e-152
190- 96:	BRADI1G18140	Os07g0672700	      0
190- 97:	BRADI1G18150	Os07g0672600	  7e-75
190- 98:	BRADI1G18160	Os07g0672500	      0
190- 99:	BRADI1G18170	Os07g0671800	 3e-121
190-100:	BRADI1G18180	Os07g0671700	      0
190-101:	BRADI1G18210	Os07g0671400	  3e-25
190-102:	BRADI1G18220	Os07g0671200	      0
190-103:	BRADI1G18230	Os07g0671100	  4e-27
190-104:	BRADI1G18240	Os07g0671000	  4e-52
190-105:	BRADI1G18250	Os07g0670600	 2e-128
190-106:	BRADI1G18260	Os07g0670200	  2e-33
190-107:	BRADI1G18310	Os07g0670000	      0
## Alignment 191: score=1953.0 e_value=4.7e-155 N=43 BdChr1&OsChr7 minus
191-  0:	BRADI1G04500	Os07g0208900	      0
191-  1:	BRADI1G04597	Os07g0208500	      0
191-  2:	BRADI1G04610	Os07g0208100	 1e-117
191-  3:	BRADI1G04660	Os07g0207400	 9e-105
191-  4:	BRADI1G04720	Os07g0205500	      0
191-  5:	BRADI1G04740	Os07g0205000	  3e-70
191-  6:	BRADI1G04750	Os07g0204400	  2e-33
191-  7:	BRADI1G04780	Os07g0204100	  5e-28
191-  8:	BRADI1G04860	Os07g0202100	      0
191-  9:	BRADI1G04880	Os07g0202000	 5e-152
191- 10:	BRADI1G04890	Os07g0201800	 5e-143
191- 11:	BRADI1G04917	Os07g0200000	      0
191- 12:	BRADI1G04930	Os07g0198300	  2e-52
191- 13:	BRADI1G04957	Os07g0194800	      0
191- 14:	BRADI1G05000	Os07g0194500	 2e-139
191- 15:	BRADI1G05010	Os07g0194400	  7e-18
191- 16:	BRADI1G05030	Os07g0194000	 6e-133
191- 17:	BRADI1G05037	Os07g0193800	  7e-98
191- 18:	BRADI1G05060	Os07g0193600	      0
191- 19:	BRADI1G05080	Os07g0191650	  4e-12
191- 20:	BRADI1G05100	Os07g0191600	 2e-112
191- 21:	BRADI1G05130	Os07g0190900	      0
191- 22:	BRADI1G05140	Os07g0190800	  1e-18
191- 23:	BRADI1G05162	Os07g0188000	      0
191- 24:	BRADI1G05180	Os07g0187900	      0
191- 25:	BRADI1G05190	Os07g0187700	      0
191- 26:	BRADI1G05247	Os07g0186400	  2e-77
191- 27:	BRADI1G05270	Os07g0185900	  3e-08
191- 28:	BRADI1G05320	Os07g0185432	 2e-100
191- 29:	BRADI1G05380	Os07g0182900	      0
191- 30:	BRADI1G05410	Os07g0182400	  7e-52
191- 31:	BRADI1G05430	Os07g0182200	  8e-90
191- 32:	BRADI1G05450	Os07g0182100	 3e-114
191- 33:	BRADI1G05480	Os07g0182000	  2e-65
191- 34:	BRADI1G05490	Os07g0181700	      0
191- 35:	BRADI1G05500	Os07g0181500	  3e-48
191- 36:	BRADI1G05510	Os07g0180900	      0
191- 37:	BRADI1G05520	Os07g0179500	  5e-30
191- 38:	BRADI1G05550	Os07g0178600	 2e-162
191- 39:	BRADI1G05560	Os07g0177300	 9e-130
191- 40:	BRADI1G05570	Os07g0177200	  9e-95
191- 41:	BRADI1G05600	Os07g0176500	 9e-142
191- 42:	BRADI1G05670	Os07g0173501	 6e-106
## Alignment 192: score=1312.0 e_value=2.8e-81 N=27 BdChr1&OsChr7 minus
192-  0:	BRADI1G59350	Os07g0107900	 5e-134
192-  1:	BRADI1G59360	Os07g0107800	      0
192-  2:	BRADI1G59380	Os07g0106700	  9e-39
192-  3:	BRADI1G59420	Os07g0106200	      0
192-  4:	BRADI1G59430	Os07g0106100	      0
192-  5:	BRADI1G59460	Os07g0106000	      0
192-  6:	BRADI1G59470	Os07g0105800	      0
192-  7:	BRADI1G59490	Os07g0105700	      0
192-  8:	BRADI1G59500	Os07g0105600	  2e-98
192-  9:	BRADI1G59510	Os07g0105000	  1e-48
192- 10:	BRADI1G59570	Os07g0103500	 2e-125
192- 11:	BRADI1G59580	Os07g0103200	 1e-145
192- 12:	BRADI1G59600	Os07g0103100	      0
192- 13:	BRADI1G59630	Os07g0102500	      0
192- 14:	BRADI1G59650	Os07g0102400	 1e-170
192- 15:	BRADI1G59710	Os07g0102300	      0
192- 16:	BRADI1G59730	Os07g0102100	      0
192- 17:	BRADI1G59740	Os07g0102000	  6e-92
192- 18:	BRADI1G59750	Os07g0101800	  3e-37
192- 19:	BRADI1G59760	Os07g0101400	      0
192- 20:	BRADI1G59780	Os07g0101200	      0
192- 21:	BRADI1G59820	Os07g0100900	  9e-59
192- 22:	BRADI1G59830	Os07g0100800	      0
192- 23:	BRADI1G59840	Os07g0100600	      0
192- 24:	BRADI1G59850	Os07g0100500	      0
192- 25:	BRADI1G59860	Os07g0100300	      0
192- 26:	BRADI1G59870	Os07g0100200	      0
## Alignment 193: score=968.0 e_value=7.7e-67 N=21 BdChr1&OsChr7 minus
193-  0:	BRADI1G58590	Os07g0122900	  2e-21
193-  1:	BRADI1G58620	Os07g0122400	  1e-14
193-  2:	BRADI1G58630	Os07g0122000	  2e-19
193-  3:	BRADI1G58720	Os07g0120800	  6e-62
193-  4:	BRADI1G58743	Os07g0120200	  5e-71
193-  5:	BRADI1G58890	Os07g0118800	  3e-32
193-  6:	BRADI1G58920	Os07g0118300	  1e-91
193-  7:	BRADI1G58980	Os07g0117000	      0
193-  8:	BRADI1G58997	Os07g0115300	 2e-162
193-  9:	BRADI1G59010	Os07g0114400	      0
193- 10:	BRADI1G59020	Os07g0114300	  5e-45
193- 11:	BRADI1G59030	Os07g0113700	      0
193- 12:	BRADI1G59060	Os07g0113600	  1e-99
193- 13:	BRADI1G59070	Os07g0113500	      0
193- 14:	BRADI1G59080	Os07g0113100	  8e-28
193- 15:	BRADI1G59110	Os07g0112800	 6e-100
193- 16:	BRADI1G59120	Os07g0112700	  6e-64
193- 17:	BRADI1G59130	Os07g0112300	  2e-23
193- 18:	BRADI1G59160	Os07g0111700	 6e-126
193- 19:	BRADI1G59170	Os07g0111600	      0
193- 20:	BRADI1G59180	Os07g0111400	  5e-84
## Alignment 194: score=754.0 e_value=3.9e-46 N=17 BdChr1&OsChr7 minus
194-  0:	BRADI1G05830	Os07g0175600	  2e-20
194-  1:	BRADI1G05837	Os07g0174900	  4e-06
194-  2:	BRADI1G05930	Os07g0171300	      0
194-  3:	BRADI1G05970	Os07g0170300	      0
194-  4:	BRADI1G06040	Os07g0168800	  5e-69
194-  5:	BRADI1G06050	Os07g0168600	      0
194-  6:	BRADI1G06070	Os07g0167200	      0
194-  7:	BRADI1G06090	Os07g0166800	 3e-108
194-  8:	BRADI1G06100	Os07g0166700	      0
194-  9:	BRADI1G06130	Os07g0165900	  2e-30
194- 10:	BRADI1G06240	Os07g0162600	 3e-104
194- 11:	BRADI1G06250	Os07g0162200	  1e-34
194- 12:	BRADI1G06260	Os07g0161700	  4e-18
194- 13:	BRADI1G06270	Os07g0161600	      0
194- 14:	BRADI1G06290	Os07g0160600	      0
194- 15:	BRADI1G06320	Os07g0159800	  2e-62
194- 16:	BRADI1G06330	Os07g0159600	  2e-56
## Alignment 195: score=614.0 e_value=3.2e-34 N=14 BdChr1&OsChr7 minus
195-  0:	BRADI1G07630	Os07g0119300	  4e-67
195-  1:	BRADI1G07650	Os07g0119000	      0
195-  2:	BRADI1G07737	Os07g0116600	 2e-130
195-  3:	BRADI1G07760	Os07g0115600	  9e-95
195-  4:	BRADI1G07770	Os07g0115500	  8e-20
195-  5:	BRADI1G07780	Os07g0115300	 1e-163
195-  6:	BRADI1G07810	Os07g0114400	      0
195-  7:	BRADI1G07870	Os07g0114000	 1e-147
195-  8:	BRADI1G08030	Os07g0112700	  6e-36
195-  9:	BRADI1G08106	Os07g0111400	  1e-67
195- 10:	BRADI1G08260	Os07g0109500	 7e-137
195- 11:	BRADI1G08270	Os07g0109300	  3e-91
195- 12:	BRADI1G08340	Os07g0108900	 1e-107
195- 13:	BRADI1G08380	Os07g0108800	 4e-145
## Alignment 196: score=588.0 e_value=2.8e-33 N=13 BdChr1&OsChr7 minus
196-  0:	BRADI1G06420	Os07g0153600	  5e-22
196-  1:	BRADI1G06430	Os07g0152900	      0
196-  2:	BRADI1G06440	Os07g0152800	  2e-88
196-  3:	BRADI1G06460	Os07g0152000	  2e-37
196-  4:	BRADI1G06480	Os07g0150500	      0
196-  5:	BRADI1G06520	Os07g0150200	  4e-87
196-  6:	BRADI1G06540	Os07g0147900	      0
196-  7:	BRADI1G06570	Os07g0147800	      0
196-  8:	BRADI1G06610	Os07g0144500	  6e-95
196-  9:	BRADI1G06670	Os07g0143200	  1e-83
196- 10:	BRADI1G06680	Os07g0142300	  8e-11
196- 11:	BRADI1G06690	Os07g0142200	  2e-09
196- 12:	BRADI1G06700	Os07g0142000	 1e-121
## Alignment 197: score=571.0 e_value=5.1e-32 N=13 BdChr1&OsChr7 minus
197-  0:	BRADI1G07020	Os07g0134800	      0
197-  1:	BRADI1G07180	Os07g0134200	      0
197-  2:	BRADI1G07220	Os07g0133500	      0
197-  3:	BRADI1G07237	Os07g0130100	      0
197-  4:	BRADI1G07247	Os07g0129700	 2e-107
197-  5:	BRADI1G07277	Os07g0124750	      0
197-  6:	BRADI1G07290	Os07g0124700	 4e-121
197-  7:	BRADI1G07300	Os07g0124600	  3e-60
197-  8:	BRADI1G07310	Os07g0124300	  2e-09
197-  9:	BRADI1G07320	Os07g0124000	  3e-90
197- 10:	BRADI1G07330	Os07g0123800	  8e-23
197- 11:	BRADI1G07360	Os07g0123500	      0
197- 12:	BRADI1G07420	Os07g0123100	  2e-32
## Alignment 198: score=434.0 e_value=6.9e-20 N=10 BdChr1&OsChr7 minus
198-  0:	BRADI1G03820	Os07g0239400	 2e-138
198-  1:	BRADI1G03880	Os07g0235800	 6e-151
198-  2:	BRADI1G03900	Os07g0233300	 1e-114
198-  3:	BRADI1G03980	Os07g0231400	 6e-147
198-  4:	BRADI1G04010	Os07g0230700	  1e-51
198-  5:	BRADI1G04097	Os07g0229700	 1e-164
198-  6:	BRADI1G04120	Os07g0227400	 4e-160
198-  7:	BRADI1G04150	Os07g0225300	 2e-103
198-  8:	BRADI1G04160	Os07g0224000	  2e-74
198-  9:	BRADI1G04220	Os07g0223100	 2e-131
## Alignment 199: score=374.0 e_value=6.9e-17 N=9 BdChr1&OsChr7 minus
199-  0:	BRADI1G72370	Os07g0619100	  2e-99
199-  1:	BRADI1G72430	Os07g0618400	      0
199-  2:	BRADI1G72480	Os07g0616600	 3e-145
199-  3:	BRADI1G72600	Os07g0615200	  2e-29
199-  4:	BRADI1G72640	Os07g0614100	  8e-88
199-  5:	BRADI1G72660	Os07g0613800	  4e-19
199-  6:	BRADI1G72740	Os07g0613500	 7e-170
199-  7:	BRADI1G72756	Os07g0612400	  5e-49
199-  8:	BRADI1G72960	Os07g0608200	  8e-54
## Alignment 200: score=373.0 e_value=1.6e-19 N=10 BdChr1&OsChr7 minus
200-  0:	BRADI1G01910	Os07g0281200	  2e-16
200-  1:	BRADI1G01930	Os07g0274800	      0
200-  2:	BRADI1G02090	Os07g0272300	  9e-65
200-  3:	BRADI1G02130	Os07g0264900	  2e-18
200-  4:	BRADI1G02170	Os07g0262200	 3e-176
200-  5:	BRADI1G02260	Os07g0259700	      0
200-  6:	BRADI1G02460	Os07g0256300	  3e-47
200-  7:	BRADI1G02510	Os07g0252400	      0
200-  8:	BRADI1G02560	Os07g0250501	  1e-23
200-  9:	BRADI1G02720	Os07g0245200	      0
## Alignment 201: score=267.0 e_value=6.6e-10 N=6 BdChr1&OsChr7 minus
201-  0:	BRADI1G13570	Os07g0160100	  8e-58
201-  1:	BRADI1G13610	Os07g0159900	  5e-42
201-  2:	BRADI1G13660	Os07g0158800	 2e-106
201-  3:	BRADI1G13680	Os07g0158500	  1e-34
201-  4:	BRADI1G13700	Os07g0158400	  2e-29
201-  5:	BRADI1G13760	Os07g0154100	      0
## Alignment 202: score=252.0 e_value=9.3e-10 N=6 BdChr1&OsChr7 minus
202-  0:	BRADI1G58650	Os07g0123000	  6e-16
202-  1:	BRADI1G58702	Os07g0122900	  4e-40
202-  2:	BRADI1G58720	Os07g0122300	  9e-45
202-  3:	BRADI1G58740	Os07g0122000	  3e-07
202-  4:	BRADI1G58955	Os07g0120200	  4e-62
202-  5:	BRADI1G59060	Os07g0118800	  5e-63
## Alignment 203: score=337.0 e_value=8e-14 N=8 BdChr1&OsChr9 minus
203-  0:	BRADI1G45925	Os09g0461500	  2e-82
203-  1:	BRADI1G45960	Os09g0460300	  5e-90
203-  2:	BRADI1G45985	Os09g0459900	  5e-09
203-  3:	BRADI1G46030	Os09g0458100	 8e-152
203-  4:	BRADI1G46060	Os09g0456200	  2e-82
203-  5:	BRADI1G46100	Os09g0455300	  5e-18
203-  6:	BRADI1G46137	Os09g0453200	  2e-63
203-  7:	BRADI1G46200	Os09g0452200	 3e-135
## Alignment 204: score=282.0 e_value=2.2e-08 N=6 BdChr1&OsChr9 minus
204-  0:	BRADI1G71930	Os09g0470500	  2e-50
204-  1:	BRADI1G71990	Os09g0468700	  4e-59
204-  2:	BRADI1G72000	Os09g0468300	  8e-36
204-  3:	BRADI1G72007	Os09g0468000	      0
204-  4:	BRADI1G72030	Os09g0467300	  3e-88
204-  5:	BRADI1G72060	Os09g0466300	  3e-82
## Alignment 205: score=254.0 e_value=1.2e-08 N=6 BdChr1&OsChr9 minus
205-  0:	BRADI1G47060	Os09g0423400	 8e-155
205-  1:	BRADI1G47097	Os09g0423200	      0
205-  2:	BRADI1G47180	Os09g0422000	  2e-89
205-  3:	BRADI1G47290	Os09g0420900	      0
205-  4:	BRADI1G47300	Os09g0419200	 1e-168
205-  5:	BRADI1G47450	Os09g0416600	  7e-33
## Alignment 206: score=363.0 e_value=1.3e-15 N=8 BdChr1&Pt minus
206-  0:	BRADI1G05710	CAA33942	 2e-108
206-  1:	BRADI1G05735	CAA33976	  8e-40
206-  2:	BRADI1G05740	CAA33973	      0
206-  3:	BRADI1G05750	CAA33972	 1e-155
206-  4:	BRADI1G05752	CAA33970	  2e-91
206-  5:	BRADI1G05754	CAA33969	  9e-39
206-  6:	BRADI1G05759	CAA33965	  3e-34
206-  7:	BRADI1G05770	CAA33961	      0
## Alignment 207: score=76154.0 e_value=0 N=1560 BdChr2&OsChr1 plus
207-  0:	BRADI2G40147	Os01g0527400	      0
207-  1:	BRADI2G40170	Os01g0527700	      0
207-  2:	BRADI2G40410	Os01g0529800	      0
207-  3:	BRADI2G40420	Os01g0532800	 5e-155
207-  4:	BRADI2G40430	Os01g0533000	      0
207-  5:	BRADI2G40437	Os01g0533100	  9e-46
207-  6:	BRADI2G40450	Os01g0533400	      0
207-  7:	BRADI2G40480	Os01g0534800	      0
207-  8:	BRADI2G40490	Os01g0534900	      0
207-  9:	BRADI2G40507	Os01g0535900	 5e-154
207- 10:	BRADI2G40530	Os01g0536400	 6e-151
207- 11:	BRADI2G40537	Os01g0541800	 5e-134
207- 12:	BRADI2G40550	Os01g0541900	      0
207- 13:	BRADI2G40570	Os01g0542000	 4e-179
207- 14:	BRADI2G40580	Os01g0542700	  5e-30
207- 15:	BRADI2G40590	Os01g0543100	      0
207- 16:	BRADI2G40600	Os01g0544450	      0
207- 17:	BRADI2G40625	Os01g0545900	      0
207- 18:	BRADI2G40627	Os01g0546000	 4e-174
207- 19:	BRADI2G40632	Os01g0546100	 3e-170
207- 20:	BRADI2G40660	Os01g0546500	 5e-167
207- 21:	BRADI2G40670	Os01g0546700	      0
207- 22:	BRADI2G40677	Os01g0546900	      0
207- 23:	BRADI2G40687	Os01g0547133	 1e-167
207- 24:	BRADI2G40700	Os01g0547200	      0
207- 25:	BRADI2G40740	Os01g0547600	      0
207- 26:	BRADI2G40747	Os01g0549200	      0
207- 27:	BRADI2G40760	Os01g0549400	      0
207- 28:	BRADI2G40770	Os01g0549500	      0
207- 29:	BRADI2G40780	Os01g0549700	      0
207- 30:	BRADI2G40820	Os01g0550100	      0
207- 31:	BRADI2G40830	Os01g0550200	 2e-152
207- 32:	BRADI2G40870	Os01g0550300	 5e-150
207- 33:	BRADI2G40880	Os01g0550600	 1e-152
207- 34:	BRADI2G40900	Os01g0551000	  8e-44
207- 35:	BRADI2G40930	Os01g0551800	 2e-169
207- 36:	BRADI2G40937	Os01g0551900	      0
207- 37:	BRADI2G40950	Os01g0552300	      0
207- 38:	BRADI2G40970	Os01g0555100	  1e-71
207- 39:	BRADI2G40980	Os01g0555200	 6e-160
207- 40:	BRADI2G40990	Os01g0555300	 7e-144
207- 41:	BRADI2G41020	Os01g0555600	 2e-111
207- 42:	BRADI2G41027	Os01g0555800	  1e-77
207- 43:	BRADI2G41050	Os01g0556400	      0
207- 44:	BRADI2G41070	Os01g0557100	 5e-132
207- 45:	BRADI2G41087	Os01g0557500	      0
207- 46:	BRADI2G41100	Os01g0558100	  6e-86
207- 47:	BRADI2G41130	Os01g0558200	      0
207- 48:	BRADI2G41140	Os01g0558300	 1e-130
207- 49:	BRADI2G41150	Os01g0558500	      0
207- 50:	BRADI2G41180	Os01g0558600	 8e-148
207- 51:	BRADI2G41200	Os01g0558700	  2e-23
207- 52:	BRADI2G41210	Os01g0558800	 5e-127
207- 53:	BRADI2G41220	Os01g0558850	      0
207- 54:	BRADI2G41230	Os01g0559000	 2e-147
207- 55:	BRADI2G41240	Os01g0559200	 5e-110
207- 56:	BRADI2G41250	Os01g0559300	  2e-95
207- 57:	BRADI2G41260	Os01g0559500	      0
207- 58:	BRADI2G41270	Os01g0559600	      0
207- 59:	BRADI2G41300	Os01g0560000	      0
207- 60:	BRADI2G41330	Os01g0560200	 3e-132
207- 61:	BRADI2G41340	Os01g0565600	  3e-95
207- 62:	BRADI2G41360	Os01g0565800	 3e-108
207- 63:	BRADI2G41370	Os01g0565900	  2e-23
207- 64:	BRADI2G41380	Os01g0566000	  2e-84
207- 65:	BRADI2G41390	Os01g0566800	  9e-91
207- 66:	BRADI2G41400	Os01g0566900	      0
207- 67:	BRADI2G41440	Os01g0567500	      0
207- 68:	BRADI2G41480	Os01g0570700	      0
207- 69:	BRADI2G41490	Os01g0570800	      0
207- 70:	BRADI2G41500	Os01g0571000	      0
207- 71:	BRADI2G41510	Os01g0571100	  6e-22
207- 72:	BRADI2G41520	Os01g0571200	  2e-70
207- 73:	BRADI2G41530	Os01g0571300	 1e-158
207- 74:	BRADI2G41540	Os01g0572100	  3e-85
207- 75:	BRADI2G41550	Os01g0572300	 1e-158
207- 76:	BRADI2G41570	Os01g0572700	  3e-43
207- 77:	BRADI2G41600	Os01g0574400	  1e-48
207- 78:	BRADI2G41630	Os01g0574600	      0
207- 79:	BRADI2G41640	Os01g0574800	 6e-125
207- 80:	BRADI2G41660	Os01g0575000	      0
207- 81:	BRADI2G41670	Os01g0575200	  7e-90
207- 82:	BRADI2G41690	Os01g0575500	      0
207- 83:	BRADI2G41696	Os01g0577600	      0
207- 84:	BRADI2G41710	Os01g0578000	      0
207- 85:	BRADI2G41730	Os01g0579600	  8e-99
207- 86:	BRADI2G41770	Os01g0579800	  9e-54
207- 87:	BRADI2G41780	Os01g0579900	 2e-150
207- 88:	BRADI2G41830	Os01g0580200	      0
207- 89:	BRADI2G41840	Os01g0580500	 1e-146
207- 90:	BRADI2G41870	Os01g0580800	  4e-84
207- 91:	BRADI2G41890	Os01g0581300	      0
207- 92:	BRADI2G41900	Os01g0581400	      0
207- 93:	BRADI2G41910	Os01g0582400	      0
207- 94:	BRADI2G41940	Os01g0582600	      0
207- 95:	BRADI2G41950	Os01g0583100	      0
207- 96:	BRADI2G41957	Os01g0583200	 2e-139
207- 97:	BRADI2G41970	Os01g0584100	  3e-37
207- 98:	BRADI2G42017	Os01g0584800	  9e-22
207- 99:	BRADI2G42030	Os01g0585100	      0
207-100:	BRADI2G42040	Os01g0585300	  1e-53
207-101:	BRADI2G42050	Os01g0585400	  1e-10
207-102:	BRADI2G42060	Os01g0585600	      0
207-103:	BRADI2G42070	Os01g0585700	      0
207-104:	BRADI2G42080	Os01g0586600	  3e-96
207-105:	BRADI2G42100	Os01g0587000	      0
207-106:	BRADI2G42110	Os01g0587300	      0
207-107:	BRADI2G42120	Os01g0587500	  1e-39
207-108:	BRADI2G42137	Os01g0588200	      0
207-109:	BRADI2G42147	Os01g0588500	      0
207-110:	BRADI2G42160	Os01g0588600	  1e-74
207-111:	BRADI2G42180	Os01g0588800	      0
207-112:	BRADI2G42190	Os01g0588900	 3e-136
207-113:	BRADI2G42220	Os01g0589000	      0
207-114:	BRADI2G42227	Os01g0589100	  3e-33
207-115:	BRADI2G42240	Os01g0589300	 3e-132
207-116:	BRADI2G42250	Os01g0589400	  2e-72
207-117:	BRADI2G42270	Os01g0589500	 1e-113
207-118:	BRADI2G42300	Os01g0589800	  5e-41
207-119:	BRADI2G42310	Os01g0589900	      0
207-120:	BRADI2G42320	Os01g0590900	      0
207-121:	BRADI2G42360	Os01g0591000	      0
207-122:	BRADI2G42410	Os01g0592900	      0
207-123:	BRADI2G42430	Os01g0593000	 8e-172
207-124:	BRADI2G42440	Os01g0593200	 2e-137
207-125:	BRADI2G42450	Os01g0593500	 2e-157
207-126:	BRADI2G42470	Os01g0593600	  1e-83
207-127:	BRADI2G42477	Os01g0594300	      0
207-128:	BRADI2G42490	Os01g0594500	  2e-31
207-129:	BRADI2G42530	Os01g0595001	  1e-35
207-130:	BRADI2G42540	Os01g0595100	      0
207-131:	BRADI2G42550	Os01g0595201	  2e-44
207-132:	BRADI2G42560	Os01g0595400	  1e-77
207-133:	BRADI2G42570	Os01g0595600	 3e-122
207-134:	BRADI2G42597	Os01g0595900	 7e-169
207-135:	BRADI2G42620	Os01g0597400	      0
207-136:	BRADI2G42650	Os01g0598600	      0
207-137:	BRADI2G42670	Os01g0599900	      0
207-138:	BRADI2G42680	Os01g0600000	  1e-78
207-139:	BRADI2G42690	Os01g0600200	      0
207-140:	BRADI2G42700	Os01g0600300	      0
207-141:	BRADI2G42710	Os01g0600400	      0
207-142:	BRADI2G42720	Os01g0600500	  1e-86
207-143:	BRADI2G42730	Os01g0601000	      0
207-144:	BRADI2G42740	Os01g0601200	      0
207-145:	BRADI2G42810	Os01g0601625	 1e-108
207-146:	BRADI2G42830	Os01g0602800	      0
207-147:	BRADI2G42850	Os01g0603000	  8e-45
207-148:	BRADI2G42870	Os01g0603300	 2e-110
207-149:	BRADI2G42880	Os01g0603500	 2e-153
207-150:	BRADI2G42920	Os01g0604500	 8e-102
207-151:	BRADI2G42932	Os01g0604700	      0
207-152:	BRADI2G42940	Os01g0605100	      0
207-153:	BRADI2G42960	Os01g0605400	 4e-155
207-154:	BRADI2G42970	Os01g0605500	      0
207-155:	BRADI2G42980	Os01g0605650	      0
207-156:	BRADI2G42990	Os01g0605700	 4e-139
207-157:	BRADI2G43002	Os01g0606050	  7e-81
207-158:	BRADI2G43030	Os01g0606133	 1e-147
207-159:	BRADI2G43040	Os01g0606900	  2e-81
207-160:	BRADI2G43050	Os01g0607100	  8e-34
207-161:	BRADI2G43062	Os01g0607200	      0
207-162:	BRADI2G43070	Os01g0607300	  2e-64
207-163:	BRADI2G43077	Os01g0607400	      0
207-164:	BRADI2G43100	Os01g0607800	      0
207-165:	BRADI2G43110	Os01g0607900	      0
207-166:	BRADI2G43120	Os01g0609000	      0
207-167:	BRADI2G43160	Os01g0610100	 4e-114
207-168:	BRADI2G43190	Os01g0610400	 5e-103
207-169:	BRADI2G43200	Os01g0610500	 5e-176
207-170:	BRADI2G43210	Os01g0610600	      0
207-171:	BRADI2G43230	Os01g0611000	      0
207-172:	BRADI2G43240	Os01g0611100	 1e-126
207-173:	BRADI2G43300	Os01g0611900	      0
207-174:	BRADI2G43310	Os01g0612000	 7e-138
207-175:	BRADI2G43320	Os01g0612200	  1e-72
207-176:	BRADI2G43330	Os01g0612500	 2e-137
207-177:	BRADI2G43350	Os01g0612600	 3e-152
207-178:	BRADI2G43367	Os01g0612800	  1e-56
207-179:	BRADI2G43380	Os01g0612900	      0
207-180:	BRADI2G43390	Os01g0613100	      0
207-181:	BRADI2G43400	Os01g0613300	  3e-82
207-182:	BRADI2G43410	Os01g0613500	 1e-158
207-183:	BRADI2G43437	Os01g0613900	      0
207-184:	BRADI2G43447	Os01g0614300	      0
207-185:	BRADI2G43460	Os01g0614500	 1e-166
207-186:	BRADI2G43470	Os01g0614700	 1e-152
207-187:	BRADI2G43480	Os01g0614900	      0
207-188:	BRADI2G43510	Os01g0615200	      0
207-189:	BRADI2G43570	Os01g0615500	      0
207-190:	BRADI2G43580	Os01g0616100	      0
207-191:	BRADI2G43590	Os01g0616333	  7e-50
207-192:	BRADI2G43600	Os01g0616400	 6e-147
207-193:	BRADI2G43617	Os01g0616600	 1e-147
207-194:	BRADI2G43640	Os01g0616900	      0
207-195:	BRADI2G43650	Os01g0617500	      0
207-196:	BRADI2G43660	Os01g0617700	      0
207-197:	BRADI2G43670	Os01g0617800	  7e-79
207-198:	BRADI2G43680	Os01g0617900	 4e-137
207-199:	BRADI2G43690	Os01g0618100	      0
207-200:	BRADI2G43710	Os01g0618400	      0
207-201:	BRADI2G43730	Os01g0618700	 1e-148
207-202:	BRADI2G43740	Os01g0618800	      0
207-203:	BRADI2G43750	Os01g0618900	      0
207-204:	BRADI2G43760	Os01g0619000	      0
207-205:	BRADI2G43770	Os01g0619800	  7e-76
207-206:	BRADI2G43780	Os01g0620100	      0
207-207:	BRADI2G43790	Os01g0620800	      0
207-208:	BRADI2G43820	Os01g0621200	      0
207-209:	BRADI2G43830	Os01g0621300	      0
207-210:	BRADI2G43840	Os01g0621500	  2e-28
207-211:	BRADI2G43860	Os01g0621600	      0
207-212:	BRADI2G43870	Os01g0621700	 3e-129
207-213:	BRADI2G43880	Os01g0621900	      0
207-214:	BRADI2G43890	Os01g0622000	  4e-86
207-215:	BRADI2G43900	Os01g0622300	      0
207-216:	BRADI2G43910	Os01g0622600	      0
207-217:	BRADI2G43930	Os01g0622700	 2e-178
207-218:	BRADI2G43940	Os01g0623000	      0
207-219:	BRADI2G43950	Os01g0623200	      0
207-220:	BRADI2G43980	Os01g0623500	      0
207-221:	BRADI2G44000	Os01g0623900	  2e-70
207-222:	BRADI2G44010	Os01g0624000	      0
207-223:	BRADI2G44020	Os01g0624400	  4e-45
207-224:	BRADI2G44030	Os01g0624500	  5e-57
207-225:	BRADI2G44035	Os01g0624700	 3e-114
207-226:	BRADI2G44040	Os01g0625200	      0
207-227:	BRADI2G44050	Os01g0625300	 2e-116
207-228:	BRADI2G44060	Os01g0625900	  2e-99
207-229:	BRADI2G44070	Os01g0626100	  9e-80
207-230:	BRADI2G44080	Os01g0626300	  6e-34
207-231:	BRADI2G44090	Os01g0626400	 4e-103
207-232:	BRADI2G44100	Os01g0626900	 2e-118
207-233:	BRADI2G44117	Os01g0627400	      0
207-234:	BRADI2G44300	Os01g0628700	      0
207-235:	BRADI2G44340	Os01g0629400	 2e-106
207-236:	BRADI2G44350	Os01g0629900	      0
207-237:	BRADI2G44360	Os01g0631200	 7e-142
207-238:	BRADI2G44377	Os01g0631400	 4e-144
207-239:	BRADI2G44390	Os01g0631500	  2e-65
207-240:	BRADI2G44400	Os01g0631700	      0
207-241:	BRADI2G44410	Os01g0631800	  3e-30
207-242:	BRADI2G44420	Os01g0631900	      0
207-243:	BRADI2G44430	Os01g0632000	  9e-29
207-244:	BRADI2G44440	Os01g0633000	  5e-77
207-245:	BRADI2G44450	Os01g0633200	      0
207-246:	BRADI2G44467	Os01g0633400	      0
207-247:	BRADI2G44480	Os01g0633500	 8e-167
207-248:	BRADI2G44490	Os01g0634300	      0
207-249:	BRADI2G44500	Os01g0634600	 1e-149
207-250:	BRADI2G44510	Os01g0634900	 3e-128
207-251:	BRADI2G44520	Os01g0635000	  4e-24
207-252:	BRADI2G44530	Os01g0635400	      0
207-253:	BRADI2G44540	Os01g0635550	  5e-53
207-254:	BRADI2G44550	Os01g0636400	      0
207-255:	BRADI2G44750	Os01g0636500	      0
207-256:	BRADI2G44760	Os01g0636600	 2e-121
207-257:	BRADI2G44770	Os01g0637800	  3e-87
207-258:	BRADI2G44785	Os01g0638000	 3e-142
207-259:	BRADI2G44810	Os01g0638800	  5e-46
207-260:	BRADI2G44840	Os01g0639600	  9e-67
207-261:	BRADI2G44856	Os01g0639900	 7e-128
207-262:	BRADI2G44880	Os01g0640600	      0
207-263:	BRADI2G44900	Os01g0640800	      0
207-264:	BRADI2G44910	Os01g0641000	      0
207-265:	BRADI2G44920	Os01g0641100	 5e-141
207-266:	BRADI2G44930	Os01g0641700	 1e-154
207-267:	BRADI2G44936	Os01g0641800	      0
207-268:	BRADI2G44942	Os01g0642000	      0
207-269:	BRADI2G44950	Os01g0642200	  2e-11
207-270:	BRADI2G44957	Os01g0642600	 8e-149
207-271:	BRADI2G44970	Os01g0642900	  4e-94
207-272:	BRADI2G44987	Os01g0643300	      0
207-273:	BRADI2G45000	Os01g0643600	 2e-126
207-274:	BRADI2G45010	Os01g0643800	      0
207-275:	BRADI2G45030	Os01g0644000	  1e-47
207-276:	BRADI2G45050	Os01g0644200	  3e-33
207-277:	BRADI2G45060	Os01g0644600	  2e-14
207-278:	BRADI2G45080	Os01g0644900	  1e-50
207-279:	BRADI2G45090	Os01g0645000	 2e-108
207-280:	BRADI2G45100	Os01g0645200	      0
207-281:	BRADI2G45105	Os01g0645400	      0
207-282:	BRADI2G45110	Os01g0646000	 2e-116
207-283:	BRADI2G45117	Os01g0646300	      0
207-284:	BRADI2G45130	Os01g0647000	      0
207-285:	BRADI2G45140	Os01g0647100	      0
207-286:	BRADI2G45160	Os01g0647700	      0
207-287:	BRADI2G45170	Os01g0648000	      0
207-288:	BRADI2G45180	Os01g0648500	  2e-92
207-289:	BRADI2G45190	Os01g0648700	  1e-57
207-290:	BRADI2G45200	Os01g0649100	      0
207-291:	BRADI2G45207	Os01g0649400	      0
207-292:	BRADI2G45240	Os01g0649900	  3e-93
207-293:	BRADI2G45280	Os01g0651000	  1e-94
207-294:	BRADI2G45290	Os01g0651500	 8e-166
207-295:	BRADI2G45310	Os01g0651932	      0
207-296:	BRADI2G45320	Os01g0652100	      0
207-297:	BRADI2G45330	Os01g0652600	      0
207-298:	BRADI2G45340	Os01g0652700	  3e-75
207-299:	BRADI2G45350	Os01g0652800	      0
207-300:	BRADI2G45370	Os01g0653200	      0
207-301:	BRADI2G45380	Os01g0653350	  4e-19
207-302:	BRADI2G45390	Os01g0654100	      0
207-303:	BRADI2G45400	Os01g0654200	 3e-157
207-304:	BRADI2G45410	Os01g0654400	  6e-33
207-305:	BRADI2G45420	Os01g0654500	      0
207-306:	BRADI2G45430	Os01g0655250	  1e-85
207-307:	BRADI2G45437	Os01g0655400	      0
207-308:	BRADI2G45450	Os01g0655500	      0
207-309:	BRADI2G45460	Os01g0655800	      0
207-310:	BRADI2G45470	Os01g0656200	      0
207-311:	BRADI2G45480	Os01g0656400	  7e-82
207-312:	BRADI2G45490	Os01g0656600	      0
207-313:	BRADI2G45500	Os01g0656900	  5e-33
207-314:	BRADI2G45510	Os01g0657000	  4e-33
207-315:	BRADI2G45520	Os01g0657100	      0
207-316:	BRADI2G45530	Os01g0657400	 2e-116
207-317:	BRADI2G45550	Os01g0658400	 2e-107
207-318:	BRADI2G45560	Os01g0658600	  1e-39
207-319:	BRADI2G45567	Os01g0658900	 3e-171
207-320:	BRADI2G45580	Os01g0659200	 1e-141
207-321:	BRADI2G45590	Os01g0659800	 2e-138
207-322:	BRADI2G45600	Os01g0659900	      0
207-323:	BRADI2G45610	Os01g0660200	 1e-145
207-324:	BRADI2G45620	Os01g0660300	 3e-155
207-325:	BRADI2G45630	Os01g0660500	  1e-54
207-326:	BRADI2G45670	Os01g0660900	 9e-150
207-327:	BRADI2G45680	Os01g0661000	 5e-110
207-328:	BRADI2G45690	Os01g0661400	 4e-162
207-329:	BRADI2G45700	Os01g0661500	 3e-158
207-330:	BRADI2G45720	Os01g0661650	  2e-43
207-331:	BRADI2G45730	Os01g0662300	  8e-21
207-332:	BRADI2G45740	Os01g0662600	  5e-97
207-333:	BRADI2G45757	Os01g0662700	      0
207-334:	BRADI2G45770	Os01g0663051	  2e-40
207-335:	BRADI2G45790	Os01g0663300	      0
207-336:	BRADI2G45797	Os01g0663400	      0
207-337:	BRADI2G45810	Os01g0663500	  1e-91
207-338:	BRADI2G45817	Os01g0663800	      0
207-339:	BRADI2G45830	Os01g0664000	      0
207-340:	BRADI2G45840	Os01g0664100	      0
207-341:	BRADI2G45850	Os01g0664200	      0
207-342:	BRADI2G45860	Os01g0664500	  4e-73
207-343:	BRADI2G45870	Os01g0665200	      0
207-344:	BRADI2G45880	Os01g0665300	      0
207-345:	BRADI2G45890	Os01g0665400	      0
207-346:	BRADI2G45910	Os01g0665900	  2e-29
207-347:	BRADI2G45920	Os01g0666000	 4e-174
207-348:	BRADI2G45927	Os01g0666200	  1e-54
207-349:	BRADI2G45940	Os01g0666400	 6e-101
207-350:	BRADI2G45957	Os01g0666500	 2e-128
207-351:	BRADI2G45970	Os01g0666600	  5e-80
207-352:	BRADI2G45987	Os01g0666800	      0
207-353:	BRADI2G46020	Os01g0667000	  1e-53
207-354:	BRADI2G46030	Os01g0667100	  2e-78
207-355:	BRADI2G46040	Os01g0667200	 3e-178
207-356:	BRADI2G46060	Os01g0667600	 3e-139
207-357:	BRADI2G46070	Os01g0667700	      0
207-358:	BRADI2G46080	Os01g0667800	 4e-123
207-359:	BRADI2G46090	Os01g0667900	  6e-60
207-360:	BRADI2G46120	Os01g0668100	 2e-111
207-361:	BRADI2G46130	Os01g0668200	  6e-94
207-362:	BRADI2G46190	Os01g0670800	      0
207-363:	BRADI2G46220	Os01g0672166	      0
207-364:	BRADI2G46230	Os01g0672201	  9e-97
207-365:	BRADI2G46240	Os01g0672400	 5e-126
207-366:	BRADI2G46260	Os01g0672700	      0
207-367:	BRADI2G46270	Os01g0672800	      0
207-368:	BRADI2G46277	Os01g0673500	      0
207-369:	BRADI2G46290	Os01g0673600	 8e-110
207-370:	BRADI2G46300	Os01g0673700	  1e-37
207-371:	BRADI2G46306	Os01g0673800	      0
207-372:	BRADI2G46312	Os01g0673900	  1e-26
207-373:	BRADI2G46320	Os01g0674000	 2e-131
207-374:	BRADI2G46340	Os01g0674100	      0
207-375:	BRADI2G46345	Os01g0674400	  2e-30
207-376:	BRADI2G46350	Os01g0674500	      0
207-377:	BRADI2G46360	Os01g0674700	      0
207-378:	BRADI2G46370	Os01g0674800	      0
207-379:	BRADI2G46380	Os01g0675100	 4e-103
207-380:	BRADI2G46390	Os01g0675400	  3e-32
207-381:	BRADI2G46410	Os01g0675500	      0
207-382:	BRADI2G46420	Os01g0675700	 2e-123
207-383:	BRADI2G46430	Os01g0675800	  3e-58
207-384:	BRADI2G46450	Os01g0676200	 2e-120
207-385:	BRADI2G46460	Os01g0676900	  7e-72
207-386:	BRADI2G46477	Os01g0677000	      0
207-387:	BRADI2G46500	Os01g0677900	 4e-161
207-388:	BRADI2G46510	Os01g0678500	      0
207-389:	BRADI2G46520	Os01g0678600	  7e-93
207-390:	BRADI2G46527	Os01g0678700	  1e-75
207-391:	BRADI2G46540	Os01g0678800	  2e-26
207-392:	BRADI2G46550	Os01g0679000	      0
207-393:	BRADI2G46560	Os01g0679500	  4e-59
207-394:	BRADI2G46570	Os01g0679600	  5e-94
207-395:	BRADI2G46580	Os01g0679700	  2e-61
207-396:	BRADI2G46590	Os01g0679900	      0
207-397:	BRADI2G46600	Os01g0680200	 6e-180
207-398:	BRADI2G46610	Os01g0680400	 3e-102
207-399:	BRADI2G46620	Os01g0680700	 1e-138
207-400:	BRADI2G46630	Os01g0680900	      0
207-401:	BRADI2G46640	Os01g0681000	      0
207-402:	BRADI2G46650	Os01g0681400	      0
207-403:	BRADI2G46660	Os01g0681600	      0
207-404:	BRADI2G46670	Os01g0682001	      0
207-405:	BRADI2G46680	Os01g0682200	 7e-132
207-406:	BRADI2G46690	Os01g0682500	      0
207-407:	BRADI2G46700	Os01g0683100	      0
207-408:	BRADI2G46720	Os01g0683400	      0
207-409:	BRADI2G46730	Os01g0683600	  4e-08
207-410:	BRADI2G46750	Os01g0684900	      0
207-411:	BRADI2G46760	Os01g0685200	  4e-90
207-412:	BRADI2G46780	Os01g0685500	  5e-75
207-413:	BRADI2G46790	Os01g0685800	      0
207-414:	BRADI2G46800	Os01g0685900	      0
207-415:	BRADI2G46810	Os01g0686000	  1e-60
207-416:	BRADI2G46820	Os01g0686200	 1e-141
207-417:	BRADI2G46830	Os01g0686400	  1e-42
207-418:	BRADI2G46840	Os01g0686800	      0
207-419:	BRADI2G46850	Os01g0687300	      0
207-420:	BRADI2G46860	Os01g0687500	      0
207-421:	BRADI2G46880	Os01g0687600	  9e-80
207-422:	BRADI2G46900	Os01g0687700	 4e-176
207-423:	BRADI2G46910	Os01g0688200	      0
207-424:	BRADI2G46920	Os01g0688300	 1e-143
207-425:	BRADI2G46930	Os01g0688600	  4e-61
207-426:	BRADI2G46950	Os01g0689000	  4e-59
207-427:	BRADI2G46957	Os01g0689451	      0
207-428:	BRADI2G46970	Os01g0689600	  7e-62
207-429:	BRADI2G46990	Os01g0689800	      0
207-430:	BRADI2G47000	Os01g0689900	      0
207-431:	BRADI2G47060	Os01g0690800	      0
207-432:	BRADI2G47066	Os01g0691000	 5e-168
207-433:	BRADI2G47072	Os01g0691100	  4e-18
207-434:	BRADI2G47080	Os01g0691500	      0
207-435:	BRADI2G47090	Os01g0691600	      0
207-436:	BRADI2G47100	Os01g0691700	      0
207-437:	BRADI2G47110	Os01g0692100	 2e-113
207-438:	BRADI2G47130	Os01g0692300	      0
207-439:	BRADI2G47145	Os01g0692700	  3e-34
207-440:	BRADI2G47160	Os01g0693100	  4e-75
207-441:	BRADI2G47200	Os01g0693300	 3e-174
207-442:	BRADI2G47220	Os01g0693400	      0
207-443:	BRADI2G47240	Os01g0693800	      0
207-444:	BRADI2G47250	Os01g0693900	 7e-150
207-445:	BRADI2G47253	Os01g0694000	      0
207-446:	BRADI2G47260	Os01g0694200	      0
207-447:	BRADI2G47267	Os01g0694300	  4e-81
207-448:	BRADI2G47280	Os01g0694900	      0
207-449:	BRADI2G47290	Os01g0695100	  8e-52
207-450:	BRADI2G47300	Os01g0695200	      0
207-451:	BRADI2G47310	Os01g0695300	      0
207-452:	BRADI2G47320	Os01g0695600	  6e-90
207-453:	BRADI2G47330	Os01g0695700	      0
207-454:	BRADI2G47367	Os01g0695900	  4e-90
207-455:	BRADI2G47380	Os01g0696000	 2e-120
207-456:	BRADI2G47387	Os01g0696100	      0
207-457:	BRADI2G47420	Os01g0697100	      0
207-458:	BRADI2G47440	Os01g0698000	  6e-46
207-459:	BRADI2G47450	Os01g0698100	      0
207-460:	BRADI2G47457	Os01g0698300	      0
207-461:	BRADI2G47480	Os01g0699100	      0
207-462:	BRADI2G47520	Os01g0699900	  1e-85
207-463:	BRADI2G47530	Os01g0700000	  5e-32
207-464:	BRADI2G47540	Os01g0700100	 3e-136
207-465:	BRADI2G47550	Os01g0701700	      0
207-466:	BRADI2G47560	Os01g0701900	      0
207-467:	BRADI2G47570	Os01g0702450	      0
207-468:	BRADI2G47580	Os01g0702500	  4e-20
207-469:	BRADI2G47590	Os01g0702700	 6e-156
207-470:	BRADI2G47600	Os01g0703300	      0
207-471:	BRADI2G47610	Os01g0703400	      0
207-472:	BRADI2G47620	Os01g0703600	      0
207-473:	BRADI2G47630	Os01g0704000	  2e-61
207-474:	BRADI2G47640	Os01g0704100	      0
207-475:	BRADI2G47650	Os01g0704200	      0
207-476:	BRADI2G47660	Os01g0704300	 3e-117
207-477:	BRADI2G47670	Os01g0704700	 2e-125
207-478:	BRADI2G47680	Os01g0705100	 2e-118
207-479:	BRADI2G47700	Os01g0705200	  2e-72
207-480:	BRADI2G47710	Os01g0705400	  2e-26
207-481:	BRADI2G47730	Os01g0705700	      0
207-482:	BRADI2G47740	Os01g0706000	  4e-72
207-483:	BRADI2G47747	Os01g0706400	      0
207-484:	BRADI2G47760	Os01g0706500	  7e-92
207-485:	BRADI2G47770	Os01g0706600	  7e-24
207-486:	BRADI2G47780	Os01g0706700	      0
207-487:	BRADI2G47790	Os01g0706900	      0
207-488:	BRADI2G47800	Os01g0707300	 5e-140
207-489:	BRADI2G47810	Os01g0707500	 7e-111
207-490:	BRADI2G47820	Os01g0708000	 3e-123
207-491:	BRADI2G47830	Os01g0708100	      0
207-492:	BRADI2G47840	Os01g0708300	      0
207-493:	BRADI2G47860	Os01g0708500	 4e-138
207-494:	BRADI2G47867	Os01g0708700	      0
207-495:	BRADI2G47880	Os01g0708900	      0
207-496:	BRADI2G47887	Os01g0709000	 2e-131
207-497:	BRADI2G47910	Os01g0709400	      0
207-498:	BRADI2G47917	Os01g0709500	      0
207-499:	BRADI2G47940	Os01g0710000	      0
207-500:	BRADI2G47950	Os01g0710100	  1e-70
207-501:	BRADI2G47960	Os01g0710200	      0
207-502:	BRADI2G47970	Os01g0710700	      0
207-503:	BRADI2G47980	Os01g0711000	      0
207-504:	BRADI2G47987	Os01g0711100	  1e-87
207-505:	BRADI2G48000	Os01g0711200	      0
207-506:	BRADI2G48010	Os01g0711400	      0
207-507:	BRADI2G48020	Os01g0711600	 9e-138
207-508:	BRADI2G48030	Os01g0712600	 3e-169
207-509:	BRADI2G48040	Os01g0712700	 6e-149
207-510:	BRADI2G48050	Os01g0712800	      0
207-511:	BRADI2G48057	Os01g0713600	 2e-130
207-512:	BRADI2G48070	Os01g0713800	 2e-180
[truncated: 525,119 more chars]
