# Supplementary material for: Genome-wide identification of GRAS genes in Brachypodium distachyon and functional characterization of BdSLR1 and BdSLRL1
Source: BMC Genomics. 2019 Aug 6;20:635. doi: 10.1186/s12864-019-5985-6 (PMC6683515; doi:10.1186/s12864-019-5985-6)
Supplement: Supplementary file 12 — Text 2. Synteny gene pairs between rice and Brachypodium distachyon. (TXT 1.77 M) (TXT 1818 kb) [file 12864_2019_5985_MOESM12_ESM.txt]

############### Parameters ###############
# MATCH_SCORE: 50
# MATCH_SIZE: 5
# GAP_PENALTY: -1
# OVERLAP_WINDOW: 5
# E_VALUE: 1e-05
# MAX GAPS: 25
############### Statistics ###############
# Number of collinear genes: 35423, Percentage: 58.20
# Number of all genes: 60862
##########################################
## Alignment 0: score=61911.0 e_value=0 N=1263 BdChr1&SbChr1 plus
  0-  0:	BRADI1G59780	Sobic.001G333000	  7e-57
  0-  1:	BRADI1G59970	Sobic.001G335300	      0
  0-  2:	BRADI1G59982	Sobic.001G335400	  3e-47
  0-  3:	BRADI1G59990	Sobic.001G337600	  3e-51
  0-  4:	BRADI1G60000	Sobic.001G338100	  1e-15
  0-  5:	BRADI1G60010	Sobic.001G338400	      0
  0-  6:	BRADI1G60030	Sobic.001G338700	  9e-83
  0-  7:	BRADI1G60040	Sobic.001G338800	 8e-113
  0-  8:	BRADI1G60050	Sobic.001G339100	      0
  0-  9:	BRADI1G60080	Sobic.001G340300	      0
  0- 10:	BRADI1G60100	Sobic.001G340600	 7e-143
  0- 11:	BRADI1G60120	Sobic.001G341100	 3e-137
  0- 12:	BRADI1G60130	Sobic.001G341300	  4e-89
  0- 13:	BRADI1G60140	Sobic.001G341400	 9e-121
  0- 14:	BRADI1G60150	Sobic.001G341500	  3e-96
  0- 15:	BRADI1G60170	Sobic.001G341600	      0
  0- 16:	BRADI1G60207	Sobic.001G341800	      0
  0- 17:	BRADI1G60217	Sobic.001G341900	      0
  0- 18:	BRADI1G60230	Sobic.001G342000	  2e-58
  0- 19:	BRADI1G60237	Sobic.001G342300	  3e-95
  0- 20:	BRADI1G60250	Sobic.001G342400	  8e-92
  0- 21:	BRADI1G60260	Sobic.001G342500	      0
  0- 22:	BRADI1G60270	Sobic.001G342900	 1e-145
  0- 23:	BRADI1G60280	Sobic.001G343000	      0
  0- 24:	BRADI1G60290	Sobic.001G344300	  7e-32
  0- 25:	BRADI1G60300	Sobic.001G344400	      0
  0- 26:	BRADI1G60320	Sobic.001G344500	      0
  0- 27:	BRADI1G60350	Sobic.001G344600	  6e-14
  0- 28:	BRADI1G60357	Sobic.001G345100	      0
  0- 29:	BRADI1G60370	Sobic.001G345200	 2e-156
  0- 30:	BRADI1G60380	Sobic.001G345300	      0
  0- 31:	BRADI1G60390	Sobic.001G345400	  1e-44
  0- 32:	BRADI1G60397	Sobic.001G346100	      0
  0- 33:	BRADI1G60410	Sobic.001G346200	      0
  0- 34:	BRADI1G60417	Sobic.001G346300	      0
  0- 35:	BRADI1G60440	Sobic.001G346500	      0
  0- 36:	BRADI1G60450	Sobic.001G346700	      0
  0- 37:	BRADI1G60460	Sobic.001G346900	      0
  0- 38:	BRADI1G60480	Sobic.001G347300	 9e-111
  0- 39:	BRADI1G60490	Sobic.001G347400	  8e-49
  0- 40:	BRADI1G60500	Sobic.001G347500	      0
  0- 41:	BRADI1G60510	Sobic.001G347600	      0
  0- 42:	BRADI1G60520	Sobic.001G347700	      0
  0- 43:	BRADI1G60540	Sobic.001G347800	 2e-120
  0- 44:	BRADI1G60550	Sobic.001G348000	      0
  0- 45:	BRADI1G60570	Sobic.001G348300	  3e-06
  0- 46:	BRADI1G60580	Sobic.001G348600	      0
  0- 47:	BRADI1G60600	Sobic.001G348800	      0
  0- 48:	BRADI1G60620	Sobic.001G349400	 5e-152
  0- 49:	BRADI1G60630	Sobic.001G349500	 1e-117
  0- 50:	BRADI1G60647	Sobic.001G349600	  3e-79
  0- 51:	BRADI1G60670	Sobic.001G349700	 4e-126
  0- 52:	BRADI1G60680	Sobic.001G349800	      0
  0- 53:	BRADI1G60690	Sobic.001G350100	  1e-79
  0- 54:	BRADI1G60700	Sobic.001G350400	 7e-179
  0- 55:	BRADI1G60710	Sobic.001G350600	  8e-62
  0- 56:	BRADI1G60720	Sobic.001G350700	      0
  0- 57:	BRADI1G60740	Sobic.001G350900	      0
  0- 58:	BRADI1G60750	Sobic.001G351000	      0
  0- 59:	BRADI1G60756	Sobic.001G351100	      0
  0- 60:	BRADI1G60810	Sobic.001G351600	 2e-158
  0- 61:	BRADI1G60817	Sobic.001G351700	      0
  0- 62:	BRADI1G60840	Sobic.001G352200	  6e-45
  0- 63:	BRADI1G60846	Sobic.001G352400	      0
  0- 64:	BRADI1G60852	Sobic.001G352500	  3e-85
  0- 65:	BRADI1G60890	Sobic.001G352900	      0
  0- 66:	BRADI1G60910	Sobic.001G353000	      0
  0- 67:	BRADI1G60950	Sobic.001G353300	 7e-170
  0- 68:	BRADI1G60960	Sobic.001G353400	      0
  0- 69:	BRADI1G60970	Sobic.001G353500	  3e-25
  0- 70:	BRADI1G60977	Sobic.001G353600	  4e-16
  0- 71:	BRADI1G61000	Sobic.001G354600	      0
  0- 72:	BRADI1G61010	Sobic.001G354700	      0
  0- 73:	BRADI1G61030	Sobic.001G354800	  3e-15
  0- 74:	BRADI1G61040	Sobic.001G355000	  3e-61
  0- 75:	BRADI1G61050	Sobic.001G355100	 6e-162
  0- 76:	BRADI1G61057	Sobic.001G355200	      0
  0- 77:	BRADI1G61070	Sobic.001G355300	      0
  0- 78:	BRADI1G61090	Sobic.001G355400	 1e-112
  0- 79:	BRADI1G61100	Sobic.001G355500	 3e-116
  0- 80:	BRADI1G61110	Sobic.001G355600	  2e-89
  0- 81:	BRADI1G61130	Sobic.001G355800	      0
  0- 82:	BRADI1G61160	Sobic.001G356000	  7e-84
  0- 83:	BRADI1G61170	Sobic.001G356100	      0
  0- 84:	BRADI1G61180	Sobic.001G356200	      0
  0- 85:	BRADI1G61190	Sobic.001G356400	  2e-92
  0- 86:	BRADI1G61200	Sobic.001G356500	      0
  0- 87:	BRADI1G61230	Sobic.001G356600	      0
  0- 88:	BRADI1G61250	Sobic.001G357200	 6e-106
  0- 89:	BRADI1G61260	Sobic.001G357300	      0
  0- 90:	BRADI1G61270	Sobic.001G357400	  1e-93
  0- 91:	BRADI1G61290	Sobic.001G357500	      0
  0- 92:	BRADI1G61320	Sobic.001G357900	 1e-115
  0- 93:	BRADI1G61330	Sobic.001G358000	  5e-41
  0- 94:	BRADI1G61340	Sobic.001G358200	      0
  0- 95:	BRADI1G61350	Sobic.001G358300	 1e-180
  0- 96:	BRADI1G61360	Sobic.001G358500	 6e-111
  0- 97:	BRADI1G61380	Sobic.001G358600	      0
  0- 98:	BRADI1G61390	Sobic.001G358700	  6e-21
  0- 99:	BRADI1G61397	Sobic.001G358900	 3e-115
  0-100:	BRADI1G61407	Sobic.001G359100	  4e-53
  0-101:	BRADI1G61460	Sobic.001G359600	  3e-25
  0-102:	BRADI1G61470	Sobic.001G359700	  3e-85
  0-103:	BRADI1G61477	Sobic.001G359800	 7e-105
  0-104:	BRADI1G61490	Sobic.001G359900	 1e-102
  0-105:	BRADI1G61497	Sobic.001G360000	      0
  0-106:	BRADI1G61510	Sobic.001G360200	 2e-148
  0-107:	BRADI1G61530	Sobic.001G360400	 6e-166
  0-108:	BRADI1G61577	Sobic.001G360700	      0
  0-109:	BRADI1G61590	Sobic.001G360900	      0
  0-110:	BRADI1G61610	Sobic.001G361000	  3e-86
  0-111:	BRADI1G61620	Sobic.001G361100	  2e-79
  0-112:	BRADI1G61630	Sobic.001G361200	      0
  0-113:	BRADI1G61637	Sobic.001G361300	      0
  0-114:	BRADI1G61650	Sobic.001G361700	  1e-49
  0-115:	BRADI1G61680	Sobic.001G361800	      0
  0-116:	BRADI1G61700	Sobic.001G362100	      0
  0-117:	BRADI1G61720	Sobic.001G362200	      0
  0-118:	BRADI1G61730	Sobic.001G362300	  4e-54
  0-119:	BRADI1G61740	Sobic.001G362400	      0
  0-120:	BRADI1G61750	Sobic.001G362500	      0
  0-121:	BRADI1G61764	Sobic.001G362800	  1e-81
  0-122:	BRADI1G61771	Sobic.001G363000	 8e-172
  0-123:	BRADI1G61790	Sobic.001G363200	      0
  0-124:	BRADI1G61810	Sobic.001G364100	 2e-103
  0-125:	BRADI1G61820	Sobic.001G364600	  3e-92
  0-126:	BRADI1G61830	Sobic.001G364700	      0
  0-127:	BRADI1G61840	Sobic.001G364800	      0
  0-128:	BRADI1G61860	Sobic.001G365200	      0
  0-129:	BRADI1G61880	Sobic.001G365300	  8e-37
  0-130:	BRADI1G61890	Sobic.001G365600	      0
  0-131:	BRADI1G61920	Sobic.001G365700	 1e-158
  0-132:	BRADI1G61930	Sobic.001G365800	 3e-101
  0-133:	BRADI1G61937	Sobic.001G365900	      0
  0-134:	BRADI1G61950	Sobic.001G366000	  4e-29
  0-135:	BRADI1G62000	Sobic.001G366700	      0
  0-136:	BRADI1G62007	Sobic.001G366800	      0
  0-137:	BRADI1G62020	Sobic.001G367000	 2e-100
  0-138:	BRADI1G62030	Sobic.001G367100	      0
  0-139:	BRADI1G62037	Sobic.001G367200	      0
  0-140:	BRADI1G62080	Sobic.001G367600	  7e-66
  0-141:	BRADI1G62090	Sobic.001G367700	 7e-152
  0-142:	BRADI1G62110	Sobic.001G367800	  1e-81
  0-143:	BRADI1G62120	Sobic.001G367900	  1e-77
  0-144:	BRADI1G62140	Sobic.001G368100	      0
  0-145:	BRADI1G62150	Sobic.001G368300	      0
  0-146:	BRADI1G62160	Sobic.001G368400	  9e-82
  0-147:	BRADI1G62170	Sobic.001G368500	 2e-148
  0-148:	BRADI1G62220	Sobic.001G368900	 4e-114
  0-149:	BRADI1G62250	Sobic.001G369100	  5e-47
  0-150:	BRADI1G62257	Sobic.001G370300	      0
  0-151:	BRADI1G62277	Sobic.001G370400	      0
  0-152:	BRADI1G62290	Sobic.001G370500	  7e-53
  0-153:	BRADI1G62300	Sobic.001G370600	  9e-54
  0-154:	BRADI1G62310	Sobic.001G370700	  4e-58
  0-155:	BRADI1G62320	Sobic.001G370900	      0
  0-156:	BRADI1G62330	Sobic.001G371000	      0
  0-157:	BRADI1G62340	Sobic.001G371200	      0
  0-158:	BRADI1G62350	Sobic.001G371300	 2e-169
  0-159:	BRADI1G62360	Sobic.001G371400	  8e-74
  0-160:	BRADI1G62370	Sobic.001G371700	 3e-170
  0-161:	BRADI1G62390	Sobic.001G372000	      0
  0-162:	BRADI1G62400	Sobic.001G372100	 1e-167
  0-163:	BRADI1G62410	Sobic.001G372600	      0
  0-164:	BRADI1G62420	Sobic.001G372700	 1e-179
  0-165:	BRADI1G62430	Sobic.001G372800	      0
  0-166:	BRADI1G62440	Sobic.001G372900	      0
  0-167:	BRADI1G62480	Sobic.001G373000	      0
  0-168:	BRADI1G62490	Sobic.001G373100	 7e-156
  0-169:	BRADI1G62520	Sobic.001G373200	      0
  0-170:	BRADI1G62540	Sobic.001G373300	  1e-42
  0-171:	BRADI1G62547	Sobic.001G373400	 1e-129
  0-172:	BRADI1G62554	Sobic.001G373500	      0
  0-173:	BRADI1G62570	Sobic.001G373600	 7e-106
  0-174:	BRADI1G62580	Sobic.001G373700	 1e-129
  0-175:	BRADI1G62590	Sobic.001G373800	      0
  0-176:	BRADI1G62600	Sobic.001G373900	  2e-70
  0-177:	BRADI1G62630	Sobic.001G374000	      0
  0-178:	BRADI1G62640	Sobic.001G374100	      0
  0-179:	BRADI1G62660	Sobic.001G374400	  6e-29
  0-180:	BRADI1G62680	Sobic.001G374600	 1e-158
  0-181:	BRADI1G62690	Sobic.001G374700	  7e-53
  0-182:	BRADI1G62700	Sobic.001G374800	      0
  0-183:	BRADI1G62710	Sobic.001G374900	  4e-22
  0-184:	BRADI1G62720	Sobic.001G375000	 1e-150
  0-185:	BRADI1G62725	Sobic.001G375100	  7e-65
  0-186:	BRADI1G62740	Sobic.001G375200	  1e-54
  0-187:	BRADI1G62760	Sobic.001G375300	 3e-166
  0-188:	BRADI1G62770	Sobic.001G375600	      0
  0-189:	BRADI1G62780	Sobic.001G375700	 3e-102
  0-190:	BRADI1G62790	Sobic.001G375800	  7e-15
  0-191:	BRADI1G62800	Sobic.001G375900	  7e-26
  0-192:	BRADI1G62830	Sobic.001G376600	  2e-47
  0-193:	BRADI1G62840	Sobic.001G376700	      0
  0-194:	BRADI1G62850	Sobic.001G376900	      0
  0-195:	BRADI1G62860	Sobic.001G377000	  2e-50
  0-196:	BRADI1G62870	Sobic.001G377300	  6e-64
  0-197:	BRADI1G62890	Sobic.001G377600	 7e-101
  0-198:	BRADI1G62920	Sobic.001G377700	      0
  0-199:	BRADI1G62930	Sobic.001G377800	 7e-127
  0-200:	BRADI1G62940	Sobic.001G378100	      0
  0-201:	BRADI1G62950	Sobic.001G378200	      0
  0-202:	BRADI1G62957	Sobic.001G378300	      0
  0-203:	BRADI1G62970	Sobic.001G378400	  1e-21
  0-204:	BRADI1G63020	Sobic.001G378800	      0
  0-205:	BRADI1G63030	Sobic.001G379000	      0
  0-206:	BRADI1G63040	Sobic.001G379100	  4e-80
  0-207:	BRADI1G63050	Sobic.001G379200	      0
  0-208:	BRADI1G63060	Sobic.001G379300	 8e-159
  0-209:	BRADI1G63080	Sobic.001G379600	      0
  0-210:	BRADI1G63087	Sobic.001G379700	      0
  0-211:	BRADI1G63100	Sobic.001G379900	      0
  0-212:	BRADI1G63110	Sobic.001G380000	  8e-19
  0-213:	BRADI1G63120	Sobic.001G380100	  1e-31
  0-214:	BRADI1G63127	Sobic.001G380200	      0
  0-215:	BRADI1G63140	Sobic.001G380400	 1e-115
  0-216:	BRADI1G63147	Sobic.001G380500	 6e-130
  0-217:	BRADI1G63160	Sobic.001G380600	      0
  0-218:	BRADI1G63170	Sobic.001G380700	 9e-122
  0-219:	BRADI1G63180	Sobic.001G380800	  1e-98
  0-220:	BRADI1G63190	Sobic.001G380900	      0
  0-221:	BRADI1G63200	Sobic.001G381100	      0
  0-222:	BRADI1G63210	Sobic.001G381200	      0
  0-223:	BRADI1G63220	Sobic.001G381300	  7e-60
  0-224:	BRADI1G63240	Sobic.001G381500	      0
  0-225:	BRADI1G63250	Sobic.001G381600	      0
  0-226:	BRADI1G63260	Sobic.001G381700	  5e-13
  0-227:	BRADI1G63270	Sobic.001G381800	      0
  0-228:	BRADI1G63277	Sobic.001G381900	  2e-94
  0-229:	BRADI1G63290	Sobic.001G382000	      0
  0-230:	BRADI1G63300	Sobic.001G382100	  5e-61
  0-231:	BRADI1G63310	Sobic.001G382200	 2e-156
  0-232:	BRADI1G63320	Sobic.001G382400	      0
  0-233:	BRADI1G63330	Sobic.001G382500	      0
  0-234:	BRADI1G63340	Sobic.001G382600	 8e-171
  0-235:	BRADI1G63350	Sobic.001G382700	      0
  0-236:	BRADI1G63380	Sobic.001G382800	 8e-164
  0-237:	BRADI1G63390	Sobic.001G382900	 4e-118
  0-238:	BRADI1G63397	Sobic.001G383000	 3e-132
  0-239:	BRADI1G63410	Sobic.001G383100	 3e-178
  0-240:	BRADI1G63420	Sobic.001G383200	 4e-145
  0-241:	BRADI1G63433	Sobic.001G383300	      0
  0-242:	BRADI1G63460	Sobic.001G383400	      0
  0-243:	BRADI1G63470	Sobic.001G383500	  7e-32
  0-244:	BRADI1G63480	Sobic.001G383700	  1e-78
  0-245:	BRADI1G63490	Sobic.001G383900	  5e-95
  0-246:	BRADI1G63500	Sobic.001G384000	      0
  0-247:	BRADI1G63510	Sobic.001G384100	      0
  0-248:	BRADI1G63520	Sobic.001G384200	      0
  0-249:	BRADI1G63530	Sobic.001G384300	      0
  0-250:	BRADI1G63540	Sobic.001G384400	      0
  0-251:	BRADI1G63550	Sobic.001G384500	      0
  0-252:	BRADI1G63560	Sobic.001G384600	      0
  0-253:	BRADI1G63570	Sobic.001G384700	      0
  0-254:	BRADI1G63580	Sobic.001G385000	      0
  0-255:	BRADI1G63585	Sobic.001G385300	  5e-36
  0-256:	BRADI1G63600	Sobic.001G385800	 2e-137
  0-257:	BRADI1G63610	Sobic.001G385900	      0
  0-258:	BRADI1G63640	Sobic.001G386200	 3e-131
  0-259:	BRADI1G63650	Sobic.001G386400	      0
  0-260:	BRADI1G63670	Sobic.001G386500	  5e-35
  0-261:	BRADI1G63680	Sobic.001G386600	  2e-66
  0-262:	BRADI1G63690	Sobic.001G386700	      0
  0-263:	BRADI1G63710	Sobic.001G386900	      0
  0-264:	BRADI1G63720	Sobic.001G387000	  2e-62
  0-265:	BRADI1G63730	Sobic.001G387200	 1e-134
  0-266:	BRADI1G63740	Sobic.001G387300	      0
  0-267:	BRADI1G63770	Sobic.001G387400	  5e-35
  0-268:	BRADI1G63780	Sobic.001G387600	      0
  0-269:	BRADI1G63790	Sobic.001G387700	  3e-17
  0-270:	BRADI1G63800	Sobic.001G387800	      0
  0-271:	BRADI1G63810	Sobic.001G387900	  6e-44
  0-272:	BRADI1G63816	Sobic.001G388100	 3e-109
  0-273:	BRADI1G63822	Sobic.001G388200	      0
  0-274:	BRADI1G63840	Sobic.001G388300	  3e-74
  0-275:	BRADI1G63850	Sobic.001G388400	 9e-138
  0-276:	BRADI1G63860	Sobic.001G388600	  1e-86
  0-277:	BRADI1G63880	Sobic.001G388700	      0
  0-278:	BRADI1G63890	Sobic.001G388800	 3e-106
  0-279:	BRADI1G63900	Sobic.001G388900	 1e-117
  0-280:	BRADI1G63910	Sobic.001G389000	  2e-87
  0-281:	BRADI1G63920	Sobic.001G389100	      0
  0-282:	BRADI1G63940	Sobic.001G389200	      0
  0-283:	BRADI1G63950	Sobic.001G389300	 8e-162
  0-284:	BRADI1G63960	Sobic.001G389400	  6e-75
  0-285:	BRADI1G63967	Sobic.001G389500	 5e-134
  0-286:	BRADI1G63990	Sobic.001G389800	      0
  0-287:	BRADI1G64000	Sobic.001G389900	  1e-62
  0-288:	BRADI1G64010	Sobic.001G390200	      0
  0-289:	BRADI1G64020	Sobic.001G390300	 1e-104
  0-290:	BRADI1G64030	Sobic.001G390400	  3e-43
  0-291:	BRADI1G64040	Sobic.001G390500	 9e-172
  0-292:	BRADI1G64050	Sobic.001G390700	  4e-27
  0-293:	BRADI1G64060	Sobic.001G390800	      0
  0-294:	BRADI1G64070	Sobic.001G390900	      0
  0-295:	BRADI1G64080	Sobic.001G391100	      0
  0-296:	BRADI1G64110	Sobic.001G391200	      0
  0-297:	BRADI1G64120	Sobic.001G391300	      0
  0-298:	BRADI1G64130	Sobic.001G391400	      0
  0-299:	BRADI1G64140	Sobic.001G391500	 2e-127
  0-300:	BRADI1G64150	Sobic.001G391600	      0
  0-301:	BRADI1G64160	Sobic.001G391900	 2e-104
  0-302:	BRADI1G64170	Sobic.001G392100	      0
  0-303:	BRADI1G64180	Sobic.001G392200	      0
  0-304:	BRADI1G64190	Sobic.001G392300	      0
  0-305:	BRADI1G64200	Sobic.001G392400	  5e-25
  0-306:	BRADI1G64210	Sobic.001G392500	 9e-128
  0-307:	BRADI1G64220	Sobic.001G392600	      0
  0-308:	BRADI1G64240	Sobic.001G392700	 7e-120
  0-309:	BRADI1G64250	Sobic.001G392800	  1e-88
  0-310:	BRADI1G64260	Sobic.001G393200	  1e-18
  0-311:	BRADI1G64267	Sobic.001G393300	      0
  0-312:	BRADI1G64280	Sobic.001G393500	  2e-42
  0-313:	BRADI1G64300	Sobic.001G393600	      0
  0-314:	BRADI1G64310	Sobic.001G393700	      0
  0-315:	BRADI1G64320	Sobic.001G393800	 2e-167
  0-316:	BRADI1G64327	Sobic.001G394000	      0
  0-317:	BRADI1G64360	Sobic.001G394400	      0
  0-318:	BRADI1G64370	Sobic.001G394600	      0
  0-319:	BRADI1G64380	Sobic.001G394700	  7e-15
  0-320:	BRADI1G64390	Sobic.001G394800	      0
  0-321:	BRADI1G64400	Sobic.001G394900	  2e-15
  0-322:	BRADI1G64410	Sobic.001G395100	      0
  0-323:	BRADI1G64420	Sobic.001G395200	      0
  0-324:	BRADI1G64430	Sobic.001G395300	 3e-159
  0-325:	BRADI1G64440	Sobic.001G395400	 6e-165
  0-326:	BRADI1G64460	Sobic.001G395500	      0
  0-327:	BRADI1G64470	Sobic.001G395600	      0
  0-328:	BRADI1G64480	Sobic.001G395800	 3e-152
  0-329:	BRADI1G64487	Sobic.001G395900	 6e-168
  0-330:	BRADI1G64507	Sobic.001G396000	      0
  0-331:	BRADI1G64520	Sobic.001G396100	 2e-105
  0-332:	BRADI1G64530	Sobic.001G396200	 3e-130
  0-333:	BRADI1G64540	Sobic.001G396300	  1e-35
  0-334:	BRADI1G64550	Sobic.001G396400	  4e-22
  0-335:	BRADI1G64560	Sobic.001G396600	 6e-174
  0-336:	BRADI1G64580	Sobic.001G396800	      0
  0-337:	BRADI1G64590	Sobic.001G396900	  5e-81
  0-338:	BRADI1G64597	Sobic.001G397000	      0
  0-339:	BRADI1G64610	Sobic.001G397200	  2e-83
  0-340:	BRADI1G64620	Sobic.001G397300	  3e-56
  0-341:	BRADI1G64630	Sobic.001G397400	      0
  0-342:	BRADI1G64650	Sobic.001G397600	  1e-20
  0-343:	BRADI1G64660	Sobic.001G397700	      0
  0-344:	BRADI1G64670	Sobic.001G398000	  8e-66
  0-345:	BRADI1G64700	Sobic.001G398300	  6e-87
  0-346:	BRADI1G64710	Sobic.001G398500	  2e-42
  0-347:	BRADI1G64720	Sobic.001G398600	  7e-58
  0-348:	BRADI1G64730	Sobic.001G398700	  4e-38
  0-349:	BRADI1G64740	Sobic.001G398900	  2e-60
  0-350:	BRADI1G64750	Sobic.001G399100	 8e-102
  0-351:	BRADI1G64770	Sobic.001G399200	      0
  0-352:	BRADI1G64780	Sobic.001G399300	      0
  0-353:	BRADI1G64790	Sobic.001G399400	      0
  0-354:	BRADI1G64800	Sobic.001G399600	  3e-63
  0-355:	BRADI1G64810	Sobic.001G399700	 4e-177
  0-356:	BRADI1G64817	Sobic.001G399900	 6e-174
  0-357:	BRADI1G64830	Sobic.001G400100	      0
  0-358:	BRADI1G64850	Sobic.001G400300	  3e-69
  0-359:	BRADI1G64860	Sobic.001G400400	      0
  0-360:	BRADI1G64880	Sobic.001G400700	  8e-59
  0-361:	BRADI1G64927	Sobic.001G401400	      0
  0-362:	BRADI1G64940	Sobic.001G401500	      0
  0-363:	BRADI1G64950	Sobic.001G401600	      0
  0-364:	BRADI1G64957	Sobic.001G401700	  4e-49
  0-365:	BRADI1G64970	Sobic.001G401800	      0
  0-366:	BRADI1G64980	Sobic.001G401900	  7e-42
  0-367:	BRADI1G64987	Sobic.001G402200	 3e-148
  0-368:	BRADI1G65000	Sobic.001G402300	 3e-122
  0-369:	BRADI1G65010	Sobic.001G402400	      0
  0-370:	BRADI1G65060	Sobic.001G402600	  1e-58
  0-371:	BRADI1G65080	Sobic.001G402700	  7e-25
  0-372:	BRADI1G65090	Sobic.001G403000	  4e-63
  0-373:	BRADI1G65100	Sobic.001G403100	      0
  0-374:	BRADI1G65110	Sobic.001G403200	      0
  0-375:	BRADI1G65130	Sobic.001G403300	  9e-81
  0-376:	BRADI1G65140	Sobic.001G403400	      0
  0-377:	BRADI1G65150	Sobic.001G403500	 1e-128
  0-378:	BRADI1G65157	Sobic.001G403600	 6e-106
  0-379:	BRADI1G65170	Sobic.001G403700	      0
  0-380:	BRADI1G65180	Sobic.001G403800	 2e-109
  0-381:	BRADI1G65190	Sobic.001G403900	  4e-41
  0-382:	BRADI1G65197	Sobic.001G404000	      0
  0-383:	BRADI1G65210	Sobic.001G404100	      0
  0-384:	BRADI1G65220	Sobic.001G404200	  5e-80
  0-385:	BRADI1G65240	Sobic.001G404400	  2e-09
  0-386:	BRADI1G65250	Sobic.001G404500	 1e-101
  0-387:	BRADI1G65290	Sobic.001G404600	      0
  0-388:	BRADI1G65300	Sobic.001G404700	      0
  0-389:	BRADI1G65310	Sobic.001G404800	  3e-72
  0-390:	BRADI1G65320	Sobic.001G404900	 2e-157
  0-391:	BRADI1G65340	Sobic.001G405000	      0
  0-392:	BRADI1G65350	Sobic.001G405100	      0
  0-393:	BRADI1G65420	Sobic.001G405300	      0
  0-394:	BRADI1G65430	Sobic.001G405400	      0
  0-395:	BRADI1G65440	Sobic.001G405500	      0
  0-396:	BRADI1G65450	Sobic.001G405600	      0
  0-397:	BRADI1G65467	Sobic.001G405700	  2e-56
  0-398:	BRADI1G65480	Sobic.001G405800	      0
  0-399:	BRADI1G65490	Sobic.001G405900	  2e-96
  0-400:	BRADI1G65500	Sobic.001G406000	 3e-100
  0-401:	BRADI1G65510	Sobic.001G406100	      0
  0-402:	BRADI1G65520	Sobic.001G406300	 2e-166
  0-403:	BRADI1G65530	Sobic.001G406700	      0
  0-404:	BRADI1G65540	Sobic.001G406800	      0
  0-405:	BRADI1G65557	Sobic.001G407100	  3e-31
  0-406:	BRADI1G65571	Sobic.001G407200	      0
  0-407:	BRADI1G65580	Sobic.001G407600	      0
  0-408:	BRADI1G65590	Sobic.001G407800	      0
  0-409:	BRADI1G65600	Sobic.001G407900	  3e-87
  0-410:	BRADI1G65620	Sobic.001G408100	 1e-114
  0-411:	BRADI1G65630	Sobic.001G408200	      0
  0-412:	BRADI1G65650	Sobic.001G408300	      0
  0-413:	BRADI1G65657	Sobic.001G408400	 4e-126
  0-414:	BRADI1G65670	Sobic.001G408500	 1e-124
  0-415:	BRADI1G65680	Sobic.001G408600	      0
  0-416:	BRADI1G65687	Sobic.001G408700	  2e-71
  0-417:	BRADI1G65700	Sobic.001G408800	      0
  0-418:	BRADI1G65710	Sobic.001G408900	  1e-77
  0-419:	BRADI1G65750	Sobic.001G409100	 3e-140
  0-420:	BRADI1G65760	Sobic.001G409200	  1e-70
  0-421:	BRADI1G65767	Sobic.001G409300	      0
  0-422:	BRADI1G65780	Sobic.001G409400	  1e-25
  0-423:	BRADI1G65785	Sobic.001G409700	  4e-91
  0-424:	BRADI1G65790	Sobic.001G409900	      0
  0-425:	BRADI1G65800	Sobic.001G410000	      0
  0-426:	BRADI1G65810	Sobic.001G410100	      0
  0-427:	BRADI1G65820	Sobic.001G410200	 4e-168
  0-428:	BRADI1G65850	Sobic.001G410600	  4e-34
  0-429:	BRADI1G65860	Sobic.001G410700	      0
  0-430:	BRADI1G65870	Sobic.001G410800	      0
  0-431:	BRADI1G65880	Sobic.001G411100	  2e-94
  0-432:	BRADI1G65890	Sobic.001G411200	      0
  0-433:	BRADI1G65900	Sobic.001G411300	 3e-127
  0-434:	BRADI1G65910	Sobic.001G411400	      0
  0-435:	BRADI1G65920	Sobic.001G411500	 3e-128
  0-436:	BRADI1G65930	Sobic.001G411600	 4e-130
  0-437:	BRADI1G65940	Sobic.001G411900	      0
  0-438:	BRADI1G65950	Sobic.001G412100	 2e-124
  0-439:	BRADI1G65960	Sobic.001G412200	  9e-65
  0-440:	BRADI1G66000	Sobic.001G412400	  6e-72
  0-441:	BRADI1G66010	Sobic.001G412500	  3e-28
  0-442:	BRADI1G66020	Sobic.001G412700	 3e-143
  0-443:	BRADI1G66040	Sobic.001G413100	  2e-87
  0-444:	BRADI1G66050	Sobic.001G413200	  1e-86
  0-445:	BRADI1G66060	Sobic.001G413300	 2e-135
  0-446:	BRADI1G66080	Sobic.001G413500	      0
  0-447:	BRADI1G66090	Sobic.001G413600	  6e-41
  0-448:	BRADI1G66110	Sobic.001G413700	      0
  0-449:	BRADI1G66130	Sobic.001G413800	      0
  0-450:	BRADI1G66150	Sobic.001G413900	      0
  0-451:	BRADI1G66160	Sobic.001G414000	      0
  0-452:	BRADI1G66190	Sobic.001G414100	      0
  0-453:	BRADI1G66200	Sobic.001G414200	  4e-60
  0-454:	BRADI1G66210	Sobic.001G414400	      0
  0-455:	BRADI1G66227	Sobic.001G414600	  4e-70
  0-456:	BRADI1G66240	Sobic.001G414900	      0
  0-457:	BRADI1G66250	Sobic.001G415000	 3e-155
  0-458:	BRADI1G66280	Sobic.001G415200	  8e-41
  0-459:	BRADI1G66296	Sobic.001G415400	 7e-124
  0-460:	BRADI1G66302	Sobic.001G415500	      0
  0-461:	BRADI1G66310	Sobic.001G415600	  1e-17
  0-462:	BRADI1G66317	Sobic.001G416000	      0
  0-463:	BRADI1G66330	Sobic.001G416200	  2e-66
  0-464:	BRADI1G66340	Sobic.001G416300	  9e-71
  0-465:	BRADI1G66350	Sobic.001G416700	      0
  0-466:	BRADI1G66360	Sobic.001G416800	  6e-52
  0-467:	BRADI1G66380	Sobic.001G417000	  2e-60
  0-468:	BRADI1G66390	Sobic.001G417400	  2e-69
  0-469:	BRADI1G66400	Sobic.001G417500	      0
  0-470:	BRADI1G66420	Sobic.001G417800	      0
  0-471:	BRADI1G66430	Sobic.001G417900	  8e-84
  0-472:	BRADI1G66440	Sobic.001G418000	  9e-22
  0-473:	BRADI1G66450	Sobic.001G418200	  3e-82
  0-474:	BRADI1G66460	Sobic.001G418500	  5e-64
  0-475:	BRADI1G66470	Sobic.001G418600	      0
  0-476:	BRADI1G66480	Sobic.001G418700	      0
  0-477:	BRADI1G66497	Sobic.001G418800	      0
  0-478:	BRADI1G66510	Sobic.001G418900	  1e-44
  0-479:	BRADI1G66580	Sobic.001G420000	 4e-159
  0-480:	BRADI1G66597	Sobic.001G420300	  4e-58
  0-481:	BRADI1G66610	Sobic.001G420500	      0
  0-482:	BRADI1G66620	Sobic.001G420700	      0
  0-483:	BRADI1G66627	Sobic.001G420800	      0
  0-484:	BRADI1G66640	Sobic.001G420900	 7e-110
  0-485:	BRADI1G66650	Sobic.001G421000	      0
  0-486:	BRADI1G66660	Sobic.001G421300	      0
  0-487:	BRADI1G66670	Sobic.001G421400	 2e-124
  0-488:	BRADI1G66677	Sobic.001G421500	      0
  0-489:	BRADI1G66687	Sobic.001G421700	      0
  0-490:	BRADI1G66710	Sobic.001G422100	 2e-173
  0-491:	BRADI1G66720	Sobic.001G422300	      0
  0-492:	BRADI1G66730	Sobic.001G422400	  1e-34
  0-493:	BRADI1G66740	Sobic.001G422500	      0
  0-494:	BRADI1G66750	Sobic.001G422600	  1e-80
  0-495:	BRADI1G66760	Sobic.001G422700	 2e-123
  0-496:	BRADI1G66770	Sobic.001G422800	 3e-178
  0-497:	BRADI1G66790	Sobic.001G423000	  3e-08
  0-498:	BRADI1G66800	Sobic.001G423100	      0
  0-499:	BRADI1G66810	Sobic.001G423200	      0
  0-500:	BRADI1G66820	Sobic.001G423300	      0
  0-501:	BRADI1G66830	Sobic.001G423400	      0
  0-502:	BRADI1G66840	Sobic.001G423500	  3e-32
  0-503:	BRADI1G66860	Sobic.001G423600	      0
  0-504:	BRADI1G66870	Sobic.001G423700	  8e-93
  0-505:	BRADI1G66880	Sobic.001G423800	  9e-79
  0-506:	BRADI1G66890	Sobic.001G424000	      0
  0-507:	BRADI1G66900	Sobic.001G424300	 1e-136
  0-508:	BRADI1G66920	Sobic.001G424400	 2e-142
  0-509:	BRADI1G66930	Sobic.001G424500	      0
  0-510:	BRADI1G66940	Sobic.001G424600	      0
  0-511:	BRADI1G66950	Sobic.001G424700	      0
  0-512:	BRADI1G66960	Sobic.001G424800	      0
  0-513:	BRADI1G66970	Sobic.001G425000	      0
  0-514:	BRADI1G66980	Sobic.001G425100	      0
  0-515:	BRADI1G67000	Sobic.001G425200	      0
  0-516:	BRADI1G67010	Sobic.001G425300	      0
  0-517:	BRADI1G67020	Sobic.001G425400	      0
  0-518:	BRADI1G67040	Sobic.001G425500	  4e-74
  0-519:	BRADI1G67050	Sobic.001G425700	      0
  0-520:	BRADI1G67060	Sobic.001G425800	      0
  0-521:	BRADI1G67067	Sobic.001G425900	  2e-43
  0-522:	BRADI1G67090	Sobic.001G426100	      0
  0-523:	BRADI1G67100	Sobic.001G426200	 7e-116
  0-524:	BRADI1G67110	Sobic.001G426300	 8e-135
  0-525:	BRADI1G67120	Sobic.001G426400	  2e-89
  0-526:	BRADI1G67127	Sobic.001G426500	  4e-49
  0-527:	BRADI1G67140	Sobic.001G426600	      0
  0-528:	BRADI1G67145	Sobic.001G426800	  2e-58
  0-529:	BRADI1G67160	Sobic.001G426900	      0
  0-530:	BRADI1G67170	Sobic.001G427000	 6e-129
  0-531:	BRADI1G67180	Sobic.001G427100	      0
  0-532:	BRADI1G67190	Sobic.001G427200	 7e-109
  0-533:	BRADI1G67200	Sobic.001G427300	      0
  0-534:	BRADI1G67210	Sobic.001G427400	      0
  0-535:	BRADI1G67220	Sobic.001G427500	      0
  0-536:	BRADI1G67230	Sobic.001G427600	  1e-78
  0-537:	BRADI1G67240	Sobic.001G427700	      0
  0-538:	BRADI1G67247	Sobic.001G427800	      0
  0-539:	BRADI1G67260	Sobic.001G427900	 5e-180
  0-540:	BRADI1G67270	Sobic.001G428000	      0
  0-541:	BRADI1G67280	Sobic.001G428100	 2e-174
  0-542:	BRADI1G67290	Sobic.001G428200	  5e-27
  0-543:	BRADI1G67310	Sobic.001G428300	      0
  0-544:	BRADI1G67320	Sobic.001G428400	 1e-126
  0-545:	BRADI1G67330	Sobic.001G428500	 3e-176
  0-546:	BRADI1G67340	Sobic.001G428600	      0
  0-547:	BRADI1G67350	Sobic.001G428700	  2e-21
  0-548:	BRADI1G67360	Sobic.001G428800	      0
  0-549:	BRADI1G67370	Sobic.001G429000	 7e-100
  0-550:	BRADI1G67380	Sobic.001G429100	 8e-128
  0-551:	BRADI1G67387	Sobic.001G429200	      0
  0-552:	BRADI1G67397	Sobic.001G429300	      0
  0-553:	BRADI1G67410	Sobic.001G429400	  6e-85
  0-554:	BRADI1G67420	Sobic.001G429500	      0
  0-555:	BRADI1G67430	Sobic.001G429600	      0
  0-556:	BRADI1G67440	Sobic.001G429700	  1e-75
  0-557:	BRADI1G67450	Sobic.001G429800	 3e-119
  0-558:	BRADI1G67460	Sobic.001G429900	  4e-67
  0-559:	BRADI1G67500	Sobic.001G430000	  9e-86
  0-560:	BRADI1G67517	Sobic.001G430200	      0
  0-561:	BRADI1G67530	Sobic.001G430700	      0
  0-562:	BRADI1G67540	Sobic.001G430800	      0
  0-563:	BRADI1G67570	Sobic.001G431000	      0
  0-564:	BRADI1G67580	Sobic.001G431100	  3e-41
  0-565:	BRADI1G67590	Sobic.001G431200	      0
  0-566:	BRADI1G67600	Sobic.001G431500	      0
  0-567:	BRADI1G67630	Sobic.001G431700	  2e-53
  0-568:	BRADI1G67640	Sobic.001G431800	 3e-136
  0-569:	BRADI1G67670	Sobic.001G432000	  4e-38
  0-570:	BRADI1G67680	Sobic.001G432100	  1e-96
  0-571:	BRADI1G67687	Sobic.001G432200	      0
  0-572:	BRADI1G67700	Sobic.001G432300	      0
  0-573:	BRADI1G67710	Sobic.001G432400	  9e-09
  0-574:	BRADI1G67720	Sobic.001G432500	  8e-64
  0-575:	BRADI1G67730	Sobic.001G432800	      0
  0-576:	BRADI1G67740	Sobic.001G433000	      0
  0-577:	BRADI1G67750	Sobic.001G433100	 2e-125
  0-578:	BRADI1G67760	Sobic.001G433200	      0
  0-579:	BRADI1G67770	Sobic.001G433300	      0
  0-580:	BRADI1G67780	Sobic.001G433400	 1e-174
  0-581:	BRADI1G67790	Sobic.001G433700	      0
  0-582:	BRADI1G67800	Sobic.001G433800	      0
  0-583:	BRADI1G67810	Sobic.001G433900	      0
  0-584:	BRADI1G67830	Sobic.001G434000	      0
  0-585:	BRADI1G67840	Sobic.001G434100	      0
  0-586:	BRADI1G67850	Sobic.001G434200	  1e-29
  0-587:	BRADI1G67870	Sobic.001G434300	 2e-138
  0-588:	BRADI1G67880	Sobic.001G434500	 2e-171
  0-589:	BRADI1G67887	Sobic.001G434600	      0
  0-590:	BRADI1G67900	Sobic.001G434700	      0
  0-591:	BRADI1G67910	Sobic.001G434800	  1e-20
  0-592:	BRADI1G67920	Sobic.001G434900	      0
  0-593:	BRADI1G67930	Sobic.001G435000	 6e-109
  0-594:	BRADI1G67936	Sobic.001G435100	 8e-142
  0-595:	BRADI1G67950	Sobic.001G435300	      0
  0-596:	BRADI1G67960	Sobic.001G435400	      0
  0-597:	BRADI1G67980	Sobic.001G435500	  2e-77
  0-598:	BRADI1G68000	Sobic.001G435700	  2e-97
  0-599:	BRADI1G68010	Sobic.001G435800	 3e-168
  0-600:	BRADI1G68020	Sobic.001G435900	  3e-42
  0-601:	BRADI1G68030	Sobic.001G436000	  7e-49
  0-602:	BRADI1G68040	Sobic.001G436100	      0
  0-603:	BRADI1G68050	Sobic.001G436300	 1e-109
  0-604:	BRADI1G68060	Sobic.001G436400	 7e-117
  0-605:	BRADI1G68070	Sobic.001G436500	 8e-162
  0-606:	BRADI1G68110	Sobic.001G436900	      0
  0-607:	BRADI1G68120	Sobic.001G437000	      0
  0-608:	BRADI1G68140	Sobic.001G437100	      0
  0-609:	BRADI1G68160	Sobic.001G437200	 9e-106
  0-610:	BRADI1G68170	Sobic.001G437300	  4e-78
  0-611:	BRADI1G68180	Sobic.001G437400	      0
  0-612:	BRADI1G68350	Sobic.001G439000	      0
  0-613:	BRADI1G68480	Sobic.001G440300	      0
  0-614:	BRADI1G68487	Sobic.001G440500	      0
  0-615:	BRADI1G68500	Sobic.001G440600	  6e-88
  0-616:	BRADI1G68505	Sobic.001G440700	  4e-70
  0-617:	BRADI1G68510	Sobic.001G440800	      0
  0-618:	BRADI1G68515	Sobic.001G440900	  2e-43
  0-619:	BRADI1G68520	Sobic.001G441000	  2e-50
  0-620:	BRADI1G68530	Sobic.001G441100	      0
  0-621:	BRADI1G68540	Sobic.001G441200	      0
  0-622:	BRADI1G68550	Sobic.001G441300	      0
  0-623:	BRADI1G68560	Sobic.001G441400	      0
  0-624:	BRADI1G68570	Sobic.001G441500	  5e-27
  0-625:	BRADI1G68580	Sobic.001G441600	      0
  0-626:	BRADI1G68590	Sobic.001G441700	 6e-158
  0-627:	BRADI1G68600	Sobic.001G441800	      0
  0-628:	BRADI1G68670	Sobic.001G442000	  2e-48
  0-629:	BRADI1G68680	Sobic.001G442500	      0
  0-630:	BRADI1G68690	Sobic.001G442600	  8e-45
  0-631:	BRADI1G68697	Sobic.001G442700	 2e-147
  0-632:	BRADI1G68710	Sobic.001G442800	      0
  0-633:	BRADI1G68720	Sobic.001G442900	  2e-77
  0-634:	BRADI1G68730	Sobic.001G443000	  9e-98
  0-635:	BRADI1G68740	Sobic.001G443100	      0
  0-636:	BRADI1G68750	Sobic.001G443200	      0
  0-637:	BRADI1G68757	Sobic.001G443300	      0
  0-638:	BRADI1G68770	Sobic.001G443500	  9e-19
  0-639:	BRADI1G68800	Sobic.001G443700	  1e-44
  0-640:	BRADI1G68807	Sobic.001G443800	      0
  0-641:	BRADI1G68820	Sobic.001G443900	      0
  0-642:	BRADI1G68870	Sobic.001G444200	      0
  0-643:	BRADI1G68880	Sobic.001G444300	 3e-160
  0-644:	BRADI1G68887	Sobic.001G444400	 4e-179
  0-645:	BRADI1G68910	Sobic.001G444600	  7e-70
  0-646:	BRADI1G68940	Sobic.001G444800	  2e-90
  0-647:	BRADI1G68950	Sobic.001G445000	      0
  0-648:	BRADI1G68957	Sobic.001G445100	      0
  0-649:	BRADI1G68970	Sobic.001G445200	  3e-95
  0-650:	BRADI1G69000	Sobic.001G445500	      0
  0-651:	BRADI1G69010	Sobic.001G445600	      0
  0-652:	BRADI1G69020	Sobic.001G445700	      0
  0-653:	BRADI1G69030	Sobic.001G445800	  2e-47
  0-654:	BRADI1G69040	Sobic.001G445900	      0
  0-655:	BRADI1G69057	Sobic.001G446000	      0
  0-656:	BRADI1G69070	Sobic.001G446100	  4e-83
  0-657:	BRADI1G69080	Sobic.001G446200	 3e-108
  0-658:	BRADI1G69090	Sobic.001G446300	  1e-65
  0-659:	BRADI1G69110	Sobic.001G446500	  3e-86
  0-660:	BRADI1G69120	Sobic.001G446800	 5e-176
  0-661:	BRADI1G69130	Sobic.001G447000	 1e-142
  0-662:	BRADI1G69140	Sobic.001G447100	 2e-150
  0-663:	BRADI1G69150	Sobic.001G447400	  5e-58
  0-664:	BRADI1G69160	Sobic.001G447500	      0
  0-665:	BRADI1G69170	Sobic.001G447600	      0
  0-666:	BRADI1G69180	Sobic.001G447700	  9e-71
  0-667:	BRADI1G69190	Sobic.001G447800	 4e-138
  0-668:	BRADI1G69200	Sobic.001G447900	 1e-165
  0-669:	BRADI1G69207	Sobic.001G448000	      0
  0-670:	BRADI1G69220	Sobic.001G448300	  3e-10
  0-671:	BRADI1G69230	Sobic.001G448600	 2e-180
  0-672:	BRADI1G69240	Sobic.001G448700	      0
  0-673:	BRADI1G69250	Sobic.001G448800	 4e-179
  0-674:	BRADI1G69260	Sobic.001G449000	      0
  0-675:	BRADI1G69270	Sobic.001G449100	  5e-93
  0-676:	BRADI1G69277	Sobic.001G449200	 3e-129
  0-677:	BRADI1G69290	Sobic.001G449300	      0
  0-678:	BRADI1G69300	Sobic.001G449400	      0
  0-679:	BRADI1G69307	Sobic.001G449500	      0
  0-680:	BRADI1G69320	Sobic.001G449600	  1e-97
  0-681:	BRADI1G69330	Sobic.001G449700	      0
  0-682:	BRADI1G69340	Sobic.001G449800	      0
  0-683:	BRADI1G69350	Sobic.001G449900	      0
  0-684:	BRADI1G69360	Sobic.001G450000	      0
  0-685:	BRADI1G69390	Sobic.001G450300	 3e-173
  0-686:	BRADI1G69400	Sobic.001G450500	 5e-128
  0-687:	BRADI1G69407	Sobic.001G450700	 5e-172
  0-688:	BRADI1G69420	Sobic.001G450800	      0
  0-689:	BRADI1G69480	Sobic.001G451000	      0
  0-690:	BRADI1G69490	Sobic.001G451100	      0
  0-691:	BRADI1G69510	Sobic.001G451300	      0
  0-692:	BRADI1G69520	Sobic.001G451400	      0
  0-693:	BRADI1G69530	Sobic.001G451500	      0
  0-694:	BRADI1G69540	Sobic.001G451600	      0
  0-695:	BRADI1G69550	Sobic.001G451800	      0
  0-696:	BRADI1G69557	Sobic.001G452000	  5e-32
  0-697:	BRADI1G69571	Sobic.001G452100	 2e-123
  0-698:	BRADI1G69580	Sobic.001G452500	      0
  0-699:	BRADI1G69590	Sobic.001G452600	      0
  0-700:	BRADI1G69600	Sobic.001G452700	      0
  0-701:	BRADI1G69610	Sobic.001G452900	      0
  0-702:	BRADI1G69617	Sobic.001G453000	      0
  0-703:	BRADI1G69627	Sobic.001G453100	      0
  0-704:	BRADI1G69637	Sobic.001G453200	      0
  0-705:	BRADI1G69650	Sobic.001G453300	 6e-127
  0-706:	BRADI1G69660	Sobic.001G453600	      0
  0-707:	BRADI1G69670	Sobic.001G453700	      0
  0-708:	BRADI1G69680	Sobic.001G453800	  1e-73
  0-709:	BRADI1G69690	Sobic.001G453900	      0
  0-710:	BRADI1G69700	Sobic.001G454000	      0
  0-711:	BRADI1G69710	Sobic.001G454100	      0
  0-712:	BRADI1G69720	Sobic.001G454500	      0
  0-713:	BRADI1G69740	Sobic.001G454600	  8e-39
  0-714:	BRADI1G69747	Sobic.001G454700	      0
  0-715:	BRADI1G69760	Sobic.001G454800	 2e-178
  0-716:	BRADI1G69770	Sobic.001G454900	      0
  0-717:	BRADI1G69780	Sobic.001G455000	      0
  0-718:	BRADI1G69790	Sobic.001G455100	  3e-76
  0-719:	BRADI1G69810	Sobic.001G455200	  1e-17
  0-720:	BRADI1G69820	Sobic.001G455300	  4e-88
  0-721:	BRADI1G69827	Sobic.001G455500	      0
  0-722:	BRADI1G69840	Sobic.001G455600	      0
  0-723:	BRADI1G69870	Sobic.001G455700	      0
  0-724:	BRADI1G69880	Sobic.001G455800	      0
  0-725:	BRADI1G69890	Sobic.001G455900	 1e-127
  0-726:	BRADI1G69900	Sobic.001G456000	 6e-109
  0-727:	BRADI1G69910	Sobic.001G456100	      0
  0-728:	BRADI1G69930	Sobic.001G456300	      0
  0-729:	BRADI1G69940	Sobic.001G456400	  2e-24
  0-730:	BRADI1G69980	Sobic.001G456500	      0
  0-731:	BRADI1G69990	Sobic.001G456800	      0
  0-732:	BRADI1G70000	Sobic.001G456900	      0
  0-733:	BRADI1G70017	Sobic.001G457200	      0
  0-734:	BRADI1G70040	Sobic.001G457300	      0
  0-735:	BRADI1G70050	Sobic.001G457400	 2e-146
  0-736:	BRADI1G70057	Sobic.001G457800	      0
  0-737:	BRADI1G70080	Sobic.001G457900	      0
  0-738:	BRADI1G70090	Sobic.001G458000	 2e-105
  0-739:	BRADI1G70160	Sobic.001G458200	      0
  0-740:	BRADI1G70170	Sobic.001G458400	      0
  0-741:	BRADI1G70180	Sobic.001G458800	      0
  0-742:	BRADI1G70210	Sobic.001G458900	 8e-147
  0-743:	BRADI1G70220	Sobic.001G459100	  9e-99
  0-744:	BRADI1G70250	Sobic.001G459500	 8e-102
  0-745:	BRADI1G70260	Sobic.001G459700	      0
  0-746:	BRADI1G70280	Sobic.001G459900	      0
  0-747:	BRADI1G70290	Sobic.001G460000	      0
  0-748:	BRADI1G70300	Sobic.001G460100	      0
  0-749:	BRADI1G70330	Sobic.001G460200	      0
  0-750:	BRADI1G70340	Sobic.001G460300	  4e-98
  0-751:	BRADI1G70350	Sobic.001G460400	 1e-143
  0-752:	BRADI1G70360	Sobic.001G460600	 6e-123
  0-753:	BRADI1G70380	Sobic.001G460700	  4e-27
  0-754:	BRADI1G70407	Sobic.001G460800	      0
  0-755:	BRADI1G70420	Sobic.001G460900	  3e-49
  0-756:	BRADI1G70430	Sobic.001G461000	  6e-43
  0-757:	BRADI1G70440	Sobic.001G461200	  2e-96
  0-758:	BRADI1G70450	Sobic.001G461400	      0
  0-759:	BRADI1G70470	Sobic.001G461500	  3e-71
  0-760:	BRADI1G70480	Sobic.001G461600	  2e-19
  0-761:	BRADI1G70570	Sobic.001G461700	      0
  0-762:	BRADI1G70590	Sobic.001G461800	      0
  0-763:	BRADI1G70600	Sobic.001G461900	  3e-74
  0-764:	BRADI1G70610	Sobic.001G462100	  1e-24
  0-765:	BRADI1G70620	Sobic.001G462200	      0
  0-766:	BRADI1G70627	Sobic.001G462300	 2e-139
  0-767:	BRADI1G70637	Sobic.001G462400	      0
  0-768:	BRADI1G70650	Sobic.001G462500	      0
  0-769:	BRADI1G70657	Sobic.001G462600	      0
  0-770:	BRADI1G70670	Sobic.001G462700	      0
  0-771:	BRADI1G70680	Sobic.001G462800	      0
  0-772:	BRADI1G70710	Sobic.001G462900	  1e-77
  0-773:	BRADI1G70720	Sobic.001G463000	 2e-168
  0-774:	BRADI1G70740	Sobic.001G463100	 1e-134
  0-775:	BRADI1G70760	Sobic.001G463200	      0
  0-776:	BRADI1G70770	Sobic.001G463300	  3e-50
  0-777:	BRADI1G70780	Sobic.001G463400	  2e-29
  0-778:	BRADI1G70790	Sobic.001G463500	  9e-99
  0-779:	BRADI1G70800	Sobic.001G463600	  4e-29
  0-780:	BRADI1G70810	Sobic.001G463800	      0
  0-781:	BRADI1G70820	Sobic.001G463900	 2e-175
  0-782:	BRADI1G70830	Sobic.001G464000	      0
  0-783:	BRADI1G70840	Sobic.001G464100	 1e-136
  0-784:	BRADI1G70850	Sobic.001G464200	      0
  0-785:	BRADI1G70860	Sobic.001G464300	 4e-100
  0-786:	BRADI1G70880	Sobic.001G464400	  1e-27
  0-787:	BRADI1G70890	Sobic.001G464500	      0
  0-788:	BRADI1G70900	Sobic.001G464600	      0
  0-789:	BRADI1G70907	Sobic.001G464800	  1e-62
  0-790:	BRADI1G70920	Sobic.001G464900	      0
  0-791:	BRADI1G70930	Sobic.001G465100	 3e-147
  0-792:	BRADI1G70937	Sobic.001G465200	      0
  0-793:	BRADI1G70960	Sobic.001G465300	 5e-103
  0-794:	BRADI1G71000	Sobic.001G465500	      0
  0-795:	BRADI1G71020	Sobic.001G465800	 1e-173
  0-796:	BRADI1G71030	Sobic.001G465900	 3e-139
  0-797:	BRADI1G71040	Sobic.001G466000	      0
  0-798:	BRADI1G71057	Sobic.001G466200	      0
  0-799:	BRADI1G71070	Sobic.001G466300	 6e-130
  0-800:	BRADI1G71082	Sobic.001G466500	      0
  0-801:	BRADI1G71090	Sobic.001G466600	  2e-67
  0-802:	BRADI1G71100	Sobic.001G466700	      0
  0-803:	BRADI1G71110	Sobic.001G466800	 1e-103
  0-804:	BRADI1G71160	Sobic.001G466900	      0
  0-805:	BRADI1G71170	Sobic.001G467000	 3e-131
  0-806:	BRADI1G71180	Sobic.001G467100	 3e-151
  0-807:	BRADI1G71190	Sobic.001G467200	      0
  0-808:	BRADI1G71200	Sobic.001G467300	 1e-158
  0-809:	BRADI1G71210	Sobic.001G467500	  2e-36
  0-810:	BRADI1G71220	Sobic.001G467600	 3e-159
  0-811:	BRADI1G71230	Sobic.001G467800	  3e-40
  0-812:	BRADI1G71240	Sobic.001G468000	      0
  0-813:	BRADI1G71247	Sobic.001G468100	 7e-113
  0-814:	BRADI1G71260	Sobic.001G468200	      0
  0-815:	BRADI1G71270	Sobic.001G468300	 2e-104
  0-816:	BRADI1G71280	Sobic.001G468400	  1e-71
  0-817:	BRADI1G71290	Sobic.001G468500	 2e-161
  0-818:	BRADI1G71300	Sobic.001G468600	      0
  0-819:	BRADI1G71310	Sobic.001G468700	      0
  0-820:	BRADI1G71320	Sobic.001G468900	  5e-31
  0-821:	BRADI1G71330	Sobic.001G469100	  5e-99
  0-822:	BRADI1G71340	Sobic.001G469200	      0
  0-823:	BRADI1G71350	Sobic.001G469300	 2e-178
  0-824:	BRADI1G71360	Sobic.001G469500	      0
  0-825:	BRADI1G71400	Sobic.001G469800	      0
  0-826:	BRADI1G71420	Sobic.001G469900	 6e-171
  0-827:	BRADI1G71430	Sobic.001G470000	 4e-115
  0-828:	BRADI1G71460	Sobic.001G470100	  2e-13
  0-829:	BRADI1G71465	Sobic.001G470200	  2e-78
  0-830:	BRADI1G71480	Sobic.001G470400	  1e-44
  0-831:	BRADI1G71500	Sobic.001G470600	      0
  0-832:	BRADI1G71517	Sobic.001G471000	 2e-128
  0-833:	BRADI1G71530	Sobic.001G471100	      0
  0-834:	BRADI1G71540	Sobic.001G471200	 6e-177
  0-835:	BRADI1G71570	Sobic.001G471500	  5e-82
  0-836:	BRADI1G71575	Sobic.001G471600	 3e-110
  0-837:	BRADI1G71590	Sobic.001G471900	 4e-144
  0-838:	BRADI1G71610	Sobic.001G472000	  1e-37
  0-839:	BRADI1G71620	Sobic.001G472100	 7e-175
  0-840:	BRADI1G71630	Sobic.001G472200	  8e-48
  0-841:	BRADI1G71667	Sobic.001G472800	      0
  0-842:	BRADI1G71680	Sobic.001G473200	  1e-42
  0-843:	BRADI1G71690	Sobic.001G473300	      0
  0-844:	BRADI1G71700	Sobic.001G473400	  3e-95
  0-845:	BRADI1G71710	Sobic.001G473500	 3e-152
  0-846:	BRADI1G71720	Sobic.001G473700	  2e-68
  0-847:	BRADI1G71730	Sobic.001G473800	      0
  0-848:	BRADI1G71740	Sobic.001G473900	  4e-45
  0-849:	BRADI1G71760	Sobic.001G474100	      0
  0-850:	BRADI1G71780	Sobic.001G474200	 1e-129
  0-851:	BRADI1G71790	Sobic.001G474300	  3e-49
  0-852:	BRADI1G71800	Sobic.001G474500	      0
  0-853:	BRADI1G71810	Sobic.001G474600	      0
  0-854:	BRADI1G71820	Sobic.001G474700	      0
  0-855:	BRADI1G71830	Sobic.001G475300	      0
  0-856:	BRADI1G71840	Sobic.001G475400	      0
  0-857:	BRADI1G71860	Sobic.001G475600	 2e-175
  0-858:	BRADI1G71880	Sobic.001G475800	      0
  0-859:	BRADI1G71897	Sobic.001G476000	 7e-178
  0-860:	BRADI1G71920	Sobic.001G476100	  6e-31
  0-861:	BRADI1G71930	Sobic.001G476300	  2e-81
  0-862:	BRADI1G71990	Sobic.001G476500	  1e-69
  0-863:	BRADI1G72000	Sobic.001G476600	  3e-74
  0-864:	BRADI1G72007	Sobic.001G476700	      0
  0-865:	BRADI1G72030	Sobic.001G477100	  2e-73
  0-866:	BRADI1G72050	Sobic.001G477200	  1e-60
  0-867:	BRADI1G72060	Sobic.001G477300	 8e-132
  0-868:	BRADI1G72070	Sobic.001G477400	      0
  0-869:	BRADI1G72080	Sobic.001G477600	  3e-27
  0-870:	BRADI1G72086	Sobic.001G477700	      0
  0-871:	BRADI1G72092	Sobic.001G477800	      0
  0-872:	BRADI1G72100	Sobic.001G477900	  6e-67
  0-873:	BRADI1G72110	Sobic.001G478100	 2e-177
  0-874:	BRADI1G72120	Sobic.001G478300	 6e-131
  0-875:	BRADI1G72150	Sobic.001G478400	 5e-120
  0-876:	BRADI1G72160	Sobic.001G478500	      0
  0-877:	BRADI1G72180	Sobic.001G478600	 4e-138
  0-878:	BRADI1G72270	Sobic.001G478700	  3e-84
  0-879:	BRADI1G72280	Sobic.001G478800	      0
  0-880:	BRADI1G72290	Sobic.001G478900	      0
  0-881:	BRADI1G72310	Sobic.001G479100	      0
  0-882:	BRADI1G72320	Sobic.001G479200	      0
  0-883:	BRADI1G72330	Sobic.001G479600	 8e-114
  0-884:	BRADI1G72337	Sobic.001G479700	      0
  0-885:	BRADI1G72350	Sobic.001G479800	      0
  0-886:	BRADI1G72370	Sobic.001G479900	      0
  0-887:	BRADI1G72390	Sobic.001G480400	  9e-66
  0-888:	BRADI1G72400	Sobic.001G480500	  4e-56
  0-889:	BRADI1G72417	Sobic.001G480700	      0
  0-890:	BRADI1G72430	Sobic.001G480800	      0
  0-891:	BRADI1G72440	Sobic.001G481100	  4e-28
  0-892:	BRADI1G72450	Sobic.001G481200	  4e-41
  0-893:	BRADI1G72470	Sobic.001G481700	 3e-151
  0-894:	BRADI1G72490	Sobic.001G481900	      0
  0-895:	BRADI1G72500	Sobic.001G482000	      0
  0-896:	BRADI1G72510	Sobic.001G482100	      0
  0-897:	BRADI1G72560	Sobic.001G482300	      0
  0-898:	BRADI1G72590	Sobic.001G482600	  1e-31
  0-899:	BRADI1G72620	Sobic.001G482900	      0
  0-900:	BRADI1G72630	Sobic.001G483000	  2e-07
  0-901:	BRADI1G72640	Sobic.001G483100	 2e-178
  0-902:	BRADI1G72650	Sobic.001G483200	      0
  0-903:	BRADI1G72660	Sobic.001G483300	  5e-26
  0-904:	BRADI1G72690	Sobic.001G483400	      0
  0-905:	BRADI1G72700	Sobic.001G483500	 2e-115
  0-906:	BRADI1G72740	Sobic.001G483600	      0
  0-907:	BRADI1G72750	Sobic.001G483800	      0
  0-908:	BRADI1G72756	Sobic.001G483900	 1e-141
  0-909:	BRADI1G72780	Sobic.001G484300	  3e-73
  0-910:	BRADI1G72790	Sobic.001G484400	      0
  0-911:	BRADI1G72800	Sobic.001G484700	 6e-155
  0-912:	BRADI1G72830	Sobic.001G484800	 5e-158
  0-913:	BRADI1G72870	Sobic.001G484900	  6e-13
  0-914:	BRADI1G72880	Sobic.001G485100	 8e-100
  0-915:	BRADI1G72890	Sobic.001G485200	 7e-152
  0-916:	BRADI1G72900	Sobic.001G485300	 2e-124
  0-917:	BRADI1G72920	Sobic.001G485400	  4e-29
  0-918:	BRADI1G72927	Sobic.001G485800	      0
  0-919:	BRADI1G72940	Sobic.001G485900	 5e-162
  0-920:	BRADI1G72960	Sobic.001G486000	 8e-107
  0-921:	BRADI1G72967	Sobic.001G486500	      0
  0-922:	BRADI1G72980	Sobic.001G486700	      0
  0-923:	BRADI1G72990	Sobic.001G486800	  1e-79
  0-924:	BRADI1G73000	Sobic.001G486900	      0
  0-925:	BRADI1G73010	Sobic.001G487000	 2e-165
  0-926:	BRADI1G73030	Sobic.001G487100	      0
  0-927:	BRADI1G73040	Sobic.001G487200	 6e-165
  0-928:	BRADI1G73060	Sobic.001G487700	  3e-31
  0-929:	BRADI1G73110	Sobic.001G488100	      0
  0-930:	BRADI1G73120	Sobic.001G488200	      0
  0-931:	BRADI1G73140	Sobic.001G488400	  2e-34
  0-932:	BRADI1G73150	Sobic.001G488500	 2e-162
  0-933:	BRADI1G73170	Sobic.001G488700	      0
  0-934:	BRADI1G73180	Sobic.001G488800	  1e-87
  0-935:	BRADI1G73190	Sobic.001G488900	 2e-130
  0-936:	BRADI1G73200	Sobic.001G489000	  8e-50
  0-937:	BRADI1G73210	Sobic.001G489300	      0
  0-938:	BRADI1G73220	Sobic.001G489400	      0
  0-939:	BRADI1G73665	Sobic.001G489500	  1e-24
  0-940:	BRADI1G73670	Sobic.001G489600	  3e-47
  0-941:	BRADI1G73700	Sobic.001G489800	  2e-90
  0-942:	BRADI1G73710	Sobic.001G489900	 5e-172
  0-943:	BRADI1G73720	Sobic.001G490600	  9e-78
  0-944:	BRADI1G73730	Sobic.001G490700	      0
  0-945:	BRADI1G73740	Sobic.001G490900	      0
  0-946:	BRADI1G73770	Sobic.001G491000	 1e-152
  0-947:	BRADI1G73780	Sobic.001G491100	  1e-24
  0-948:	BRADI1G73790	Sobic.001G491300	      0
  0-949:	BRADI1G73796	Sobic.001G491400	      0
  0-950:	BRADI1G73802	Sobic.001G491500	      0
  0-951:	BRADI1G73810	Sobic.001G491700	      0
  0-952:	BRADI1G73817	Sobic.001G491800	 5e-115
  0-953:	BRADI1G73830	Sobic.001G491900	  2e-97
  0-954:	BRADI1G73840	Sobic.001G492000	  1e-15
  0-955:	BRADI1G73850	Sobic.001G492100	      0
  0-956:	BRADI1G73860	Sobic.001G492200	      0
  0-957:	BRADI1G73870	Sobic.001G492300	      0
  0-958:	BRADI1G73877	Sobic.001G492400	      0
  0-959:	BRADI1G73890	Sobic.001G492800	 1e-147
  0-960:	BRADI1G73900	Sobic.001G492900	      0
  0-961:	BRADI1G73910	Sobic.001G493100	  6e-69
  0-962:	BRADI1G73935	Sobic.001G493300	      0
  0-963:	BRADI1G73960	Sobic.001G493400	  2e-80
  0-964:	BRADI1G73970	Sobic.001G493500	 4e-136
  0-965:	BRADI1G73990	Sobic.001G493600	 2e-124
  0-966:	BRADI1G74000	Sobic.001G493700	      0
  0-967:	BRADI1G74030	Sobic.001G493800	  1e-61
  0-968:	BRADI1G74050	Sobic.001G493900	      0
  0-969:	BRADI1G74060	Sobic.001G494000	 1e-156
  0-970:	BRADI1G74070	Sobic.001G494100	      0
  0-971:	BRADI1G74087	Sobic.001G494200	      0
  0-972:	BRADI1G74120	Sobic.001G494300	      0
  0-973:	BRADI1G74130	Sobic.001G494400	  1e-99
  0-974:	BRADI1G74150	Sobic.001G494500	      0
  0-975:	BRADI1G74180	Sobic.001G495200	      0
  0-976:	BRADI1G74185	Sobic.001G495400	      0
  0-977:	BRADI1G74257	Sobic.001G495500	      0
  0-978:	BRADI1G74270	Sobic.001G495600	 2e-103
  0-979:	BRADI1G74277	Sobic.001G495800	  1e-66
  0-980:	BRADI1G74350	Sobic.001G496200	 1e-122
  0-981:	BRADI1G74360	Sobic.001G496300	 1e-138
  0-982:	BRADI1G74380	Sobic.001G496400	  6e-32
  0-983:	BRADI1G74400	Sobic.001G496500	  1e-59
  0-984:	BRADI1G74410	Sobic.001G496700	  3e-75
  0-985:	BRADI1G74420	Sobic.001G496800	      0
  0-986:	BRADI1G74437	Sobic.001G496900	      0
  0-987:	BRADI1G74450	Sobic.001G497000	      0
  0-988:	BRADI1G74460	Sobic.001G497100	  2e-09
  0-989:	BRADI1G74470	Sobic.001G497200	  7e-28
  0-990:	BRADI1G74480	Sobic.001G497300	      0
  0-991:	BRADI1G74490	Sobic.001G497500	  3e-37
  0-992:	BRADI1G74500	Sobic.001G497600	      0
  0-993:	BRADI1G74510	Sobic.001G497700	  4e-74
  0-994:	BRADI1G74520	Sobic.001G497800	  3e-33
  0-995:	BRADI1G74530	Sobic.001G497900	 8e-178
  0-996:	BRADI1G74540	Sobic.001G498000	      0
  0-997:	BRADI1G74547	Sobic.001G498100	      0
  0-998:	BRADI1G74560	Sobic.001G498200	      0
  0-999:	BRADI1G74570	Sobic.001G498300	 3e-150
  0-1000:	BRADI1G74580	Sobic.001G498400	      0
  0-1001:	BRADI1G74590	Sobic.001G498500	      0
  0-1002:	BRADI1G74597	Sobic.001G498600	      0
  0-1003:	BRADI1G74607	Sobic.001G498900	      0
  0-1004:	BRADI1G74630	Sobic.001G499000	 5e-152
  0-1005:	BRADI1G74640	Sobic.001G499100	      0
  0-1006:	BRADI1G74650	Sobic.001G499200	      0
  0-1007:	BRADI1G74680	Sobic.001G499300	 2e-137
  0-1008:	BRADI1G74700	Sobic.001G499500	 2e-114
  0-1009:	BRADI1G74710	Sobic.001G499800	  7e-94
  0-1010:	BRADI1G74760	Sobic.001G500000	      0
  0-1011:	BRADI1G74820	Sobic.001G500300	      0
  0-1012:	BRADI1G74827	Sobic.001G500400	      0
  0-1013:	BRADI1G74850	Sobic.001G500600	      0
  0-1014:	BRADI1G74860	Sobic.001G500700	 8e-129
  0-1015:	BRADI1G74870	Sobic.001G500800	      0
  0-1016:	BRADI1G74880	Sobic.001G500900	  7e-40
  0-1017:	BRADI1G74890	Sobic.001G501000	 4e-179
  0-1018:	BRADI1G74900	Sobic.001G501100	  4e-32
  0-1019:	BRADI1G74910	Sobic.001G501200	 2e-135
  0-1020:	BRADI1G74916	Sobic.001G501300	      0
  0-1021:	BRADI1G74940	Sobic.001G501400	      0
  0-1022:	BRADI1G74950	Sobic.001G501600	 3e-128
  0-1023:	BRADI1G74970	Sobic.001G501700	  6e-07
  0-1024:	BRADI1G74997	Sobic.001G501800	      0
  0-1025:	BRADI1G75010	Sobic.001G501900	      0
  0-1026:	BRADI1G75020	Sobic.001G502000	      0
  0-1027:	BRADI1G75040	Sobic.001G502300	  2e-32
  0-1028:	BRADI1G75050	Sobic.001G502400	  1e-71
  0-1029:	BRADI1G75080	Sobic.001G502600	      0
  0-1030:	BRADI1G75087	Sobic.001G502700	      0
  0-1031:	BRADI1G75100	Sobic.001G502900	  2e-63
  0-1032:	BRADI1G75110	Sobic.001G503000	  2e-62
  0-1033:	BRADI1G75127	Sobic.001G503200	 5e-120
  0-1034:	BRADI1G75140	Sobic.001G503300	      0
  0-1035:	BRADI1G75160	Sobic.001G503400	 1e-120
  0-1036:	BRADI1G75170	Sobic.001G503500	 7e-104
  0-1037:	BRADI1G75180	Sobic.001G503600	  8e-43
  0-1038:	BRADI1G75190	Sobic.001G503700	  4e-55
  0-1039:	BRADI1G75200	Sobic.001G503800	  5e-25
  0-1040:	BRADI1G75210	Sobic.001G503900	      0
  0-1041:	BRADI1G75220	Sobic.001G504000	      0
  0-1042:	BRADI1G75250	Sobic.001G504200	      0
  0-1043:	BRADI1G75262	Sobic.001G504400	 5e-122
  0-1044:	BRADI1G75270	Sobic.001G504900	      0
  0-1045:	BRADI1G75280	Sobic.001G505000	  3e-47
  0-1046:	BRADI1G75290	Sobic.001G505100	 7e-140
  0-1047:	BRADI1G75340	Sobic.001G505200	 1e-134
  0-1048:	BRADI1G75350	Sobic.001G505300	 2e-153
  0-1049:	BRADI1G75360	Sobic.001G505500	 9e-110
  0-1050:	BRADI1G75390	Sobic.001G505600	      0
  0-1051:	BRADI1G75400	Sobic.001G505700	      0
  0-1052:	BRADI1G75410	Sobic.001G506000	 9e-169
  0-1053:	BRADI1G75430	Sobic.001G506100	      0
  0-1054:	BRADI1G75450	Sobic.001G506300	      0
  0-1055:	BRADI1G75460	Sobic.001G507000	      0
  0-1056:	BRADI1G75470	Sobic.001G507200	      0
  0-1057:	BRADI1G75500	Sobic.001G507300	      0
  0-1058:	BRADI1G75507	Sobic.001G507400	 4e-126
  0-1059:	BRADI1G75520	Sobic.001G507500	      0
  0-1060:	BRADI1G75530	Sobic.001G507600	      0
  0-1061:	BRADI1G75550	Sobic.001G507800	      0
  0-1062:	BRADI1G75560	Sobic.001G507900	      0
  0-1063:	BRADI1G75570	Sobic.001G508000	      0
  0-1064:	BRADI1G75580	Sobic.001G508100	      0
  0-1065:	BRADI1G75590	Sobic.001G508200	      0
  0-1066:	BRADI1G75600	Sobic.001G508600	 4e-142
  0-1067:	BRADI1G75610	Sobic.001G508800	      0
  0-1068:	BRADI1G75620	Sobic.001G508900	 2e-110
  0-1069:	BRADI1G75640	Sobic.001G509100	  1e-29
  0-1070:	BRADI1G75670	Sobic.001G509300	  3e-86
  0-1071:	BRADI1G75700	Sobic.001G509800	  6e-86
  0-1072:	BRADI1G75707	Sobic.001G509900	  6e-25
  0-1073:	BRADI1G75760	Sobic.001G510500	 3e-151
  0-1074:	BRADI1G75770	Sobic.001G510600	  3e-38
  0-1075:	BRADI1G75780	Sobic.001G510700	      0
  0-1076:	BRADI1G75790	Sobic.001G510800	  9e-96
  0-1077:	BRADI1G75820	Sobic.001G511000	      0
  0-1078:	BRADI1G75830	Sobic.001G511100	      0
  0-1079:	BRADI1G75840	Sobic.001G511200	  6e-90
  0-1080:	BRADI1G75850	Sobic.001G511300	  6e-25
  0-1081:	BRADI1G75860	Sobic.001G511500	      0
  0-1082:	BRADI1G75870	Sobic.001G511900	      0
  0-1083:	BRADI1G75877	Sobic.001G512000	  6e-60
  0-1084:	BRADI1G75900	Sobic.001G512200	  9e-76
  0-1085:	BRADI1G75910	Sobic.001G512300	 1e-149
  0-1086:	BRADI1G75920	Sobic.001G512400	      0
  0-1087:	BRADI1G75930	Sobic.001G512500	 3e-103
  0-1088:	BRADI1G75940	Sobic.001G512600	      0
  0-1089:	BRADI1G75960	Sobic.001G512800	      0
  0-1090:	BRADI1G75970	Sobic.001G512900	 5e-120
  0-1091:	BRADI1G75980	Sobic.001G513000	      0
  0-1092:	BRADI1G75990	Sobic.001G513100	  8e-36
  0-1093:	BRADI1G76000	Sobic.001G513300	  4e-74
  0-1094:	BRADI1G76010	Sobic.001G513400	      0
  0-1095:	BRADI1G76020	Sobic.001G513600	      0
  0-1096:	BRADI1G76030	Sobic.001G513700	 1e-111
  0-1097:	BRADI1G76040	Sobic.001G513800	 5e-177
  0-1098:	BRADI1G76050	Sobic.001G514000	      0
  0-1099:	BRADI1G76060	Sobic.001G514100	 3e-152
  0-1100:	BRADI1G76100	Sobic.001G514500	  7e-30
  0-1101:	BRADI1G76110	Sobic.001G514700	      0
  0-1102:	BRADI1G76140	Sobic.001G514800	 2e-172
  0-1103:	BRADI1G76147	Sobic.001G514900	      0
  0-1104:	BRADI1G76177	Sobic.001G515500	 5e-101
  0-1105:	BRADI1G76190	Sobic.001G515600	      0
  0-1106:	BRADI1G76200	Sobic.001G515700	  1e-47
  0-1107:	BRADI1G76207	Sobic.001G515800	 5e-115
  0-1108:	BRADI1G76227	Sobic.001G516100	      0
  0-1109:	BRADI1G76250	Sobic.001G516200	  3e-30
  0-1110:	BRADI1G76260	Sobic.001G516500	 3e-144
  0-1111:	BRADI1G76280	Sobic.001G516600	      0
  0-1112:	BRADI1G76290	Sobic.001G516800	 2e-136
  0-1113:	BRADI1G76300	Sobic.001G516900	 5e-109
  0-1114:	BRADI1G76307	Sobic.001G517200	      0
  0-1115:	BRADI1G76314	Sobic.001G517500	      0
  0-1116:	BRADI1G76330	Sobic.001G517700	      0
  0-1117:	BRADI1G76340	Sobic.001G517800	      0
  0-1118:	BRADI1G76350	Sobic.001G517900	 3e-180
  0-1119:	BRADI1G76370	Sobic.001G518100	      0
  0-1120:	BRADI1G76380	Sobic.001G518200	  1e-97
  0-1121:	BRADI1G76387	Sobic.001G518300	      0
  0-1122:	BRADI1G76400	Sobic.001G518400	      0
  0-1123:	BRADI1G76407	Sobic.001G518500	 7e-160
  0-1124:	BRADI1G76420	Sobic.001G518700	  3e-15
  0-1125:	BRADI1G76430	Sobic.001G518800	      0
  0-1126:	BRADI1G76440	Sobic.001G518900	  8e-39
  0-1127:	BRADI1G76450	Sobic.001G519000	  1e-60
  0-1128:	BRADI1G76460	Sobic.001G519700	 2e-165
  0-1129:	BRADI1G76470	Sobic.001G519800	      0
  0-1130:	BRADI1G76480	Sobic.001G519900	      0
  0-1131:	BRADI1G76490	Sobic.001G520000	 1e-172
  0-1132:	BRADI1G76500	Sobic.001G520100	      0
  0-1133:	BRADI1G76510	Sobic.001G520200	 3e-103
  0-1134:	BRADI1G76520	Sobic.001G520300	      0
  0-1135:	BRADI1G76530	Sobic.001G520400	  4e-27
  0-1136:	BRADI1G76550	Sobic.001G520800	 2e-132
  0-1137:	BRADI1G76560	Sobic.001G520900	      0
  0-1138:	BRADI1G76590	Sobic.001G521100	      0
  0-1139:	BRADI1G76600	Sobic.001G521200	  5e-29
  0-1140:	BRADI1G76610	Sobic.001G521300	  6e-34
  0-1141:	BRADI1G76617	Sobic.001G521500	      0
  0-1142:	BRADI1G76640	Sobic.001G522100	      0
  0-1143:	BRADI1G76650	Sobic.001G522200	  6e-93
  0-1144:	BRADI1G76660	Sobic.001G522300	      0
  0-1145:	BRADI1G76677	Sobic.001G522400	      0
  0-1146:	BRADI1G76690	Sobic.001G522500	  5e-94
  0-1147:	BRADI1G76730	Sobic.001G522700	  7e-19
  0-1148:	BRADI1G76740	Sobic.001G522900	  4e-49
  0-1149:	BRADI1G76760	Sobic.001G523200	      0
  0-1150:	BRADI1G76770	Sobic.001G523300	  4e-32
  0-1151:	BRADI1G76780	Sobic.001G523500	  4e-23
  0-1152:	BRADI1G76786	Sobic.001G523600	 3e-142
  0-1153:	BRADI1G76792	Sobic.001G523700	      0
  0-1154:	BRADI1G76800	Sobic.001G523800	      0
  0-1155:	BRADI1G76810	Sobic.001G523900	  1e-14
  0-1156:	BRADI1G76830	Sobic.001G524000	      0
  0-1157:	BRADI1G76835	Sobic.001G524100	  5e-52
  0-1158:	BRADI1G76840	Sobic.001G524200	      0
  0-1159:	BRADI1G76850	Sobic.001G524300	      0
  0-1160:	BRADI1G76860	Sobic.001G524400	      0
  0-1161:	BRADI1G76870	Sobic.001G524700	 4e-122
  0-1162:	BRADI1G76880	Sobic.001G524900	 2e-140
  0-1163:	BRADI1G76890	Sobic.001G525000	      0
  0-1164:	BRADI1G76910	Sobic.001G525400	      0
  0-1165:	BRADI1G76927	Sobic.001G525600	      0
  0-1166:	BRADI1G76940	Sobic.001G525900	 7e-136
  0-1167:	BRADI1G76950	Sobic.001G526000	  5e-56
  0-1168:	BRADI1G76960	Sobic.001G526100	 2e-124
  0-1169:	BRADI1G76990	Sobic.001G526300	      0
  0-1170:	BRADI1G77000	Sobic.001G526400	 9e-108
  0-1171:	BRADI1G77010	Sobic.001G526600	 2e-114
  0-1172:	BRADI1G77020	Sobic.001G526700	  2e-27
  0-1173:	BRADI1G77040	Sobic.001G526900	      0
  0-1174:	BRADI1G77047	Sobic.001G527000	 4e-101
  0-1175:	BRADI1G77060	Sobic.001G527100	  1e-96
  0-1176:	BRADI1G77070	Sobic.001G527500	  3e-71
  0-1177:	BRADI1G77080	Sobic.001G527700	      0
  0-1178:	BRADI1G77087	Sobic.001G527800	      0
  0-1179:	BRADI1G77100	Sobic.001G527900	  8e-65
  0-1180:	BRADI1G77130	Sobic.001G528100	 6e-120
  0-1181:	BRADI1G77150	Sobic.001G528200	  3e-74
  0-1182:	BRADI1G77170	Sobic.001G528300	  2e-87
  0-1183:	BRADI1G77177	Sobic.001G528600	      0
  0-1184:	BRADI1G77200	Sobic.001G528800	      0
  0-1185:	BRADI1G77210	Sobic.001G528900	 4e-178
  0-1186:	BRADI1G77217	Sobic.001G529200	      0
  0-1187:	BRADI1G77230	Sobic.001G529400	  2e-48
  0-1188:	BRADI1G77240	Sobic.001G529500	 9e-178
  0-1189:	BRADI1G77247	Sobic.001G529600	      0
  0-1190:	BRADI1G77260	Sobic.001G529700	      0
  0-1191:	BRADI1G77265	Sobic.001G529800	      0
  0-1192:	BRADI1G77270	Sobic.001G529900	 1e-131
  0-1193:	BRADI1G77280	Sobic.001G530000	 3e-174
  0-1194:	BRADI1G77290	Sobic.001G530100	      0
  0-1195:	BRADI1G77300	Sobic.001G530300	      0
  0-1196:	BRADI1G77320	Sobic.001G530500	      0
  0-1197:	BRADI1G77325	Sobic.001G530600	      0
  0-1198:	BRADI1G77330	Sobic.001G530700	      0
  0-1199:	BRADI1G77350	Sobic.001G531200	      0
  0-1200:	BRADI1G77360	Sobic.001G531300	  4e-83
  0-1201:	BRADI1G77370	Sobic.001G531400	      0
  0-1202:	BRADI1G77380	Sobic.001G531500	 2e-156
  0-1203:	BRADI1G77390	Sobic.001G531700	 7e-152
  0-1204:	BRADI1G77400	Sobic.001G531800	 3e-178
  0-1205:	BRADI1G77410	Sobic.001G531900	 2e-123
  0-1206:	BRADI1G77430	Sobic.001G532000	 4e-138
  0-1207:	BRADI1G77440	Sobic.001G532100	      0
  0-1208:	BRADI1G77450	Sobic.001G532200	 1e-145
  0-1209:	BRADI1G77460	Sobic.001G532300	      0
  0-1210:	BRADI1G77470	Sobic.001G532400	 1e-143
  0-1211:	BRADI1G77510	Sobic.001G532700	      0
  0-1212:	BRADI1G77520	Sobic.001G532800	 7e-105
  0-1213:	BRADI1G77530	Sobic.001G532900	      0
  0-1214:	BRADI1G77547	Sobic.001G533100	      0
  0-1215:	BRADI1G77560	Sobic.001G533200	  5e-52
  0-1216:	BRADI1G77570	Sobic.001G533300	  2e-74
  0-1217:	BRADI1G77580	Sobic.001G533400	      0
  0-1218:	BRADI1G77680	Sobic.001G533900	  1e-07
  0-1219:	BRADI1G77750	Sobic.001G534600	      0
  0-1220:	BRADI1G77760	Sobic.001G534700	      0
  0-1221:	BRADI1G77770	Sobic.001G534800	      0
  0-1222:	BRADI1G77780	Sobic.001G535100	      0
  0-1223:	BRADI1G77800	Sobic.001G535200	  5e-20
  0-1224:	BRADI1G77840	Sobic.001G535400	  3e-45
  0-1225:	BRADI1G77850	Sobic.001G535500	      0
  0-1226:	BRADI1G77867	Sobic.001G535700	 3e-154
  0-1227:	BRADI1G77920	Sobic.001G536100	 7e-146
  0-1228:	BRADI1G77940	Sobic.001G536600	  1e-36
  0-1229:	BRADI1G77950	Sobic.001G536700	      0
  0-1230:	BRADI1G77957	Sobic.001G537200	  2e-79
  0-1231:	BRADI1G77990	Sobic.001G538000	 6e-142
  0-1232:	BRADI1G77997	Sobic.001G538100	      0
  0-1233:	BRADI1G78020	Sobic.001G538600	  4e-78
  0-1234:	BRADI1G78027	Sobic.001G538700	      0
  0-1235:	BRADI1G78040	Sobic.001G538800	      0
  0-1236:	BRADI1G78090	Sobic.001G539000	      0
  0-1237:	BRADI1G78100	Sobic.001G539200	      0
  0-1238:	BRADI1G78110	Sobic.001G539500	 5e-179
  0-1239:	BRADI1G78120	Sobic.001G539600	 1e-113
  0-1240:	BRADI1G78130	Sobic.001G540100	      0
  0-1241:	BRADI1G78150	Sobic.001G540200	  4e-71
  0-1242:	BRADI1G78160	Sobic.001G540300	      0
  0-1243:	BRADI1G78180	Sobic.001G540600	 4e-156
  0-1244:	BRADI1G78190	Sobic.001G540700	      0
  0-1245:	BRADI1G78200	Sobic.001G540800	  5e-44
  0-1246:	BRADI1G78210	Sobic.001G540900	      0
  0-1247:	BRADI1G78220	Sobic.001G541100	      0
  0-1248:	BRADI1G78230	Sobic.001G541200	      0
  0-1249:	BRADI1G78240	Sobic.001G541300	  1e-36
  0-1250:	BRADI1G78280	Sobic.001G541600	      0
  0-1251:	BRADI1G78290	Sobic.001G541700	 2e-121
  0-1252:	BRADI1G78320	Sobic.001G541800	      0
  0-1253:	BRADI1G78330	Sobic.001G541900	      0
  0-1254:	BRADI1G78340	Sobic.001G542100	 2e-147
  0-1255:	BRADI1G78370	Sobic.001G542300	      0
  0-1256:	BRADI1G78450	Sobic.001G542900	 5e-159
  0-1257:	BRADI1G78560	Sobic.001G543700	      0
  0-1258:	BRADI1G78570	Sobic.001G543800	 3e-112
  0-1259:	BRADI1G78577	Sobic.001G543900	      0
  0-1260:	BRADI1G78630	Sobic.001G544100	 2e-150
  0-1261:	BRADI1G78690	Sobic.001G544500	 2e-105
  0-1262:	BRADI1G78697	Sobic.001G544600	      0
## Alignment 1: score=44845.0 e_value=0 N=923 BdChr1&SbChr1 plus
  1-  0:	BRADI1G00450	Sobic.001G000200	      0
  1-  1:	BRADI1G00460	Sobic.001G000400	      0
  1-  2:	BRADI1G00470	Sobic.001G000700	 2e-103
  1-  3:	BRADI1G00480	Sobic.001G000800	      0
  1-  4:	BRADI1G00490	Sobic.001G001000	  1e-44
  1-  5:	BRADI1G00530	Sobic.001G001300	      0
  1-  6:	BRADI1G00560	Sobic.001G001400	      0
  1-  7:	BRADI1G00567	Sobic.001G001900	      0
  1-  8:	BRADI1G00580	Sobic.001G002000	      0
  1-  9:	BRADI1G00607	Sobic.001G002200	      0
  1- 10:	BRADI1G00670	Sobic.001G002500	  1e-29
  1- 11:	BRADI1G00677	Sobic.001G002600	 3e-135
  1- 12:	BRADI1G00690	Sobic.001G002700	 2e-143
  1- 13:	BRADI1G00710	Sobic.001G002800	      0
  1- 14:	BRADI1G00720	Sobic.001G003000	 1e-151
  1- 15:	BRADI1G00730	Sobic.001G003100	      0
  1- 16:	BRADI1G00750	Sobic.001G003200	      0
  1- 17:	BRADI1G00760	Sobic.001G003300	      0
  1- 18:	BRADI1G00770	Sobic.001G003400	  8e-46
  1- 19:	BRADI1G00790	Sobic.001G003600	 2e-137
  1- 20:	BRADI1G00830	Sobic.001G003900	  1e-63
  1- 21:	BRADI1G00840	Sobic.001G004000	 1e-167
  1- 22:	BRADI1G00847	Sobic.001G004100	      0
  1- 23:	BRADI1G00860	Sobic.001G004200	      0
  1- 24:	BRADI1G00880	Sobic.001G004300	  1e-12
  1- 25:	BRADI1G00887	Sobic.001G004400	      0
  1- 26:	BRADI1G00900	Sobic.001G004500	  5e-45
  1- 27:	BRADI1G00910	Sobic.001G004700	  8e-46
  1- 28:	BRADI1G00920	Sobic.001G004800	 2e-114
  1- 29:	BRADI1G00940	Sobic.001G005200	 3e-147
  1- 30:	BRADI1G00950	Sobic.001G005300	 2e-178
  1- 31:	BRADI1G00980	Sobic.001G005500	  3e-89
  1- 32:	BRADI1G00990	Sobic.001G005600	      0
  1- 33:	BRADI1G01000	Sobic.001G005700	  2e-42
  1- 34:	BRADI1G01007	Sobic.001G005800	      0
  1- 35:	BRADI1G01014	Sobic.001G005900	 1e-100
  1- 36:	BRADI1G01021	Sobic.001G006000	      0
  1- 37:	BRADI1G01030	Sobic.001G006300	  3e-14
  1- 38:	BRADI1G01047	Sobic.001G006400	 3e-111
  1- 39:	BRADI1G01060	Sobic.001G006600	  3e-06
  1- 40:	BRADI1G01120	Sobic.001G007300	  4e-22
  1- 41:	BRADI1G01140	Sobic.001G008500	      0
  1- 42:	BRADI1G01190	Sobic.001G008600	      0
  1- 43:	BRADI1G01300	Sobic.001G009200	  4e-43
  1- 44:	BRADI1G01365	Sobic.001G009400	  3e-33
  1- 45:	BRADI1G01420	Sobic.001G009600	      0
  1- 46:	BRADI1G01460	Sobic.001G009900	 1e-165
  1- 47:	BRADI1G01470	Sobic.001G010000	      0
  1- 48:	BRADI1G01480	Sobic.001G010100	 1e-129
  1- 49:	BRADI1G01487	Sobic.001G010300	      0
  1- 50:	BRADI1G01500	Sobic.001G010400	  2e-79
  1- 51:	BRADI1G01520	Sobic.001G010500	  1e-66
  1- 52:	BRADI1G01530	Sobic.001G010600	 4e-147
  1- 53:	BRADI1G01560	Sobic.001G010700	      0
  1- 54:	BRADI1G01570	Sobic.001G010900	  2e-71
  1- 55:	BRADI1G01580	Sobic.001G011000	      0
  1- 56:	BRADI1G01590	Sobic.001G011100	  4e-22
  1- 57:	BRADI1G01600	Sobic.001G011200	  2e-84
  1- 58:	BRADI1G01620	Sobic.001G011300	  3e-86
  1- 59:	BRADI1G01630	Sobic.001G011400	 4e-121
  1- 60:	BRADI1G01640	Sobic.001G011700	  3e-10
  1- 61:	BRADI1G01740	Sobic.001G012900	      0
  1- 62:	BRADI1G01805	Sobic.001G013800	  1e-71
  1- 63:	BRADI1G01810	Sobic.001G013900	      0
  1- 64:	BRADI1G01820	Sobic.001G014000	  7e-26
  1- 65:	BRADI1G01830	Sobic.001G014100	      0
  1- 66:	BRADI1G01840	Sobic.001G014200	      0
  1- 67:	BRADI1G01847	Sobic.001G014900	      0
  1- 68:	BRADI1G01860	Sobic.001G015000	  3e-06
  1- 69:	BRADI1G01870	Sobic.001G015100	      0
  1- 70:	BRADI1G01880	Sobic.001G015200	      0
  1- 71:	BRADI1G01890	Sobic.001G015300	  2e-39
  1- 72:	BRADI1G01900	Sobic.001G015500	      0
  1- 73:	BRADI1G01910	Sobic.001G015600	  2e-06
  1- 74:	BRADI1G01920	Sobic.001G015700	 7e-158
  1- 75:	BRADI1G01930	Sobic.001G015800	      0
  1- 76:	BRADI1G01942	Sobic.001G016000	  2e-80
  1- 77:	BRADI1G01970	Sobic.001G016100	      0
  1- 78:	BRADI1G01990	Sobic.001G016600	      0
  1- 79:	BRADI1G02000	Sobic.001G016700	      0
  1- 80:	BRADI1G02010	Sobic.001G016800	      0
  1- 81:	BRADI1G02020	Sobic.001G016900	 3e-171
  1- 82:	BRADI1G02030	Sobic.001G017000	  4e-72
  1- 83:	BRADI1G02080	Sobic.001G017300	 2e-135
  1- 84:	BRADI1G02100	Sobic.001G017400	  2e-95
  1- 85:	BRADI1G02107	Sobic.001G017500	 1e-145
  1- 86:	BRADI1G02117	Sobic.001G017800	      0
  1- 87:	BRADI1G02130	Sobic.001G017900	  2e-27
  1- 88:	BRADI1G02150	Sobic.001G018000	      0
  1- 89:	BRADI1G02160	Sobic.001G018100	      0
  1- 90:	BRADI1G02170	Sobic.001G018200	 2e-162
  1- 91:	BRADI1G02220	Sobic.001G018500	  4e-34
  1- 92:	BRADI1G02260	Sobic.001G019200	      0
  1- 93:	BRADI1G02270	Sobic.001G019300	      0
  1- 94:	BRADI1G02280	Sobic.001G019400	      0
  1- 95:	BRADI1G02300	Sobic.001G019500	  5e-09
  1- 96:	BRADI1G02370	Sobic.001G019700	      0
  1- 97:	BRADI1G02380	Sobic.001G019800	      0
  1- 98:	BRADI1G02390	Sobic.001G019900	 2e-101
  1- 99:	BRADI1G02400	Sobic.001G020100	  1e-93
  1-100:	BRADI1G02410	Sobic.001G020200	  7e-91
  1-101:	BRADI1G02430	Sobic.001G020300	  1e-38
  1-102:	BRADI1G02440	Sobic.001G020500	      0
  1-103:	BRADI1G02450	Sobic.001G020600	      0
  1-104:	BRADI1G02460	Sobic.001G020700	 2e-104
  1-105:	BRADI1G02490	Sobic.001G021000	      0
  1-106:	BRADI1G02510	Sobic.001G021500	      0
  1-107:	BRADI1G02517	Sobic.001G021800	  1e-95
  1-108:	BRADI1G02530	Sobic.001G021900	      0
  1-109:	BRADI1G02540	Sobic.001G022100	  4e-31
  1-110:	BRADI1G02560	Sobic.001G022200	  4e-22
  1-111:	BRADI1G02570	Sobic.001G022600	  1e-48
  1-112:	BRADI1G02575	Sobic.001G022700	      0
  1-113:	BRADI1G02580	Sobic.001G022800	      0
  1-114:	BRADI1G02590	Sobic.001G022900	  2e-95
  1-115:	BRADI1G02597	Sobic.001G023000	  3e-23
  1-116:	BRADI1G02630	Sobic.001G023200	      0
  1-117:	BRADI1G02680	Sobic.001G023400	      0
  1-118:	BRADI1G02910	Sobic.001G025900	      0
  1-119:	BRADI1G03160	Sobic.001G028500	 1e-148
  1-120:	BRADI1G03250	Sobic.001G029200	      0
  1-121:	BRADI1G03260	Sobic.001G029300	      0
  1-122:	BRADI1G03270	Sobic.001G029400	 1e-123
  1-123:	BRADI1G03340	Sobic.001G029600	  4e-07
  1-124:	BRADI1G03367	Sobic.001G029900	  1e-83
  1-125:	BRADI1G03380	Sobic.001G030000	      0
  1-126:	BRADI1G03390	Sobic.001G030100	 1e-178
  1-127:	BRADI1G03400	Sobic.001G030200	 1e-145
  1-128:	BRADI1G03410	Sobic.001G030300	  6e-53
  1-129:	BRADI1G03420	Sobic.001G030400	      0
  1-130:	BRADI1G03440	Sobic.001G031200	 7e-141
  1-131:	BRADI1G03450	Sobic.001G031300	      0
  1-132:	BRADI1G03460	Sobic.001G031400	  7e-32
  1-133:	BRADI1G03470	Sobic.001G031600	      0
  1-134:	BRADI1G03480	Sobic.001G031700	      0
  1-135:	BRADI1G03490	Sobic.001G031900	 6e-155
  1-136:	BRADI1G03500	Sobic.001G032000	      0
  1-137:	BRADI1G03510	Sobic.001G032100	  1e-33
  1-138:	BRADI1G03530	Sobic.001G032200	      0
  1-139:	BRADI1G03537	Sobic.001G032300	 2e-167
  1-140:	BRADI1G03570	Sobic.001G032500	      0
  1-141:	BRADI1G03580	Sobic.001G032700	  6e-73
  1-142:	BRADI1G03590	Sobic.001G032800	      0
  1-143:	BRADI1G03600	Sobic.001G033000	 3e-125
  1-144:	BRADI1G03610	Sobic.001G033100	 3e-176
  1-145:	BRADI1G03620	Sobic.001G033200	      0
  1-146:	BRADI1G03640	Sobic.001G033300	 4e-157
  1-147:	BRADI1G03650	Sobic.001G033400	      0
  1-148:	BRADI1G03660	Sobic.001G033500	      0
  1-149:	BRADI1G03670	Sobic.001G033600	      0
  1-150:	BRADI1G03690	Sobic.001G034100	      0
  1-151:	BRADI1G03700	Sobic.001G034200	  1e-45
  1-152:	BRADI1G03710	Sobic.001G034300	  8e-53
  1-153:	BRADI1G03720	Sobic.001G034400	  1e-42
  1-154:	BRADI1G03730	Sobic.001G034500	      0
  1-155:	BRADI1G03737	Sobic.001G034600	 5e-125
  1-156:	BRADI1G03750	Sobic.001G034700	  1e-72
  1-157:	BRADI1G03770	Sobic.001G035000	  1e-32
  1-158:	BRADI1G03800	Sobic.001G035200	      0
  1-159:	BRADI1G03820	Sobic.001G035400	 2e-109
  1-160:	BRADI1G03827	Sobic.001G035500	 1e-138
  1-161:	BRADI1G03840	Sobic.001G035600	  3e-90
  1-162:	BRADI1G03850	Sobic.001G035800	  5e-64
  1-163:	BRADI1G03860	Sobic.001G036300	      0
  1-164:	BRADI1G03867	Sobic.001G036700	  5e-65
  1-165:	BRADI1G03880	Sobic.001G036800	 6e-151
  1-166:	BRADI1G03900	Sobic.001G037000	 8e-123
  1-167:	BRADI1G03910	Sobic.001G037800	 2e-129
  1-168:	BRADI1G03920	Sobic.001G038000	      0
  1-169:	BRADI1G03930	Sobic.001G038100	  1e-88
  1-170:	BRADI1G03940	Sobic.001G038200	      0
  1-171:	BRADI1G03980	Sobic.001G038500	 1e-143
  1-172:	BRADI1G04000	Sobic.001G038800	      0
  1-173:	BRADI1G04010	Sobic.001G038900	 1e-105
  1-174:	BRADI1G04030	Sobic.001G039100	 1e-134
  1-175:	BRADI1G04040	Sobic.001G039200	  1e-06
  1-176:	BRADI1G04060	Sobic.001G039300	      0
  1-177:	BRADI1G04070	Sobic.001G039400	  4e-41
  1-178:	BRADI1G04080	Sobic.001G039500	      0
  1-179:	BRADI1G04090	Sobic.001G039600	 1e-124
  1-180:	BRADI1G04097	Sobic.001G039700	      0
  1-181:	BRADI1G04110	Sobic.001G039800	  5e-13
  1-182:	BRADI1G04120	Sobic.001G039900	 8e-171
  1-183:	BRADI1G04130	Sobic.001G040000	  8e-88
  1-184:	BRADI1G04140	Sobic.001G040100	      0
  1-185:	BRADI1G04150	Sobic.001G040200	 4e-148
  1-186:	BRADI1G04170	Sobic.001G040400	  6e-17
  1-187:	BRADI1G04180	Sobic.001G040500	  2e-98
  1-188:	BRADI1G04210	Sobic.001G040600	      0
  1-189:	BRADI1G04220	Sobic.001G040800	 1e-133
  1-190:	BRADI1G04232	Sobic.001G041000	  2e-34
  1-191:	BRADI1G04240	Sobic.001G041100	  7e-72
  1-192:	BRADI1G04250	Sobic.001G041200	 7e-124
  1-193:	BRADI1G04260	Sobic.001G041300	 7e-119
  1-194:	BRADI1G04270	Sobic.001G041400	 7e-166
  1-195:	BRADI1G04280	Sobic.001G041500	  1e-61
  1-196:	BRADI1G04292	Sobic.001G041700	      0
  1-197:	BRADI1G04300	Sobic.001G041800	      0
  1-198:	BRADI1G04310	Sobic.001G041900	      0
  1-199:	BRADI1G04320	Sobic.001G042000	 1e-149
  1-200:	BRADI1G04330	Sobic.001G042200	      0
  1-201:	BRADI1G04370	Sobic.001G044700	  3e-61
  1-202:	BRADI1G04440	Sobic.001G045000	      0
  1-203:	BRADI1G04597	Sobic.001G045700	      0
  1-204:	BRADI1G04620	Sobic.001G046000	  9e-96
  1-205:	BRADI1G04660	Sobic.001G046100	 8e-145
  1-206:	BRADI1G04670	Sobic.001G046400	      0
  1-207:	BRADI1G04690	Sobic.001G046800	  2e-64
  1-208:	BRADI1G04700	Sobic.001G046900	 7e-101
  1-209:	BRADI1G04710	Sobic.001G047000	  6e-96
  1-210:	BRADI1G04720	Sobic.001G047200	      0
  1-211:	BRADI1G04730	Sobic.001G047700	  3e-28
  1-212:	BRADI1G04740	Sobic.001G047800	  6e-71
  1-213:	BRADI1G04760	Sobic.001G047900	      0
  1-214:	BRADI1G04780	Sobic.001G048000	  9e-58
  1-215:	BRADI1G04790	Sobic.001G048100	 2e-151
  1-216:	BRADI1G04800	Sobic.001G048200	 6e-134
  1-217:	BRADI1G04810	Sobic.001G048400	      0
  1-218:	BRADI1G04830	Sobic.001G049200	      0
  1-219:	BRADI1G04840	Sobic.001G049300	      0
  1-220:	BRADI1G04850	Sobic.001G049400	      0
  1-221:	BRADI1G04860	Sobic.001G049500	      0
  1-222:	BRADI1G04870	Sobic.001G049600	      0
  1-223:	BRADI1G04880	Sobic.001G049700	      0
  1-224:	BRADI1G04907	Sobic.001G050100	 8e-108
  1-225:	BRADI1G04917	Sobic.001G050200	      0
  1-226:	BRADI1G04930	Sobic.001G050300	  1e-62
  1-227:	BRADI1G04940	Sobic.001G050400	  3e-71
  1-228:	BRADI1G04957	Sobic.001G050500	      0
  1-229:	BRADI1G04980	Sobic.001G050600	      0
  1-230:	BRADI1G05000	Sobic.001G050900	      0
  1-231:	BRADI1G05010	Sobic.001G051000	  5e-17
  1-232:	BRADI1G05030	Sobic.001G051200	 8e-129
  1-233:	BRADI1G05037	Sobic.001G051300	  7e-96
  1-234:	BRADI1G05060	Sobic.001G051400	      0
  1-235:	BRADI1G05070	Sobic.001G051700	      0
  1-236:	BRADI1G05090	Sobic.001G052200	      0
  1-237:	BRADI1G05100	Sobic.001G052300	 2e-134
  1-238:	BRADI1G05110	Sobic.001G052400	      0
  1-239:	BRADI1G05116	Sobic.001G052600	      0
  1-240:	BRADI1G05122	Sobic.001G052700	      0
  1-241:	BRADI1G05130	Sobic.001G052800	      0
  1-242:	BRADI1G05140	Sobic.001G052900	  6e-25
  1-243:	BRADI1G05156	Sobic.001G053000	 4e-106
  1-244:	BRADI1G05162	Sobic.001G053400	      0
  1-245:	BRADI1G05170	Sobic.001G053800	      0
  1-246:	BRADI1G05180	Sobic.001G053900	      0
  1-247:	BRADI1G05190	Sobic.001G054000	      0
  1-248:	BRADI1G05240	Sobic.001G054100	      0
  1-249:	BRADI1G05260	Sobic.001G054200	 8e-124
  1-250:	BRADI1G05270	Sobic.001G054300	  2e-09
  1-251:	BRADI1G05310	Sobic.001G054600	 9e-142
  1-252:	BRADI1G05320	Sobic.001G054700	 1e-109
  1-253:	BRADI1G05330	Sobic.001G054800	  1e-23
  1-254:	BRADI1G05340	Sobic.001G054900	  1e-90
  1-255:	BRADI1G05350	Sobic.001G055400	  4e-13
  1-256:	BRADI1G05370	Sobic.001G055600	  2e-19
  1-257:	BRADI1G05380	Sobic.001G055700	      0
  1-258:	BRADI1G05390	Sobic.001G055900	 2e-165
  1-259:	BRADI1G05410	Sobic.001G056100	  3e-55
  1-260:	BRADI1G05420	Sobic.001G056200	  4e-96
  1-261:	BRADI1G05430	Sobic.001G056300	  5e-93
  1-262:	BRADI1G05450	Sobic.001G056400	 9e-140
  1-263:	BRADI1G05480	Sobic.001G056700	 3e-154
  1-264:	BRADI1G05490	Sobic.001G056800	      0
  1-265:	BRADI1G05500	Sobic.001G057100	 2e-151
  1-266:	BRADI1G05510	Sobic.001G057300	      0
  1-267:	BRADI1G05520	Sobic.001G057400	  5e-57
  1-268:	BRADI1G05530	Sobic.001G057500	  3e-11
  1-269:	BRADI1G05540	Sobic.001G057600	 6e-129
  1-270:	BRADI1G05550	Sobic.001G057700	      0
  1-271:	BRADI1G05560	Sobic.001G057800	 6e-140
  1-272:	BRADI1G05580	Sobic.001G058100	 4e-109
  1-273:	BRADI1G05590	Sobic.001G058200	      0
  1-274:	BRADI1G05600	Sobic.001G058300	      0
  1-275:	BRADI1G05620	Sobic.001G058500	  1e-36
  1-276:	BRADI1G05630	Sobic.001G058600	      0
  1-277:	BRADI1G05660	Sobic.001G058700	      0
  1-278:	BRADI1G05670	Sobic.001G058900	  1e-94
  1-279:	BRADI1G05680	Sobic.001G059100	      0
  1-280:	BRADI1G05810	Sobic.001G059200	      0
  1-281:	BRADI1G05817	Sobic.001G059300	  4e-71
  1-282:	BRADI1G05830	Sobic.001G059500	  1e-42
  1-283:	BRADI1G05910	Sobic.001G059800	 2e-117
  1-284:	BRADI1G05920	Sobic.001G059900	      0
  1-285:	BRADI1G05930	Sobic.001G060100	      0
  1-286:	BRADI1G05960	Sobic.001G060400	  5e-60
  1-287:	BRADI1G05970	Sobic.001G060500	      0
  1-288:	BRADI1G06010	Sobic.001G060900	  2e-19
  1-289:	BRADI1G06080	Sobic.001G061600	      0
  1-290:	BRADI1G06130	Sobic.001G062100	  2e-20
  1-291:	BRADI1G06150	Sobic.001G062200	  2e-31
  1-292:	BRADI1G06160	Sobic.001G062300	      0
  1-293:	BRADI1G06230	Sobic.001G062900	      0
  1-294:	BRADI1G06240	Sobic.001G063000	 2e-134
  1-295:	BRADI1G06250	Sobic.001G063100	  1e-93
  1-296:	BRADI1G06260	Sobic.001G063200	  7e-15
  1-297:	BRADI1G06270	Sobic.001G063300	      0
  1-298:	BRADI1G06290	Sobic.001G063500	      0
  1-299:	BRADI1G06310	Sobic.001G063700	 6e-171
  1-300:	BRADI1G06320	Sobic.001G063800	  2e-57
  1-301:	BRADI1G06330	Sobic.001G063900	  7e-52
  1-302:	BRADI1G06340	Sobic.001G064500	      0
  1-303:	BRADI1G06350	Sobic.001G064600	 2e-128
  1-304:	BRADI1G06360	Sobic.001G064800	 2e-122
  1-305:	BRADI1G06372	Sobic.001G064900	 2e-155
  1-306:	BRADI1G06380	Sobic.001G065000	      0
  1-307:	BRADI1G06387	Sobic.001G065100	      0
  1-308:	BRADI1G06400	Sobic.001G065200	      0
  1-309:	BRADI1G06410	Sobic.001G065300	 5e-109
  1-310:	BRADI1G06420	Sobic.001G065500	  5e-28
  1-311:	BRADI1G06430	Sobic.001G065600	      0
  1-312:	BRADI1G06440	Sobic.001G065700	  4e-48
  1-313:	BRADI1G06450	Sobic.001G065800	  1e-91
  1-314:	BRADI1G06460	Sobic.001G066100	  3e-31
  1-315:	BRADI1G06470	Sobic.001G066300	      0
  1-316:	BRADI1G06480	Sobic.001G066400	  4e-08
  1-317:	BRADI1G06490	Sobic.001G066600	 2e-153
  1-318:	BRADI1G06510	Sobic.001G066700	  6e-78
  1-319:	BRADI1G06530	Sobic.001G067000	 2e-139
  1-320:	BRADI1G06540	Sobic.001G067100	      0
  1-321:	BRADI1G06570	Sobic.001G067200	      0
  1-322:	BRADI1G06590	Sobic.001G067400	 1e-136
  1-323:	BRADI1G06610	Sobic.001G067500	 7e-128
  1-324:	BRADI1G06620	Sobic.001G067700	      0
  1-325:	BRADI1G06630	Sobic.001G067900	 1e-114
  1-326:	BRADI1G06670	Sobic.001G068300	 2e-135
  1-327:	BRADI1G06680	Sobic.001G068500	  8e-15
  1-328:	BRADI1G06700	Sobic.001G068700	 1e-150
  1-329:	BRADI1G06710	Sobic.001G068800	  7e-14
  1-330:	BRADI1G06750	Sobic.001G069000	 6e-128
  1-331:	BRADI1G06760	Sobic.001G069200	  5e-25
  1-332:	BRADI1G06766	Sobic.001G069300	      0
  1-333:	BRADI1G06772	Sobic.001G069500	      0
  1-334:	BRADI1G06780	Sobic.001G069600	 3e-174
  1-335:	BRADI1G06790	Sobic.001G069700	 4e-155
  1-336:	BRADI1G06800	Sobic.001G069800	      0
  1-337:	BRADI1G06810	Sobic.001G069900	      0
  1-338:	BRADI1G06820	Sobic.001G070000	 3e-100
  1-339:	BRADI1G06840	Sobic.001G070300	  5e-58
  1-340:	BRADI1G06890	Sobic.001G070500	 1e-118
  1-341:	BRADI1G06907	Sobic.001G070600	      0
  1-342:	BRADI1G06917	Sobic.001G070700	 4e-157
  1-343:	BRADI1G06930	Sobic.001G070800	  7e-59
  1-344:	BRADI1G06960	Sobic.001G070900	 7e-110
  1-345:	BRADI1G06970	Sobic.001G071000	 8e-127
  1-346:	BRADI1G06980	Sobic.001G071100	  2e-53
  1-347:	BRADI1G06990	Sobic.001G071300	 4e-109
  1-348:	BRADI1G07010	Sobic.001G071700	      0
  1-349:	BRADI1G07020	Sobic.001G072000	      0
  1-350:	BRADI1G07027	Sobic.001G072100	  3e-44
  1-351:	BRADI1G07060	Sobic.001G072600	      0
  1-352:	BRADI1G07070	Sobic.001G072700	 3e-170
  1-353:	BRADI1G07080	Sobic.001G072800	  7e-74
  1-354:	BRADI1G07090	Sobic.001G072900	      0
  1-355:	BRADI1G07100	Sobic.001G073100	      0
  1-356:	BRADI1G07110	Sobic.001G073200	      0
  1-357:	BRADI1G07120	Sobic.001G073300	      0
  1-358:	BRADI1G07132	Sobic.001G073400	  7e-79
  1-359:	BRADI1G07140	Sobic.001G073500	      0
  1-360:	BRADI1G07150	Sobic.001G073600	 6e-124
  1-361:	BRADI1G07160	Sobic.001G073700	      0
  1-362:	BRADI1G07170	Sobic.001G073900	      0
  1-363:	BRADI1G07180	Sobic.001G074000	      0
  1-364:	BRADI1G07190	Sobic.001G074100	      0
  1-365:	BRADI1G07200	Sobic.001G074200	      0
  1-366:	BRADI1G07210	Sobic.001G074300	  3e-34
  1-367:	BRADI1G07220	Sobic.001G074400	      0
  1-368:	BRADI1G07230	Sobic.001G074700	  9e-40
  1-369:	BRADI1G07237	Sobic.001G074800	      0
  1-370:	BRADI1G07247	Sobic.001G075100	  1e-50
  1-371:	BRADI1G07260	Sobic.001G075300	 5e-158
  1-372:	BRADI1G07270	Sobic.001G075400	 1e-157
  1-373:	BRADI1G07277	Sobic.001G075600	      0
  1-374:	BRADI1G07290	Sobic.001G075700	 4e-174
  1-375:	BRADI1G07300	Sobic.001G075800	  2e-29
  1-376:	BRADI1G07310	Sobic.001G075900	  2e-14
  1-377:	BRADI1G07320	Sobic.001G076000	 3e-153
  1-378:	BRADI1G07330	Sobic.001G076100	  9e-38
  1-379:	BRADI1G07340	Sobic.001G076200	      0
  1-380:	BRADI1G07350	Sobic.001G076300	  2e-62
  1-381:	BRADI1G07360	Sobic.001G076400	      0
  1-382:	BRADI1G07370	Sobic.001G076500	  1e-87
  1-383:	BRADI1G07380	Sobic.001G076600	      0
  1-384:	BRADI1G07390	Sobic.001G076700	      0
  1-385:	BRADI1G07420	Sobic.001G076800	  1e-24
  1-386:	BRADI1G07430	Sobic.001G076900	  1e-57
  1-387:	BRADI1G07440	Sobic.001G077000	  2e-73
  1-388:	BRADI1G07450	Sobic.001G077100	  2e-86
  1-389:	BRADI1G07457	Sobic.001G077200	      0
  1-390:	BRADI1G07470	Sobic.001G077300	 3e-125
  1-391:	BRADI1G07480	Sobic.001G077400	      0
  1-392:	BRADI1G07490	Sobic.001G077500	 1e-174
  1-393:	BRADI1G07495	Sobic.001G077600	  3e-09
  1-394:	BRADI1G07500	Sobic.001G077700	  2e-08
  1-395:	BRADI1G07510	Sobic.001G077800	  2e-56
  1-396:	BRADI1G07520	Sobic.001G077900	 2e-162
  1-397:	BRADI1G07530	Sobic.001G078000	  5e-36
  1-398:	BRADI1G07540	Sobic.001G078100	      0
  1-399:	BRADI1G07550	Sobic.001G078200	  9e-99
  1-400:	BRADI1G07570	Sobic.001G078400	 2e-119
  1-401:	BRADI1G07577	Sobic.001G078500	 2e-160
  1-402:	BRADI1G07590	Sobic.001G078600	      0
  1-403:	BRADI1G07600	Sobic.001G078700	  2e-43
  1-404:	BRADI1G07630	Sobic.001G078900	  4e-62
  1-405:	BRADI1G07640	Sobic.001G079100	 6e-116
  1-406:	BRADI1G07660	Sobic.001G079500	  4e-50
  1-407:	BRADI1G07737	Sobic.001G079600	 6e-105
  1-408:	BRADI1G07750	Sobic.001G079700	      0
  1-409:	BRADI1G07755	Sobic.001G079800	  1e-81
  1-410:	BRADI1G07760	Sobic.001G079900	      0
  1-411:	BRADI1G07770	Sobic.001G080100	  3e-16
  1-412:	BRADI1G07780	Sobic.001G080200	 2e-174
  1-413:	BRADI1G07797	Sobic.001G080600	  2e-27
  1-414:	BRADI1G07810	Sobic.001G080700	      0
  1-415:	BRADI1G07820	Sobic.001G080800	 4e-143
  1-416:	BRADI1G07830	Sobic.001G080900	      0
  1-417:	BRADI1G07840	Sobic.001G081100	      0
  1-418:	BRADI1G07850	Sobic.001G081300	      0
  1-419:	BRADI1G07860	Sobic.001G081400	      0
  1-420:	BRADI1G07870	Sobic.001G081600	      0
  1-421:	BRADI1G07880	Sobic.001G081700	  1e-43
  1-422:	BRADI1G07890	Sobic.001G081800	  1e-35
  1-423:	BRADI1G07910	Sobic.001G081900	      0
  1-424:	BRADI1G07920	Sobic.001G082100	 7e-173
  1-425:	BRADI1G07930	Sobic.001G082200	      0
  1-426:	BRADI1G07936	Sobic.001G082600	  1e-39
  1-427:	BRADI1G07942	Sobic.001G082700	      0
  1-428:	BRADI1G07950	Sobic.001G082800	      0
  1-429:	BRADI1G07960	Sobic.001G082900	      0
  1-430:	BRADI1G07970	Sobic.001G083000	  2e-78
  1-431:	BRADI1G07980	Sobic.001G083100	      0
  1-432:	BRADI1G07987	Sobic.001G083300	 7e-149
  1-433:	BRADI1G08000	Sobic.001G083400	      0
  1-434:	BRADI1G08030	Sobic.001G083500	  7e-55
  1-435:	BRADI1G08040	Sobic.001G083600	 5e-123
  1-436:	BRADI1G08060	Sobic.001G083800	      0
  1-437:	BRADI1G08070	Sobic.001G083900	      0
  1-438:	BRADI1G08106	Sobic.001G084000	  1e-57
  1-439:	BRADI1G08120	Sobic.001G084100	      0
  1-440:	BRADI1G08140	Sobic.001G084200	 4e-166
  1-441:	BRADI1G08200	Sobic.001G084900	  5e-52
  1-442:	BRADI1G08210	Sobic.001G085000	 2e-141
  1-443:	BRADI1G08217	Sobic.001G085100	 1e-175
  1-444:	BRADI1G08230	Sobic.001G085200	  3e-54
  1-445:	BRADI1G08240	Sobic.001G085300	      0
  1-446:	BRADI1G08260	Sobic.001G085400	 2e-126
  1-447:	BRADI1G08270	Sobic.001G085500	 3e-133
  1-448:	BRADI1G08280	Sobic.001G085600	      0
  1-449:	BRADI1G08287	Sobic.001G085700	      0
  1-450:	BRADI1G08294	Sobic.001G085800	      0
  1-451:	BRADI1G08301	Sobic.001G085900	      0
  1-452:	BRADI1G08310	Sobic.001G086000	      0
  1-453:	BRADI1G08320	Sobic.001G086300	  1e-69
  1-454:	BRADI1G08326	Sobic.001G086400	 2e-135
  1-455:	BRADI1G08350	Sobic.001G086600	  2e-90
  1-456:	BRADI1G08357	Sobic.001G086800	 8e-126
  1-457:	BRADI1G08380	Sobic.001G086900	      0
  1-458:	BRADI1G08390	Sobic.001G087000	      0
  1-459:	BRADI1G08400	Sobic.001G087100	      0
  1-460:	BRADI1G08410	Sobic.001G087400	  2e-18
  1-461:	BRADI1G08420	Sobic.001G087700	      0
  1-462:	BRADI1G08430	Sobic.001G087800	      0
  1-463:	BRADI1G08440	Sobic.001G087900	  8e-74
  1-464:	BRADI1G08460	Sobic.001G088000	 4e-121
  1-465:	BRADI1G08470	Sobic.001G088100	      0
  1-466:	BRADI1G08480	Sobic.001G088200	      0
  1-467:	BRADI1G08500	Sobic.001G088400	      0
  1-468:	BRADI1G08510	Sobic.001G088500	      0
  1-469:	BRADI1G08517	Sobic.001G088600	  2e-55
  1-470:	BRADI1G08530	Sobic.001G088800	 2e-111
  1-471:	BRADI1G08540	Sobic.001G088900	      0
  1-472:	BRADI1G08550	Sobic.001G089000	      0
  1-473:	BRADI1G08587	Sobic.001G089400	      0
  1-474:	BRADI1G08597	Sobic.001G089500	 3e-168
  1-475:	BRADI1G08607	Sobic.001G089600	      0
  1-476:	BRADI1G08620	Sobic.001G089800	      0
  1-477:	BRADI1G08627	Sobic.001G090000	  6e-50
  1-478:	BRADI1G08660	Sobic.001G090100	      0
  1-479:	BRADI1G08680	Sobic.001G090200	 2e-138
  1-480:	BRADI1G08690	Sobic.001G090400	 2e-157
  1-481:	BRADI1G08710	Sobic.001G090600	      0
  1-482:	BRADI1G08720	Sobic.001G090700	  5e-61
  1-483:	BRADI1G08727	Sobic.001G090800	      0
  1-484:	BRADI1G08740	Sobic.001G090900	  2e-34
  1-485:	BRADI1G08760	Sobic.001G091300	 1e-180
  1-486:	BRADI1G08770	Sobic.001G091400	  7e-18
  1-487:	BRADI1G08790	Sobic.001G091500	 1e-138
  1-488:	BRADI1G08800	Sobic.001G091600	  3e-24
  1-489:	BRADI1G08810	Sobic.001G091900	      0
  1-490:	BRADI1G08820	Sobic.001G092000	  9e-43
  1-491:	BRADI1G08830	Sobic.001G092100	      0
  1-492:	BRADI1G08840	Sobic.001G092300	      0
  1-493:	BRADI1G08870	Sobic.001G092600	 7e-158
  1-494:	BRADI1G08880	Sobic.001G093000	 2e-180
  1-495:	BRADI1G08890	Sobic.001G093200	  6e-93
  1-496:	BRADI1G08900	Sobic.001G093300	 3e-134
  1-497:	BRADI1G08907	Sobic.001G093500	 1e-132
  1-498:	BRADI1G08917	Sobic.001G093800	      0
  1-499:	BRADI1G08930	Sobic.001G093900	 2e-154
  1-500:	BRADI1G08970	Sobic.001G094000	  2e-65
  1-501:	BRADI1G09030	Sobic.001G094300	      0
  1-502:	BRADI1G09040	Sobic.001G094400	  6e-96
  1-503:	BRADI1G09060	Sobic.001G094500	  7e-81
  1-504:	BRADI1G09080	Sobic.001G094600	      0
  1-505:	BRADI1G09090	Sobic.001G094800	  2e-74
  1-506:	BRADI1G09100	Sobic.001G094900	      0
  1-507:	BRADI1G09120	Sobic.001G095000	      0
  1-508:	BRADI1G09130	Sobic.001G095100	  1e-51
  1-509:	BRADI1G09140	Sobic.001G095200	 4e-116
  1-510:	BRADI1G09150	Sobic.001G095300	 3e-111
  1-511:	BRADI1G09170	Sobic.001G095500	 3e-155
  1-512:	BRADI1G09177	Sobic.001G095700	  2e-79
  1-513:	BRADI1G09187	Sobic.001G095800	 6e-150
  1-514:	BRADI1G09200	Sobic.001G096000	      0
  1-515:	BRADI1G09210	Sobic.001G096300	      0
  1-516:	BRADI1G09220	Sobic.001G096400	  2e-23
  1-517:	BRADI1G09230	Sobic.001G096700	  5e-35
  1-518:	BRADI1G09240	Sobic.001G096800	  2e-98
  1-519:	BRADI1G09280	Sobic.001G096900	  5e-37
  1-520:	BRADI1G09300	Sobic.001G097100	      0
  1-521:	BRADI1G09310	Sobic.001G097200	      0
  1-522:	BRADI1G09320	Sobic.001G097400	      0
  1-523:	BRADI1G09327	Sobic.001G097500	      0
  1-524:	BRADI1G09340	Sobic.001G097900	      0
  1-525:	BRADI1G09350	Sobic.001G098000	      0
  1-526:	BRADI1G09370	Sobic.001G098100	      0
  1-527:	BRADI1G09380	Sobic.001G098200	 1e-108
  1-528:	BRADI1G09390	Sobic.001G098400	      0
  1-529:	BRADI1G09400	Sobic.001G098500	 2e-121
  1-530:	BRADI1G09410	Sobic.001G098600	  1e-78
  1-531:	BRADI1G09420	Sobic.001G098700	 3e-120
  1-532:	BRADI1G09430	Sobic.001G098800	  3e-62
  1-533:	BRADI1G09440	Sobic.001G098900	 4e-158
  1-534:	BRADI1G09450	Sobic.001G099000	 5e-164
  1-535:	BRADI1G09460	Sobic.001G099100	      0
  1-536:	BRADI1G09470	Sobic.001G099200	      0
  1-537:	BRADI1G09480	Sobic.001G099300	      0
  1-538:	BRADI1G09500	Sobic.001G099700	      0
  1-539:	BRADI1G09507	Sobic.001G099800	  2e-73
  1-540:	BRADI1G09530	Sobic.001G099900	      0
  1-541:	BRADI1G09537	Sobic.001G100000	      0
  1-542:	BRADI1G09550	Sobic.001G100100	 1e-118
  1-543:	BRADI1G09577	Sobic.001G100400	  1e-64
  1-544:	BRADI1G09600	Sobic.001G100700	  4e-22
  1-545:	BRADI1G09680	Sobic.001G101500	      0
  1-546:	BRADI1G09710	Sobic.001G102400	  1e-14
  1-547:	BRADI1G09720	Sobic.001G102600	 2e-159
  1-548:	BRADI1G09750	Sobic.001G102700	      0
  1-549:	BRADI1G09760	Sobic.001G102800	  6e-27
  1-550:	BRADI1G09770	Sobic.001G103000	      0
  1-551:	BRADI1G09810	Sobic.001G103300	      0
  1-552:	BRADI1G09830	Sobic.001G103700	  4e-30
  1-553:	BRADI1G09840	Sobic.001G103800	      0
  1-554:	BRADI1G09847	Sobic.001G104000	 1e-158
  1-555:	BRADI1G09860	Sobic.001G104100	      0
  1-556:	BRADI1G09870	Sobic.001G104300	 6e-148
  1-557:	BRADI1G09890	Sobic.001G104400	  8e-21
  1-558:	BRADI1G09900	Sobic.001G104500	      0
  1-559:	BRADI1G09910	Sobic.001G104600	 9e-116
  1-560:	BRADI1G09940	Sobic.001G104800	 2e-127
  1-561:	BRADI1G09950	Sobic.001G104900	      0
  1-562:	BRADI1G09960	Sobic.001G105000	 4e-180
  1-563:	BRADI1G09970	Sobic.001G105200	      0
  1-564:	BRADI1G09980	Sobic.001G105300	 1e-105
  1-565:	BRADI1G09990	Sobic.001G105400	      0
  1-566:	BRADI1G10000	Sobic.001G105500	 7e-114
  1-567:	BRADI1G10007	Sobic.001G105700	      0
  1-568:	BRADI1G10017	Sobic.001G105800	 1e-166
  1-569:	BRADI1G10030	Sobic.001G105900	      0
  1-570:	BRADI1G10040	Sobic.001G106100	  3e-94
  1-571:	BRADI1G10060	Sobic.001G106300	  2e-42
  1-572:	BRADI1G10070	Sobic.001G106400	      0
  1-573:	BRADI1G10080	Sobic.001G106500	  3e-23
  1-574:	BRADI1G10110	Sobic.001G106600	      0
  1-575:	BRADI1G10120	Sobic.001G106700	 1e-129
  1-576:	BRADI1G10130	Sobic.001G106800	      0
  1-577:	BRADI1G10140	Sobic.001G106900	 2e-153
  1-578:	BRADI1G10150	Sobic.001G107100	      0
  1-579:	BRADI1G10170	Sobic.001G107400	 1e-152
  1-580:	BRADI1G10190	Sobic.001G107600	      0
  1-581:	BRADI1G10200	Sobic.001G107800	  4e-13
  1-582:	BRADI1G10210	Sobic.001G107900	      0
  1-583:	BRADI1G10230	Sobic.001G108000	  1e-42
  1-584:	BRADI1G10250	Sobic.001G108200	  6e-37
  1-585:	BRADI1G10260	Sobic.001G108400	      0
  1-586:	BRADI1G10270	Sobic.001G108500	 3e-176
  1-587:	BRADI1G10290	Sobic.001G108800	  2e-15
  1-588:	BRADI1G10300	Sobic.001G108900	      0
  1-589:	BRADI1G10310	Sobic.001G109000	  6e-53
  1-590:	BRADI1G10330	Sobic.001G109100	      0
  1-591:	BRADI1G10340	Sobic.001G109300	      0
  1-592:	BRADI1G10347	Sobic.001G109400	      0
  1-593:	BRADI1G10360	Sobic.001G109700	      0
  1-594:	BRADI1G10370	Sobic.001G109800	      0
  1-595:	BRADI1G10380	Sobic.001G109900	 2e-123
  1-596:	BRADI1G10390	Sobic.001G110000	  2e-68
  1-597:	BRADI1G10410	Sobic.001G110100	  1e-79
  1-598:	BRADI1G10420	Sobic.001G110300	  1e-87
  1-599:	BRADI1G10440	Sobic.001G110500	      0
  1-600:	BRADI1G10447	Sobic.001G110600	      0
  1-601:	BRADI1G10470	Sobic.001G110900	 2e-113
  1-602:	BRADI1G10480	Sobic.001G111000	      0
  1-603:	BRADI1G10490	Sobic.001G111100	      0
  1-604:	BRADI1G10500	Sobic.001G111300	      0
  1-605:	BRADI1G10510	Sobic.001G111400	      0
  1-606:	BRADI1G10530	Sobic.001G111600	      0
  1-607:	BRADI1G10540	Sobic.001G111700	 2e-161
  1-608:	BRADI1G10550	Sobic.001G111800	      0
  1-609:	BRADI1G10560	Sobic.001G112100	      0
  1-610:	BRADI1G10580	Sobic.001G112200	  2e-36
  1-611:	BRADI1G10590	Sobic.001G112400	 3e-135
  1-612:	BRADI1G10610	Sobic.001G112500	  4e-69
  1-613:	BRADI1G10630	Sobic.001G112600	      0
  1-614:	BRADI1G10640	Sobic.001G112900	      0
  1-615:	BRADI1G10660	Sobic.001G113200	      0
  1-616:	BRADI1G10670	Sobic.001G113700	 1e-113
  1-617:	BRADI1G10680	Sobic.001G113900	      0
  1-618:	BRADI1G10697	Sobic.001G114000	      0
  1-619:	BRADI1G10710	Sobic.001G114200	      0
  1-620:	BRADI1G10720	Sobic.001G114500	 3e-179
  1-621:	BRADI1G10760	Sobic.001G115300	      0
  1-622:	BRADI1G10970	Sobic.001G115400	  8e-23
  1-623:	BRADI1G11210	Sobic.001G116800	  2e-66
  1-624:	BRADI1G11340	Sobic.001G117200	  1e-17
  1-625:	BRADI1G11350	Sobic.001G117500	  9e-19
  1-626:	BRADI1G11397	Sobic.001G119600	  1e-61
  1-627:	BRADI1G11525	Sobic.001G122100	  2e-14
  1-628:	BRADI1G11530	Sobic.001G124100	      0
  1-629:	BRADI1G11540	Sobic.001G124200	      0
  1-630:	BRADI1G11550	Sobic.001G124300	 9e-114
  1-631:	BRADI1G11557	Sobic.001G124400	  2e-24
  1-632:	BRADI1G11580	Sobic.001G124500	  1e-62
  1-633:	BRADI1G11590	Sobic.001G124600	  2e-16
  1-634:	BRADI1G11600	Sobic.001G124700	      0
  1-635:	BRADI1G11610	Sobic.001G124800	  1e-66
  1-636:	BRADI1G11620	Sobic.001G125000	 4e-150
  1-637:	BRADI1G11630	Sobic.001G125100	 1e-155
  1-638:	BRADI1G11640	Sobic.001G125200	      0
  1-639:	BRADI1G11650	Sobic.001G125300	      0
  1-640:	BRADI1G11670	Sobic.001G125700	      0
  1-641:	BRADI1G11687	Sobic.001G126100	 2e-130
  1-642:	BRADI1G11700	Sobic.001G126200	 1e-116
  1-643:	BRADI1G11720	Sobic.001G126300	      0
  1-644:	BRADI1G11730	Sobic.001G126600	      0
  1-645:	BRADI1G11740	Sobic.001G126800	      0
  1-646:	BRADI1G11750	Sobic.001G126900	  4e-28
  1-647:	BRADI1G11760	Sobic.001G127200	      0
  1-648:	BRADI1G11770	Sobic.001G127400	  8e-81
  1-649:	BRADI1G11780	Sobic.001G127500	      0
  1-650:	BRADI1G11790	Sobic.001G127700	 5e-109
  1-651:	BRADI1G11800	Sobic.001G127800	 2e-109
  1-652:	BRADI1G11810	Sobic.001G128100	  4e-94
  1-653:	BRADI1G11817	Sobic.001G128300	      0
  1-654:	BRADI1G11830	Sobic.001G128400	 4e-136
  1-655:	BRADI1G11837	Sobic.001G128600	 6e-135
  1-656:	BRADI1G11850	Sobic.001G128900	      0
  1-657:	BRADI1G11860	Sobic.001G129200	  3e-81
  1-658:	BRADI1G11882	Sobic.001G129300	  1e-70
  1-659:	BRADI1G11890	Sobic.001G129400	  2e-30
  1-660:	BRADI1G11910	Sobic.001G129600	      0
  1-661:	BRADI1G11920	Sobic.001G129700	 2e-124
  1-662:	BRADI1G11940	Sobic.001G129900	      0
  1-663:	BRADI1G11950	Sobic.001G130000	  2e-79
  1-664:	BRADI1G11960	Sobic.001G130100	  7e-85
  1-665:	BRADI1G11980	Sobic.001G130200	      0
  1-666:	BRADI1G12000	Sobic.001G130600	      0
  1-667:	BRADI1G12010	Sobic.001G130700	      0
  1-668:	BRADI1G12030	Sobic.001G131000	  3e-85
  1-669:	BRADI1G12040	Sobic.001G131100	      0
  1-670:	BRADI1G12067	Sobic.001G131300	      0
  1-671:	BRADI1G12080	Sobic.001G131400	  1e-81
  1-672:	BRADI1G12100	Sobic.001G131600	  3e-54
  1-673:	BRADI1G12110	Sobic.001G131700	 5e-155
  1-674:	BRADI1G12117	Sobic.001G132400	      0
  1-675:	BRADI1G12140	Sobic.001G132600	      0
  1-676:	BRADI1G12150	Sobic.001G132800	      0
  1-677:	BRADI1G12157	Sobic.001G132900	 2e-110
  1-678:	BRADI1G12170	Sobic.001G133000	  4e-44
  1-679:	BRADI1G12190	Sobic.001G133900	      0
  1-680:	BRADI1G12200	Sobic.001G134100	      0
  1-681:	BRADI1G12210	Sobic.001G134200	  4e-55
  1-682:	BRADI1G12217	Sobic.001G134300	      0
  1-683:	BRADI1G12230	Sobic.001G134400	  5e-40
  1-684:	BRADI1G12240	Sobic.001G134500	 1e-150
  1-685:	BRADI1G12250	Sobic.001G134600	 2e-165
  1-686:	BRADI1G12260	Sobic.001G134700	  4e-78
  1-687:	BRADI1G12280	Sobic.001G134800	 4e-103
  1-688:	BRADI1G12290	Sobic.001G134900	      0
  1-689:	BRADI1G12300	Sobic.001G135100	      0
  1-690:	BRADI1G12320	Sobic.001G135300	      0
  1-691:	BRADI1G12330	Sobic.001G135400	 3e-120
  1-692:	BRADI1G12340	Sobic.001G135500	      0
  1-693:	BRADI1G12350	Sobic.001G135600	      0
  1-694:	BRADI1G12370	Sobic.001G135900	 1e-172
  1-695:	BRADI1G12430	Sobic.001G136000	      0
  1-696:	BRADI1G12440	Sobic.001G136300	      0
  1-697:	BRADI1G12450	Sobic.001G136500	  8e-36
  1-698:	BRADI1G12470	Sobic.001G136600	      0
  1-699:	BRADI1G12480	Sobic.001G136900	  7e-94
  1-700:	BRADI1G12490	Sobic.001G137000	      0
  1-701:	BRADI1G12510	Sobic.001G137100	      0
  1-702:	BRADI1G12530	Sobic.001G137400	 1e-119
  1-703:	BRADI1G12550	Sobic.001G138000	      0
  1-704:	BRADI1G12560	Sobic.001G138200	      0
  1-705:	BRADI1G12570	Sobic.001G138300	 4e-105
  1-706:	BRADI1G12580	Sobic.001G138600	  3e-08
  1-707:	BRADI1G12590	Sobic.001G138800	  1e-11
  1-708:	BRADI1G12600	Sobic.001G138900	  2e-54
  1-709:	BRADI1G12630	Sobic.001G139300	  2e-70
  1-710:	BRADI1G12640	Sobic.001G139700	  2e-07
  1-711:	BRADI1G12650	Sobic.001G139800	 6e-157
  1-712:	BRADI1G12660	Sobic.001G139900	      0
  1-713:	BRADI1G12670	Sobic.001G140000	      0
  1-714:	BRADI1G12677	Sobic.001G140200	  8e-95
  1-715:	BRADI1G12710	Sobic.001G140300	      0
  1-716:	BRADI1G12720	Sobic.001G140400	  6e-37
  1-717:	BRADI1G12740	Sobic.001G140600	  8e-62
  1-718:	BRADI1G12750	Sobic.001G140700	      0
  1-719:	BRADI1G12760	Sobic.001G140800	  7e-43
  1-720:	BRADI1G12787	Sobic.001G141300	  2e-41
  1-721:	BRADI1G12830	Sobic.001G142000	  5e-97
  1-722:	BRADI1G12860	Sobic.001G142800	 1e-178
  1-723:	BRADI1G12870	Sobic.001G143000	      0
  1-724:	BRADI1G12880	Sobic.001G143200	      0
  1-725:	BRADI1G12890	Sobic.001G143300	 3e-136
  1-726:	BRADI1G12900	Sobic.001G143400	  3e-80
  1-727:	BRADI1G12910	Sobic.001G143500	      0
  1-728:	BRADI1G12920	Sobic.001G143600	      0
  1-729:	BRADI1G12940	Sobic.001G143900	  2e-82
  1-730:	BRADI1G12950	Sobic.001G144100	  8e-68
  1-731:	BRADI1G12960	Sobic.001G144200	 6e-122
  1-732:	BRADI1G12970	Sobic.001G144300	  6e-34
  1-733:	BRADI1G12980	Sobic.001G144600	      0
  1-734:	BRADI1G12990	Sobic.001G144700	  5e-28
  1-735:	BRADI1G13040	Sobic.001G144900	 4e-100
  1-736:	BRADI1G13047	Sobic.001G145200	      0
  1-737:	BRADI1G13060	Sobic.001G145600	  6e-50
  1-738:	BRADI1G13080	Sobic.001G145900	  1e-07
  1-739:	BRADI1G13090	Sobic.001G146000	      0
  1-740:	BRADI1G13097	Sobic.001G146100	  2e-13
  1-741:	BRADI1G13127	Sobic.001G146200	  3e-12
  1-742:	BRADI1G13140	Sobic.001G146400	  1e-08
  1-743:	BRADI1G13150	Sobic.001G146800	      0
  1-744:	BRADI1G13160	Sobic.001G146900	 7e-178
  1-745:	BRADI1G13170	Sobic.001G147100	  3e-73
  1-746:	BRADI1G13180	Sobic.001G147200	      0
  1-747:	BRADI1G13190	Sobic.001G147300	  5e-71
  1-748:	BRADI1G13200	Sobic.001G147400	  4e-61
  1-749:	BRADI1G13207	Sobic.001G148000	  4e-33
  1-750:	BRADI1G13220	Sobic.001G148100	 8e-124
  1-751:	BRADI1G13226	Sobic.001G148200	 2e-130
  1-752:	BRADI1G13232	Sobic.001G148300	      0
  1-753:	BRADI1G13240	Sobic.001G148400	 9e-111
  1-754:	BRADI1G13250	Sobic.001G148500	  2e-67
  1-755:	BRADI1G13280	Sobic.001G148600	  4e-14
  1-756:	BRADI1G13290	Sobic.001G148900	      0
  1-757:	BRADI1G13310	Sobic.001G149000	      0
  1-758:	BRADI1G13320	Sobic.001G149400	      0
  1-759:	BRADI1G13340	Sobic.001G149600	  5e-73
  1-760:	BRADI1G13350	Sobic.001G149700	 5e-130
  1-761:	BRADI1G13400	Sobic.001G149800	  1e-37
  1-762:	BRADI1G13416	Sobic.001G150600	      0
  1-763:	BRADI1G13430	Sobic.001G150800	      0
  1-764:	BRADI1G13440	Sobic.001G151000	      0
  1-765:	BRADI1G13450	Sobic.001G151100	      0
  1-766:	BRADI1G13460	Sobic.001G151200	      0
  1-767:	BRADI1G13470	Sobic.001G151500	      0
  1-768:	BRADI1G13480	Sobic.001G151600	      0
  1-769:	BRADI1G13490	Sobic.001G151700	  3e-57
  1-770:	BRADI1G13500	Sobic.001G151800	      0
  1-771:	BRADI1G13510	Sobic.001G151900	  3e-81
  1-772:	BRADI1G13520	Sobic.001G152000	      0
  1-773:	BRADI1G13530	Sobic.001G152100	      0
  1-774:	BRADI1G13560	Sobic.001G152800	  4e-11
  1-775:	BRADI1G13570	Sobic.001G152900	  6e-49
  1-776:	BRADI1G13580	Sobic.001G153200	      0
  1-777:	BRADI1G13590	Sobic.001G153300	 9e-180
  1-778:	BRADI1G13610	Sobic.001G153500	 7e-114
  1-779:	BRADI1G13620	Sobic.001G153700	  2e-19
  1-780:	BRADI1G13635	Sobic.001G154000	  2e-41
  1-781:	BRADI1G13640	Sobic.001G154100	      0
  1-782:	BRADI1G13650	Sobic.001G154200	 4e-152
  1-783:	BRADI1G13660	Sobic.001G154300	      0
  1-784:	BRADI1G13670	Sobic.001G154400	 6e-123
  1-785:	BRADI1G13680	Sobic.001G154500	  9e-92
  1-786:	BRADI1G13700	Sobic.001G154600	  2e-32
  1-787:	BRADI1G13710	Sobic.001G154900	      0
  1-788:	BRADI1G13720	Sobic.001G155000	      0
  1-789:	BRADI1G13740	Sobic.001G155100	      0
  1-790:	BRADI1G13750	Sobic.001G155200	      0
  1-791:	BRADI1G13760	Sobic.001G155300	      0
  1-792:	BRADI1G13770	Sobic.001G155400	      0
  1-793:	BRADI1G13777	Sobic.001G155500	      0
  1-794:	BRADI1G13787	Sobic.001G155600	 2e-103
  1-795:	BRADI1G13800	Sobic.001G155900	  9e-09
  1-796:	BRADI1G13807	Sobic.001G156000	 1e-105
  1-797:	BRADI1G13827	Sobic.001G156100	      0
  1-798:	BRADI1G13860	Sobic.001G156500	 4e-146
  1-799:	BRADI1G13880	Sobic.001G156900	  7e-93
  1-800:	BRADI1G13890	Sobic.001G157100	      0
  1-801:	BRADI1G13900	Sobic.001G157200	      0
  1-802:	BRADI1G13910	Sobic.001G157400	      0
  1-803:	BRADI1G13920	Sobic.001G157500	  2e-62
  1-804:	BRADI1G13930	Sobic.001G157600	      0
  1-805:	BRADI1G13940	Sobic.001G157700	 5e-101
  1-806:	BRADI1G13950	Sobic.001G158300	 8e-112
  1-807:	BRADI1G13960	Sobic.001G158400	      0
  1-808:	BRADI1G13970	Sobic.001G158500	  2e-83
  1-809:	BRADI1G13980	Sobic.001G158900	  2e-58
  1-810:	BRADI1G13990	Sobic.001G159300	  4e-87
  1-811:	BRADI1G14000	Sobic.001G159400	      0
  1-812:	BRADI1G14030	Sobic.001G159600	      0
  1-813:	BRADI1G14050	Sobic.001G159900	      0
  1-814:	BRADI1G14090	Sobic.001G160100	 2e-131
  1-815:	BRADI1G14110	Sobic.001G160200	 1e-161
  1-816:	BRADI1G14140	Sobic.001G161000	  2e-30
  1-817:	BRADI1G14160	Sobic.001G161100	      0
  1-818:	BRADI1G14200	Sobic.001G161200	      0
  1-819:	BRADI1G14210	Sobic.001G161300	  2e-45
  1-820:	BRADI1G14220	Sobic.001G161400	 6e-142
  1-821:	BRADI1G14230	Sobic.001G161500	  2e-60
  1-822:	BRADI1G14250	Sobic.001G161800	      0
  1-823:	BRADI1G14270	Sobic.001G161900	      0
  1-824:	BRADI1G14290	Sobic.001G162000	  1e-68
  1-825:	BRADI1G14300	Sobic.001G162100	 1e-170
  1-826:	BRADI1G14307	Sobic.001G162200	      0
  1-827:	BRADI1G14320	Sobic.001G162300	      0
  1-828:	BRADI1G14350	Sobic.001G162400	      0
  1-829:	BRADI1G14360	Sobic.001G162500	      0
  1-830:	BRADI1G14370	Sobic.001G162700	      0
  1-831:	BRADI1G14380	Sobic.001G162800	  9e-30
  1-832:	BRADI1G14390	Sobic.001G162900	 8e-119
  1-833:	BRADI1G14450	Sobic.001G163400	      0
  1-834:	BRADI1G14460	Sobic.001G163600	  7e-87
  1-835:	BRADI1G14467	Sobic.001G163800	 3e-139
  1-836:	BRADI1G14480	Sobic.001G164500	  3e-57
  1-837:	BRADI1G14490	Sobic.001G164800	  1e-24
  1-838:	BRADI1G14570	Sobic.001G166200	  3e-30
  1-839:	BRADI1G14580	Sobic.001G166300	 1e-134
  1-840:	BRADI1G14590	Sobic.001G166600	      0
  1-841:	BRADI1G14600	Sobic.001G166700	 9e-103
  1-842:	BRADI1G14605	Sobic.001G166800	  8e-47
  1-843:	BRADI1G14620	Sobic.001G167000	      0
  1-844:	BRADI1G14630	Sobic.001G167100	      0
  1-845:	BRADI1G14660	Sobic.001G167200	      0
  1-846:	BRADI1G14670	Sobic.001G167500	 2e-138
  1-847:	BRADI1G14677	Sobic.001G167600	  3e-59
  1-848:	BRADI1G14690	Sobic.001G167800	  1e-86
  1-849:	BRADI1G14700	Sobic.001G167900	      0
  1-850:	BRADI1G14720	Sobic.001G168400	      0
  1-851:	BRADI1G14730	Sobic.001G168500	 2e-168
  1-852:	BRADI1G14770	Sobic.001G168800	      0
  1-853:	BRADI1G14780	Sobic.001G169200	  1e-91
  1-854:	BRADI1G14810	Sobic.001G169700	  5e-38
  1-855:	BRADI1G14820	Sobic.001G169800	 5e-150
  1-856:	BRADI1G14830	Sobic.001G169900	      0
  1-857:	BRADI1G14840	Sobic.001G170000	      0
  1-858:	BRADI1G14850	Sobic.001G170500	      0
  1-859:	BRADI1G14860	Sobic.001G170700	      0
  1-860:	BRADI1G14877	Sobic.001G170800	      0
  1-861:	BRADI1G14890	Sobic.001G170900	  5e-13
  1-862:	BRADI1G14930	Sobic.001G171300	  7e-71
  1-863:	BRADI1G14960	Sobic.001G171500	  1e-40
  1-864:	BRADI1G14970	Sobic.001G171600	      0
  1-865:	BRADI1G14980	Sobic.001G171900	      0
  1-866:	BRADI1G14986	Sobic.001G172000	  7e-16
  1-867:	BRADI1G15010	Sobic.001G172300	      0
  1-868:	BRADI1G15030	Sobic.001G172400	      0
  1-869:	BRADI1G15040	Sobic.001G172800	  7e-79
  1-870:	BRADI1G15050	Sobic.001G173300	      0
  1-871:	BRADI1G15060	Sobic.001G173400	      0
  1-872:	BRADI1G15070	Sobic.001G173500	 5e-150
  1-873:	BRADI1G15090	Sobic.001G173600	  3e-70
  1-874:	BRADI1G15100	Sobic.001G173700	  5e-49
  1-875:	BRADI1G15110	Sobic.001G173800	      0
  1-876:	BRADI1G15120	Sobic.001G173900	      0
  1-877:	BRADI1G15123	Sobic.001G174100	      0
  1-878:	BRADI1G15126	Sobic.001G174700	 1e-156
  1-879:	BRADI1G15140	Sobic.001G174900	 1e-167
  1-880:	BRADI1G15150	Sobic.001G175200	  3e-09
  1-881:	BRADI1G15160	Sobic.001G175500	  2e-40
  1-882:	BRADI1G15170	Sobic.001G175700	  7e-47
  1-883:	BRADI1G15180	Sobic.001G175800	  7e-60
  1-884:	BRADI1G15190	Sobic.001G175900	  4e-48
  1-885:	BRADI1G15270	Sobic.001G176700	      0
  1-886:	BRADI1G15280	Sobic.001G176800	  3e-40
  1-887:	BRADI1G15290	Sobic.001G177000	 1e-175
  1-888:	BRADI1G15310	Sobic.001G177200	  4e-69
  1-889:	BRADI1G15330	Sobic.001G177900	      0
  1-890:	BRADI1G15340	Sobic.001G178000	 8e-153
  1-891:	BRADI1G15350	Sobic.001G178100	 3e-162
  1-892:	BRADI1G15360	Sobic.001G178300	      0
  1-893:	BRADI1G15370	Sobic.001G178400	      0
  1-894:	BRADI1G15377	Sobic.001G178600	      0
  1-895:	BRADI1G15390	Sobic.001G179000	  9e-54
  1-896:	BRADI1G15400	Sobic.001G179100	 2e-134
  1-897:	BRADI1G15410	Sobic.001G179200	      0
  1-898:	BRADI1G15420	Sobic.001G179300	  2e-31
  1-899:	BRADI1G15440	Sobic.001G179900	      0
  1-900:	BRADI1G15450	Sobic.001G180200	 2e-166
  1-901:	BRADI1G15480	Sobic.001G180400	  7e-41
  1-902:	BRADI1G15490	Sobic.001G180800	 6e-107
  1-903:	BRADI1G15507	Sobic.001G181300	 5e-154
  1-904:	BRADI1G15520	Sobic.001G181500	  1e-25
  1-905:	BRADI1G15530	Sobic.001G181700	  1e-32
  1-906:	BRADI1G15540	Sobic.001G182100	 4e-145
  1-907:	BRADI1G15547	Sobic.001G182200	 1e-114
  1-908:	BRADI1G15560	Sobic.001G183000	      0
  1-909:	BRADI1G15590	Sobic.001G183600	      0
  1-910:	BRADI1G15610	Sobic.001G183700	      0
  1-911:	BRADI1G15640	Sobic.001G184900	  1e-26
  1-912:	BRADI1G15650	Sobic.001G185000	      0
  1-913:	BRADI1G15660	Sobic.001G185100	  4e-07
  1-914:	BRADI1G15670	Sobic.001G185400	      0
  1-915:	BRADI1G15690	Sobic.001G185900	  2e-29
  1-916:	BRADI1G15710	Sobic.001G186200	      0
  1-917:	BRADI1G15720	Sobic.001G186700	 3e-125
  1-918:	BRADI1G15730	Sobic.001G186800	      0
  1-919:	BRADI1G15740	Sobic.001G187100	 9e-176
  1-920:	BRADI1G15760	Sobic.001G187200	  2e-21
  1-921:	BRADI1G15770	Sobic.001G187800	      0
  1-922:	BRADI1G15820	Sobic.001G188600	  1e-71
## Alignment 2: score=2722.0 e_value=6.9e-252 N=63 BdChr1&SbChr1 plus
  2-  0:	BRADI1G53347	Sobic.001G031300	  3e-39
  2-  1:	BRADI1G53600	Sobic.001G033600	 3e-114
  2-  2:	BRADI1G53610	Sobic.001G035400	 8e-102
  2-  3:	BRADI1G53650	Sobic.001G036800	 6e-135
  2-  4:	BRADI1G53660	Sobic.001G037000	 1e-120
  2-  5:	BRADI1G53700	Sobic.001G038500	 6e-117
  2-  6:	BRADI1G53710	Sobic.001G038900	  8e-59
  2-  7:	BRADI1G53760	Sobic.001G039900	 1e-160
  2-  8:	BRADI1G53770	Sobic.001G040200	 7e-117
  2-  9:	BRADI1G53830	Sobic.001G040400	  7e-27
  2- 10:	BRADI1G53867	Sobic.001G040800	 7e-132
  2- 11:	BRADI1G54020	Sobic.001G042800	 2e-100
  2- 12:	BRADI1G54180	Sobic.001G044300	  1e-63
  2- 13:	BRADI1G54190	Sobic.001G044500	      0
  2- 14:	BRADI1G54210	Sobic.001G044800	      0
  2- 15:	BRADI1G54240	Sobic.001G045600	  4e-56
  2- 16:	BRADI1G54250	Sobic.001G045700	      0
  2- 17:	BRADI1G54270	Sobic.001G046100	 1e-138
  2- 18:	BRADI1G54305	Sobic.001G046500	 2e-173
  2- 19:	BRADI1G54360	Sobic.001G047200	      0
  2- 20:	BRADI1G54370	Sobic.001G047800	  7e-66
  2- 21:	BRADI1G54430	Sobic.001G047900	 2e-147
  2- 22:	BRADI1G54440	Sobic.001G048000	  3e-23
  2- 23:	BRADI1G54537	Sobic.001G050200	      0
  2- 24:	BRADI1G54560	Sobic.001G050300	  6e-44
  2- 25:	BRADI1G54620	Sobic.001G050500	      0
  2- 26:	BRADI1G54680	Sobic.001G051200	 3e-130
  2- 27:	BRADI1G54690	Sobic.001G051300	  4e-72
  2- 28:	BRADI1G54700	Sobic.001G051400	      0
  2- 29:	BRADI1G54740	Sobic.001G051600	  2e-56
  2- 30:	BRADI1G54840	Sobic.001G052100	  1e-76
  2- 31:	BRADI1G54880	Sobic.001G052800	 9e-159
  2- 32:	BRADI1G54977	Sobic.001G053400	      0
  2- 33:	BRADI1G54990	Sobic.001G053900	      0
  2- 34:	BRADI1G55000	Sobic.001G054000	      0
  2- 35:	BRADI1G55120	Sobic.001G054300	  4e-10
  2- 36:	BRADI1G55170	Sobic.001G054700	  7e-82
  2- 37:	BRADI1G55260	Sobic.001G054800	  3e-15
  2- 38:	BRADI1G55280	Sobic.001G054900	  5e-94
  2- 39:	BRADI1G55287	Sobic.001G055700	      0
  2- 40:	BRADI1G55370	Sobic.001G056100	  3e-47
  2- 41:	BRADI1G55427	Sobic.001G056300	  7e-90
  2- 42:	BRADI1G55440	Sobic.001G056400	 7e-116
  2- 43:	BRADI1G55450	Sobic.001G056700	  1e-50
  2- 44:	BRADI1G55470	Sobic.001G056800	      0
  2- 45:	BRADI1G55480	Sobic.001G057100	 4e-121
  2- 46:	BRADI1G55500	Sobic.001G057200	      0
  2- 47:	BRADI1G55510	Sobic.001G057300	      0
  2- 48:	BRADI1G55630	Sobic.001G057700	 5e-133
  2- 49:	BRADI1G55650	Sobic.001G057800	 6e-121
  2- 50:	BRADI1G55720	Sobic.001G058300	 1e-179
  2- 51:	BRADI1G55900	Sobic.001G059500	  3e-22
  2- 52:	BRADI1G56100	Sobic.001G060100	      0
  2- 53:	BRADI1G56270	Sobic.001G061900	      0
  2- 54:	BRADI1G56560	Sobic.001G062100	  2e-16
  2- 55:	BRADI1G56667	Sobic.001G062300	      0
  2- 56:	BRADI1G56807	Sobic.001G063000	 2e-105
  2- 57:	BRADI1G56920	Sobic.001G063100	  3e-11
  2- 58:	BRADI1G56950	Sobic.001G063200	  1e-12
  2- 59:	BRADI1G56970	Sobic.001G063300	      0
  2- 60:	BRADI1G56990	Sobic.001G063400	 2e-124
  2- 61:	BRADI1G57040	Sobic.001G063500	      0
  2- 62:	BRADI1G57090	Sobic.001G063900	  3e-29
## Alignment 3: score=940.0 e_value=4.4e-62 N=21 BdChr1&SbChr1 plus
  3-  0:	BRADI1G20830	Sobic.001G343700	  1e-12
  3-  1:	BRADI1G20860	Sobic.001G344400	      0
  3-  2:	BRADI1G20890	Sobic.001G344500	      0
  3-  3:	BRADI1G20900	Sobic.001G345100	  1e-07
  3-  4:	BRADI1G20980	Sobic.001G345200	 6e-112
  3-  5:	BRADI1G21020	Sobic.001G345400	  2e-45
  3-  6:	BRADI1G21040	Sobic.001G346100	      0
  3-  7:	BRADI1G21080	Sobic.001G347600	      0
  3-  8:	BRADI1G21190	Sobic.001G349400	 4e-102
  3-  9:	BRADI1G21210	Sobic.001G349500	 3e-106
  3- 10:	BRADI1G21230	Sobic.001G349600	  9e-50
  3- 11:	BRADI1G21290	Sobic.001G350600	  9e-52
  3- 12:	BRADI1G21310	Sobic.001G350700	      0
  3- 13:	BRADI1G21330	Sobic.001G351000	      0
  3- 14:	BRADI1G21350	Sobic.001G351600	 7e-146
  3- 15:	BRADI1G21372	Sobic.001G351700	      0
  3- 16:	BRADI1G21380	Sobic.001G352200	  5e-32
  3- 17:	BRADI1G21390	Sobic.001G352300	  8e-55
  3- 18:	BRADI1G21410	Sobic.001G352500	  2e-71
  3- 19:	BRADI1G21570	Sobic.001G352800	  8e-25
  3- 20:	BRADI1G21610	Sobic.001G353800	  2e-52
## Alignment 4: score=726.0 e_value=3.7e-45 N=16 BdChr1&SbChr1 plus
  4-  0:	BRADI1G02980	Sobic.001G023500	      0
  4-  1:	BRADI1G03000	Sobic.001G023700	  5e-24
  4-  2:	BRADI1G03010	Sobic.001G023800	 3e-164
  4-  3:	BRADI1G03020	Sobic.001G023900	  7e-45
  4-  4:	BRADI1G03030	Sobic.001G024000	      0
  4-  5:	BRADI1G03040	Sobic.001G024100	  1e-58
  4-  6:	BRADI1G03050	Sobic.001G024200	      0
  4-  7:	BRADI1G03070	Sobic.001G024400	  4e-40
  4-  8:	BRADI1G03090	Sobic.001G024500	  1e-33
  4-  9:	BRADI1G03100	Sobic.001G024900	  2e-75
  4- 10:	BRADI1G03110	Sobic.001G025100	  4e-34
  4- 11:	BRADI1G03130	Sobic.001G025400	 1e-145
  4- 12:	BRADI1G03220	Sobic.001G027600	  3e-88
  4- 13:	BRADI1G03290	Sobic.001G028700	 2e-134
  4- 14:	BRADI1G03330	Sobic.001G029700	  3e-61
  4- 15:	BRADI1G03360	Sobic.001G032300	  1e-43
## Alignment 5: score=640.0 e_value=4.2e-38 N=15 BdChr1&SbChr1 plus
  5-  0:	BRADI1G15190	Sobic.001G326400	 1e-110
  5-  1:	BRADI1G15410	Sobic.001G327700	  2e-07
  5-  2:	BRADI1G15600	Sobic.001G328100	  6e-70
  5-  3:	BRADI1G15790	Sobic.001G329600	  5e-07
  5-  4:	BRADI1G15840	Sobic.001G329800	 4e-116
  5-  5:	BRADI1G15880	Sobic.001G330000	      0
  5-  6:	BRADI1G16000	Sobic.001G330600	 3e-132
  5-  7:	BRADI1G16075	Sobic.001G331600	      0
  5-  8:	BRADI1G16120	Sobic.001G332500	      0
  5-  9:	BRADI1G16140	Sobic.001G333100	      0
  5- 10:	BRADI1G16170	Sobic.001G333200	 1e-138
  5- 11:	BRADI1G16180	Sobic.001G333300	 9e-134
  5- 12:	BRADI1G16190	Sobic.001G333500	      0
  5- 13:	BRADI1G16200	Sobic.001G333700	  2e-84
  5- 14:	BRADI1G16240	Sobic.001G334600	 1e-150
## Alignment 6: score=632.0 e_value=1.7e-41 N=16 BdChr1&SbChr1 plus
  6-  0:	BRADI1G52567	Sobic.001G014200	  5e-21
  6-  1:	BRADI1G52760	Sobic.001G015800	      0
  6-  2:	BRADI1G53000	Sobic.001G017100	 2e-154
  6-  3:	BRADI1G53040	Sobic.001G017900	  7e-76
  6-  4:	BRADI1G53070	Sobic.001G018200	 1e-157
  6-  5:	BRADI1G53120	Sobic.001G019200	 1e-176
  6-  6:	BRADI1G53180	Sobic.001G020700	  5e-58
  6-  7:	BRADI1G53207	Sobic.001G021500	      0
  6-  8:	BRADI1G53260	Sobic.001G022200	  1e-42
  6-  9:	BRADI1G53380	Sobic.001G024400	  3e-13
  6- 10:	BRADI1G53430	Sobic.001G026800	      0
  6- 11:	BRADI1G53437	Sobic.001G026900	 1e-108
  6- 12:	BRADI1G53490	Sobic.001G028400	      0
  6- 13:	BRADI1G53520	Sobic.001G030500	 9e-137
  6- 14:	BRADI1G53600	Sobic.001G031300	  1e-14
  6- 15:	BRADI1G53610	Sobic.001G031900	  2e-58
## Alignment 7: score=546.0 e_value=2e-35 N=14 BdChr1&SbChr1 plus
  7-  0:	BRADI1G75707	Sobic.001G308200	  4e-28
  7-  1:	BRADI1G75940	Sobic.001G309500	      0
  7-  2:	BRADI1G76060	Sobic.001G310200	  3e-46
  7-  3:	BRADI1G76227	Sobic.001G310700	      0
  7-  4:	BRADI1G76250	Sobic.001G310900	  3e-21
  7-  5:	BRADI1G76260	Sobic.001G311000	 3e-122
  7-  6:	BRADI1G76314	Sobic.001G311100	      0
  7-  7:	BRADI1G76500	Sobic.001G312600	 2e-127
  7-  8:	BRADI1G76530	Sobic.001G312800	  3e-10
  7-  9:	BRADI1G76540	Sobic.001G312900	      0
  7- 10:	BRADI1G76760	Sobic.001G313100	  1e-35
  7- 11:	BRADI1G76960	Sobic.001G314700	 4e-111
  7- 12:	BRADI1G77080	Sobic.001G315700	  2e-24
  7- 13:	BRADI1G77217	Sobic.001G316800	  3e-51
## Alignment 8: score=477.0 e_value=6.7e-29 N=13 BdChr1&SbChr1 plus
  8-  0:	BRADI1G68570	Sobic.001G065500	  2e-07
  8-  1:	BRADI1G68650	Sobic.001G066800	  3e-47
  8-  2:	BRADI1G68870	Sobic.001G069300	  3e-77
  8-  3:	BRADI1G69057	Sobic.001G071700	  7e-81
  8-  4:	BRADI1G69070	Sobic.001G072700	  4e-49
  8-  5:	BRADI1G69097	Sobic.001G074000	      0
  8-  6:	BRADI1G69207	Sobic.001G075700	 1e-128
  8-  7:	BRADI1G69307	Sobic.001G076700	 2e-132
  8-  8:	BRADI1G69330	Sobic.001G077400	 3e-165
  8-  9:	BRADI1G69400	Sobic.001G078600	  7e-21
  8- 10:	BRADI1G69480	Sobic.001G078900	  4e-10
  8- 11:	BRADI1G69564	Sobic.001G080900	  1e-07
  8- 12:	BRADI1G69810	Sobic.001G081300	  3e-35
## Alignment 9: score=476.0 e_value=1e-24 N=11 BdChr1&SbChr1 plus
  9-  0:	BRADI1G13510	Sobic.001G063100	  5e-09
  9-  1:	BRADI1G13620	Sobic.001G063900	  8e-11
  9-  2:	BRADI1G13640	Sobic.001G064500	      0
  9-  3:	BRADI1G13650	Sobic.001G064600	  6e-42
  9-  4:	BRADI1G13670	Sobic.001G064800	  9e-92
  9-  5:	BRADI1G13750	Sobic.001G065200	  4e-38
  9-  6:	BRADI1G13807	Sobic.001G065800	  1e-56
  9-  7:	BRADI1G13820	Sobic.001G066800	  1e-50
  9-  8:	BRADI1G13940	Sobic.001G067500	  2e-66
  9-  9:	BRADI1G13980	Sobic.001G068300	  4e-40
  9- 10:	BRADI1G14160	Sobic.001G069300	  5e-63
## Alignment 10: score=467.0 e_value=1.3e-24 N=11 BdChr1&SbChr1 plus
 10-  0:	BRADI1G06250	Sobic.001G151900	  8e-11
 10-  1:	BRADI1G06270	Sobic.001G152600	  2e-16
 10-  2:	BRADI1G06330	Sobic.001G153700	  2e-10
 10-  3:	BRADI1G06340	Sobic.001G154100	      0
 10-  4:	BRADI1G06350	Sobic.001G154200	  1e-48
 10-  5:	BRADI1G06360	Sobic.001G154400	  2e-97
 10-  6:	BRADI1G06400	Sobic.001G155200	  9e-29
 10-  7:	BRADI1G06450	Sobic.001G156000	  2e-56
 10-  8:	BRADI1G06610	Sobic.001G157700	  6e-52
 10-  9:	BRADI1G06670	Sobic.001G158900	  1e-38
 10- 10:	BRADI1G06766	Sobic.001G161100	  7e-57
## Alignment 11: score=429.0 e_value=6.9e-21 N=9 BdChr1&SbChr1 plus
 11-  0:	BRADI1G74350	Sobic.001G243000	 2e-133
 11-  1:	BRADI1G74360	Sobic.001G243100	 3e-131
 11-  2:	BRADI1G74400	Sobic.001G243700	  5e-07
 11-  3:	BRADI1G74410	Sobic.001G244400	  2e-23
 11-  4:	BRADI1G74420	Sobic.001G244500	 2e-172
 11-  5:	BRADI1G74430	Sobic.001G244600	      0
 11-  6:	BRADI1G74437	Sobic.001G244900	      0
 11-  7:	BRADI1G74460	Sobic.001G245800	  6e-16
 11-  8:	BRADI1G74470	Sobic.001G245900	  2e-34
## Alignment 12: score=428.0 e_value=5.8e-17 N=9 BdChr1&SbChr1 plus
 12-  0:	BRADI1G77260	Sobic.001G320000	      0
 12-  1:	BRADI1G77265	Sobic.001G320200	      0
 12-  2:	BRADI1G77300	Sobic.001G320300	      0
 12-  3:	BRADI1G77335	Sobic.001G320500	  4e-16
 12-  4:	BRADI1G77390	Sobic.001G321200	 7e-150
 12-  5:	BRADI1G77430	Sobic.001G321500	 2e-130
 12-  6:	BRADI1G77450	Sobic.001G321800	 2e-107
 12-  7:	BRADI1G77460	Sobic.001G322100	 1e-135
 12-  8:	BRADI1G77470	Sobic.001G322300	 7e-134
## Alignment 13: score=397.0 e_value=1.8e-19 N=10 BdChr1&SbChr1 plus
 13-  0:	BRADI1G56270	Sobic.001G148300	      0
 13-  1:	BRADI1G56600	Sobic.001G149400	  2e-07
 13-  2:	BRADI1G56630	Sobic.001G151200	 2e-163
 13-  3:	BRADI1G56770	Sobic.001G151300	  2e-33
 13-  4:	BRADI1G56900	Sobic.001G152200	  1e-13
 13-  5:	BRADI1G56970	Sobic.001G152600	  2e-18
 13-  6:	BRADI1G57070	Sobic.001G152900	  2e-33
 13-  7:	BRADI1G57120	Sobic.001G153500	  1e-40
 13-  8:	BRADI1G57147	Sobic.001G154300	 2e-113
 13-  9:	BRADI1G57180	Sobic.001G154600	  2e-19
## Alignment 14: score=390.0 e_value=2.4e-21 N=10 BdChr1&SbChr1 plus
 14-  0:	BRADI1G58810	Sobic.001G078600	  2e-31
 14-  1:	BRADI1G58830	Sobic.001G078900	  1e-27
 14-  2:	BRADI1G58997	Sobic.001G080200	 1e-145
 14-  3:	BRADI1G59010	Sobic.001G080700	      0
 14-  4:	BRADI1G59110	Sobic.001G083200	 5e-103
 14-  5:	BRADI1G59120	Sobic.001G083500	  2e-39
 14-  6:	BRADI1G59180	Sobic.001G084000	  1e-48
 14-  7:	BRADI1G59250	Sobic.001G086400	  7e-52
 14-  8:	BRADI1G59340	Sobic.001G088200	  2e-54
 14-  9:	BRADI1G59490	Sobic.001G088400	  8e-57
## Alignment 15: score=388.0 e_value=2.3e-19 N=9 BdChr1&SbChr1 plus
 15-  0:	BRADI1G22572	Sobic.001G459100	  4e-69
 15-  1:	BRADI1G22580	Sobic.001G460100	  3e-12
 15-  2:	BRADI1G22700	Sobic.001G461600	  1e-26
 15-  3:	BRADI1G22730	Sobic.001G461800	      0
 15-  4:	BRADI1G22790	Sobic.001G461900	  8e-55
 15-  5:	BRADI1G22800	Sobic.001G462100	  5e-14
 15-  6:	BRADI1G22890	Sobic.001G462400	  4e-32
 15-  7:	BRADI1G22960	Sobic.001G464300	  1e-41
 15-  8:	BRADI1G22980	Sobic.001G464600	 2e-160
## Alignment 16: score=386.0 e_value=2e-20 N=9 BdChr1&SbChr1 plus
 16-  0:	BRADI1G77497	Sobic.001G191100	  2e-06
 16-  1:	BRADI1G77570	Sobic.001G192600	  2e-68
 16-  2:	BRADI1G77580	Sobic.001G192700	      0
 16-  3:	BRADI1G77637	Sobic.001G193500	      0
 16-  4:	BRADI1G77730	Sobic.001G195000	 1e-126
 16-  5:	BRADI1G77740	Sobic.001G196300	 6e-156
 16-  6:	BRADI1G77750	Sobic.001G196400	      0
 16-  7:	BRADI1G77760	Sobic.001G196500	      0
 16-  8:	BRADI1G77930	Sobic.001G197400	  2e-83
## Alignment 17: score=382.0 e_value=1.2e-20 N=10 BdChr1&SbChr1 plus
 17-  0:	BRADI1G06766	Sobic.001G444200	  5e-95
 17-  1:	BRADI1G07010	Sobic.001G446000	  6e-83
 17-  2:	BRADI1G07070	Sobic.001G446100	  2e-47
 17-  3:	BRADI1G07290	Sobic.001G448000	 2e-111
 17-  4:	BRADI1G07390	Sobic.001G449500	 6e-137
 17-  5:	BRADI1G07480	Sobic.001G449700	 3e-171
 17-  6:	BRADI1G07590	Sobic.001G450500	  1e-09
 17-  7:	BRADI1G07630	Sobic.001G451000	  6e-11
 17-  8:	BRADI1G07850	Sobic.001G451200	  4e-32
 17-  9:	BRADI1G07930	Sobic.001G451700	  1e-06
## Alignment 18: score=378.0 e_value=3e-19 N=10 BdChr1&SbChr1 plus
 18-  0:	BRADI1G15420	Sobic.001G078700	  1e-29
 18-  1:	BRADI1G15540	Sobic.001G079900	  5e-20
 18-  2:	BRADI1G15600	Sobic.001G080200	  2e-66
 18-  3:	BRADI1G15710	Sobic.001G081300	  6e-39
 18-  4:	BRADI1G15940	Sobic.001G083300	  1e-69
 18-  5:	BRADI1G16120	Sobic.001G084000	  6e-24
 18-  6:	BRADI1G16230	Sobic.001G085200	  8e-25
 18-  7:	BRADI1G16480	Sobic.001G085300	  2e-51
 18-  8:	BRADI1G16690	Sobic.001G086700	  3e-20
 18-  9:	BRADI1G17060	Sobic.001G088900	  5e-20
## Alignment 19: score=373.0 e_value=4.2e-15 N=8 BdChr1&SbChr1 plus
 19-  0:	BRADI1G18340	Sobic.001G371900	  1e-95
 19-  1:	BRADI1G18380	Sobic.001G372000	 6e-180
 19-  2:	BRADI1G18390	Sobic.001G372100	 7e-137
 19-  3:	BRADI1G18407	Sobic.001G372700	  6e-67
 19-  4:	BRADI1G18440	Sobic.001G372800	      0
 19-  5:	BRADI1G18450	Sobic.001G372900	      0
 19-  6:	BRADI1G18490	Sobic.001G373200	 2e-159
 19-  7:	BRADI1G18607	Sobic.001G373700	      0
## Alignment 20: score=368.0 e_value=2.1e-13 N=8 BdChr1&SbChr1 plus
 20-  0:	BRADI1G10950	Sobic.001G428900	  5e-62
 20-  1:	BRADI1G10970	Sobic.001G429300	 2e-157
 20-  2:	BRADI1G11040	Sobic.001G429500	      0
 20-  3:	BRADI1G11050	Sobic.001G429700	  4e-09
 20-  4:	BRADI1G11120	Sobic.001G429900	  3e-43
 20-  5:	BRADI1G11187	Sobic.001G430700	  5e-68
 20-  6:	BRADI1G11230	Sobic.001G431100	  3e-21
 20-  7:	BRADI1G11250	Sobic.001G431800	  4e-33
## Alignment 21: score=346.0 e_value=5.1e-19 N=10 BdChr1&SbChr1 plus
 21-  0:	BRADI1G46450	Sobic.001G150200	  4e-54
 21-  1:	BRADI1G46560	Sobic.001G151300	  8e-19
 21-  2:	BRADI1G46750	Sobic.001G153700	  1e-08
 21-  3:	BRADI1G46970	Sobic.001G155100	      0
 21-  4:	BRADI1G47097	Sobic.001G155800	  3e-29
 21-  5:	BRADI1G47290	Sobic.001G157100	  2e-85
 21-  6:	BRADI1G47490	Sobic.001G157300	  2e-06
 21-  7:	BRADI1G47570	Sobic.001G159400	  9e-47
 21-  8:	BRADI1G47610	Sobic.001G159900	  1e-19
 21-  9:	BRADI1G47690	Sobic.001G162100	  9e-12
## Alignment 22: score=346.0 e_value=3.1e-17 N=9 BdChr1&SbChr1 plus
 22-  0:	BRADI1G17060	Sobic.001G379600	  8e-38
 22-  1:	BRADI1G17190	Sobic.001G380900	  3e-39
 22-  2:	BRADI1G17250	Sobic.001G382000	  3e-35
 22-  3:	BRADI1G17270	Sobic.001G382400	  7e-60
 22-  4:	BRADI1G17400	Sobic.001G384300	  3e-34
 22-  5:	BRADI1G17440	Sobic.001G385800	  4e-46
 22-  6:	BRADI1G17450	Sobic.001G386500	  2e-29
 22-  7:	BRADI1G17660	Sobic.001G389000	  3e-16
 22-  8:	BRADI1G17810	Sobic.001G390200	  7e-88
## Alignment 23: score=340.0 e_value=2.7e-16 N=9 BdChr1&SbChr1 plus
 23-  0:	BRADI1G12190	Sobic.001G099400	 7e-100
 23-  1:	BRADI1G12330	Sobic.001G100100	  4e-66
 23-  2:	BRADI1G12360	Sobic.001G101900	  3e-18
 23-  3:	BRADI1G12510	Sobic.001G102300	  5e-80
 23-  4:	BRADI1G12650	Sobic.001G104500	  8e-34
 23-  5:	BRADI1G12677	Sobic.001G106000	  2e-43
 23-  6:	BRADI1G12720	Sobic.001G106500	  2e-11
 23-  7:	BRADI1G12760	Sobic.001G107400	  4e-27
 23-  8:	BRADI1G12810	Sobic.001G109400	 7e-119
## Alignment 24: score=339.0 e_value=1.2e-16 N=9 BdChr1&SbChr1 plus
 24-  0:	BRADI1G36900	Sobic.001G444200	  6e-58
 24-  1:	BRADI1G37160	Sobic.001G445700	  4e-35
 24-  2:	BRADI1G37190	Sobic.001G446400	 2e-180
 24-  3:	BRADI1G37230	Sobic.001G447300	  2e-08
 24-  4:	BRADI1G37377	Sobic.001G448700	  2e-07
 24-  5:	BRADI1G37560	Sobic.001G450100	  7e-10
 24-  6:	BRADI1G37720	Sobic.001G450700	  7e-48
 24-  7:	BRADI1G37740	Sobic.001G451200	  3e-47
 24-  8:	BRADI1G37900	Sobic.001G453000	  2e-09
## Alignment 25: score=329.0 e_value=1.2e-16 N=9 BdChr1&SbChr1 plus
 25-  0:	BRADI1G57900	Sobic.001G440400	 2e-129
 25-  1:	BRADI1G58000	Sobic.001G440500	  7e-47
 25-  2:	BRADI1G58210	Sobic.001G443100	  1e-11
 25-  3:	BRADI1G58290	Sobic.001G444900	  1e-50
 25-  4:	BRADI1G58460	Sobic.001G446400	 4e-161
 25-  5:	BRADI1G58670	Sobic.001G448900	  1e-08
 25-  6:	BRADI1G58757	Sobic.001G449800	  1e-56
 25-  7:	BRADI1G58810	Sobic.001G450500	  1e-11
 25-  8:	BRADI1G58830	Sobic.001G451000	  4e-13
## Alignment 26: score=328.0 e_value=7.3e-16 N=9 BdChr1&SbChr1 plus
 26-  0:	BRADI1G13620	Sobic.001G378400	  1e-12
 26-  1:	BRADI1G13827	Sobic.001G379000	  1e-36
 26-  2:	BRADI1G14000	Sobic.001G379600	  2e-23
 26-  3:	BRADI1G14160	Sobic.001G380900	  7e-20
 26-  4:	BRADI1G14300	Sobic.001G381300	  2e-14
 26-  5:	BRADI1G14517	Sobic.001G381400	  3e-09
 26-  6:	BRADI1G14630	Sobic.001G381600	  4e-12
 26-  7:	BRADI1G14720	Sobic.001G382000	  2e-29
 26-  8:	BRADI1G14900	Sobic.001G383400	  2e-17
## Alignment 27: score=325.0 e_value=2.4e-17 N=9 BdChr1&SbChr1 plus
 27-  0:	BRADI1G57450	Sobic.001G107300	  8e-22
 27-  1:	BRADI1G57457	Sobic.001G108900	  3e-13
 27-  2:	BRADI1G57637	Sobic.001G109700	  5e-42
 27-  3:	BRADI1G57700	Sobic.001G111300	  1e-46
 27-  4:	BRADI1G57900	Sobic.001G113800	  2e-56
 27-  5:	BRADI1G58120	Sobic.001G115600	  4e-12
 27-  6:	BRADI1G58260	Sobic.001G116600	  9e-38
 27-  7:	BRADI1G58370	Sobic.001G117600	  1e-64
 27-  8:	BRADI1G58400	Sobic.001G117900	  3e-43
## Alignment 28: score=325.0 e_value=5.9e-15 N=8 BdChr1&SbChr1 plus
 28-  0:	BRADI1G36900	Sobic.001G081300	  6e-11
 28-  1:	BRADI1G36920	Sobic.001G081600	  5e-13
 28-  2:	BRADI1G37120	Sobic.001G084200	  2e-25
 28-  3:	BRADI1G37160	Sobic.001G085200	  5e-07
 28-  4:	BRADI1G37190	Sobic.001G085300	  8e-60
 28-  5:	BRADI1G37230	Sobic.001G085600	  2e-09
 28-  6:	BRADI1G37297	Sobic.001G086800	  1e-83
 28-  7:	BRADI1G37377	Sobic.001G088900	  6e-18
## Alignment 29: score=321.0 e_value=5.6e-19 N=9 BdChr1&SbChr1 plus
 29-  0:	BRADI1G15890	Sobic.001G185700	  1e-15
 29-  1:	BRADI1G16090	Sobic.001G187400	  1e-07
 29-  2:	BRADI1G16355	Sobic.001G190000	  3e-76
 29-  3:	BRADI1G16480	Sobic.001G190100	  7e-62
 29-  4:	BRADI1G16720	Sobic.001G191500	  7e-13
 29-  5:	BRADI1G16750	Sobic.001G192800	  8e-07
 29-  6:	BRADI1G17060	Sobic.001G193000	  2e-24
 29-  7:	BRADI1G17130	Sobic.001G195100	 2e-107
 29-  8:	BRADI1G17250	Sobic.001G196800	  1e-38
## Alignment 30: score=321.0 e_value=5.3e-15 N=8 BdChr1&SbChr1 plus
 30-  0:	BRADI1G08950	Sobic.001G155200	  2e-13
 30-  1:	BRADI1G08990	Sobic.001G156600	  3e-61
 30-  2:	BRADI1G09000	Sobic.001G159200	  2e-60
 30-  3:	BRADI1G09080	Sobic.001G161100	  6e-58
 30-  4:	BRADI1G09090	Sobic.001G161500	  3e-34
 30-  5:	BRADI1G09140	Sobic.001G161900	  7e-68
 30-  6:	BRADI1G09170	Sobic.001G162100	  2e-60
 30-  7:	BRADI1G09250	Sobic.001G163600	  5e-89
## Alignment 31: score=315.0 e_value=3.5e-13 N=8 BdChr1&SbChr1 plus
 31-  0:	BRADI1G60520	Sobic.001G312500	  2e-16
 31-  1:	BRADI1G60637	Sobic.001G312700	 3e-154
 31-  2:	BRADI1G60720	Sobic.001G313100	  5e-27
 31-  3:	BRADI1G60890	Sobic.001G313400	  8e-15
 31-  4:	BRADI1G60990	Sobic.001G313600	  4e-19
 31-  5:	BRADI1G61190	Sobic.001G314600	  3e-84
 31-  6:	BRADI1G61250	Sobic.001G315100	  5e-07
 31-  7:	BRADI1G61390	Sobic.001G316400	  9e-07
## Alignment 32: score=314.0 e_value=3.4e-13 N=8 BdChr1&SbChr1 plus
 32-  0:	BRADI1G68530	Sobic.001G272900	  7e-24
 32-  1:	BRADI1G68740	Sobic.001G274600	 2e-133
 32-  2:	BRADI1G68820	Sobic.001G275500	 1e-153
 32-  3:	BRADI1G68887	Sobic.001G277000	  1e-90
 32-  4:	BRADI1G68990	Sobic.001G277500	  7e-64
 32-  5:	BRADI1G69110	Sobic.001G278300	  1e-43
 32-  6:	BRADI1G69150	Sobic.001G278800	  3e-56
 32-  7:	BRADI1G69340	Sobic.001G279900	  1e-63
## Alignment 33: score=305.0 e_value=6.5e-17 N=9 BdChr1&SbChr1 plus
 33-  0:	BRADI1G14537	Sobic.001G324300	  6e-07
 33-  1:	BRADI1G14760	Sobic.001G326300	  7e-08
 33-  2:	BRADI1G14780	Sobic.001G328500	  2e-49
 33-  3:	BRADI1G14850	Sobic.001G331100	      0
 33-  4:	BRADI1G14950	Sobic.001G333700	  7e-06
 33-  5:	BRADI1G15030	Sobic.001G336200	  6e-14
 33-  6:	BRADI1G15120	Sobic.001G338500	      0
 33-  7:	BRADI1G15140	Sobic.001G338800	  7e-18
 33-  8:	BRADI1G15190	Sobic.001G338900	 2e-114
## Alignment 34: score=300.0 e_value=1.3e-13 N=8 BdChr1&SbChr1 plus
 34-  0:	BRADI1G10950	Sobic.001G427800	  2e-74
 34-  1:	BRADI1G11070	Sobic.001G428100	  5e-08
 34-  2:	BRADI1G11090	Sobic.001G428600	  5e-29
 34-  3:	BRADI1G11340	Sobic.001G429300	  5e-23
 34-  4:	BRADI1G11530	Sobic.001G429500	 2e-122
 34-  5:	BRADI1G11640	Sobic.001G429600	  8e-67
 34-  6:	BRADI1G11850	Sobic.001G430600	  1e-10
 34-  7:	BRADI1G11970	Sobic.001G431300	  2e-11
## Alignment 35: score=296.0 e_value=5.7e-11 N=7 BdChr1&SbChr1 plus
 35-  0:	BRADI1G14480	Sobic.001G077800	  2e-24
 35-  1:	BRADI1G14570	Sobic.001G078700	  7e-23
 35-  2:	BRADI1G14600	Sobic.001G079300	  2e-34
 35-  3:	BRADI1G14750	Sobic.001G079500	  9e-28
 35-  4:	BRADI1G14890	Sobic.001G080600	  5e-10
 35-  5:	BRADI1G14970	Sobic.001G081300	  6e-33
 35-  6:	BRADI1G15030	Sobic.001G082200	  5e-15
## Alignment 36: score=292.0 e_value=7.6e-14 N=8 BdChr1&SbChr1 plus
 36-  0:	BRADI1G29776	Sobic.001G382400	  9e-74
 36-  1:	BRADI1G29784	Sobic.001G384200	  3e-62
 36-  2:	BRADI1G29857	Sobic.001G385800	  8e-37
 36-  3:	BRADI1G29920	Sobic.001G388300	  7e-09
 36-  4:	BRADI1G30160	Sobic.001G389600	  2e-37
 36-  5:	BRADI1G30230	Sobic.001G391000	  5e-12
 36-  6:	BRADI1G30252	Sobic.001G391500	  2e-21
 36-  7:	BRADI1G30337	Sobic.001G392700	  5e-32
## Alignment 37: score=288.0 e_value=5.6e-13 N=8 BdChr1&SbChr1 plus
 37-  0:	BRADI1G58810	Sobic.001G408200	  3e-24
 37-  1:	BRADI1G58955	Sobic.001G409800	  1e-56
 37-  2:	BRADI1G59010	Sobic.001G410100	  1e-27
 37-  3:	BRADI1G59070	Sobic.001G412200	  1e-72
 37-  4:	BRADI1G59210	Sobic.001G414000	      0
 37-  5:	BRADI1G59380	Sobic.001G414800	  4e-12
 37-  6:	BRADI1G59490	Sobic.001G416000	  2e-49
 37-  7:	BRADI1G59700	Sobic.001G417400	  3e-08
## Alignment 38: score=288.0 e_value=1.9e-12 N=7 BdChr1&SbChr1 plus
 38-  0:	BRADI1G41900	Sobic.001G379300	  5e-58
 38-  1:	BRADI1G42257	Sobic.001G379600	  2e-30
 38-  2:	BRADI1G42290	Sobic.001G381100	  6e-44
 38-  3:	BRADI1G42310	Sobic.001G381600	      0
 38-  4:	BRADI1G42377	Sobic.001G382400	  1e-53
 38-  5:	BRADI1G42397	Sobic.001G382700	  2e-37
 38-  6:	BRADI1G42467	Sobic.001G384500	  4e-50
## Alignment 39: score=288.0 e_value=6.5e-11 N=7 BdChr1&SbChr1 plus
 39-  0:	BRADI1G57900	Sobic.001G155800	  3e-22
 39-  1:	BRADI1G58000	Sobic.001G156600	  4e-83
 39-  2:	BRADI1G58087	Sobic.001G158600	  6e-12
 39-  3:	BRADI1G58120	Sobic.001G159200	  8e-72
 39-  4:	BRADI1G58260	Sobic.001G159900	  3e-17
 39-  5:	BRADI1G58370	Sobic.001G161100	  2e-61
 39-  6:	BRADI1G58400	Sobic.001G161200	 2e-109
## Alignment 40: score=286.0 e_value=6.9e-15 N=8 BdChr1&SbChr1 plus
 40-  0:	BRADI1G66660	Sobic.001G517900	 5e-137
 40-  1:	BRADI1G66760	Sobic.001G520400	  2e-06
 40-  2:	BRADI1G66810	Sobic.001G520700	  7e-58
 40-  3:	BRADI1G66950	Sobic.001G520900	  1e-39
 40-  4:	BRADI1G66990	Sobic.001G522000	  1e-18
 40-  5:	BRADI1G67050	Sobic.001G524200	  6e-75
 40-  6:	BRADI1G67247	Sobic.001G525500	  4e-69
 40-  7:	BRADI1G67397	Sobic.001G527700	  5e-22
## Alignment 41: score=286.0 e_value=3.4e-17 N=9 BdChr1&SbChr1 plus
 41-  0:	BRADI1G16075	Sobic.001G341300	  5e-13
 41-  1:	BRADI1G16480	Sobic.001G341600	  7e-93
 41-  2:	BRADI1G16630	Sobic.001G342700	  2e-07
 41-  3:	BRADI1G16780	Sobic.001G345300	  1e-94
 41-  4:	BRADI1G16810	Sobic.001G347700	 2e-135
 41-  5:	BRADI1G17130	Sobic.001G349900	  2e-23
 41-  6:	BRADI1G17150	Sobic.001G352100	  2e-40
 41-  7:	BRADI1G17270	Sobic.001G353800	  7e-53
 41-  8:	BRADI1G17490	Sobic.001G356200	  2e-33
## Alignment 42: score=284.0 e_value=9.1e-10 N=6 BdChr1&SbChr1 plus
 42-  0:	BRADI1G78400	Sobic.001G297600	      0
 42-  1:	BRADI1G78487	Sobic.001G298500	 2e-104
 42-  2:	BRADI1G78520	Sobic.001G299100	 3e-107
 42-  3:	BRADI1G78530	Sobic.001G299400	  1e-72
 42-  4:	BRADI1G78540	Sobic.001G299600	  1e-40
 42-  5:	BRADI1G78550	Sobic.001G299700	      0
## Alignment 43: score=283.0 e_value=7.8e-14 N=8 BdChr1&SbChr1 plus
 43-  0:	BRADI1G10380	Sobic.001G117300	  2e-27
 43-  1:	BRADI1G10620	Sobic.001G119900	  1e-12
 43-  2:	BRADI1G10770	Sobic.001G122100	  3e-14
 43-  3:	BRADI1G10890	Sobic.001G123100	      0
 43-  4:	BRADI1G10910	Sobic.001G123400	 5e-109
 43-  5:	BRADI1G11040	Sobic.001G124100	 1e-128
 43-  6:	BRADI1G11180	Sobic.001G126400	  1e-25
 43-  7:	BRADI1G11330	Sobic.001G128900	  3e-72
## Alignment 44: score=280.0 e_value=1.2e-11 N=7 BdChr1&SbChr1 plus
 44-  0:	BRADI1G13860	Sobic.001G090100	  2e-07
 44-  1:	BRADI1G14000	Sobic.001G092500	 1e-151
 44-  2:	BRADI1G14200	Sobic.001G094000	  4e-11
 44-  3:	BRADI1G14230	Sobic.001G094800	  2e-31
 44-  4:	BRADI1G14270	Sobic.001G095200	  2e-74
 44-  5:	BRADI1G14300	Sobic.001G095500	  6e-70
 44-  6:	BRADI1G14460	Sobic.001G097000	  3e-86
## Alignment 45: score=278.0 e_value=1.8e-11 N=7 BdChr1&SbChr1 plus
 45-  0:	BRADI1G25977	Sobic.001G408900	  1e-09
 45-  1:	BRADI1G26210	Sobic.001G409600	  1e-07
 45-  2:	BRADI1G26310	Sobic.001G410100	  1e-19
 45-  3:	BRADI1G26330	Sobic.001G410700	  6e-20
 45-  4:	BRADI1G26480	Sobic.001G411000	  1e-05
 45-  5:	BRADI1G26490	Sobic.001G411700	  2e-10
 45-  6:	BRADI1G26607	Sobic.001G413300	  5e-36
## Alignment 46: score=276.0 e_value=5.4e-12 N=7 BdChr1&SbChr1 plus
 46-  0:	BRADI1G01130	Sobic.001G007200	      0
 46-  1:	BRADI1G01227	Sobic.001G008100	 2e-126
 46-  2:	BRADI1G01330	Sobic.001G008700	  3e-98
 46-  3:	BRADI1G01470	Sobic.001G009400	  7e-45
 46-  4:	BRADI1G01660	Sobic.001G011600	 2e-111
 46-  5:	BRADI1G01670	Sobic.001G013400	  1e-98
 46-  6:	BRADI1G01700	Sobic.001G013800	      0
## Alignment 47: score=273.0 e_value=6.8e-12 N=7 BdChr1&SbChr1 plus
 47-  0:	BRADI1G20890	Sobic.001G378300	      0
 47-  1:	BRADI1G21020	Sobic.001G378400	  3e-13
 47-  2:	BRADI1G21080	Sobic.001G379500	  8e-16
 47-  3:	BRADI1G21310	Sobic.001G379600	  6e-68
 47-  4:	BRADI1G21497	Sobic.001G380900	  4e-27
 47-  5:	BRADI1G21540	Sobic.001G381500	  4e-91
 47-  6:	BRADI1G21610	Sobic.001G382400	  2e-70
## Alignment 48: score=272.0 e_value=9.1e-12 N=7 BdChr1&SbChr1 plus
 48-  0:	BRADI1G46500	Sobic.001G306000	  6e-46
 48-  1:	BRADI1G46560	Sobic.001G306700	  4e-09
 48-  2:	BRADI1G46750	Sobic.001G308100	  6e-07
 48-  3:	BRADI1G46870	Sobic.001G308200	  1e-19
 48-  4:	BRADI1G46990	Sobic.001G309600	  5e-13
 48-  5:	BRADI1G47090	Sobic.001G311900	 3e-110
 48-  6:	BRADI1G47160	Sobic.001G312700	 2e-142
## Alignment 49: score=270.0 e_value=9.4e-11 N=7 BdChr1&SbChr1 plus
 49-  0:	BRADI1G19400	Sobic.001G310600	  2e-22
 49-  1:	BRADI1G19620	Sobic.001G312500	  5e-13
 49-  2:	BRADI1G19790	Sobic.001G312700	 3e-104
 49-  3:	BRADI1G19880	Sobic.001G313100	  1e-76
 49-  4:	BRADI1G19980	Sobic.001G314000	  8e-68
 49-  5:	BRADI1G20090	Sobic.001G314400	  2e-12
 49-  6:	BRADI1G20160	Sobic.001G315700	  1e-17
## Alignment 50: score=269.0 e_value=4.7e-11 N=7 BdChr1&SbChr1 plus
 50-  0:	BRADI1G36520	Sobic.001G424700	  8e-35
 50-  1:	BRADI1G36530	Sobic.001G426900	  1e-09
 50-  2:	BRADI1G36570	Sobic.001G427100	  7e-14
 50-  3:	BRADI1G36670	Sobic.001G428500	  3e-12
 50-  4:	BRADI1G36720	Sobic.001G428900	  5e-62
 50-  5:	BRADI1G36790	Sobic.001G430600	  9e-08
 50-  6:	BRADI1G36870	Sobic.001G433000	  4e-12
## Alignment 51: score=269.0 e_value=2e-16 N=8 BdChr1&SbChr1 plus
 51-  0:	BRADI1G41115	Sobic.001G379300	 1e-101
 51-  1:	BRADI1G41780	Sobic.001G379600	  2e-20
 51-  2:	BRADI1G41850	Sobic.001G382000	  7e-22
 51-  3:	BRADI1G41930	Sobic.001G382500	  2e-18
 51-  4:	BRADI1G42290	Sobic.001G384500	  2e-50
 51-  5:	BRADI1G42310	Sobic.001G386400	      0
 51-  6:	BRADI1G42340	Sobic.001G388800	  1e-14
 51-  7:	BRADI1G42360	Sobic.001G391100	  2e-73
## Alignment 52: score=269.0 e_value=2.9e-11 N=7 BdChr1&SbChr1 plus
 52-  0:	BRADI1G16480	Sobic.001G403200	  3e-36
 52-  1:	BRADI1G16670	Sobic.001G405000	      0
 52-  2:	BRADI1G16810	Sobic.001G406300	  1e-20
 52-  3:	BRADI1G16820	Sobic.001G407100	  2e-08
 52-  4:	BRADI1G17060	Sobic.001G408200	  2e-32
 52-  5:	BRADI1G17250	Sobic.001G410100	  7e-18
 52-  6:	BRADI1G17270	Sobic.001G411600	  1e-76
## Alignment 53: score=268.0 e_value=3.1e-12 N=7 BdChr1&SbChr1 plus
 53-  0:	BRADI1G17060	Sobic.001G039500	  6e-20
 53-  1:	BRADI1G17236	Sobic.001G040400	  8e-12
 53-  2:	BRADI1G17310	Sobic.001G040500	  3e-07
 53-  3:	BRADI1G17440	Sobic.001G040900	  9e-14
 53-  4:	BRADI1G17630	Sobic.001G043300	  4e-10
 53-  5:	BRADI1G17810	Sobic.001G045000	  6e-34
 53-  6:	BRADI1G17840	Sobic.001G045100	  1e-47
## Alignment 54: score=265.0 e_value=9.9e-11 N=7 BdChr1&SbChr1 plus
 54-  0:	BRADI1G06630	Sobic.001G446200	  1e-29
 54-  1:	BRADI1G06670	Sobic.001G447800	  6e-13
 54-  2:	BRADI1G06766	Sobic.001G448500	  3e-11
 54-  3:	BRADI1G07010	Sobic.001G449800	  2e-50
 54-  4:	BRADI1G07090	Sobic.001G451200	  3e-14
 54-  5:	BRADI1G07180	Sobic.001G451800	  1e-40
 54-  6:	BRADI1G07237	Sobic.001G452700	  8e-53
## Alignment 55: score=262.0 e_value=1.3e-11 N=7 BdChr1&SbChr1 plus
 55-  0:	BRADI1G65760	Sobic.001G503000	  1e-25
 55-  1:	BRADI1G65930	Sobic.001G503300	  3e-56
 55-  2:	BRADI1G66100	Sobic.001G505400	  4e-19
 55-  3:	BRADI1G66210	Sobic.001G505500	  2e-08
 55-  4:	BRADI1G66240	Sobic.001G507300	  1e-14
 55-  5:	BRADI1G66290	Sobic.001G508200	  8e-22
 55-  6:	BRADI1G66450	Sobic.001G509800	  5e-10
## Alignment 56: score=262.0 e_value=2.2e-11 N=7 BdChr1&SbChr1 plus
 56-  0:	BRADI1G22620	Sobic.001G323700	  9e-13
 56-  1:	BRADI1G22700	Sobic.001G324500	  3e-25
 56-  2:	BRADI1G22890	Sobic.001G326300	  4e-19
 56-  3:	BRADI1G22907	Sobic.001G327900	  3e-14
 56-  4:	BRADI1G22920	Sobic.001G328500	  1e-69
 56-  5:	BRADI1G22940	Sobic.001G330100	  3e-14
 56-  6:	BRADI1G22990	Sobic.001G332700	  3e-74
## Alignment 57: score=261.0 e_value=1.3e-10 N=7 BdChr1&SbChr1 plus
 57-  0:	BRADI1G68887	Sobic.001G379300	  1e-84
 57-  1:	BRADI1G68990	Sobic.001G381100	  5e-46
 57-  2:	BRADI1G69057	Sobic.001G382400	  3e-63
 57-  3:	BRADI1G69097	Sobic.001G382700	  3e-47
 57-  4:	BRADI1G69340	Sobic.001G384500	  1e-51
 57-  5:	BRADI1G69480	Sobic.001G386700	  2e-14
 57-  6:	BRADI1G69564	Sobic.001G387900	  5e-09
## Alignment 58: score=261.0 e_value=1.3e-10 N=7 BdChr1&SbChr1 plus
 58-  0:	BRADI1G33480	Sobic.001G274400	 6e-139
 58-  1:	BRADI1G33670	Sobic.001G275400	  1e-14
 58-  2:	BRADI1G33730	Sobic.001G277000	  2e-49
 58-  3:	BRADI1G33870	Sobic.001G278800	  7e-35
 58-  4:	BRADI1G33930	Sobic.001G281100	  2e-48
 58-  5:	BRADI1G34030	Sobic.001G281600	  3e-41
 58-  6:	BRADI1G34110	Sobic.001G282300	  2e-48
## Alignment 59: score=260.0 e_value=6.9e-09 N=6 BdChr1&SbChr1 plus
 59-  0:	BRADI1G33360	Sobic.001G072900	  1e-27
 59-  1:	BRADI1G33440	Sobic.001G074000	  1e-55
 59-  2:	BRADI1G33457	Sobic.001G074800	  1e-51
 59-  3:	BRADI1G33510	Sobic.001G075000	  8e-44
 59-  4:	BRADI1G33550	Sobic.001G075700	  2e-07
 59-  5:	BRADI1G33680	Sobic.001G077100	  1e-25
## Alignment 60: score=259.0 e_value=2.2e-11 N=7 BdChr1&SbChr1 plus
 60-  0:	BRADI1G26310	Sobic.001G078600	  8e-45
 60-  1:	BRADI1G26570	Sobic.001G078700	  9e-28
 60-  2:	BRADI1G26620	Sobic.001G079800	  1e-08
 60-  3:	BRADI1G26670	Sobic.001G080700	  1e-08
 60-  4:	BRADI1G26690	Sobic.001G081600	  3e-09
 60-  5:	BRADI1G26750	Sobic.001G084200	  2e-28
 60-  6:	BRADI1G26900	Sobic.001G085300	  8e-59
## Alignment 61: score=257.0 e_value=1.5e-10 N=7 BdChr1&SbChr1 plus
 61-  0:	BRADI1G47990	Sobic.001G446400	  8e-94
 61-  1:	BRADI1G48080	Sobic.001G448500	  7e-16
 61-  2:	BRADI1G48147	Sobic.001G449300	  5e-18
 61-  3:	BRADI1G48271	Sobic.001G451800	  1e-42
 61-  4:	BRADI1G48380	Sobic.001G452700	  3e-68
 61-  5:	BRADI1G48470	Sobic.001G455100	  3e-10
 61-  6:	BRADI1G48520	Sobic.001G455900	 4e-114
## Alignment 62: score=255.0 e_value=2.3e-11 N=7 BdChr1&SbChr1 plus
 62-  0:	BRADI1G65630	Sobic.001G078600	  1e-48
 62-  1:	BRADI1G65810	Sobic.001G078800	  3e-21
 62-  2:	BRADI1G65820	Sobic.001G080300	  2e-06
 62-  3:	BRADI1G65990	Sobic.001G081300	  4e-11
 62-  4:	BRADI1G66160	Sobic.001G082700	      0
 62-  5:	BRADI1G66210	Sobic.001G083600	  7e-09
 62-  6:	BRADI1G66260	Sobic.001G085600	  2e-07
## Alignment 63: score=254.0 e_value=1.1e-08 N=6 BdChr1&SbChr1 plus
 63-  0:	BRADI1G45470	Sobic.001G473900	  2e-37
 63-  1:	BRADI1G45670	Sobic.001G476100	  6e-07
 63-  2:	BRADI1G45727	Sobic.001G476600	  1e-23
 63-  3:	BRADI1G45747	Sobic.001G477300	  4e-89
 63-  4:	BRADI1G45807	Sobic.001G478400	  6e-60
 63-  5:	BRADI1G45846	Sobic.001G478900	  5e-43
## Alignment 64: score=254.0 e_value=6.9e-09 N=6 BdChr1&SbChr1 plus
 64-  0:	BRADI1G17130	Sobic.001G450100	  1e-09
 64-  1:	BRADI1G17190	Sobic.001G450300	  8e-22
 64-  2:	BRADI1G17250	Sobic.001G450500	  9e-09
 64-  3:	BRADI1G17400	Sobic.001G451000	  3e-14
 64-  4:	BRADI1G17600	Sobic.001G451700	  7e-07
 64-  5:	BRADI1G17620	Sobic.001G451800	 4e-105
## Alignment 65: score=254.0 e_value=6.3e-12 N=6 BdChr1&SbChr1 plus
 65-  0:	BRADI1G17580	Sobic.001G376800	  3e-13
 65-  1:	BRADI1G17790	Sobic.001G379300	  2e-95
 65-  2:	BRADI1G17800	Sobic.001G379500	 6e-177
 65-  3:	BRADI1G17810	Sobic.001G379600	  5e-92
 65-  4:	BRADI1G17830	Sobic.001G379900	      0
 65-  5:	BRADI1G17997	Sobic.001G380900	  1e-26
## Alignment 66: score=253.0 e_value=1.9e-11 N=6 BdChr1&SbChr1 plus
 66-  0:	BRADI1G12750	Sobic.001G057200	      0
 66-  1:	BRADI1G12970	Sobic.001G059300	  4e-35
 66-  2:	BRADI1G13000	Sobic.001G059500	  9e-11
 66-  3:	BRADI1G13040	Sobic.001G059800	  2e-40
 66-  4:	BRADI1G13047	Sobic.001G059900	      0
 66-  5:	BRADI1G13232	Sobic.001G061900	      0
## Alignment 67: score=252.0 e_value=6.7e-11 N=7 BdChr1&SbChr1 plus
 67-  0:	BRADI1G76660	Sobic.001G403200	  9e-41
 67-  1:	BRADI1G76840	Sobic.001G404700	  4e-09
 67-  2:	BRADI1G76920	Sobic.001G405000	  2e-20
 67-  3:	BRADI1G77080	Sobic.001G406000	  4e-13
 67-  4:	BRADI1G77325	Sobic.001G408200	  1e-32
 67-  5:	BRADI1G77460	Sobic.001G408800	  4e-36
 67-  6:	BRADI1G77530	Sobic.001G410700	  2e-15
## Alignment 68: score=252.0 e_value=3.6e-08 N=6 BdChr1&SbChr1 plus
 68-  0:	BRADI1G24130	Sobic.001G380600	 2e-149
 68-  1:	BRADI1G24160	Sobic.001G381100	  2e-43
 68-  2:	BRADI1G24240	Sobic.001G382000	  2e-30
 68-  3:	BRADI1G24287	Sobic.001G382400	  4e-71
 68-  4:	BRADI1G24340	Sobic.001G383400	  9e-10
 68-  5:	BRADI1G24390	Sobic.001G385800	  1e-79
## Alignment 69: score=252.0 e_value=6.5e-08 N=6 BdChr1&SbChr1 plus
 69-  0:	BRADI1G00620	Sobic.001G233500	 1e-102
 69-  1:	BRADI1G00670	Sobic.001G234500	  4e-17
 69-  2:	BRADI1G00700	Sobic.001G234800	      0
 69-  3:	BRADI1G00760	Sobic.001G235900	  2e-21
 69-  4:	BRADI1G00770	Sobic.001G237300	  7e-15
 69-  5:	BRADI1G00790	Sobic.001G238800	  3e-72
## Alignment 70: score=251.0 e_value=2.1e-09 N=6 BdChr1&SbChr1 plus
 70-  0:	BRADI1G59340	Sobic.001G310500	  2e-26
 70-  1:	BRADI1G59360	Sobic.001G310800	  2e-52
 70-  2:	BRADI1G59420	Sobic.001G312900	  1e-12
 70-  3:	BRADI1G59520	Sobic.001G314000	  9e-82
 70-  4:	BRADI1G59570	Sobic.001G314300	  3e-25
 70-  5:	BRADI1G59710	Sobic.001G315400	  6e-94
## Alignment 71: score=251.0 e_value=1.2e-08 N=6 BdChr1&SbChr1 plus
 71-  0:	BRADI1G31750	Sobic.001G517900	 1e-118
 71-  1:	BRADI1G31800	Sobic.001G518000	  5e-63
 71-  2:	BRADI1G31837	Sobic.001G519100	  2e-15
 71-  3:	BRADI1G31987	Sobic.001G519300	  1e-25
 71-  4:	BRADI1G32080	Sobic.001G520400	  3e-16
 71-  5:	BRADI1G32160	Sobic.001G521600	  2e-25
## Alignment 72: score=251.0 e_value=1.7e-10 N=7 BdChr1&SbChr1 plus
 72-  0:	BRADI1G57546	Sobic.001G105500	  3e-44
 72-  1:	BRADI1G57607	Sobic.001G106000	  2e-74
 72-  2:	BRADI1G57800	Sobic.001G106500	  2e-13
 72-  3:	BRADI1G57900	Sobic.001G108400	  3e-35
 72-  4:	BRADI1G58087	Sobic.001G110900	  4e-09
 72-  5:	BRADI1G58290	Sobic.001G111300	  2e-54
 72-  6:	BRADI1G58400	Sobic.001G111600	  1e-15
## Alignment 73: score=2568.0 e_value=2.5e-199 N=53 BdChr1&SbChr1 minus
 73-  0:	BRADI1G10660	Sobic.001G124200	  5e-21
 73-  1:	BRADI1G10810	Sobic.001G124000	 2e-131
 73-  2:	BRADI1G10820	Sobic.001G123900	 5e-118
 73-  3:	BRADI1G10870	Sobic.001G123600	      0
 73-  4:	BRADI1G10880	Sobic.001G123500	      0
 73-  5:	BRADI1G10950	Sobic.001G123000	      0
 73-  6:	BRADI1G10960	Sobic.001G122900	 8e-124
 73-  7:	BRADI1G10970	Sobic.001G122800	      0
 73-  8:	BRADI1G10980	Sobic.001G122500	 6e-160
 73-  9:	BRADI1G10990	Sobic.001G122400	  2e-87
 73- 10:	BRADI1G11000	Sobic.001G122300	 1e-109
 73- 11:	BRADI1G11010	Sobic.001G122200	      0
 73- 12:	BRADI1G11027	Sobic.001G122000	      0
 73- 13:	BRADI1G11040	Sobic.001G121900	      0
 73- 14:	BRADI1G11050	Sobic.001G121700	 4e-107
 73- 15:	BRADI1G11060	Sobic.001G121600	  5e-46
 73- 16:	BRADI1G11070	Sobic.001G121200	      0
 73- 17:	BRADI1G11080	Sobic.001G121100	      0
 73- 18:	BRADI1G11090	Sobic.001G120900	      0
 73- 19:	BRADI1G11110	Sobic.001G120500	      0
 73- 20:	BRADI1G11120	Sobic.001G120400	  5e-59
 73- 21:	BRADI1G11130	Sobic.001G120300	      0
 73- 22:	BRADI1G11140	Sobic.001G120200	 9e-159
 73- 23:	BRADI1G11150	Sobic.001G120100	 3e-162
 73- 24:	BRADI1G11160	Sobic.001G120000	 4e-118
 73- 25:	BRADI1G11180	Sobic.001G119900	      0
 73- 26:	BRADI1G11187	Sobic.001G119800	      0
 73- 27:	BRADI1G11200	Sobic.001G119700	  3e-96
 73- 28:	BRADI1G11210	Sobic.001G119600	      0
 73- 29:	BRADI1G11220	Sobic.001G119400	  4e-89
 73- 30:	BRADI1G11230	Sobic.001G119000	  3e-26
 73- 31:	BRADI1G11250	Sobic.001G118900	 4e-104
 73- 32:	BRADI1G11260	Sobic.001G118800	 2e-147
 73- 33:	BRADI1G11270	Sobic.001G118400	  1e-64
 73- 34:	BRADI1G11280	Sobic.001G118300	 2e-124
 73- 35:	BRADI1G11300	Sobic.001G118200	      0
 73- 36:	BRADI1G11310	Sobic.001G118100	 3e-119
 73- 37:	BRADI1G11317	Sobic.001G118000	      0
 73- 38:	BRADI1G11340	Sobic.001G117900	      0
 73- 39:	BRADI1G11365	Sobic.001G117400	  9e-47
 73- 40:	BRADI1G11390	Sobic.001G116900	 2e-119
 73- 41:	BRADI1G11397	Sobic.001G116800	      0
 73- 42:	BRADI1G11410	Sobic.001G116700	 2e-104
 73- 43:	BRADI1G11430	Sobic.001G116600	      0
 73- 44:	BRADI1G11440	Sobic.001G116500	      0
 73- 45:	BRADI1G11450	Sobic.001G116400	 1e-177
 73- 46:	BRADI1G11480	Sobic.001G116200	      0
 73- 47:	BRADI1G11490	Sobic.001G116100	      0
 73- 48:	BRADI1G11500	Sobic.001G116000	      0
 73- 49:	BRADI1G11510	Sobic.001G115800	  7e-48
 73- 50:	BRADI1G11520	Sobic.001G115700	      0
 73- 51:	BRADI1G11525	Sobic.001G115400	 3e-120
 73- 52:	BRADI1G11540	Sobic.001G113200	  4e-29
## Alignment 74: score=1958.0 e_value=1.9e-165 N=44 BdChr1&SbChr1 minus
 74-  0:	BRADI1G18730	Sobic.001G371100	      0
 74-  1:	BRADI1G18780	Sobic.001G370600	  1e-15
 74-  2:	BRADI1G18960	Sobic.001G368400	  5e-67
 74-  3:	BRADI1G18970	Sobic.001G368300	      0
 74-  4:	BRADI1G18990	Sobic.001G367900	  4e-87
 74-  5:	BRADI1G19010	Sobic.001G367700	 1e-138
 74-  6:	BRADI1G19020	Sobic.001G367600	  2e-36
 74-  7:	BRADI1G19050	Sobic.001G367200	      0
 74-  8:	BRADI1G19100	Sobic.001G367100	      0
 74-  9:	BRADI1G19150	Sobic.001G367000	  1e-78
 74- 10:	BRADI1G19350	Sobic.001G366000	  4e-24
 74- 11:	BRADI1G19370	Sobic.001G365900	      0
 74- 12:	BRADI1G19380	Sobic.001G365700	 4e-151
 74- 13:	BRADI1G19570	Sobic.001G364800	      0
 74- 14:	BRADI1G19670	Sobic.001G363700	  4e-11
 74- 15:	BRADI1G19790	Sobic.001G362400	  2e-15
 74- 16:	BRADI1G19800	Sobic.001G361800	      0
 74- 17:	BRADI1G19810	Sobic.001G361700	  2e-91
 74- 18:	BRADI1G19860	Sobic.001G361600	  1e-48
 74- 19:	BRADI1G19880	Sobic.001G361300	      0
 74- 20:	BRADI1G19890	Sobic.001G361200	      0
 74- 21:	BRADI1G19900	Sobic.001G361100	  2e-68
 74- 22:	BRADI1G19970	Sobic.001G360600	 2e-121
 74- 23:	BRADI1G19980	Sobic.001G360400	 5e-117
 74- 24:	BRADI1G20080	Sobic.001G360200	 2e-129
 74- 25:	BRADI1G20100	Sobic.001G360000	      0
 74- 26:	BRADI1G20125	Sobic.001G359900	  9e-63
 74- 27:	BRADI1G20210	Sobic.001G359800	  2e-58
 74- 28:	BRADI1G20220	Sobic.001G359600	  1e-19
 74- 29:	BRADI1G20240	Sobic.001G359100	  6e-78
 74- 30:	BRADI1G20250	Sobic.001G358900	  2e-74
 74- 31:	BRADI1G20290	Sobic.001G358600	  1e-32
 74- 32:	BRADI1G20310	Sobic.001G358300	 1e-106
 74- 33:	BRADI1G20350	Sobic.001G358200	      0
 74- 34:	BRADI1G20360	Sobic.001G358000	  1e-39
 74- 35:	BRADI1G20370	Sobic.001G357900	  5e-30
 74- 36:	BRADI1G20400	Sobic.001G357400	  7e-91
 74- 37:	BRADI1G20440	Sobic.001G357200	  2e-99
 74- 38:	BRADI1G20540	Sobic.001G356000	  2e-74
 74- 39:	BRADI1G20560	Sobic.001G355600	  1e-60
 74- 40:	BRADI1G20580	Sobic.001G355400	 2e-109
 74- 41:	BRADI1G20670	Sobic.001G353500	  6e-07
 74- 42:	BRADI1G20750	Sobic.001G352100	  1e-32
 74- 43:	BRADI1G21020	Sobic.001G350100	  2e-09
## Alignment 75: score=1838.0 e_value=4e-140 N=40 BdChr1&SbChr1 minus
 75-  0:	BRADI1G17160	Sobic.001G392600	 8e-123
 75-  1:	BRADI1G17200	Sobic.001G391300	 1e-174
 75-  2:	BRADI1G17210	Sobic.001G390800	 1e-177
 75-  3:	BRADI1G17230	Sobic.001G390500	 1e-114
 75-  4:	BRADI1G17236	Sobic.001G390300	 1e-104
 75-  5:	BRADI1G17250	Sobic.001G390200	      0
 75-  6:	BRADI1G17257	Sobic.001G389800	      0
 75-  7:	BRADI1G17300	Sobic.001G388700	      0
 75-  8:	BRADI1G17335	Sobic.001G388300	  2e-16
 75-  9:	BRADI1G17400	Sobic.001G386700	  5e-85
 75- 10:	BRADI1G17420	Sobic.001G386600	  5e-27
 75- 11:	BRADI1G17430	Sobic.001G386200	 1e-104
 75- 12:	BRADI1G17450	Sobic.001G385900	  1e-82
 75- 13:	BRADI1G17490	Sobic.001G385000	      0
 75- 14:	BRADI1G17500	Sobic.001G384800	  1e-44
 75- 15:	BRADI1G17510	Sobic.001G384700	      0
 75- 16:	BRADI1G17570	Sobic.001G384200	      0
 75- 17:	BRADI1G17600	Sobic.001G383400	      0
 75- 18:	BRADI1G17610	Sobic.001G382900	  1e-56
 75- 19:	BRADI1G17620	Sobic.001G382700	      0
 75- 20:	BRADI1G17630	Sobic.001G382000	      0
 75- 21:	BRADI1G17640	Sobic.001G381800	  3e-47
 75- 22:	BRADI1G17660	Sobic.001G381300	  5e-30
 75- 23:	BRADI1G17670	Sobic.001G381200	      0
 75- 24:	BRADI1G17700	Sobic.001G380700	  8e-96
 75- 25:	BRADI1G17720	Sobic.001G380200	 3e-119
 75- 26:	BRADI1G17740	Sobic.001G380100	  3e-13
 75- 27:	BRADI1G17840	Sobic.001G379300	 1e-114
 75- 28:	BRADI1G17910	Sobic.001G379100	  5e-33
 75- 29:	BRADI1G17970	Sobic.001G377800	 8e-126
 75- 30:	BRADI1G17980	Sobic.001G377300	  7e-45
 75- 31:	BRADI1G18010	Sobic.001G376600	  1e-46
 75- 32:	BRADI1G18020	Sobic.001G376500	      0
 75- 33:	BRADI1G18070	Sobic.001G375700	 3e-104
 75- 34:	BRADI1G18100	Sobic.001G375300	 2e-129
 75- 35:	BRADI1G18150	Sobic.001G375200	  5e-59
 75- 36:	BRADI1G18160	Sobic.001G375100	      0
 75- 37:	BRADI1G18185	Sobic.001G374900	  2e-20
 75- 38:	BRADI1G18190	Sobic.001G374700	  7e-52
 75- 39:	BRADI1G18210	Sobic.001G374400	  4e-23
## Alignment 76: score=1481.0 e_value=1.1e-116 N=34 BdChr1&SbChr1 minus
 76-  0:	BRADI1G74480	Sobic.001G241200	      0
 76-  1:	BRADI1G74510	Sobic.001G241000	  6e-29
 76-  2:	BRADI1G74540	Sobic.001G240800	      0
 76-  3:	BRADI1G74597	Sobic.001G239800	      0
 76-  4:	BRADI1G74620	Sobic.001G239400	  9e-11
 76-  5:	BRADI1G74710	Sobic.001G237800	  3e-79
 76-  6:	BRADI1G74820	Sobic.001G237700	      0
 76-  7:	BRADI1G74890	Sobic.001G237600	 8e-134
 76-  8:	BRADI1G74900	Sobic.001G237300	  2e-16
 76-  9:	BRADI1G74916	Sobic.001G236300	      0
 76- 10:	BRADI1G75010	Sobic.001G235000	      0
 76- 11:	BRADI1G75020	Sobic.001G234800	      0
 76- 12:	BRADI1G75040	Sobic.001G234500	  4e-24
 76- 13:	BRADI1G75070	Sobic.001G234300	  3e-07
 76- 14:	BRADI1G75170	Sobic.001G233500	 6e-105
 76- 15:	BRADI1G75220	Sobic.001G233400	      0
 76- 16:	BRADI1G75340	Sobic.001G230900	 1e-123
 76- 17:	BRADI1G75350	Sobic.001G230700	 1e-137
 76- 18:	BRADI1G75420	Sobic.001G229200	  1e-30
 76- 19:	BRADI1G75450	Sobic.001G228900	 1e-158
 76- 20:	BRADI1G75520	Sobic.001G228200	      0
 76- 21:	BRADI1G75600	Sobic.001G226800	 6e-114
 76- 22:	BRADI1G75610	Sobic.001G226600	      0
 76- 23:	BRADI1G75620	Sobic.001G226500	 9e-112
 76- 24:	BRADI1G75640	Sobic.001G226300	  3e-47
 76- 25:	BRADI1G75660	Sobic.001G226100	  2e-92
 76- 26:	BRADI1G75750	Sobic.001G226000	      0
 76- 27:	BRADI1G75760	Sobic.001G225800	  4e-53
 76- 28:	BRADI1G75790	Sobic.001G225700	  9e-96
 76- 29:	BRADI1G75820	Sobic.001G223100	      0
 76- 30:	BRADI1G75830	Sobic.001G222800	      0
 76- 31:	BRADI1G75870	Sobic.001G222400	      0
 76- 32:	BRADI1G75877	Sobic.001G222300	  4e-35
 76- 33:	BRADI1G75980	Sobic.001G219700	 1e-100
## Alignment 77: score=1364.0 e_value=4.1e-105 N=32 BdChr1&SbChr1 minus
 77-  0:	BRADI1G21490	Sobic.001G343900	  3e-67
 77-  1:	BRADI1G21510	Sobic.001G342400	  4e-59
 77-  2:	BRADI1G21550	Sobic.001G342300	  2e-94
 77-  3:	BRADI1G21560	Sobic.001G341800	      0
 77-  4:	BRADI1G21610	Sobic.001G341600	 9e-172
 77-  5:	BRADI1G21720	Sobic.001G340500	  1e-50
 77-  6:	BRADI1G21800	Sobic.001G339700	  1e-34
 77-  7:	BRADI1G21880	Sobic.001G339400	  3e-27
 77-  8:	BRADI1G21900	Sobic.001G338700	  9e-64
 77-  9:	BRADI1G22000	Sobic.001G337400	  2e-37
 77- 10:	BRADI1G22020	Sobic.001G337100	  6e-44
 77- 11:	BRADI1G22030	Sobic.001G336600	      0
 77- 12:	BRADI1G22050	Sobic.001G336500	 3e-148
 77- 13:	BRADI1G22100	Sobic.001G336100	  1e-14
 77- 14:	BRADI1G22140	Sobic.001G335800	      0
 77- 15:	BRADI1G22160	Sobic.001G335500	  2e-94
 77- 16:	BRADI1G22180	Sobic.001G335400	  9e-43
 77- 17:	BRADI1G22290	Sobic.001G334900	  8e-31
 77- 18:	BRADI1G22540	Sobic.001G334400	  3e-25
 77- 19:	BRADI1G22560	Sobic.001G333700	  7e-15
 77- 20:	BRADI1G22680	Sobic.001G332500	 1e-103
 77- 21:	BRADI1G22745	Sobic.001G332300	  4e-34
 77- 22:	BRADI1G22750	Sobic.001G332200	  4e-97
 77- 23:	BRADI1G22830	Sobic.001G331200	      0
 77- 24:	BRADI1G22870	Sobic.001G331100	      0
 77- 25:	BRADI1G22900	Sobic.001G329600	  3e-06
 77- 26:	BRADI1G23000	Sobic.001G328200	      0
 77- 27:	BRADI1G23050	Sobic.001G327700	      0
 77- 28:	BRADI1G23150	Sobic.001G326200	  1e-27
 77- 29:	BRADI1G23180	Sobic.001G326000	  9e-19
 77- 30:	BRADI1G23370	Sobic.001G323700	  2e-19
 77- 31:	BRADI1G23420	Sobic.001G323600	  2e-31
## Alignment 78: score=1213.0 e_value=1.4e-83 N=27 BdChr1&SbChr1 minus
 78-  0:	BRADI1G16250	Sobic.001G411700	  1e-10
 78-  1:	BRADI1G16480	Sobic.001G411600	 3e-126
 78-  2:	BRADI1G16490	Sobic.001G411400	      0
 78-  3:	BRADI1G16510	Sobic.001G410200	 6e-162
 78-  4:	BRADI1G16517	Sobic.001G410000	      0
 78-  5:	BRADI1G16540	Sobic.001G409100	  9e-62
 78-  6:	BRADI1G16560	Sobic.001G407900	      0
 78-  7:	BRADI1G16580	Sobic.001G407600	      0
 78-  8:	BRADI1G16590	Sobic.001G407300	  2e-21
 78-  9:	BRADI1G16610	Sobic.001G406700	      0
 78- 10:	BRADI1G16630	Sobic.001G406300	  1e-89
 78- 11:	BRADI1G16660	Sobic.001G405500	      0
 78- 12:	BRADI1G16680	Sobic.001G404900	      0
 78- 13:	BRADI1G16700	Sobic.001G404100	      0
 78- 14:	BRADI1G16710	Sobic.001G403300	  6e-61
 78- 15:	BRADI1G16730	Sobic.001G402900	      0
 78- 16:	BRADI1G16757	Sobic.001G401900	  2e-27
 78- 17:	BRADI1G16780	Sobic.001G400400	      0
 78- 18:	BRADI1G16790	Sobic.001G399900	      0
 78- 19:	BRADI1G16810	Sobic.001G399300	      0
 78- 20:	BRADI1G16820	Sobic.001G398900	  1e-50
 78- 21:	BRADI1G16830	Sobic.001G398700	  4e-15
 78- 22:	BRADI1G16840	Sobic.001G397800	      0
 78- 23:	BRADI1G17040	Sobic.001G397700	  3e-83
 78- 24:	BRADI1G17050	Sobic.001G397600	  7e-31
 78- 25:	BRADI1G17070	Sobic.001G396500	      0
 78- 26:	BRADI1G17090	Sobic.001G395900	 3e-122
## Alignment 79: score=984.0 e_value=1.4e-70 N=23 BdChr1&SbChr1 minus
 79-  0:	BRADI1G72430	Sobic.001G261400	      0
 79-  1:	BRADI1G72590	Sobic.001G259400	  1e-11
 79-  2:	BRADI1G72600	Sobic.001G259300	  7e-20
 79-  3:	BRADI1G72740	Sobic.001G258000	 7e-166
 79-  4:	BRADI1G72900	Sobic.001G257200	 6e-126
 79-  5:	BRADI1G72940	Sobic.001G256900	 4e-123
 79-  6:	BRADI1G73070	Sobic.001G256200	  2e-07
 79-  7:	BRADI1G73090	Sobic.001G256000	  2e-07
 79-  8:	BRADI1G73150	Sobic.001G254200	 2e-151
 79-  9:	BRADI1G73170	Sobic.001G254000	      0
 79- 10:	BRADI1G73190	Sobic.001G253900	  9e-80
 79- 11:	BRADI1G73210	Sobic.001G253700	      0
 79- 12:	BRADI1G73670	Sobic.001G253600	  4e-46
 79- 13:	BRADI1G73710	Sobic.001G252800	  9e-96
 79- 14:	BRADI1G73860	Sobic.001G251800	      0
 79- 15:	BRADI1G73870	Sobic.001G251700	      0
 79- 16:	BRADI1G73900	Sobic.001G251500	      0
 79- 17:	BRADI1G73950	Sobic.001G250300	  1e-09
 79- 18:	BRADI1G74140	Sobic.001G249100	  2e-34
 79- 19:	BRADI1G74170	Sobic.001G248900	      0
 79- 20:	BRADI1G74180	Sobic.001G248500	      0
 79- 21:	BRADI1G74257	Sobic.001G247700	      0
 79- 22:	BRADI1G74270	Sobic.001G247400	  1e-84
## Alignment 80: score=979.0 e_value=5.1e-55 N=20 BdChr1&SbChr1 minus
 80-  0:	BRADI1G68210	Sobic.001G440200	      0
 80-  1:	BRADI1G68237	Sobic.001G440100	      0
 80-  2:	BRADI1G68250	Sobic.001G440000	 7e-165
 80-  3:	BRADI1G68260	Sobic.001G439900	  5e-06
 80-  4:	BRADI1G68270	Sobic.001G439800	      0
 80-  5:	BRADI1G68280	Sobic.001G439700	  4e-98
 80-  6:	BRADI1G68290	Sobic.001G439600	 8e-170
 80-  7:	BRADI1G68300	Sobic.001G439500	  3e-87
 80-  8:	BRADI1G68310	Sobic.001G439400	      0
 80-  9:	BRADI1G68320	Sobic.001G439300	 2e-179
 80- 10:	BRADI1G68330	Sobic.001G439100	  2e-85
 80- 11:	BRADI1G68360	Sobic.001G438800	      0
 80- 12:	BRADI1G68380	Sobic.001G438600	 1e-180
 80- 13:	BRADI1G68390	Sobic.001G438400	  8e-20
 80- 14:	BRADI1G68410	Sobic.001G438200	 6e-120
 80- 15:	BRADI1G68430	Sobic.001G438100	      0
 80- 16:	BRADI1G68440	Sobic.001G438000	 2e-105
 80- 17:	BRADI1G68450	Sobic.001G437800	 2e-174
 80- 18:	BRADI1G68460	Sobic.001G437500	      0
 80- 19:	BRADI1G68480	Sobic.001G436600	  4e-39
## Alignment 81: score=869.0 e_value=1.4e-56 N=20 BdChr1&SbChr1 minus
 81-  0:	BRADI1G57457	Sobic.001G076400	      0
 81-  1:	BRADI1G57520	Sobic.001G076000	 2e-110
 81-  2:	BRADI1G57552	Sobic.001G075600	      0
 81-  3:	BRADI1G57607	Sobic.001G075100	  4e-34
 81-  4:	BRADI1G57657	Sobic.001G074800	      0
 81-  5:	BRADI1G57860	Sobic.001G074400	      0
 81-  6:	BRADI1G57900	Sobic.001G074000	      0
 81-  7:	BRADI1G57930	Sobic.001G072000	      0
 81-  8:	BRADI1G58020	Sobic.001G071700	 5e-128
 81-  9:	BRADI1G58030	Sobic.001G071600	 1e-166
 81- 10:	BRADI1G58057	Sobic.001G071000	  2e-80
 81- 11:	BRADI1G58190	Sobic.001G068700	 3e-119
 81- 12:	BRADI1G58230	Sobic.001G068300	  7e-72
 81- 13:	BRADI1G58310	Sobic.001G067200	      0
 81- 14:	BRADI1G58330	Sobic.001G067000	  4e-82
 81- 15:	BRADI1G58390	Sobic.001G066500	      0
 81- 16:	BRADI1G58450	Sobic.001G066100	  5e-31
 81- 17:	BRADI1G58470	Sobic.001G065700	  8e-47
 81- 18:	BRADI1G58480	Sobic.001G065600	      0
 81- 19:	BRADI1G58540	Sobic.001G065500	  1e-20
## Alignment 82: score=850.0 e_value=1.3e-47 N=18 BdChr1&SbChr1 minus
 82-  0:	BRADI1G76690	Sobic.001G316900	  9e-67
 82-  1:	BRADI1G76730	Sobic.001G316800	  1e-08
 82-  2:	BRADI1G76770	Sobic.001G316400	  3e-29
 82-  3:	BRADI1G76780	Sobic.001G316300	  2e-18
 82-  4:	BRADI1G76792	Sobic.001G316200	      0
 82-  5:	BRADI1G76840	Sobic.001G315600	  2e-63
 82-  6:	BRADI1G76927	Sobic.001G315000	      0
 82-  7:	BRADI1G76940	Sobic.001G314900	 2e-110
 82-  8:	BRADI1G76950	Sobic.001G314800	  5e-10
 82-  9:	BRADI1G77010	Sobic.001G314500	 2e-111
 82- 10:	BRADI1G77020	Sobic.001G314400	  3e-73
 82- 11:	BRADI1G77040	Sobic.001G314300	      0
 82- 12:	BRADI1G77130	Sobic.001G314000	 1e-111
 82- 13:	BRADI1G77150	Sobic.001G313800	  9e-50
 82- 14:	BRADI1G77160	Sobic.001G313700	  6e-55
 82- 15:	BRADI1G77170	Sobic.001G313600	  2e-35
 82- 16:	BRADI1G77230	Sobic.001G313200	  2e-52
 82- 17:	BRADI1G77325	Sobic.001G313100	  6e-16
## Alignment 83: score=772.0 e_value=6.7e-47 N=17 BdChr1&SbChr1 minus
 83-  0:	BRADI1G77990	Sobic.001G309000	 1e-135
 83-  1:	BRADI1G77997	Sobic.001G308900	      0
 83-  2:	BRADI1G78020	Sobic.001G308800	  6e-68
 83-  3:	BRADI1G78090	Sobic.001G308000	      0
 83-  4:	BRADI1G78100	Sobic.001G307700	      0
 83-  5:	BRADI1G78120	Sobic.001G306200	 4e-101
 83-  6:	BRADI1G78130	Sobic.001G305600	      0
 83-  7:	BRADI1G78160	Sobic.001G305500	      0
 83-  8:	BRADI1G78190	Sobic.001G304800	      0
 83-  9:	BRADI1G78230	Sobic.001G304500	 5e-175
 83- 10:	BRADI1G78240	Sobic.001G304100	  4e-35
 83- 11:	BRADI1G78280	Sobic.001G303300	      0
 83- 12:	BRADI1G78300	Sobic.001G303100	  1e-49
 83- 13:	BRADI1G78310	Sobic.001G303000	  9e-32
 83- 14:	BRADI1G78320	Sobic.001G302900	      0
 83- 15:	BRADI1G78330	Sobic.001G302800	      0
 83- 16:	BRADI1G78340	Sobic.001G300400	 5e-116
## Alignment 84: score=713.0 e_value=3.5e-41 N=15 BdChr1&SbChr1 minus
 84-  0:	BRADI1G02570	Sobic.001G029400	  3e-09
 84-  1:	BRADI1G02690	Sobic.001G027300	 6e-149
 84-  2:	BRADI1G02697	Sobic.001G027100	      0
 84-  3:	BRADI1G02710	Sobic.001G026900	 3e-103
 84-  4:	BRADI1G02720	Sobic.001G026800	      0
 84-  5:	BRADI1G02750	Sobic.001G026700	  6e-74
 84-  6:	BRADI1G02760	Sobic.001G026500	      0
 84-  7:	BRADI1G02780	Sobic.001G026400	      0
 84-  8:	BRADI1G02790	Sobic.001G026300	 5e-137
 84-  9:	BRADI1G02800	Sobic.001G026200	      0
 84- 10:	BRADI1G02803	Sobic.001G026100	  2e-87
 84- 11:	BRADI1G02810	Sobic.001G026000	      0
 84- 12:	BRADI1G02920	Sobic.001G025700	      0
 84- 13:	BRADI1G02930	Sobic.001G025600	  2e-63
 84- 14:	BRADI1G02940	Sobic.001G025500	      0
## Alignment 85: score=495.0 e_value=2.6e-31 N=12 BdChr1&SbChr1 minus
 85-  0:	BRADI1G67840	Sobic.001G272600	  1e-10
 85-  1:	BRADI1G68090	Sobic.001G270200	  1e-40
 85-  2:	BRADI1G68290	Sobic.001G268400	  3e-93
 85-  3:	BRADI1G68330	Sobic.001G267600	  9e-90
 85-  4:	BRADI1G68350	Sobic.001G267100	      0
 85-  5:	BRADI1G68360	Sobic.001G266400	      0
 85-  6:	BRADI1G68390	Sobic.001G265900	  8e-44
 85-  7:	BRADI1G68410	Sobic.001G264800	  2e-67
 85-  8:	BRADI1G68430	Sobic.001G264500	      0
 85-  9:	BRADI1G68440	Sobic.001G264400	  1e-08
 85- 10:	BRADI1G68450	Sobic.001G263500	 2e-166
 85- 11:	BRADI1G68487	Sobic.001G261400	  8e-45
## Alignment 86: score=455.0 e_value=8.4e-28 N=12 BdChr1&SbChr1 minus
 86-  0:	BRADI1G01370	Sobic.001G156600	  8e-51
 86-  1:	BRADI1G01436	Sobic.001G155800	  5e-16
 86-  2:	BRADI1G01507	Sobic.001G154100	  9e-23
 86-  3:	BRADI1G01610	Sobic.001G154000	  6e-07
 86-  4:	BRADI1G01840	Sobic.001G152600	  1e-29
 86-  5:	BRADI1G01970	Sobic.001G151300	  1e-85
 86-  6:	BRADI1G02107	Sobic.001G150600	  5e-07
 86-  7:	BRADI1G02210	Sobic.001G150200	 9e-132
 86-  8:	BRADI1G02230	Sobic.001G149100	 2e-102
 86-  9:	BRADI1G02327	Sobic.001G148000	  2e-06
 86- 10:	BRADI1G02575	Sobic.001G147500	  5e-47
 86- 11:	BRADI1G02590	Sobic.001G147400	  2e-16
## Alignment 87: score=451.0 e_value=6.7e-26 N=10 BdChr1&SbChr1 minus
 87-  0:	BRADI1G01021	Sobic.001G008000	  6e-30
 87-  1:	BRADI1G01070	Sobic.001G007900	 4e-154
 87-  2:	BRADI1G01080	Sobic.001G007700	  8e-61
 87-  3:	BRADI1G01090	Sobic.001G007600	      0
 87-  4:	BRADI1G01100	Sobic.001G007500	 3e-147
 87-  5:	BRADI1G01110	Sobic.001G007400	 1e-151
 87-  6:	BRADI1G01150	Sobic.001G006900	 8e-108
 87-  7:	BRADI1G01170	Sobic.001G006700	      0
 87-  8:	BRADI1G01365	Sobic.001G006000	  1e-12
 87-  9:	BRADI1G01470	Sobic.001G003900	  2e-64
## Alignment 88: score=441.0 e_value=2.6e-23 N=10 BdChr1&SbChr1 minus
 88-  0:	BRADI1G01540	Sobic.001G016200	  8e-28
 88-  1:	BRADI1G01580	Sobic.001G015400	  4e-08
 88-  2:	BRADI1G01710	Sobic.001G013200	 1e-120
 88-  3:	BRADI1G01720	Sobic.001G013100	 7e-110
 88-  4:	BRADI1G01730	Sobic.001G013000	 9e-116
 88-  5:	BRADI1G01750	Sobic.001G012700	 6e-105
 88-  6:	BRADI1G01780	Sobic.001G012100	 3e-142
 88-  7:	BRADI1G01790	Sobic.001G011800	  2e-49
 88-  8:	BRADI1G01800	Sobic.001G011700	      0
 88-  9:	BRADI1G01970	Sobic.001G009400	  1e-45
## Alignment 89: score=430.0 e_value=1.4e-17 N=9 BdChr1&SbChr1 minus
 89-  0:	BRADI1G06040	Sobic.001G062200	  1e-28
 89-  1:	BRADI1G06050	Sobic.001G061900	      0
 89-  2:	BRADI1G06060	Sobic.001G061800	      0
 89-  3:	BRADI1G06070	Sobic.001G061700	      0
 89-  4:	BRADI1G06090	Sobic.001G061500	 1e-108
 89-  5:	BRADI1G06100	Sobic.001G061400	      0
 89-  6:	BRADI1G06110	Sobic.001G061200	 1e-157
 89-  7:	BRADI1G06130	Sobic.001G060900	  8e-20
 89-  8:	BRADI1G06270	Sobic.001G060600	  2e-17
## Alignment 90: score=405.0 e_value=1.1e-20 N=10 BdChr1&SbChr1 minus
 90-  0:	BRADI1G03450	Sobic.001G423200	  2e-21
 90-  1:	BRADI1G03590	Sobic.001G423100	 4e-140
 90-  2:	BRADI1G03620	Sobic.001G421900	      0
 90-  3:	BRADI1G03650	Sobic.001G421300	 1e-166
 90-  4:	BRADI1G03690	Sobic.001G421000	 3e-128
 90-  5:	BRADI1G03710	Sobic.001G420300	  3e-38
 90-  6:	BRADI1G03720	Sobic.001G418600	      0
 90-  7:	BRADI1G03750	Sobic.001G417600	  3e-60
 90-  8:	BRADI1G03770	Sobic.001G416200	  7e-15
 90-  9:	BRADI1G03827	Sobic.001G414900	  5e-18
## Alignment 91: score=397.0 e_value=7.7e-20 N=10 BdChr1&SbChr1 minus
 91-  0:	BRADI1G60170	Sobic.001G483600	 1e-158
 91-  1:	BRADI1G60200	Sobic.001G483300	  9e-10
 91-  2:	BRADI1G60397	Sobic.001G480800	 1e-171
 91-  3:	BRADI1G60510	Sobic.001G479900	  4e-83
 91-  4:	BRADI1G60530	Sobic.001G479600	  1e-25
 91-  5:	BRADI1G60637	Sobic.001G478900	  1e-52
 91-  6:	BRADI1G60690	Sobic.001G476600	  3e-25
 91-  7:	BRADI1G60817	Sobic.001G474600	      0
 91-  8:	BRADI1G60910	Sobic.001G473700	 2e-145
 91-  9:	BRADI1G60970	Sobic.001G473200	  7e-12
## Alignment 92: score=392.0 e_value=4.3e-15 N=8 BdChr1&SbChr1 minus
 92-  0:	BRADI1G78400	Sobic.001G543500	      0
 92-  1:	BRADI1G78410	Sobic.001G543400	 2e-122
 92-  2:	BRADI1G78420	Sobic.001G543300	      0
 92-  3:	BRADI1G78430	Sobic.001G543200	      0
 92-  4:	BRADI1G78440	Sobic.001G543100	      0
 92-  5:	BRADI1G78480	Sobic.001G542800	      0
 92-  6:	BRADI1G78520	Sobic.001G542600	 9e-162
 92-  7:	BRADI1G78550	Sobic.001G542400	      0
## Alignment 93: score=385.0 e_value=3.5e-20 N=10 BdChr1&SbChr1 minus
 93-  0:	BRADI1G66710	Sobic.001G125000	  4e-70
 93-  1:	BRADI1G66810	Sobic.001G124700	  2e-63
 93-  2:	BRADI1G67050	Sobic.001G123000	  9e-80
 93-  3:	BRADI1G67280	Sobic.001G121200	  4e-07
 93-  4:	BRADI1G67340	Sobic.001G120900	  2e-22
 93-  5:	BRADI1G67460	Sobic.001G120400	  2e-33
 93-  6:	BRADI1G67530	Sobic.001G119800	  1e-67
 93-  7:	BRADI1G67580	Sobic.001G119000	  3e-28
 93-  8:	BRADI1G67640	Sobic.001G118900	  8e-41
 93-  9:	BRADI1G67887	Sobic.001G117200	  2e-23
## Alignment 94: score=373.0 e_value=1.9e-15 N=8 BdChr1&SbChr1 minus
 94-  0:	BRADI1G04337	Sobic.001G045600	  2e-67
 94-  1:	BRADI1G04500	Sobic.001G044500	      0
 94-  2:	BRADI1G04510	Sobic.001G044300	  2e-52
 94-  3:	BRADI1G04520	Sobic.001G043800	      0
 94-  4:	BRADI1G04527	Sobic.001G043700	 4e-177
 94-  5:	BRADI1G04550	Sobic.001G043600	  2e-76
 94-  6:	BRADI1G04560	Sobic.001G043500	  1e-74
 94-  7:	BRADI1G04590	Sobic.001G042800	 4e-114
## Alignment 95: score=370.0 e_value=7.6e-16 N=8 BdChr1&SbChr1 minus
 95-  0:	BRADI1G08840	Sobic.001G058200	  2e-20
 95-  1:	BRADI1G08870	Sobic.001G057800	 2e-125
 95-  2:	BRADI1G08890	Sobic.001G057700	  1e-84
 95-  3:	BRADI1G08930	Sobic.001G057600	 2e-107
 95-  4:	BRADI1G09090	Sobic.001G056100	  1e-35
 95-  5:	BRADI1G09140	Sobic.001G055900	  6e-34
 95-  6:	BRADI1G09150	Sobic.001G055600	  1e-13
 95-  7:	BRADI1G09170	Sobic.001G055400	  2e-35
## Alignment 96: score=367.0 e_value=4.7e-17 N=9 BdChr1&SbChr1 minus
 96-  0:	BRADI1G00550	Sobic.001G505100	  4e-20
 96-  1:	BRADI1G00620	Sobic.001G503500	 1e-102
 96-  2:	BRADI1G00660	Sobic.001G502700	  8e-24
 96-  3:	BRADI1G00670	Sobic.001G502300	  2e-16
 96-  4:	BRADI1G00700	Sobic.001G502000	      0
 96-  5:	BRADI1G00770	Sobic.001G501100	  1e-25
 96-  6:	BRADI1G00820	Sobic.001G499500	  5e-23
 96-  7:	BRADI1G01021	Sobic.001G497600	  2e-06
 96-  8:	BRADI1G01130	Sobic.001G496200	  5e-69
## Alignment 97: score=356.0 e_value=2.4e-20 N=10 BdChr1&SbChr1 minus
 97-  0:	BRADI1G74350	Sobic.001G093200	  5e-74
 97-  1:	BRADI1G74460	Sobic.001G091600	  1e-08
 97-  2:	BRADI1G74510	Sobic.001G090900	  1e-11
 97-  3:	BRADI1G74560	Sobic.001G090500	 8e-172
 97-  4:	BRADI1G74570	Sobic.001G090200	  2e-21
 97-  5:	BRADI1G74827	Sobic.001G088400	  1e-46
 97-  6:	BRADI1G74940	Sobic.001G085800	  8e-08
 97-  7:	BRADI1G75150	Sobic.001G085700	  7e-40
 97-  8:	BRADI1G75360	Sobic.001G083600	  4e-12
 97-  9:	BRADI1G75550	Sobic.001G081100	      0
## Alignment 98: score=343.0 e_value=2e-16 N=9 BdChr1&SbChr1 minus
 98-  0:	BRADI1G76560	Sobic.001G530600	  3e-18
 98-  1:	BRADI1G76617	Sobic.001G529600	      0
 98-  2:	BRADI1G76760	Sobic.001G527700	  1e-39
 98-  3:	BRADI1G76840	Sobic.001G525500	  2e-68
 98-  4:	BRADI1G76920	Sobic.001G524200	  1e-61
 98-  5:	BRADI1G77080	Sobic.001G523200	  9e-37
 98-  6:	BRADI1G77217	Sobic.001G522700	  4e-55
 98-  7:	BRADI1G77247	Sobic.001G521500	      0
 98-  8:	BRADI1G77325	Sobic.001G520900	  8e-18
## Alignment 99: score=336.0 e_value=2.2e-16 N=9 BdChr1&SbChr1 minus
 99-  0:	BRADI1G43410	Sobic.001G123900	  3e-12
 99-  1:	BRADI1G43510	Sobic.001G123000	  4e-57
 99-  2:	BRADI1G43580	Sobic.001G122800	  3e-22
 99-  3:	BRADI1G43800	Sobic.001G121100	  2e-98
 99-  4:	BRADI1G43860	Sobic.001G119000	  3e-27
 99-  5:	BRADI1G43990	Sobic.001G118100	  1e-59
 99-  6:	BRADI1G44137	Sobic.001G117000	  1e-32
 99-  7:	BRADI1G44340	Sobic.001G116200	  6e-24
 99-  8:	BRADI1G44440	Sobic.001G116000	  1e-54
## Alignment 100: score=334.0 e_value=2.3e-14 N=8 BdChr1&SbChr1 minus
100-  0:	BRADI1G12950	Sobic.001G245800	  6e-36
100-  1:	BRADI1G12960	Sobic.001G245300	  7e-25
100-  2:	BRADI1G13047	Sobic.001G244900	      0
100-  3:	BRADI1G13060	Sobic.001G242600	  1e-17
100-  4:	BRADI1G13180	Sobic.001G241100	  2e-39
100-  5:	BRADI1G13220	Sobic.001G240600	 4e-128
100-  6:	BRADI1G13240	Sobic.001G240300	  6e-67
100-  7:	BRADI1G13280	Sobic.001G239200	  2e-16
## Alignment 101: score=330.0 e_value=3.6e-16 N=8 BdChr1&SbChr1 minus
101-  0:	BRADI1G46110	Sobic.001G487200	  5e-10
101-  1:	BRADI1G46120	Sobic.001G486800	  1e-08
101-  2:	BRADI1G46367	Sobic.001G485800	 1e-102
101-  3:	BRADI1G46500	Sobic.001G483600	 1e-148
101-  4:	BRADI1G46540	Sobic.001G483300	  2e-09
101-  5:	BRADI1G46550	Sobic.001G483200	  1e-61
101-  6:	BRADI1G46660	Sobic.001G481900	      0
101-  7:	BRADI1G46690	Sobic.001G481200	  4e-19
## Alignment 102: score=329.0 e_value=1.6e-16 N=9 BdChr1&SbChr1 minus
102-  0:	BRADI1G37330	Sobic.001G511000	  3e-91
102-  1:	BRADI1G37547	Sobic.001G510300	  7e-07
102-  2:	BRADI1G37560	Sobic.001G510000	  7e-07
102-  3:	BRADI1G37740	Sobic.001G509600	  3e-23
102-  4:	BRADI1G37826	Sobic.001G508200	      0
102-  5:	BRADI1G37960	Sobic.001G506100	 1e-149
102-  6:	BRADI1G38160	Sobic.001G505100	  5e-20
102-  7:	BRADI1G38317	Sobic.001G503300	  2e-52
102-  8:	BRADI1G38420	Sobic.001G502400	  4e-11
## Alignment 103: score=326.0 e_value=4.7e-15 N=8 BdChr1&SbChr1 minus
103-  0:	BRADI1G66240	Sobic.001G035500	  6e-18
103-  1:	BRADI1G66330	Sobic.001G035000	  2e-16
103-  2:	BRADI1G66590	Sobic.001G034400	  5e-37
103-  3:	BRADI1G66597	Sobic.001G034300	  1e-35
103-  4:	BRADI1G66650	Sobic.001G034100	 5e-120
103-  5:	BRADI1G66660	Sobic.001G033400	      0
103-  6:	BRADI1G66800	Sobic.001G032800	 4e-144
103-  7:	BRADI1G66810	Sobic.001G031300	  2e-19
## Alignment 104: score=324.0 e_value=1.6e-16 N=9 BdChr1&SbChr1 minus
104-  0:	BRADI1G68480	Sobic.001G116200	  3e-13
104-  1:	BRADI1G68487	Sobic.001G113800	  1e-54
104-  2:	BRADI1G68710	Sobic.001G112100	 1e-150
104-  3:	BRADI1G68807	Sobic.001G111000	      0
104-  4:	BRADI1G68990	Sobic.001G108400	  1e-38
104-  5:	BRADI1G69050	Sobic.001G107700	  3e-08
104-  6:	BRADI1G69110	Sobic.001G107400	  3e-34
104-  7:	BRADI1G69190	Sobic.001G105000	  2e-60
104-  8:	BRADI1G69250	Sobic.001G103800	  3e-78
## Alignment 105: score=324.0 e_value=1.4e-13 N=8 BdChr1&SbChr1 minus
105-  0:	BRADI1G63080	Sobic.001G523200	 7e-148
105-  1:	BRADI1G63170	Sobic.001G522500	  6e-37
105-  2:	BRADI1G63200	Sobic.001G522300	  8e-76
105-  3:	BRADI1G63290	Sobic.001G520900	  2e-27
105-  4:	BRADI1G63446	Sobic.001G520000	  7e-35
105-  5:	BRADI1G63530	Sobic.001G519100	  1e-18
105-  6:	BRADI1G63550	Sobic.001G517900	  2e-54
105-  7:	BRADI1G63600	Sobic.001G515800	  6e-47
## Alignment 106: score=322.0 e_value=9e-11 N=7 BdChr1&SbChr1 minus
106-  0:	BRADI1G77597	Sobic.001G195100	  2e-24
106-  1:	BRADI1G77610	Sobic.001G194600	  4e-40
106-  2:	BRADI1G77620	Sobic.001G194000	  2e-14
106-  3:	BRADI1G77650	Sobic.001G193100	      0
106-  4:	BRADI1G77700	Sobic.001G193000	      0
106-  5:	BRADI1G77710	Sobic.001G192800	 5e-144
106-  6:	BRADI1G77740	Sobic.001G192100	  1e-52
## Alignment 107: score=320.0 e_value=3.7e-13 N=8 BdChr1&SbChr1 minus
107-  0:	BRADI1G08294	Sobic.001G501400	  7e-09
107-  1:	BRADI1G08500	Sobic.001G500400	  8e-38
107-  2:	BRADI1G08680	Sobic.001G498300	  3e-34
107-  3:	BRADI1G08750	Sobic.001G497700	  6e-43
107-  4:	BRADI1G08800	Sobic.001G497100	  2e-11
107-  5:	BRADI1G08890	Sobic.001G496200	  2e-81
107-  6:	BRADI1G09060	Sobic.001G495700	  4e-64
107-  7:	BRADI1G09080	Sobic.001G495400	  2e-14
## Alignment 108: score=312.0 e_value=4e-17 N=9 BdChr1&SbChr1 minus
108-  0:	BRADI1G75150	Sobic.001G196800	  3e-16
108-  1:	BRADI1G75290	Sobic.001G195800	  7e-14
108-  2:	BRADI1G75310	Sobic.001G195100	  3e-23
108-  3:	BRADI1G75430	Sobic.001G195000	  7e-38
108-  4:	BRADI1G75680	Sobic.001G193500	  8e-18
108-  5:	BRADI1G75707	Sobic.001G192100	  1e-06
108-  6:	BRADI1G75950	Sobic.001G190100	 8e-105
108-  7:	BRADI1G76147	Sobic.001G189300	  8e-21
108-  8:	BRADI1G76280	Sobic.001G187000	  1e-50
## Alignment 109: score=310.0 e_value=1.4e-14 N=8 BdChr1&SbChr1 minus
109-  0:	BRADI1G59070	Sobic.001G332700	  2e-66
109-  1:	BRADI1G59180	Sobic.001G332500	  2e-25
109-  2:	BRADI1G59290	Sobic.001G330500	  8e-11
109-  3:	BRADI1G59360	Sobic.001G329100	  6e-15
109-  4:	BRADI1G59520	Sobic.001G328100	  2e-67
109-  5:	BRADI1G59587	Sobic.001G326500	  9e-07
109-  6:	BRADI1G59660	Sobic.001G326400	  9e-07
109-  7:	BRADI1G59780	Sobic.001G326300	  2e-11
## Alignment 110: score=309.0 e_value=2.4e-14 N=8 BdChr1&SbChr1 minus
110-  0:	BRADI1G17060	Sobic.001G533700	  1e-24
110-  1:	BRADI1G17190	Sobic.001G532900	  5e-24
110-  2:	BRADI1G17250	Sobic.001G530600	  1e-24
110-  3:	BRADI1G17320	Sobic.001G529700	 7e-174
110-  4:	BRADI1G17440	Sobic.001G529200	  6e-51
110-  5:	BRADI1G17680	Sobic.001G528200	  3e-14
110-  6:	BRADI1G17790	Sobic.001G528100	  8e-77
110-  7:	BRADI1G17810	Sobic.001G527700	  3e-30
## Alignment 111: score=306.0 e_value=3.7e-15 N=7 BdChr1&SbChr1 minus
111-  0:	BRADI1G56250	Sobic.001G062200	  5e-28
111-  1:	BRADI1G56500	Sobic.001G061700	      0
111-  2:	BRADI1G56510	Sobic.001G061500	 3e-110
111-  3:	BRADI1G56540	Sobic.001G061400	      0
111-  4:	BRADI1G56550	Sobic.001G061000	  1e-07
111-  5:	BRADI1G56560	Sobic.001G060900	  9e-09
111-  6:	BRADI1G56770	Sobic.001G058400	 6e-121
## Alignment 112: score=302.0 e_value=4.4e-13 N=8 BdChr1&SbChr1 minus
112-  0:	BRADI1G76207	Sobic.001G385800	  8e-49
112-  1:	BRADI1G76362	Sobic.001G384500	  3e-53
112-  2:	BRADI1G76560	Sobic.001G383700	  4e-07
112-  3:	BRADI1G76660	Sobic.001G382700	  9e-45
112-  4:	BRADI1G76760	Sobic.001G382000	  8e-41
112-  5:	BRADI1G76840	Sobic.001G381100	  6e-51
112-  6:	BRADI1G77080	Sobic.001G379600	  8e-42
112-  7:	BRADI1G77130	Sobic.001G379300	  2e-85
## Alignment 113: score=300.0 e_value=8.5e-18 N=9 BdChr1&SbChr1 minus
113-  0:	BRADI1G76660	Sobic.001G223600	  1e-17
113-  1:	BRADI1G76760	Sobic.001G223000	  7e-22
113-  2:	BRADI1G77000	Sobic.001G222900	  1e-07
113-  3:	BRADI1G77080	Sobic.001G220800	  1e-24
113-  4:	BRADI1G77325	Sobic.001G220500	  3e-06
113-  5:	BRADI1G77530	Sobic.001G217900	  7e-18
113-  6:	BRADI1G77660	Sobic.001G217000	  1e-10
113-  7:	BRADI1G77880	Sobic.001G215500	  1e-10
113-  8:	BRADI1G77920	Sobic.001G214200	  2e-84
## Alignment 114: score=298.0 e_value=2.1e-15 N=8 BdChr1&SbChr1 minus
114-  0:	BRADI1G07090	Sobic.001G161100	  3e-59
114-  1:	BRADI1G07180	Sobic.001G159900	  7e-23
114-  2:	BRADI1G07237	Sobic.001G159200	  7e-57
114-  3:	BRADI1G07260	Sobic.001G158600	  9e-19
114-  4:	BRADI1G07457	Sobic.001G157100	 5e-132
114-  5:	BRADI1G07590	Sobic.001G156500	  3e-09
114-  6:	BRADI1G07830	Sobic.001G154100	  3e-06
114-  7:	BRADI1G08030	Sobic.001G154000	  3e-06
## Alignment 115: score=295.0 e_value=1.5e-08 N=6 BdChr1&SbChr1 minus
115-  0:	BRADI1G77610	Sobic.001G534300	  1e-45
115-  1:	BRADI1G77660	Sobic.001G534100	  1e-34
115-  2:	BRADI1G77667	Sobic.001G534000	      0
115-  3:	BRADI1G77690	Sobic.001G533800	  1e-74
115-  4:	BRADI1G77700	Sobic.001G533700	      0
115-  5:	BRADI1G77710	Sobic.001G533600	 3e-151
## Alignment 116: score=295.0 e_value=3.1e-08 N=6 BdChr1&SbChr1 minus
116-  0:	BRADI1G03150	Sobic.001G028700	 1e-132
116-  1:	BRADI1G03170	Sobic.001G028400	      0
116-  2:	BRADI1G03180	Sobic.001G028100	      0
116-  3:	BRADI1G03185	Sobic.001G028000	  1e-19
116-  4:	BRADI1G03200	Sobic.001G027900	      0
116-  5:	BRADI1G03207	Sobic.001G027800	      0
## Alignment 117: score=293.0 e_value=3e-15 N=8 BdChr1&SbChr1 minus
117-  0:	BRADI1G72320	Sobic.001G349200	  2e-14
117-  1:	BRADI1G72370	Sobic.001G347600	 4e-101
117-  2:	BRADI1G72380	Sobic.001G347100	  3e-88
117-  3:	BRADI1G72430	Sobic.001G346100	      0
117-  4:	BRADI1G72440	Sobic.001G344000	  2e-09
117-  5:	BRADI1G72590	Sobic.001G343900	  1e-10
117-  6:	BRADI1G72740	Sobic.001G341600	 5e-155
117-  7:	BRADI1G72960	Sobic.001G340200	  5e-46
## Alignment 118: score=289.0 e_value=1.1e-13 N=8 BdChr1&SbChr1 minus
118-  0:	BRADI1G66227	Sobic.001G416600	  8e-20
118-  1:	BRADI1G66260	Sobic.001G415300	  1e-32
118-  2:	BRADI1G66440	Sobic.001G414600	  1e-39
118-  3:	BRADI1G66640	Sobic.001G414500	  5e-06
118-  4:	BRADI1G66660	Sobic.001G414000	  4e-57
118-  5:	BRADI1G66810	Sobic.001G412200	  1e-63
118-  6:	BRADI1G66950	Sobic.001G410100	  6e-26
118-  7:	BRADI1G67145	Sobic.001G409600	  1e-06
## Alignment 119: score=288.0 e_value=1.3e-10 N=7 BdChr1&SbChr1 minus
119-  0:	BRADI1G38340	Sobic.001G350700	  2e-53
119-  1:	BRADI1G38420	Sobic.001G350100	  2e-13
119-  2:	BRADI1G38670	Sobic.001G347700	  7e-18
119-  3:	BRADI1G38705	Sobic.001G347100	 2e-156
119-  4:	BRADI1G38755	Sobic.001G346200	  2e-37
119-  5:	BRADI1G39000	Sobic.001G345400	  3e-12
119-  6:	BRADI1G39090	Sobic.001G345100	  7e-16
## Alignment 120: score=284.0 e_value=9e-16 N=8 BdChr1&SbChr1 minus
120-  0:	BRADI1G36720	Sobic.001G332900	      0
120-  1:	BRADI1G36900	Sobic.001G332700	  8e-71
120-  2:	BRADI1G36907	Sobic.001G331800	 3e-178
120-  3:	BRADI1G36970	Sobic.001G330500	  2e-11
120-  4:	BRADI1G37190	Sobic.001G329100	  3e-23
120-  5:	BRADI1G37390	Sobic.001G327300	  6e-23
120-  6:	BRADI1G37547	Sobic.001G326400	  5e-12
120-  7:	BRADI1G37740	Sobic.001G326300	  4e-17
## Alignment 121: score=283.0 e_value=1e-13 N=8 BdChr1&SbChr1 minus
121-  0:	BRADI1G61080	Sobic.001G387000	  1e-10
121-  1:	BRADI1G61270	Sobic.001G385200	  8e-35
121-  2:	BRADI1G61407	Sobic.001G383400	  3e-74
121-  3:	BRADI1G61637	Sobic.001G382000	  2e-23
121-  4:	BRADI1G61690	Sobic.001G381100	  1e-43
121-  5:	BRADI1G61740	Sobic.001G380900	  5e-31
121-  6:	BRADI1G61930	Sobic.001G378700	  9e-70
121-  7:	BRADI1G62100	Sobic.001G376100	 7e-141
## Alignment 122: score=283.0 e_value=1.8e-10 N=7 BdChr1&SbChr1 minus
122-  0:	BRADI1G46450	Sobic.001G382700	  1e-55
122-  1:	BRADI1G46500	Sobic.001G382400	  1e-63
122-  2:	BRADI1G46560	Sobic.001G380900	  2e-25
122-  3:	BRADI1G46690	Sobic.001G378900	  1e-14
122-  4:	BRADI1G46750	Sobic.001G378400	  2e-12
122-  5:	BRADI1G46850	Sobic.001G377200	  2e-34
122-  6:	BRADI1G46980	Sobic.001G375700	  1e-08
## Alignment 123: score=276.0 e_value=1.3e-12 N=7 BdChr1&SbChr1 minus
123-  0:	BRADI1G59040	Sobic.001G086800	  6e-11
123-  1:	BRADI1G59260	Sobic.001G085500	 7e-108
123-  2:	BRADI1G59280	Sobic.001G085400	 4e-120
123-  3:	BRADI1G59290	Sobic.001G085300	      0
123-  4:	BRADI1G59510	Sobic.001G083500	  2e-08
123-  5:	BRADI1G59660	Sobic.001G082200	  2e-12
123-  6:	BRADI1G59780	Sobic.001G081300	  3e-47
## Alignment 124: score=275.0 e_value=2.3e-10 N=7 BdChr1&SbChr1 minus
124-  0:	BRADI1G09840	Sobic.001G448800	  3e-89
124-  1:	BRADI1G09990	Sobic.001G448500	  9e-23
124-  2:	BRADI1G10140	Sobic.001G447200	 6e-136
124-  3:	BRADI1G10230	Sobic.001G447000	  2e-40
124-  4:	BRADI1G10347	Sobic.001G445700	 4e-139
124-  5:	BRADI1G10490	Sobic.001G443900	      0
124-  6:	BRADI1G10560	Sobic.001G442800	 3e-151
## Alignment 125: score=270.0 e_value=1.5e-09 N=6 BdChr1&SbChr1 minus
125-  0:	BRADI1G05390	Sobic.001G095200	  4e-35
125-  1:	BRADI1G05410	Sobic.001G094800	  8e-27
125-  2:	BRADI1G05540	Sobic.001G093900	 2e-106
125-  3:	BRADI1G05550	Sobic.001G093200	  1e-75
125-  4:	BRADI1G05560	Sobic.001G092600	 8e-113
125-  5:	BRADI1G05590	Sobic.001G092300	  2e-25
## Alignment 126: score=269.0 e_value=2.6e-08 N=6 BdChr1&SbChr1 minus
126-  0:	BRADI1G70637	Sobic.001G081300	  2e-40
126-  1:	BRADI1G70690	Sobic.001G080700	      0
126-  2:	BRADI1G70810	Sobic.001G079900	  5e-71
126-  3:	BRADI1G70820	Sobic.001G079600	 6e-103
126-  4:	BRADI1G70860	Sobic.001G079300	  3e-34
126-  5:	BRADI1G70950	Sobic.001G079200	  4e-21
## Alignment 127: score=268.0 e_value=7.3e-11 N=6 BdChr1&SbChr1 minus
127-  0:	BRADI1G01270	Sobic.001G009500	  2e-59
127-  1:	BRADI1G01280	Sobic.001G009400	      0
127-  2:	BRADI1G01290	Sobic.001G009300	 1e-162
127-  3:	BRADI1G01320	Sobic.001G008800	  3e-60
127-  4:	BRADI1G01350	Sobic.001G007200	 4e-112
127-  5:	BRADI1G01470	Sobic.001G006000	  1e-15
## Alignment 128: score=268.0 e_value=1.2e-11 N=7 BdChr1&SbChr1 minus
128-  0:	BRADI1G27750	Sobic.001G315700	  7e-23
128-  1:	BRADI1G27900	Sobic.001G314400	  7e-14
128-  2:	BRADI1G27910	Sobic.001G314000	  4e-73
128-  3:	BRADI1G28000	Sobic.001G311900	  2e-20
128-  4:	BRADI1G28130	Sobic.001G311000	  4e-91
128-  5:	BRADI1G28320	Sobic.001G310700	  2e-25
128-  6:	BRADI1G28430	Sobic.001G309600	  6e-06
## Alignment 129: score=268.0 e_value=2e-12 N=7 BdChr1&SbChr1 minus
129-  0:	BRADI1G41780	Sobic.001G530600	  4e-43
129-  1:	BRADI1G41790	Sobic.001G528300	  2e-14
129-  2:	BRADI1G41900	Sobic.001G528100	  1e-72
129-  3:	BRADI1G41980	Sobic.001G527800	  2e-51
129-  4:	BRADI1G42257	Sobic.001G527700	  1e-24
129-  5:	BRADI1G42290	Sobic.001G525500	  7e-55
129-  6:	BRADI1G42377	Sobic.001G524200	  4e-70
## Alignment 130: score=267.0 e_value=1.1e-12 N=7 BdChr1&SbChr1 minus
130-  0:	BRADI1G22650	Sobic.001G085300	  4e-52
130-  1:	BRADI1G22670	Sobic.001G083200	 2e-103
130-  2:	BRADI1G22680	Sobic.001G083000	  4e-28
130-  3:	BRADI1G22890	Sobic.001G081300	  1e-38
130-  4:	BRADI1G22940	Sobic.001G079500	  2e-09
130-  5:	BRADI1G22960	Sobic.001G079300	  4e-33
130-  6:	BRADI1G22990	Sobic.001G077100	  9e-34
## Alignment 131: score=266.0 e_value=1.9e-11 N=7 BdChr1&SbChr1 minus
131-  0:	BRADI1G59380	Sobic.001G190500	  3e-41
131-  1:	BRADI1G59420	Sobic.001G190200	 1e-172
131-  2:	BRADI1G59520	Sobic.001G189000	  2e-82
131-  3:	BRADI1G59630	Sobic.001G188100	 3e-125
131-  4:	BRADI1G59700	Sobic.001G186100	 2e-110
131-  5:	BRADI1G59730	Sobic.001G183700	      0
131-  6:	BRADI1G59760	Sobic.001G181800	  6e-43
## Alignment 132: score=265.0 e_value=9.4e-10 N=6 BdChr1&SbChr1 minus
132-  0:	BRADI1G55730	Sobic.001G060600	  2e-15
132-  1:	BRADI1G55760	Sobic.001G059900	      0
132-  2:	BRADI1G55770	Sobic.001G059500	  3e-22
132-  3:	BRADI1G55980	Sobic.001G058900	  2e-92
132-  4:	BRADI1G56020	Sobic.001G058600	      0
132-  5:	BRADI1G56040	Sobic.001G058400	  2e-80
## Alignment 133: score=264.0 e_value=2.2e-10 N=7 BdChr1&SbChr1 minus
133-  0:	BRADI1G62950	Sobic.001G120500	  6e-07
133-  1:	BRADI1G63080	Sobic.001G117900	  2e-46
133-  2:	BRADI1G63200	Sobic.001G116600	  2e-39
133-  3:	BRADI1G63290	Sobic.001G115400	  2e-20
133-  4:	BRADI1G63320	Sobic.001G113800	  2e-62
133-  5:	BRADI1G63480	Sobic.001G112300	  3e-13
133-  6:	BRADI1G63550	Sobic.001G111300	  1e-54
## Alignment 134: score=264.0 e_value=1.6e-11 N=7 BdChr1&SbChr1 minus
134-  0:	BRADI1G21880	Sobic.001G087400	  2e-08
134-  1:	BRADI1G21980	Sobic.001G086400	  8e-60
134-  2:	BRADI1G22030	Sobic.001G086000	      0
134-  3:	BRADI1G22200	Sobic.001G085300	      0
134-  4:	BRADI1G22290	Sobic.001G085200	  1e-26
134-  5:	BRADI1G22540	Sobic.001G082700	  4e-62
134-  6:	BRADI1G22690	Sobic.001G080700	  2e-26
## Alignment 135: score=263.0 e_value=4.4e-11 N=7 BdChr1&SbChr1 minus
135-  0:	BRADI1G44630	Sobic.001G223400	  4e-08
135-  1:	BRADI1G44670	Sobic.001G223100	  6e-77
135-  2:	BRADI1G44840	Sobic.001G221900	  1e-97
135-  3:	BRADI1G45040	Sobic.001G220800	  2e-13
135-  4:	BRADI1G45070	Sobic.001G219700	  1e-78
135-  5:	BRADI1G45170	Sobic.001G217900	  2e-23
135-  6:	BRADI1G45370	Sobic.001G216300	 2e-121
## Alignment 136: score=262.0 e_value=3.6e-11 N=7 BdChr1&SbChr1 minus
136-  0:	BRADI1G34850	Sobic.001G201800	 1e-141
136-  1:	BRADI1G34857	Sobic.001G200600	  4e-17
136-  2:	BRADI1G34920	Sobic.001G198700	  6e-16
136-  3:	BRADI1G35010	Sobic.001G197000	 2e-120
136-  4:	BRADI1G35090	Sobic.001G196800	      0
136-  5:	BRADI1G35157	Sobic.001G195000	  1e-40
136-  6:	BRADI1G35350	Sobic.001G193000	  3e-18
## Alignment 137: score=260.0 e_value=2.5e-11 N=7 BdChr1&SbChr1 minus
137-  0:	BRADI1G63080	Sobic.001G390200	 3e-156
137-  1:	BRADI1G63200	Sobic.001G389600	  3e-53
137-  2:	BRADI1G63220	Sobic.001G389000	  1e-18
137-  3:	BRADI1G63250	Sobic.001G386400	      0
137-  4:	BRADI1G63320	Sobic.001G384500	  3e-64
137-  5:	BRADI1G63550	Sobic.001G382400	  3e-73
137-  6:	BRADI1G63650	Sobic.001G381600	      0
## Alignment 138: score=258.0 e_value=1.8e-10 N=7 BdChr1&SbChr1 minus
138-  0:	BRADI1G33020	Sobic.001G506100	  4e-50
138-  1:	BRADI1G33260	Sobic.001G505200	  4e-29
138-  2:	BRADI1G33480	Sobic.001G503300	  5e-52
138-  3:	BRADI1G33550	Sobic.001G502300	  5e-11
138-  4:	BRADI1G33630	Sobic.001G501100	  8e-06
138-  5:	BRADI1G33730	Sobic.001G500900	  4e-42
138-  6:	BRADI1G33777	Sobic.001G499100	  2e-07
## Alignment 139: score=257.0 e_value=4.1e-11 N=7 BdChr1&SbChr1 minus
139-  0:	BRADI1G26010	Sobic.001G018800	  3e-62
139-  1:	BRADI1G26120	Sobic.001G018300	  3e-10
139-  2:	BRADI1G26310	Sobic.001G018100	  1e-17
139-  3:	BRADI1G26330	Sobic.001G016300	  2e-21
139-  4:	BRADI1G26510	Sobic.001G014700	  5e-55
139-  5:	BRADI1G26670	Sobic.001G014200	  3e-19
139-  6:	BRADI1G26800	Sobic.001G012600	  1e-58
## Alignment 140: score=255.0 e_value=4e-11 N=7 BdChr1&SbChr1 minus
140-  0:	BRADI1G29690	Sobic.001G518400	 6e-115
140-  1:	BRADI1G29720	Sobic.001G517900	  5e-55
140-  2:	BRADI1G29776	Sobic.001G516100	  2e-38
140-  3:	BRADI1G29857	Sobic.001G515800	  1e-74
140-  4:	BRADI1G30000	Sobic.001G513700	  8e-64
140-  5:	BRADI1G30200	Sobic.001G512600	      0
140-  6:	BRADI1G30377	Sobic.001G510000	  1e-07
## Alignment 141: score=254.0 e_value=2.9e-11 N=7 BdChr1&SbChr1 minus
141-  0:	BRADI1G65480	Sobic.001G064500	  2e-13
141-  1:	BRADI1G65630	Sobic.001G063300	  7e-46
141-  2:	BRADI1G65760	Sobic.001G062800	  4e-27
141-  3:	BRADI1G65810	Sobic.001G060600	  2e-38
141-  4:	BRADI1G65960	Sobic.001G058400	  2e-26
141-  5:	BRADI1G65990	Sobic.001G058200	  3e-09
141-  6:	BRADI1G66167	Sobic.001G055700	  2e-47
## Alignment 142: score=251.0 e_value=2e-08 N=6 BdChr1&SbChr1 minus
142-  0:	BRADI1G24000	Sobic.001G047900	 9e-109
142-  1:	BRADI1G24120	Sobic.001G046800	  9e-08
142-  2:	BRADI1G24147	Sobic.001G046000	  1e-63
142-  3:	BRADI1G24200	Sobic.001G045600	  2e-57
142-  4:	BRADI1G24240	Sobic.001G045000	      0
142-  5:	BRADI1G24450	Sobic.001G043000	  8e-33
## Alignment 143: score=250.0 e_value=7.9e-12 N=7 BdChr1&SbChr1 minus
143-  0:	BRADI1G10950	Sobic.001G352100	  2e-12
143-  1:	BRADI1G10970	Sobic.001G350700	  8e-19
143-  2:	BRADI1G11170	Sobic.001G350600	  3e-22
143-  3:	BRADI1G11330	Sobic.001G349900	  5e-53
143-  4:	BRADI1G11567	Sobic.001G348800	  7e-15
143-  5:	BRADI1G11600	Sobic.001G347100	  3e-95
143-  6:	BRADI1G11740	Sobic.001G346300	  2e-12
## Alignment 144: score=12986.0 e_value=0 N=270 BdChr1&SbChr10 plus
144-  0:	BRADI1G30190	Sobic.010G199100	  9e-06
144-  1:	BRADI1G30252	Sobic.010G201400	  2e-53
144-  2:	BRADI1G30260	Sobic.010G201500	      0
144-  3:	BRADI1G30270	Sobic.010G201600	 6e-100
144-  4:	BRADI1G30277	Sobic.010G202100	      0
144-  5:	BRADI1G30310	Sobic.010G202500	  8e-80
144-  6:	BRADI1G30330	Sobic.010G202600	      0
144-  7:	BRADI1G30337	Sobic.010G202700	  4e-63
144-  8:	BRADI1G30350	Sobic.010G202900	 6e-143
144-  9:	BRADI1G30360	Sobic.010G203200	      0
144- 10:	BRADI1G30370	Sobic.010G203300	      0
144- 11:	BRADI1G30377	Sobic.010G203500	      0
144- 12:	BRADI1G30390	Sobic.010G204100	  2e-98
144- 13:	BRADI1G30410	Sobic.010G204400	      0
144- 14:	BRADI1G30440	Sobic.010G204500	 8e-143
144- 15:	BRADI1G30490	Sobic.010G204900	      0
144- 16:	BRADI1G30510	Sobic.010G205000	 1e-172
144- 17:	BRADI1G30520	Sobic.010G205100	      0
144- 18:	BRADI1G30527	Sobic.010G205200	      0
144- 19:	BRADI1G30540	Sobic.010G205300	 9e-106
144- 20:	BRADI1G30550	Sobic.010G205500	      0
144- 21:	BRADI1G30560	Sobic.010G205800	      0
144- 22:	BRADI1G30580	Sobic.010G205900	      0
144- 23:	BRADI1G30590	Sobic.010G206000	      0
144- 24:	BRADI1G30610	Sobic.010G206300	      0
144- 25:	BRADI1G30620	Sobic.010G206400	  4e-32
144- 26:	BRADI1G30640	Sobic.010G206800	 3e-132
144- 27:	BRADI1G30648	Sobic.010G206900	      0
144- 28:	BRADI1G30656	Sobic.010G207100	      0
144- 29:	BRADI1G30720	Sobic.010G207400	      0
144- 30:	BRADI1G30730	Sobic.010G207500	 2e-170
144- 31:	BRADI1G30750	Sobic.010G207600	  2e-26
144- 32:	BRADI1G30830	Sobic.010G208400	      0
144- 33:	BRADI1G30850	Sobic.010G208900	  4e-24
144- 34:	BRADI1G30870	Sobic.010G209100	  1e-74
144- 35:	BRADI1G30900	Sobic.010G209400	      0
144- 36:	BRADI1G30910	Sobic.010G209600	      0
144- 37:	BRADI1G30920	Sobic.010G209800	 1e-138
144- 38:	BRADI1G30930	Sobic.010G209900	      0
144- 39:	BRADI1G30940	Sobic.010G210000	  2e-92
144- 40:	BRADI1G30950	Sobic.010G210100	 2e-125
144- 41:	BRADI1G30960	Sobic.010G210200	      0
144- 42:	BRADI1G30970	Sobic.010G210500	      0
144- 43:	BRADI1G30980	Sobic.010G210600	  4e-32
144- 44:	BRADI1G31020	Sobic.010G210700	 6e-171
144- 45:	BRADI1G31072	Sobic.010G211400	  2e-39
144- 46:	BRADI1G31120	Sobic.010G212300	  8e-06
144- 47:	BRADI1G31140	Sobic.010G212600	      0
144- 48:	BRADI1G31150	Sobic.010G212700	  2e-92
144- 49:	BRADI1G31160	Sobic.010G212800	  3e-08
144- 50:	BRADI1G31170	Sobic.010G213200	      0
144- 51:	BRADI1G31180	Sobic.010G213400	  5e-32
144- 52:	BRADI1G31187	Sobic.010G213500	      0
144- 53:	BRADI1G31200	Sobic.010G213600	      0
144- 54:	BRADI1G31210	Sobic.010G213700	  5e-19
144- 55:	BRADI1G31260	Sobic.010G214200	 3e-109
144- 56:	BRADI1G31320	Sobic.010G214900	      0
144- 57:	BRADI1G31337	Sobic.010G215100	      0
144- 58:	BRADI1G31357	Sobic.010G215400	 2e-145
144- 59:	BRADI1G31370	Sobic.010G215500	      0
144- 60:	BRADI1G31380	Sobic.010G215600	      0
144- 61:	BRADI1G31390	Sobic.010G215700	  5e-79
144- 62:	BRADI1G31400	Sobic.010G215900	      0
144- 63:	BRADI1G31417	Sobic.010G216000	      0
144- 64:	BRADI1G31440	Sobic.010G216100	      0
144- 65:	BRADI1G31450	Sobic.010G216200	  9e-58
144- 66:	BRADI1G31510	Sobic.010G216400	  3e-32
144- 67:	BRADI1G31520	Sobic.010G216600	  4e-07
144- 68:	BRADI1G31530	Sobic.010G216700	      0
144- 69:	BRADI1G31560	Sobic.010G216800	  2e-37
144- 70:	BRADI1G31570	Sobic.010G217100	 2e-135
144- 71:	BRADI1G31600	Sobic.010G217300	  1e-37
144- 72:	BRADI1G31617	Sobic.010G217700	      0
144- 73:	BRADI1G31630	Sobic.010G217800	  2e-37
144- 74:	BRADI1G31640	Sobic.010G217900	  2e-46
144- 75:	BRADI1G31650	Sobic.010G218000	      0
144- 76:	BRADI1G31660	Sobic.010G218100	  3e-63
144- 77:	BRADI1G31670	Sobic.010G218200	      0
144- 78:	BRADI1G31680	Sobic.010G218300	      0
144- 79:	BRADI1G31690	Sobic.010G218400	      0
144- 80:	BRADI1G31700	Sobic.010G218500	  3e-81
144- 81:	BRADI1G31730	Sobic.010G218600	 2e-155
144- 82:	BRADI1G31737	Sobic.010G219000	      0
144- 83:	BRADI1G31750	Sobic.010G219100	      0
144- 84:	BRADI1G31767	Sobic.010G219400	 9e-146
144- 85:	BRADI1G31780	Sobic.010G219500	  5e-75
144- 86:	BRADI1G31800	Sobic.010G219600	      0
144- 87:	BRADI1G31810	Sobic.010G219700	      0
144- 88:	BRADI1G31820	Sobic.010G219800	      0
144- 89:	BRADI1G31830	Sobic.010G219900	  3e-36
144- 90:	BRADI1G31837	Sobic.010G220000	 3e-125
144- 91:	BRADI1G31850	Sobic.010G220100	      0
144- 92:	BRADI1G31860	Sobic.010G220200	 6e-177
144- 93:	BRADI1G31870	Sobic.010G220300	  4e-46
144- 94:	BRADI1G31880	Sobic.010G220400	 3e-144
144- 95:	BRADI1G31890	Sobic.010G220500	      0
144- 96:	BRADI1G31987	Sobic.010G220600	      0
144- 97:	BRADI1G32020	Sobic.010G220900	  4e-56
144- 98:	BRADI1G32060	Sobic.010G221000	  3e-06
144- 99:	BRADI1G32080	Sobic.010G221100	  1e-33
144-100:	BRADI1G32200	Sobic.010G221400	  1e-80
144-101:	BRADI1G32210	Sobic.010G221500	  3e-46
144-102:	BRADI1G32217	Sobic.010G221600	  2e-65
144-103:	BRADI1G32230	Sobic.010G221900	  2e-77
144-104:	BRADI1G32240	Sobic.010G222100	  1e-08
144-105:	BRADI1G32300	Sobic.010G223000	  3e-65
144-106:	BRADI1G32310	Sobic.010G223200	      0
144-107:	BRADI1G32317	Sobic.010G223400	      0
144-108:	BRADI1G32330	Sobic.010G223700	 3e-141
144-109:	BRADI1G32340	Sobic.010G223900	 4e-135
144-110:	BRADI1G32350	Sobic.010G224000	      0
144-111:	BRADI1G32360	Sobic.010G224100	  2e-91
144-112:	BRADI1G32370	Sobic.010G224200	  3e-60
144-113:	BRADI1G32380	Sobic.010G224400	      0
144-114:	BRADI1G32390	Sobic.010G224600	  1e-08
144-115:	BRADI1G32410	Sobic.010G224700	      0
144-116:	BRADI1G32420	Sobic.010G224800	      0
144-117:	BRADI1G32430	Sobic.010G224900	      0
144-118:	BRADI1G32445	Sobic.010G225100	  5e-59
144-119:	BRADI1G32460	Sobic.010G225300	 2e-160
144-120:	BRADI1G32640	Sobic.010G227800	      0
144-121:	BRADI1G32720	Sobic.010G230200	  3e-77
144-122:	BRADI1G32726	Sobic.010G230300	      0
144-123:	BRADI1G32747	Sobic.010G230500	 1e-158
144-124:	BRADI1G32770	Sobic.010G230600	      0
144-125:	BRADI1G32800	Sobic.010G231100	      0
144-126:	BRADI1G32810	Sobic.010G231600	      0
144-127:	BRADI1G32820	Sobic.010G231700	  1e-55
144-128:	BRADI1G32830	Sobic.010G231800	  7e-52
144-129:	BRADI1G32840	Sobic.010G231900	  2e-48
144-130:	BRADI1G32850	Sobic.010G232000	  2e-32
144-131:	BRADI1G32860	Sobic.010G232100	      0
144-132:	BRADI1G32870	Sobic.010G232500	 5e-164
144-133:	BRADI1G32927	Sobic.010G232600	      0
144-134:	BRADI1G32970	Sobic.010G232900	      0
144-135:	BRADI1G32977	Sobic.010G233000	  4e-87
144-136:	BRADI1G32990	Sobic.010G233200	 2e-176
144-137:	BRADI1G33000	Sobic.010G233400	  7e-83
144-138:	BRADI1G33030	Sobic.010G233800	 3e-108
144-139:	BRADI1G33040	Sobic.010G233900	      0
144-140:	BRADI1G33050	Sobic.010G234000	  1e-69
144-141:	BRADI1G33070	Sobic.010G234600	  1e-12
144-142:	BRADI1G33080	Sobic.010G234800	 4e-107
144-143:	BRADI1G33087	Sobic.010G234900	      0
144-144:	BRADI1G33097	Sobic.010G235000	      0
144-145:	BRADI1G33150	Sobic.010G236100	      0
144-146:	BRADI1G33160	Sobic.010G236300	      0
144-147:	BRADI1G33200	Sobic.010G236500	  2e-42
144-148:	BRADI1G33210	Sobic.010G236600	      0
144-149:	BRADI1G33217	Sobic.010G236700	 1e-173
144-150:	BRADI1G33230	Sobic.010G236900	  2e-31
144-151:	BRADI1G33240	Sobic.010G237000	  5e-14
144-152:	BRADI1G33250	Sobic.010G237200	      0
144-153:	BRADI1G33260	Sobic.010G237500	  9e-95
144-154:	BRADI1G33280	Sobic.010G237600	      0
144-155:	BRADI1G33290	Sobic.010G237900	  2e-98
144-156:	BRADI1G33300	Sobic.010G238100	 2e-134
144-157:	BRADI1G33310	Sobic.010G238700	      0
144-158:	BRADI1G33320	Sobic.010G238800	      0
144-159:	BRADI1G33330	Sobic.010G239600	      0
144-160:	BRADI1G33340	Sobic.010G239900	      0
144-161:	BRADI1G33347	Sobic.010G240500	      0
144-162:	BRADI1G33360	Sobic.010G240700	      0
144-163:	BRADI1G33370	Sobic.010G241400	  8e-37
144-164:	BRADI1G33457	Sobic.010G242300	      0
144-165:	BRADI1G33610	Sobic.010G243900	      0
144-166:	BRADI1G33657	Sobic.010G244000	 5e-171
144-167:	BRADI1G33670	Sobic.010G244100	      0
144-168:	BRADI1G33680	Sobic.010G244400	      0
144-169:	BRADI1G33690	Sobic.010G244500	  3e-88
144-170:	BRADI1G33700	Sobic.010G244600	 1e-111
144-171:	BRADI1G33710	Sobic.010G244700	      0
144-172:	BRADI1G33720	Sobic.010G245200	  3e-21
144-173:	BRADI1G33730	Sobic.010G245300	 3e-142
144-174:	BRADI1G33750	Sobic.010G246000	      0
144-175:	BRADI1G33770	Sobic.010G246100	  7e-46
144-176:	BRADI1G33777	Sobic.010G246200	 4e-157
144-177:	BRADI1G33790	Sobic.010G246300	 2e-143
144-178:	BRADI1G33810	Sobic.010G246400	 3e-171
144-179:	BRADI1G33850	Sobic.010G247100	  8e-74
144-180:	BRADI1G33860	Sobic.010G247200	      0
144-181:	BRADI1G33870	Sobic.010G247500	  2e-38
144-182:	BRADI1G33900	Sobic.010G247600	 2e-179
144-183:	BRADI1G33910	Sobic.010G247700	  7e-53
144-184:	BRADI1G33930	Sobic.010G248000	 1e-160
144-185:	BRADI1G33940	Sobic.010G248100	      0
144-186:	BRADI1G33950	Sobic.010G248200	  3e-12
144-187:	BRADI1G33960	Sobic.010G248300	  9e-49
144-188:	BRADI1G33970	Sobic.010G249100	      0
144-189:	BRADI1G33980	Sobic.010G249200	 1e-113
144-190:	BRADI1G33990	Sobic.010G249300	      0
144-191:	BRADI1G34030	Sobic.010G249500	      0
144-192:	BRADI1G34040	Sobic.010G249600	  2e-66
144-193:	BRADI1G34060	Sobic.010G250100	  3e-90
144-194:	BRADI1G34070	Sobic.010G250200	      0
144-195:	BRADI1G34087	Sobic.010G250400	      0
144-196:	BRADI1G34110	Sobic.010G250500	      0
144-197:	BRADI1G34120	Sobic.010G250600	  1e-47
144-198:	BRADI1G34130	Sobic.010G250800	      0
144-199:	BRADI1G34140	Sobic.010G250900	      0
144-200:	BRADI1G34170	Sobic.010G251100	      0
144-201:	BRADI1G34180	Sobic.010G251200	      0
144-202:	BRADI1G34190	Sobic.010G251300	      0
144-203:	BRADI1G34200	Sobic.010G251600	  1e-17
144-204:	BRADI1G34210	Sobic.010G251700	 2e-138
144-205:	BRADI1G34240	Sobic.010G252400	  1e-28
144-206:	BRADI1G34257	Sobic.010G252600	      0
144-207:	BRADI1G34320	Sobic.010G252900	 5e-116
144-208:	BRADI1G34327	Sobic.010G253200	      0
144-209:	BRADI1G34340	Sobic.010G253300	      0
144-210:	BRADI1G34350	Sobic.010G253400	  1e-88
144-211:	BRADI1G34360	Sobic.010G253800	 3e-168
144-212:	BRADI1G34440	Sobic.010G254100	 9e-171
144-213:	BRADI1G34470	Sobic.010G254300	 2e-151
144-214:	BRADI1G34480	Sobic.010G254400	  6e-93
144-215:	BRADI1G34490	Sobic.010G254700	      0
144-216:	BRADI1G34500	Sobic.010G254800	  2e-41
144-217:	BRADI1G34507	Sobic.010G254900	 8e-144
144-218:	BRADI1G34530	Sobic.010G255400	      0
144-219:	BRADI1G34550	Sobic.010G255500	 1e-144
144-220:	BRADI1G34560	Sobic.010G255600	  2e-73
144-221:	BRADI1G34566	Sobic.010G255700	 6e-125
144-222:	BRADI1G34572	Sobic.010G255800	  1e-49
144-223:	BRADI1G34600	Sobic.010G256100	  3e-17
144-224:	BRADI1G34640	Sobic.010G256300	  1e-09
144-225:	BRADI1G34647	Sobic.010G256400	      0
144-226:	BRADI1G34660	Sobic.010G256700	      0
144-227:	BRADI1G34680	Sobic.010G257000	  2e-08
144-228:	BRADI1G34700	Sobic.010G257100	      0
144-229:	BRADI1G34707	Sobic.010G257300	      0
144-230:	BRADI1G34717	Sobic.010G257500	      0
144-231:	BRADI1G34740	Sobic.010G257600	  4e-79
144-232:	BRADI1G34750	Sobic.010G257700	  1e-90
144-233:	BRADI1G34760	Sobic.010G258100	  1e-56
144-234:	BRADI1G34770	Sobic.010G258300	      0
144-235:	BRADI1G34790	Sobic.010G258500	      0
144-236:	BRADI1G34820	Sobic.010G258800	 2e-178
144-237:	BRADI1G34830	Sobic.010G259100	  1e-73
144-238:	BRADI1G34850	Sobic.010G259300	      0
144-239:	BRADI1G34857	Sobic.010G260000	      0
144-240:	BRADI1G34867	Sobic.010G260200	  8e-45
144-241:	BRADI1G34890	Sobic.010G260300	 1e-106
144-242:	BRADI1G34910	Sobic.010G260700	 4e-117
144-243:	BRADI1G34920	Sobic.010G261000	  1e-69
144-244:	BRADI1G34930	Sobic.010G261200	  9e-20
144-245:	BRADI1G34950	Sobic.010G261400	  6e-52
144-246:	BRADI1G34970	Sobic.010G261500	      0
144-247:	BRADI1G34980	Sobic.010G261600	      0
144-248:	BRADI1G34990	Sobic.010G261700	  4e-99
144-249:	BRADI1G35000	Sobic.010G261800	 2e-139
144-250:	BRADI1G35010	Sobic.010G261900	      0
144-251:	BRADI1G35020	Sobic.010G262000	      0
144-252:	BRADI1G35030	Sobic.010G262200	  5e-85
144-253:	BRADI1G35040	Sobic.010G262300	 1e-120
144-254:	BRADI1G35060	Sobic.010G262900	  1e-80
144-255:	BRADI1G35070	Sobic.010G263800	      0
144-256:	BRADI1G35080	Sobic.010G264300	  2e-70
144-257:	BRADI1G35090	Sobic.010G264400	      0
144-258:	BRADI1G35100	Sobic.010G264500	  7e-26
144-259:	BRADI1G35110	Sobic.010G265300	      0
144-260:	BRADI1G35120	Sobic.010G265400	  3e-94
144-261:	BRADI1G35140	Sobic.010G265600	  2e-20
144-262:	BRADI1G35150	Sobic.010G265700	  1e-16
144-263:	BRADI1G35157	Sobic.010G265800	      0
144-264:	BRADI1G35200	Sobic.010G265900	 6e-155
144-265:	BRADI1G35210	Sobic.010G266000	  1e-38
144-266:	BRADI1G35220	Sobic.010G266100	      0
144-267:	BRADI1G35230	Sobic.010G266200	      0
144-268:	BRADI1G35240	Sobic.010G266300	 2e-130
144-269:	BRADI1G35255	Sobic.010G266500	      0
## Alignment 145: score=2485.0 e_value=3.8e-189 N=51 BdChr1&SbChr10 plus
145-  0:	BRADI1G49380	Sobic.010G014500	  2e-47
145-  1:	BRADI1G49430	Sobic.010G014700	  6e-21
145-  2:	BRADI1G49450	Sobic.010G014800	      0
145-  3:	BRADI1G49455	Sobic.010G015200	  7e-30
145-  4:	BRADI1G49460	Sobic.010G015400	      0
145-  5:	BRADI1G49470	Sobic.010G015500	      0
145-  6:	BRADI1G49490	Sobic.010G015800	  2e-67
145-  7:	BRADI1G49497	Sobic.010G015900	      0
145-  8:	BRADI1G49510	Sobic.010G016100	      0
145-  9:	BRADI1G49520	Sobic.010G016200	  5e-15
145- 10:	BRADI1G49537	Sobic.010G016300	  6e-90
145- 11:	BRADI1G49550	Sobic.010G016400	 3e-152
145- 12:	BRADI1G49560	Sobic.010G016500	  6e-49
145- 13:	BRADI1G49580	Sobic.010G016600	      0
145- 14:	BRADI1G49590	Sobic.010G016900	      0
145- 15:	BRADI1G49600	Sobic.010G017000	  2e-98
145- 16:	BRADI1G49620	Sobic.010G017100	      0
145- 17:	BRADI1G49630	Sobic.010G017400	      0
145- 18:	BRADI1G49650	Sobic.010G017800	      0
145- 19:	BRADI1G49657	Sobic.010G017900	      0
145- 20:	BRADI1G49670	Sobic.010G018000	  2e-61
145- 21:	BRADI1G49680	Sobic.010G018100	 2e-116
145- 22:	BRADI1G49690	Sobic.010G018300	  2e-20
145- 23:	BRADI1G49700	Sobic.010G018400	  1e-09
145- 24:	BRADI1G49707	Sobic.010G018500	  5e-69
145- 25:	BRADI1G49720	Sobic.010G018600	 6e-134
145- 26:	BRADI1G49730	Sobic.010G018700	      0
145- 27:	BRADI1G49740	Sobic.010G018800	 1e-153
145- 28:	BRADI1G49750	Sobic.010G018900	      0
145- 29:	BRADI1G49790	Sobic.010G019000	      0
145- 30:	BRADI1G49810	Sobic.010G019300	 3e-149
145- 31:	BRADI1G49820	Sobic.010G019400	  4e-36
145- 32:	BRADI1G49830	Sobic.010G019500	      0
145- 33:	BRADI1G49940	Sobic.010G020300	      0
145- 34:	BRADI1G49950	Sobic.010G020600	      0
145- 35:	BRADI1G49960	Sobic.010G020700	  2e-93
145- 36:	BRADI1G49966	Sobic.010G020800	      0
145- 37:	BRADI1G49972	Sobic.010G021100	 1e-102
145- 38:	BRADI1G49980	Sobic.010G021200	      0
145- 39:	BRADI1G49990	Sobic.010G021400	  4e-95
145- 40:	BRADI1G50010	Sobic.010G021500	      0
145- 41:	BRADI1G50020	Sobic.010G021900	      0
145- 42:	BRADI1G50030	Sobic.010G022000	      0
145- 43:	BRADI1G50040	Sobic.010G022100	 1e-138
145- 44:	BRADI1G50050	Sobic.010G022300	      0
145- 45:	BRADI1G50057	Sobic.010G022400	  1e-89
145- 46:	BRADI1G50080	Sobic.010G022500	 3e-156
145- 47:	BRADI1G50090	Sobic.010G022600	      0
145- 48:	BRADI1G50120	Sobic.010G023200	  2e-09
145- 49:	BRADI1G50140	Sobic.010G023400	 4e-174
145- 50:	BRADI1G50147	Sobic.010G024500	  4e-39
## Alignment 146: score=1480.0 e_value=6.7e-120 N=32 BdChr1&SbChr10 plus
146-  0:	BRADI1G38290	Sobic.010G149700	 1e-105
146-  1:	BRADI1G38360	Sobic.010G150800	  4e-33
146-  2:	BRADI1G38370	Sobic.010G151000	      0
146-  3:	BRADI1G38390	Sobic.010G151700	      0
146-  4:	BRADI1G38400	Sobic.010G152000	      0
146-  5:	BRADI1G38410	Sobic.010G152100	  2e-29
146-  6:	BRADI1G38640	Sobic.010G152200	  2e-35
146-  7:	BRADI1G38650	Sobic.010G152700	  6e-56
146-  8:	BRADI1G38660	Sobic.010G153300	      0
146-  9:	BRADI1G38670	Sobic.010G153400	 2e-143
146- 10:	BRADI1G38680	Sobic.010G153700	      0
146- 11:	BRADI1G38687	Sobic.010G153900	      0
146- 12:	BRADI1G38700	Sobic.010G154000	      0
146- 13:	BRADI1G38715	Sobic.010G154700	  8e-41
146- 14:	BRADI1G38720	Sobic.010G154900	  2e-87
146- 15:	BRADI1G38730	Sobic.010G155000	 8e-144
146- 16:	BRADI1G38740	Sobic.010G155300	  2e-19
146- 17:	BRADI1G38755	Sobic.010G155500	      0
146- 18:	BRADI1G38760	Sobic.010G155600	      0
146- 19:	BRADI1G38770	Sobic.010G156000	      0
146- 20:	BRADI1G39000	Sobic.010G158100	  6e-10
146- 21:	BRADI1G39060	Sobic.010G158800	  3e-46
146- 22:	BRADI1G39097	Sobic.010G159100	  3e-59
146- 23:	BRADI1G39110	Sobic.010G159400	      0
146- 24:	BRADI1G39120	Sobic.010G159500	  2e-23
146- 25:	BRADI1G39130	Sobic.010G160200	  1e-18
146- 26:	BRADI1G39150	Sobic.010G160300	 6e-122
146- 27:	BRADI1G39160	Sobic.010G160400	 5e-176
146- 28:	BRADI1G39167	Sobic.010G160700	      0
146- 29:	BRADI1G39180	Sobic.010G160900	  1e-75
146- 30:	BRADI1G39190	Sobic.010G161600	  3e-95
146- 31:	BRADI1G39927	Sobic.010G162300	  2e-31
## Alignment 147: score=1346.0 e_value=2.6e-106 N=29 BdChr1&SbChr10 plus
147-  0:	BRADI1G49940	Sobic.010G007100	  1e-33
147-  1:	BRADI1G50170	Sobic.010G008600	      0
147-  2:	BRADI1G50180	Sobic.010G008800	  2e-59
147-  3:	BRADI1G50190	Sobic.010G009100	 4e-118
147-  4:	BRADI1G50212	Sobic.010G009200	      0
147-  5:	BRADI1G50220	Sobic.010G009300	      0
147-  6:	BRADI1G50230	Sobic.010G009400	      0
147-  7:	BRADI1G50250	Sobic.010G009500	      0
147-  8:	BRADI1G50260	Sobic.010G009600	  3e-55
147-  9:	BRADI1G50280	Sobic.010G010900	      0
147- 10:	BRADI1G50440	Sobic.010G011900	  7e-14
147- 11:	BRADI1G50470	Sobic.010G012000	  1e-43
147- 12:	BRADI1G50477	Sobic.010G012100	      0
147- 13:	BRADI1G50490	Sobic.010G012200	 3e-103
147- 14:	BRADI1G50497	Sobic.010G012300	 3e-105
147- 15:	BRADI1G50520	Sobic.010G012600	      0
147- 16:	BRADI1G50540	Sobic.010G012800	  9e-47
147- 17:	BRADI1G50550	Sobic.010G012900	 7e-152
147- 18:	BRADI1G50560	Sobic.010G013000	      0
147- 19:	BRADI1G50567	Sobic.010G013100	  1e-35
147- 20:	BRADI1G50590	Sobic.010G013200	      0
147- 21:	BRADI1G50597	Sobic.010G013500	 1e-114
147- 22:	BRADI1G50610	Sobic.010G013600	  3e-77
147- 23:	BRADI1G50620	Sobic.010G013700	 1e-101
147- 24:	BRADI1G50627	Sobic.010G013800	      0
147- 25:	BRADI1G50640	Sobic.010G013900	  1e-83
147- 26:	BRADI1G50700	Sobic.010G014200	      0
147- 27:	BRADI1G50760	Sobic.010G014500	 6e-119
147- 28:	BRADI1G50990	Sobic.010G017000	  9e-30
## Alignment 148: score=762.0 e_value=6.2e-51 N=17 BdChr1&SbChr10 plus
148-  0:	BRADI1G29776	Sobic.010G265800	 4e-102
148-  1:	BRADI1G29792	Sobic.010G267700	  9e-89
148-  2:	BRADI1G29910	Sobic.010G268900	  3e-42
148-  3:	BRADI1G29920	Sobic.010G269000	  2e-53
148-  4:	BRADI1G29930	Sobic.010G269100	      0
148-  5:	BRADI1G29947	Sobic.010G269200	 7e-146
148-  6:	BRADI1G29960	Sobic.010G269300	      0
148-  7:	BRADI1G29970	Sobic.010G269400	  8e-91
148-  8:	BRADI1G29980	Sobic.010G269500	      0
148-  9:	BRADI1G29990	Sobic.010G269600	  3e-43
148- 10:	BRADI1G30000	Sobic.010G269700	 3e-100
148- 11:	BRADI1G30007	Sobic.010G269800	      0
148- 12:	BRADI1G30020	Sobic.010G270200	  1e-51
148- 13:	BRADI1G30026	Sobic.010G270500	  2e-98
148- 14:	BRADI1G30040	Sobic.010G272800	  2e-25
148- 15:	BRADI1G30160	Sobic.010G274700	  2e-48
148- 16:	BRADI1G30190	Sobic.010G276000	  1e-11
## Alignment 149: score=625.0 e_value=1.5e-31 N=13 BdChr1&SbChr10 plus
149-  0:	BRADI1G30020	Sobic.010G265200	  3e-52
149-  1:	BRADI1G30040	Sobic.010G265300	  6e-27
149-  2:	BRADI1G30110	Sobic.010G266900	      0
149-  3:	BRADI1G30117	Sobic.010G267300	  4e-71
149-  4:	BRADI1G30130	Sobic.010G267400	      0
149-  5:	BRADI1G30140	Sobic.010G267500	 3e-117
149-  6:	BRADI1G30150	Sobic.010G267600	      0
149-  7:	BRADI1G30160	Sobic.010G267700	      0
149-  8:	BRADI1G30170	Sobic.010G267900	  5e-41
149-  9:	BRADI1G30180	Sobic.010G268100	 2e-155
149- 10:	BRADI1G30190	Sobic.010G268200	 1e-131
149- 11:	BRADI1G30200	Sobic.010G268300	      0
149- 12:	BRADI1G30230	Sobic.010G268400	      0
## Alignment 150: score=573.0 e_value=4.1e-28 N=12 BdChr1&SbChr10 plus
150-  0:	BRADI1G51060	Sobic.010G030700	      0
150-  1:	BRADI1G51070	Sobic.010G030800	  3e-76
150-  2:	BRADI1G51080	Sobic.010G031100	  1e-40
150-  3:	BRADI1G51120	Sobic.010G032600	  6e-71
150-  4:	BRADI1G51130	Sobic.010G032700	      0
150-  5:	BRADI1G51140	Sobic.010G033000	 6e-138
150-  6:	BRADI1G51160	Sobic.010G033200	  5e-11
150-  7:	BRADI1G51170	Sobic.010G033300	      0
150-  8:	BRADI1G51187	Sobic.010G033400	 2e-155
150-  9:	BRADI1G51220	Sobic.010G033600	 7e-140
150- 10:	BRADI1G51230	Sobic.010G034000	      0
150- 11:	BRADI1G51240	Sobic.010G034100	      0
## Alignment 151: score=552.0 e_value=3.7e-30 N=12 BdChr1&SbChr10 plus
151-  0:	BRADI1G52080	Sobic.010G000200	  1e-75
151-  1:	BRADI1G52150	Sobic.010G002500	  3e-90
151-  2:	BRADI1G52160	Sobic.010G002600	      0
151-  3:	BRADI1G52170	Sobic.010G002700	      0
151-  4:	BRADI1G52180	Sobic.010G002800	 1e-149
151-  5:	BRADI1G52187	Sobic.010G002900	      0
151-  6:	BRADI1G52200	Sobic.010G003100	      0
151-  7:	BRADI1G52220	Sobic.010G003300	 4e-119
151-  8:	BRADI1G52230	Sobic.010G003400	      0
151-  9:	BRADI1G52240	Sobic.010G003700	 4e-107
151- 10:	BRADI1G52270	Sobic.010G003900	      0
151- 11:	BRADI1G52470	Sobic.010G005200	 3e-105
## Alignment 152: score=514.0 e_value=1.1e-28 N=12 BdChr1&SbChr10 plus
152-  0:	BRADI1G43260	Sobic.010G119500	  3e-35
152-  1:	BRADI1G43410	Sobic.010G120200	 1e-157
152-  2:	BRADI1G43417	Sobic.010G120800	      0
152-  3:	BRADI1G43430	Sobic.010G121300	  2e-48
152-  4:	BRADI1G43440	Sobic.010G121500	      0
152-  5:	BRADI1G43447	Sobic.010G121600	 1e-139
152-  6:	BRADI1G43530	Sobic.010G122200	  2e-26
152-  7:	BRADI1G43670	Sobic.010G123500	  8e-10
152-  8:	BRADI1G43690	Sobic.010G124700	  3e-56
152-  9:	BRADI1G43820	Sobic.010G126100	  1e-28
152- 10:	BRADI1G43880	Sobic.010G126800	  1e-53
152- 11:	BRADI1G43970	Sobic.010G127800	      0
## Alignment 153: score=420.0 e_value=6.2e-21 N=9 BdChr1&SbChr10 plus
153-  0:	BRADI1G52187	Sobic.010G000100	  5e-41
153-  1:	BRADI1G52280	Sobic.010G001500	      0
153-  2:	BRADI1G52290	Sobic.010G001600	      0
153-  3:	BRADI1G52300	Sobic.010G001700	 3e-169
153-  4:	BRADI1G52310	Sobic.010G001800	  4e-57
153-  5:	BRADI1G52320	Sobic.010G001900	      0
153-  6:	BRADI1G52330	Sobic.010G002000	      0
153-  7:	BRADI1G52340	Sobic.010G002400	 5e-157
153-  8:	BRADI1G52480	Sobic.010G002900	  4e-34
## Alignment 154: score=351.0 e_value=4.5e-19 N=9 BdChr1&SbChr10 plus
154-  0:	BRADI1G20090	Sobic.010G090200	  8e-12
154-  1:	BRADI1G20170	Sobic.010G090500	  3e-09
154-  2:	BRADI1G20190	Sobic.010G091100	  5e-36
154-  3:	BRADI1G20230	Sobic.010G092800	  1e-08
154-  4:	BRADI1G20390	Sobic.010G094900	  6e-43
154-  5:	BRADI1G20480	Sobic.010G095600	  2e-06
154-  6:	BRADI1G20490	Sobic.010G095700	  5e-22
154-  7:	BRADI1G20570	Sobic.010G097700	  3e-61
154-  8:	BRADI1G20580	Sobic.010G100000	  9e-08
## Alignment 155: score=350.0 e_value=9.2e-18 N=9 BdChr1&SbChr10 plus
155-  0:	BRADI1G42905	Sobic.010G112200	  1e-09
155-  1:	BRADI1G43000	Sobic.010G113800	  6e-06
155-  2:	BRADI1G43220	Sobic.010G115800	  3e-08
155-  3:	BRADI1G43410	Sobic.010G116900	  5e-25
155-  4:	BRADI1G43460	Sobic.010G119200	  3e-42
155-  5:	BRADI1G43510	Sobic.010G119300	      0
155-  6:	BRADI1G43530	Sobic.010G119500	  7e-26
155-  7:	BRADI1G43600	Sobic.010G120200	  1e-24
155-  8:	BRADI1G43690	Sobic.010G120800	  1e-33
## Alignment 156: score=345.0 e_value=6.6e-17 N=9 BdChr1&SbChr10 plus
156-  0:	BRADI1G43390	Sobic.010G046500	  4e-38
156-  1:	BRADI1G43410	Sobic.010G048500	  1e-56
156-  2:	BRADI1G43580	Sobic.010G050700	  5e-44
156-  3:	BRADI1G43607	Sobic.010G051700	      0
156-  4:	BRADI1G43650	Sobic.010G051800	  3e-11
156-  5:	BRADI1G43690	Sobic.010G052800	  6e-63
156-  6:	BRADI1G43750	Sobic.010G053900	  3e-10
156-  7:	BRADI1G43880	Sobic.010G054400	  1e-45
156-  8:	BRADI1G43920	Sobic.010G056700	  3e-07
## Alignment 157: score=340.0 e_value=2e-18 N=9 BdChr1&SbChr10 plus
157-  0:	BRADI1G46330	Sobic.010G060600	 1e-145
157-  1:	BRADI1G46450	Sobic.010G061300	  3e-99
157-  2:	BRADI1G46690	Sobic.010G063900	  2e-09
157-  3:	BRADI1G46700	Sobic.010G065500	  8e-27
157-  4:	BRADI1G46750	Sobic.010G068100	  9e-14
157-  5:	BRADI1G46850	Sobic.010G068300	  2e-21
157-  6:	BRADI1G46880	Sobic.010G069200	  5e-17
157-  7:	BRADI1G46900	Sobic.010G069500	 8e-179
157-  8:	BRADI1G46990	Sobic.010G071000	  1e-18
## Alignment 158: score=327.0 e_value=6.6e-16 N=9 BdChr1&SbChr10 plus
158-  0:	BRADI1G30550	Sobic.010G060600	      0
158-  1:	BRADI1G30620	Sobic.010G061700	  2e-16
158-  2:	BRADI1G30720	Sobic.010G063300	 1e-163
158-  3:	BRADI1G30810	Sobic.010G064700	  6e-20
158-  4:	BRADI1G31020	Sobic.010G066000	  1e-21
158-  5:	BRADI1G31072	Sobic.010G066300	  2e-08
158-  6:	BRADI1G31290	Sobic.010G067200	  5e-37
158-  7:	BRADI1G31350	Sobic.010G068600	 3e-160
158-  8:	BRADI1G31500	Sobic.010G071000	  1e-13
## Alignment 159: score=320.0 e_value=2.7e-18 N=9 BdChr1&SbChr10 plus
159-  0:	BRADI1G20570	Sobic.010G066400	  1e-08
159-  1:	BRADI1G20737	Sobic.010G066900	  6e-92
159-  2:	BRADI1G20750	Sobic.010G067300	  4e-42
159-  3:	BRADI1G21020	Sobic.010G068100	  7e-14
159-  4:	BRADI1G21110	Sobic.010G069200	  4e-25
159-  5:	BRADI1G21300	Sobic.010G071800	  1e-07
159-  6:	BRADI1G21497	Sobic.010G074100	  2e-35
159-  7:	BRADI1G21590	Sobic.010G074600	  4e-18
159-  8:	BRADI1G21610	Sobic.010G076600	 9e-143
## Alignment 160: score=318.0 e_value=1.6e-15 N=8 BdChr1&SbChr10 plus
160-  0:	BRADI1G44760	Sobic.010G086300	  5e-13
160-  1:	BRADI1G44990	Sobic.010G086400	  1e-15
160-  2:	BRADI1G45070	Sobic.010G088200	  7e-55
160-  3:	BRADI1G45090	Sobic.010G088800	  8e-34
160-  4:	BRADI1G45160	Sobic.010G091400	  2e-25
160-  5:	BRADI1G45170	Sobic.010G091500	  8e-52
160-  6:	BRADI1G45220	Sobic.010G092100	  1e-79
160-  7:	BRADI1G45297	Sobic.010G092900	  1e-32
## Alignment 161: score=310.0 e_value=8.3e-13 N=7 BdChr1&SbChr10 plus
161-  0:	BRADI1G76207	Sobic.010G273700	  5e-78
161-  1:	BRADI1G76330	Sobic.010G274500	      0
161-  2:	BRADI1G76350	Sobic.010G274900	 3e-156
161-  3:	BRADI1G76387	Sobic.010G275300	  1e-08
161-  4:	BRADI1G76400	Sobic.010G275500	      0
161-  5:	BRADI1G76530	Sobic.010G276000	  3e-17
161-  6:	BRADI1G76540	Sobic.010G276100	  8e-80
## Alignment 162: score=304.0 e_value=1.6e-16 N=9 BdChr1&SbChr10 plus
162-  0:	BRADI1G43010	Sobic.010G235400	  1e-52
162-  1:	BRADI1G43230	Sobic.010G236100	  2e-06
162-  2:	BRADI1G43410	Sobic.010G238400	  3e-37
162-  3:	BRADI1G43510	Sobic.010G239700	  9e-54
162-  4:	BRADI1G43690	Sobic.010G241500	  3e-75
162-  5:	BRADI1G43880	Sobic.010G242300	  1e-94
162-  6:	BRADI1G43887	Sobic.010G243000	  5e-50
162-  7:	BRADI1G44080	Sobic.010G244100	  2e-16
162-  8:	BRADI1G44340	Sobic.010G244700	  2e-20
## Alignment 163: score=303.0 e_value=6.4e-14 N=8 BdChr1&SbChr10 plus
163-  0:	BRADI1G63080	Sobic.010G215300	  3e-22
163-  1:	BRADI1G63190	Sobic.010G215500	  1e-33
163-  2:	BRADI1G63320	Sobic.010G217400	  5e-43
163-  3:	BRADI1G63350	Sobic.010G218600	  2e-65
163-  4:	BRADI1G63550	Sobic.010G219100	  1e-58
163-  5:	BRADI1G63690	Sobic.010G220000	  4e-58
163-  6:	BRADI1G63720	Sobic.010G221100	  3e-09
163-  7:	BRADI1G63860	Sobic.010G221600	  8e-56
## Alignment 164: score=299.0 e_value=2.5e-13 N=8 BdChr1&SbChr10 plus
164-  0:	BRADI1G51257	Sobic.010G247500	  1e-25
164-  1:	BRADI1G51320	Sobic.010G248400	  6e-13
164-  2:	BRADI1G51377	Sobic.010G249700	  3e-32
164-  3:	BRADI1G51400	Sobic.010G250500	  5e-52
164-  4:	BRADI1G51490	Sobic.010G252500	  1e-15
164-  5:	BRADI1G51630	Sobic.010G255000	  3e-15
164-  6:	BRADI1G51700	Sobic.010G255800	  3e-60
164-  7:	BRADI1G51910	Sobic.010G258300	  3e-39
## Alignment 165: score=279.0 e_value=1e-14 N=8 BdChr1&SbChr10 plus
165-  0:	BRADI1G22060	Sobic.010G066400	  3e-09
165-  1:	BRADI1G22070	Sobic.010G066900	  2e-54
165-  2:	BRADI1G22200	Sobic.010G067400	  5e-46
165-  3:	BRADI1G22340	Sobic.010G069300	  1e-16
165-  4:	BRADI1G22540	Sobic.010G070100	  6e-42
165-  5:	BRADI1G22780	Sobic.010G070700	  3e-16
165-  6:	BRADI1G22960	Sobic.010G071600	  1e-18
165-  7:	BRADI1G22990	Sobic.010G074100	  8e-21
## Alignment 166: score=278.0 e_value=2.5e-13 N=8 BdChr1&SbChr10 plus
166-  0:	BRADI1G30377	Sobic.010G197700	  1e-17
166-  1:	BRADI1G30590	Sobic.010G199200	  3e-81
166-  2:	BRADI1G30720	Sobic.010G200800	  2e-37
166-  3:	BRADI1G30797	Sobic.010G203200	  1e-06
166-  4:	BRADI1G31050	Sobic.010G205000	  6e-52
166-  5:	BRADI1G31170	Sobic.010G205900	  5e-06
166-  6:	BRADI1G31290	Sobic.010G207700	  3e-64
166-  7:	BRADI1G31380	Sobic.010G207900	 4e-120
## Alignment 167: score=275.0 e_value=1e-13 N=8 BdChr1&SbChr10 plus
167-  0:	BRADI1G76350	Sobic.010G213900	  4e-61
167-  1:	BRADI1G76430	Sobic.010G214900	  2e-33
167-  2:	BRADI1G76630	Sobic.010G215000	  2e-10
167-  3:	BRADI1G76760	Sobic.010G215300	  1e-18
167-  4:	BRADI1G76840	Sobic.010G217400	  4e-55
167-  5:	BRADI1G76920	Sobic.010G219100	  4e-59
167-  6:	BRADI1G77020	Sobic.010G221500	  8e-28
167-  7:	BRADI1G77187	Sobic.010G223600	  3e-08
## Alignment 168: score=275.0 e_value=8.2e-13 N=8 BdChr1&SbChr10 plus
168-  0:	BRADI1G68870	Sobic.010G197400	  5e-66
168-  1:	BRADI1G68990	Sobic.010G199700	  2e-60
168-  2:	BRADI1G69057	Sobic.010G202100	  5e-26
168-  3:	BRADI1G69207	Sobic.010G202700	  2e-35
168-  4:	BRADI1G69260	Sobic.010G205000	  6e-47
168-  5:	BRADI1G69430	Sobic.010G206700	  1e-23
168-  6:	BRADI1G69480	Sobic.010G208100	  2e-49
168-  7:	BRADI1G69600	Sobic.010G208800	  5e-92
## Alignment 169: score=270.0 e_value=1.3e-11 N=7 BdChr1&SbChr10 plus
169-  0:	BRADI1G45470	Sobic.010G063900	  6e-13
169-  1:	BRADI1G45620	Sobic.010G065300	  1e-18
169-  2:	BRADI1G45780	Sobic.010G066400	  4e-17
169-  3:	BRADI1G45950	Sobic.010G068300	  9e-46
169-  4:	BRADI1G46070	Sobic.010G070200	  1e-29
169-  5:	BRADI1G46110	Sobic.010G071000	  2e-07
169-  6:	BRADI1G46120	Sobic.010G071700	  1e-07
## Alignment 170: score=267.0 e_value=1.9e-11 N=7 BdChr1&SbChr10 plus
170-  0:	BRADI1G27320	Sobic.010G255800	  1e-30
170-  1:	BRADI1G27420	Sobic.010G257400	 2e-102
170-  2:	BRADI1G27440	Sobic.010G258300	  8e-24
170-  3:	BRADI1G27730	Sobic.010G260000	  5e-27
170-  4:	BRADI1G27750	Sobic.010G260600	  4e-18
170-  5:	BRADI1G27900	Sobic.010G261800	  4e-15
170-  6:	BRADI1G28110	Sobic.010G264400	  2e-17
## Alignment 171: score=261.0 e_value=5.9e-11 N=7 BdChr1&SbChr10 plus
171-  0:	BRADI1G45070	Sobic.010G085000	  1e-58
171-  1:	BRADI1G45170	Sobic.010G085900	  2e-16
171-  2:	BRADI1G45200	Sobic.010G087900	  3e-12
171-  3:	BRADI1G45290	Sobic.010G088200	  2e-42
171-  4:	BRADI1G45440	Sobic.010G089900	 5e-158
171-  5:	BRADI1G45567	Sobic.010G091100	  7e-37
171-  6:	BRADI1G45780	Sobic.010G092800	  2e-08
## Alignment 172: score=258.0 e_value=7.8e-12 N=7 BdChr1&SbChr10 plus
172-  0:	BRADI1G16355	Sobic.010G063500	  1e-29
172-  1:	BRADI1G16490	Sobic.010G064700	  2e-22
172-  2:	BRADI1G16720	Sobic.010G065300	  3e-09
172-  3:	BRADI1G17150	Sobic.010G067200	  7e-44
172-  4:	BRADI1G17250	Sobic.010G069200	  8e-20
172-  5:	BRADI1G17270	Sobic.010G070100	  2e-46
172-  6:	BRADI1G17310	Sobic.010G071000	  1e-08
## Alignment 173: score=254.0 e_value=8.1e-10 N=6 BdChr1&SbChr10 plus
173-  0:	BRADI1G31020	Sobic.010G195300	  7e-15
173-  1:	BRADI1G31060	Sobic.010G196700	 1e-158
173-  2:	BRADI1G31106	Sobic.010G196800	  5e-32
173-  3:	BRADI1G31130	Sobic.010G196900	      0
173-  4:	BRADI1G31210	Sobic.010G198600	  9e-06
173-  5:	BRADI1G31290	Sobic.010G199700	  3e-60
## Alignment 174: score=252.0 e_value=1.3e-10 N=7 BdChr1&SbChr10 plus
174-  0:	BRADI1G07510	Sobic.010G160900	  6e-19
174-  1:	BRADI1G07590	Sobic.010G161000	  1e-29
174-  2:	BRADI1G07780	Sobic.010G161600	  7e-58
174-  3:	BRADI1G07942	Sobic.010G163800	  7e-50
174-  4:	BRADI1G08010	Sobic.010G165300	  2e-42
174-  5:	BRADI1G08240	Sobic.010G167500	  5e-51
174-  6:	BRADI1G08280	Sobic.010G169000	  4e-35
## Alignment 175: score=251.0 e_value=2.2e-11 N=7 BdChr1&SbChr10 plus
175-  0:	BRADI1G47580	Sobic.010G068100	  1e-06
175-  1:	BRADI1G47780	Sobic.010G068200	  4e-55
175-  2:	BRADI1G47990	Sobic.010G069600	  5e-19
175-  3:	BRADI1G48147	Sobic.010G070100	  1e-46
175-  4:	BRADI1G48250	Sobic.010G071000	  3e-14
175-  5:	BRADI1G48320	Sobic.010G071700	  1e-13
175-  6:	BRADI1G48380	Sobic.010G074000	  1e-27
## Alignment 176: score=250.0 e_value=4e-11 N=7 BdChr1&SbChr10 plus
176-  0:	BRADI1G20737	Sobic.010G085000	  3e-51
176-  1:	BRADI1G20760	Sobic.010G085600	  2e-13
176-  2:	BRADI1G21020	Sobic.010G086400	  3e-13
176-  3:	BRADI1G21210	Sobic.010G088100	  1e-28
176-  4:	BRADI1G21420	Sobic.010G089600	 9e-124
176-  5:	BRADI1G21430	Sobic.010G090300	  8e-07
176-  6:	BRADI1G21497	Sobic.010G092800	  5e-10
## Alignment 177: score=20220.0 e_value=0 N=422 BdChr1&SbChr10 minus
177-  0:	BRADI1G39190	Sobic.010G149700	 2e-140
177-  1:	BRADI1G39247	Sobic.010G149600	      0
177-  2:	BRADI1G39260	Sobic.010G149500	      0
177-  3:	BRADI1G39270	Sobic.010G149300	 7e-105
177-  4:	BRADI1G39363	Sobic.010G149200	 8e-121
177-  5:	BRADI1G39436	Sobic.010G148900	      0
177-  6:	BRADI1G39927	Sobic.010G148100	  3e-26
177-  7:	BRADI1G39937	Sobic.010G147900	 2e-165
177-  8:	BRADI1G40150	Sobic.010G147600	 2e-132
177-  9:	BRADI1G40780	Sobic.010G147100	      0
177- 10:	BRADI1G41670	Sobic.010G145800	      0
177- 11:	BRADI1G41907	Sobic.010G143500	      0
177- 12:	BRADI1G42270	Sobic.010G141600	      0
177- 13:	BRADI1G42280	Sobic.010G141500	 3e-160
177- 14:	BRADI1G42310	Sobic.010G139500	      0
177- 15:	BRADI1G42320	Sobic.010G139000	      0
177- 16:	BRADI1G42340	Sobic.010G138900	      0
177- 17:	BRADI1G42347	Sobic.010G138800	      0
177- 18:	BRADI1G42360	Sobic.010G138700	      0
177- 19:	BRADI1G42377	Sobic.010G138500	      0
177- 20:	BRADI1G42390	Sobic.010G138400	      0
177- 21:	BRADI1G42430	Sobic.010G138300	  2e-86
177- 22:	BRADI1G42460	Sobic.010G137400	  2e-59
177- 23:	BRADI1G42510	Sobic.010G136300	  3e-79
177- 24:	BRADI1G42520	Sobic.010G136200	      0
177- 25:	BRADI1G42530	Sobic.010G136000	  2e-13
177- 26:	BRADI1G42550	Sobic.010G135600	  6e-33
177- 27:	BRADI1G42556	Sobic.010G135300	      0
177- 28:	BRADI1G42562	Sobic.010G135100	  7e-19
177- 29:	BRADI1G42580	Sobic.010G135000	      0
177- 30:	BRADI1G42640	Sobic.010G134100	  8e-97
177- 31:	BRADI1G42660	Sobic.010G132600	      0
177- 32:	BRADI1G42680	Sobic.010G132500	  1e-25
177- 33:	BRADI1G42690	Sobic.010G132400	      0
177- 34:	BRADI1G42700	Sobic.010G132300	      0
177- 35:	BRADI1G42720	Sobic.010G131900	      0
177- 36:	BRADI1G42737	Sobic.010G131500	      0
177- 37:	BRADI1G42760	Sobic.010G130400	  9e-49
177- 38:	BRADI1G42770	Sobic.010G130300	      0
177- 39:	BRADI1G42780	Sobic.010G130200	      0
177- 40:	BRADI1G42790	Sobic.010G130000	      0
177- 41:	BRADI1G42800	Sobic.010G129700	      0
177- 42:	BRADI1G42810	Sobic.010G129600	 4e-170
177- 43:	BRADI1G42830	Sobic.010G128800	 5e-175
177- 44:	BRADI1G42900	Sobic.010G128300	      0
177- 45:	BRADI1G42905	Sobic.010G127600	 2e-155
177- 46:	BRADI1G42960	Sobic.010G126000	      0
177- 47:	BRADI1G42980	Sobic.010G125700	      0
177- 48:	BRADI1G43000	Sobic.010G125500	      0
177- 49:	BRADI1G43090	Sobic.010G125400	  5e-31
177- 50:	BRADI1G43110	Sobic.010G125200	  5e-91
177- 51:	BRADI1G43120	Sobic.010G125100	 3e-130
177- 52:	BRADI1G43130	Sobic.010G125000	      0
177- 53:	BRADI1G43160	Sobic.010G124300	  2e-78
177- 54:	BRADI1G43190	Sobic.010G123800	  2e-12
177- 55:	BRADI1G43200	Sobic.010G123700	 9e-104
177- 56:	BRADI1G43210	Sobic.010G123600	      0
177- 57:	BRADI1G43220	Sobic.010G123500	 3e-170
177- 58:	BRADI1G43230	Sobic.010G123400	      0
177- 59:	BRADI1G43240	Sobic.010G123300	      0
177- 60:	BRADI1G43250	Sobic.010G123100	      0
177- 61:	BRADI1G43260	Sobic.010G122200	  2e-78
177- 62:	BRADI1G43350	Sobic.010G122100	      0
177- 63:	BRADI1G43360	Sobic.010G122000	  4e-67
177- 64:	BRADI1G43510	Sobic.010G120800	  2e-40
177- 65:	BRADI1G43530	Sobic.010G118900	  2e-33
177- 66:	BRADI1G43540	Sobic.010G118700	 7e-151
177- 67:	BRADI1G43560	Sobic.010G118300	      0
177- 68:	BRADI1G43570	Sobic.010G118200	      0
177- 69:	BRADI1G43580	Sobic.010G118100	      0
177- 70:	BRADI1G43590	Sobic.010G118000	      0
177- 71:	BRADI1G43600	Sobic.010G116900	      0
177- 72:	BRADI1G43607	Sobic.010G116800	 1e-154
177- 73:	BRADI1G43620	Sobic.010G116600	      0
177- 74:	BRADI1G43630	Sobic.010G116400	      0
177- 75:	BRADI1G43637	Sobic.010G116300	      0
177- 76:	BRADI1G43670	Sobic.010G115800	 1e-108
177- 77:	BRADI1G43680	Sobic.010G115700	      0
177- 78:	BRADI1G43690	Sobic.010G115300	      0
177- 79:	BRADI1G43700	Sobic.010G114900	      0
177- 80:	BRADI1G43705	Sobic.010G114700	  2e-46
177- 81:	BRADI1G43717	Sobic.010G114300	  3e-75
177- 82:	BRADI1G43750	Sobic.010G113800	  2e-43
177- 83:	BRADI1G43760	Sobic.010G113100	  9e-26
177- 84:	BRADI1G43770	Sobic.010G113000	      0
177- 85:	BRADI1G43780	Sobic.010G112800	      0
177- 86:	BRADI1G43787	Sobic.010G112700	      0
177- 87:	BRADI1G43800	Sobic.010G112600	 2e-171
177- 88:	BRADI1G43810	Sobic.010G112300	      0
177- 89:	BRADI1G43820	Sobic.010G112200	 2e-162
177- 90:	BRADI1G43830	Sobic.010G112000	      0
177- 91:	BRADI1G43840	Sobic.010G111800	      0
177- 92:	BRADI1G43850	Sobic.010G111200	  2e-28
177- 93:	BRADI1G43860	Sobic.010G110800	  3e-26
177- 94:	BRADI1G43900	Sobic.010G110100	 3e-139
177- 95:	BRADI1G43940	Sobic.010G109600	      0
177- 96:	BRADI1G43950	Sobic.010G109500	  4e-72
177- 97:	BRADI1G43960	Sobic.010G109300	  2e-19
177- 98:	BRADI1G43970	Sobic.010G109200	      0
177- 99:	BRADI1G43980	Sobic.010G108900	 3e-151
177-100:	BRADI1G43990	Sobic.010G108500	 3e-129
177-101:	BRADI1G44000	Sobic.010G108100	 2e-137
177-102:	BRADI1G44040	Sobic.010G107100	 1e-129
177-103:	BRADI1G44047	Sobic.010G107000	      0
177-104:	BRADI1G44060	Sobic.010G106900	      0
177-105:	BRADI1G44080	Sobic.010G106500	      0
177-106:	BRADI1G44090	Sobic.010G106300	      0
177-107:	BRADI1G44100	Sobic.010G106200	  5e-59
177-108:	BRADI1G44110	Sobic.010G106100	      0
177-109:	BRADI1G44120	Sobic.010G106000	  5e-35
177-110:	BRADI1G44137	Sobic.010G105800	      0
177-111:	BRADI1G44147	Sobic.010G105600	 2e-103
177-112:	BRADI1G44160	Sobic.010G105400	      0
177-113:	BRADI1G44170	Sobic.010G105300	  7e-72
177-114:	BRADI1G44177	Sobic.010G105200	      0
177-115:	BRADI1G44190	Sobic.010G105100	      0
177-116:	BRADI1G44200	Sobic.010G104600	  1e-54
177-117:	BRADI1G44220	Sobic.010G104400	  4e-93
177-118:	BRADI1G44230	Sobic.010G104300	  2e-54
177-119:	BRADI1G44270	Sobic.010G104100	      0
177-120:	BRADI1G44290	Sobic.010G103500	      0
177-121:	BRADI1G44297	Sobic.010G103300	      0
177-122:	BRADI1G44307	Sobic.010G103200	      0
177-123:	BRADI1G44317	Sobic.010G102800	      0
177-124:	BRADI1G44340	Sobic.010G102600	      0
177-125:	BRADI1G44370	Sobic.010G102100	  1e-08
177-126:	BRADI1G44390	Sobic.010G102000	 4e-126
177-127:	BRADI1G44430	Sobic.010G101900	 1e-174
177-128:	BRADI1G44440	Sobic.010G101800	      0
177-129:	BRADI1G44460	Sobic.010G101600	      0
177-130:	BRADI1G44470	Sobic.010G101400	      0
177-131:	BRADI1G44480	Sobic.010G101300	      0
177-132:	BRADI1G44510	Sobic.010G101200	  2e-51
177-133:	BRADI1G44520	Sobic.010G101100	      0
177-134:	BRADI1G44530	Sobic.010G100900	      0
177-135:	BRADI1G44550	Sobic.010G100800	      0
177-136:	BRADI1G44560	Sobic.010G100700	      0
177-137:	BRADI1G44570	Sobic.010G100600	  2e-44
177-138:	BRADI1G44577	Sobic.010G100500	      0
177-139:	BRADI1G44620	Sobic.010G100100	 3e-144
177-140:	BRADI1G44640	Sobic.010G099900	 9e-112
177-141:	BRADI1G44660	Sobic.010G099800	      0
177-142:	BRADI1G44670	Sobic.010G099700	      0
177-143:	BRADI1G44680	Sobic.010G099600	  6e-13
177-144:	BRADI1G44690	Sobic.010G099400	 1e-160
177-145:	BRADI1G44700	Sobic.010G099300	 7e-141
177-146:	BRADI1G44710	Sobic.010G099200	  5e-81
177-147:	BRADI1G44730	Sobic.010G099100	 9e-112
177-148:	BRADI1G44740	Sobic.010G099000	      0
177-149:	BRADI1G44750	Sobic.010G098700	  2e-95
177-150:	BRADI1G44760	Sobic.010G098600	      0
177-151:	BRADI1G44767	Sobic.010G098200	      0
177-152:	BRADI1G44777	Sobic.010G098000	 7e-119
177-153:	BRADI1G44810	Sobic.010G097600	      0
177-154:	BRADI1G44820	Sobic.010G097500	      0
177-155:	BRADI1G44830	Sobic.010G097400	  3e-92
177-156:	BRADI1G44870	Sobic.010G097200	  2e-59
177-157:	BRADI1G44890	Sobic.010G096400	  2e-58
177-158:	BRADI1G44937	Sobic.010G096000	 3e-161
177-159:	BRADI1G44980	Sobic.010G095800	 3e-134
177-160:	BRADI1G44990	Sobic.010G095600	  1e-57
177-161:	BRADI1G45000	Sobic.010G095500	  7e-26
177-162:	BRADI1G45010	Sobic.010G095200	 5e-148
177-163:	BRADI1G45020	Sobic.010G095100	      0
177-164:	BRADI1G45030	Sobic.010G095000	      0
177-165:	BRADI1G45040	Sobic.010G094900	      0
177-166:	BRADI1G45050	Sobic.010G094800	  1e-61
177-167:	BRADI1G45060	Sobic.010G094600	  5e-96
177-168:	BRADI1G45080	Sobic.010G094500	 6e-109
177-169:	BRADI1G45110	Sobic.010G094400	  4e-79
177-170:	BRADI1G45120	Sobic.010G093500	  4e-51
177-171:	BRADI1G45130	Sobic.010G093400	      0
177-172:	BRADI1G45140	Sobic.010G093300	      0
177-173:	BRADI1G45150	Sobic.010G093100	      0
177-174:	BRADI1G45160	Sobic.010G092900	      0
177-175:	BRADI1G45170	Sobic.010G092800	 2e-105
177-176:	BRADI1G45190	Sobic.010G092700	      0
177-177:	BRADI1G45200	Sobic.010G092600	      0
177-178:	BRADI1G45210	Sobic.010G092400	      0
177-179:	BRADI1G45240	Sobic.010G091900	  2e-98
177-180:	BRADI1G45260	Sobic.010G091700	  2e-41
177-181:	BRADI1G45280	Sobic.010G091600	  5e-78
177-182:	BRADI1G45290	Sobic.010G091500	      0
177-183:	BRADI1G45297	Sobic.010G091400	      0
177-184:	BRADI1G45320	Sobic.010G091200	 6e-158
177-185:	BRADI1G45370	Sobic.010G091000	      0
177-186:	BRADI1G45380	Sobic.010G090900	  4e-64
177-187:	BRADI1G45390	Sobic.010G090700	  1e-13
177-188:	BRADI1G45400	Sobic.010G090400	 8e-133
177-189:	BRADI1G45410	Sobic.010G090300	  6e-35
177-190:	BRADI1G45420	Sobic.010G090100	      0
177-191:	BRADI1G45440	Sobic.010G089900	 5e-158
177-192:	BRADI1G45460	Sobic.010G089800	 7e-176
177-193:	BRADI1G45470	Sobic.010G089700	  2e-41
177-194:	BRADI1G45480	Sobic.010G089600	 1e-165
177-195:	BRADI1G45487	Sobic.010G089500	      0
177-196:	BRADI1G45500	Sobic.010G089400	      0
177-197:	BRADI1G45530	Sobic.010G089200	  4e-13
177-198:	BRADI1G45540	Sobic.010G089000	  2e-16
177-199:	BRADI1G45567	Sobic.010G088800	      0
177-200:	BRADI1G45572	Sobic.010G088400	  4e-45
177-201:	BRADI1G45607	Sobic.010G088300	      0
177-202:	BRADI1G45640	Sobic.010G088000	  6e-87
177-203:	BRADI1G45647	Sobic.010G087400	      0
177-204:	BRADI1G45660	Sobic.010G087300	      0
177-205:	BRADI1G45670	Sobic.010G087200	  3e-11
177-206:	BRADI1G45690	Sobic.010G087100	 4e-179
177-207:	BRADI1G45710	Sobic.010G086800	  2e-35
177-208:	BRADI1G45727	Sobic.010G086400	  8e-53
177-209:	BRADI1G45737	Sobic.010G086300	      0
177-210:	BRADI1G45747	Sobic.010G086200	 5e-143
177-211:	BRADI1G45780	Sobic.010G085900	      0
177-212:	BRADI1G45790	Sobic.010G085800	  9e-82
177-213:	BRADI1G45800	Sobic.010G085600	      0
177-214:	BRADI1G45807	Sobic.010G085400	  2e-84
177-215:	BRADI1G45820	Sobic.010G085200	 3e-131
177-216:	BRADI1G45833	Sobic.010G085100	      0
177-217:	BRADI1G45846	Sobic.010G085000	      0
177-218:	BRADI1G45867	Sobic.010G084100	 2e-129
177-219:	BRADI1G45890	Sobic.010G083900	      0
177-220:	BRADI1G45900	Sobic.010G083700	 3e-117
177-221:	BRADI1G45910	Sobic.010G083600	  9e-55
177-222:	BRADI1G45920	Sobic.010G083500	      0
177-223:	BRADI1G45925	Sobic.010G083100	  3e-56
177-224:	BRADI1G45970	Sobic.010G083000	  4e-72
177-225:	BRADI1G45990	Sobic.010G082700	      0
177-226:	BRADI1G45996	Sobic.010G082500	 7e-149
177-227:	BRADI1G46002	Sobic.010G082000	 2e-114
177-228:	BRADI1G46060	Sobic.010G081800	 2e-143
177-229:	BRADI1G46070	Sobic.010G081600	      0
177-230:	BRADI1G46090	Sobic.010G081100	      0
177-231:	BRADI1G46110	Sobic.010G080800	  3e-77
177-232:	BRADI1G46120	Sobic.010G080400	  3e-55
177-233:	BRADI1G46130	Sobic.010G080300	      0
177-234:	BRADI1G46137	Sobic.010G080200	  1e-77
177-235:	BRADI1G46150	Sobic.010G080100	 5e-158
177-236:	BRADI1G46160	Sobic.010G079800	  1e-78
177-237:	BRADI1G46180	Sobic.010G079500	      0
177-238:	BRADI1G46190	Sobic.010G079300	 1e-174
177-239:	BRADI1G46200	Sobic.010G079100	 2e-173
177-240:	BRADI1G46220	Sobic.010G079000	 5e-124
177-241:	BRADI1G46230	Sobic.010G078900	      0
177-242:	BRADI1G46237	Sobic.010G078800	  3e-28
177-243:	BRADI1G46247	Sobic.010G078700	      0
177-244:	BRADI1G46270	Sobic.010G078400	  5e-22
177-245:	BRADI1G46280	Sobic.010G078300	      0
177-246:	BRADI1G46300	Sobic.010G078200	  8e-18
177-247:	BRADI1G46310	Sobic.010G078100	      0
177-248:	BRADI1G46340	Sobic.010G077700	  6e-32
177-249:	BRADI1G46350	Sobic.010G077600	  6e-88
177-250:	BRADI1G46360	Sobic.010G077500	      0
177-251:	BRADI1G46367	Sobic.010G077400	 3e-149
177-252:	BRADI1G46387	Sobic.010G077300	      0
177-253:	BRADI1G46427	Sobic.010G077200	  2e-64
177-254:	BRADI1G46440	Sobic.010G077100	      0
177-255:	BRADI1G46450	Sobic.010G077000	      0
177-256:	BRADI1G46460	Sobic.010G076900	  1e-31
177-257:	BRADI1G46470	Sobic.010G076700	      0
177-258:	BRADI1G46500	Sobic.010G076600	      0
177-259:	BRADI1G46520	Sobic.010G074900	      0
177-260:	BRADI1G46540	Sobic.010G074600	  2e-35
177-261:	BRADI1G46550	Sobic.010G074300	      0
177-262:	BRADI1G46560	Sobic.010G074100	      0
177-263:	BRADI1G46570	Sobic.010G074000	      0
177-264:	BRADI1G46580	Sobic.010G073900	  1e-75
177-265:	BRADI1G46590	Sobic.010G073800	 3e-126
177-266:	BRADI1G46596	Sobic.010G073700	 2e-130
177-267:	BRADI1G46602	Sobic.010G073600	      0
177-268:	BRADI1G46610	Sobic.010G073500	      0
177-269:	BRADI1G46640	Sobic.010G073100	  1e-97
177-270:	BRADI1G46660	Sobic.010G072400	      0
177-271:	BRADI1G46670	Sobic.010G072300	      0
177-272:	BRADI1G46690	Sobic.010G071700	 7e-122
177-273:	BRADI1G46700	Sobic.010G071600	      0
177-274:	BRADI1G46710	Sobic.010G071400	  3e-41
177-275:	BRADI1G46720	Sobic.010G071300	  7e-51
177-276:	BRADI1G46730	Sobic.010G071200	 2e-143
177-277:	BRADI1G46740	Sobic.010G071100	 3e-178
177-278:	BRADI1G46750	Sobic.010G071000	  3e-81
177-279:	BRADI1G46800	Sobic.010G070800	 8e-107
177-280:	BRADI1G46810	Sobic.010G070600	      0
177-281:	BRADI1G46840	Sobic.010G070500	  9e-73
177-282:	BRADI1G46850	Sobic.010G070200	 3e-164
177-283:	BRADI1G46860	Sobic.010G070100	      0
177-284:	BRADI1G46870	Sobic.010G069300	      0
177-285:	BRADI1G46960	Sobic.010G068700	      0
177-286:	BRADI1G46970	Sobic.010G068500	      0
177-287:	BRADI1G46980	Sobic.010G068400	  7e-53
177-288:	BRADI1G46990	Sobic.010G068100	  1e-47
177-289:	BRADI1G47010	Sobic.010G068000	  3e-47
177-290:	BRADI1G47050	Sobic.010G067900	      0
177-291:	BRADI1G47060	Sobic.010G067800	      0
177-292:	BRADI1G47067	Sobic.010G067700	      0
177-293:	BRADI1G47080	Sobic.010G067600	      0
177-294:	BRADI1G47090	Sobic.010G067500	      0
177-295:	BRADI1G47097	Sobic.010G067200	      0
177-296:	BRADI1G47140	Sobic.010G067100	 5e-110
177-297:	BRADI1G47160	Sobic.010G066900	  5e-99
177-298:	BRADI1G47180	Sobic.010G066700	      0
177-299:	BRADI1G47260	Sobic.010G066400	 9e-127
177-300:	BRADI1G47270	Sobic.010G066300	  9e-14
177-301:	BRADI1G47277	Sobic.010G066200	      0
177-302:	BRADI1G47290	Sobic.010G066100	      0
177-303:	BRADI1G47300	Sobic.010G066000	 3e-167
177-304:	BRADI1G47310	Sobic.010G065900	      0
177-305:	BRADI1G47320	Sobic.010G065800	      0
177-306:	BRADI1G47330	Sobic.010G065700	  2e-46
177-307:	BRADI1G47340	Sobic.010G065600	  5e-46
177-308:	BRADI1G47350	Sobic.010G065500	  4e-44
177-309:	BRADI1G47360	Sobic.010G065400	 4e-168
177-310:	BRADI1G47367	Sobic.010G065300	      0
177-311:	BRADI1G47387	Sobic.010G065200	 6e-121
177-312:	BRADI1G47400	Sobic.010G064700	      0
177-313:	BRADI1G47407	Sobic.010G064500	      0
177-314:	BRADI1G47427	Sobic.010G064200	      0
177-315:	BRADI1G47440	Sobic.010G064100	  1e-85
177-316:	BRADI1G47450	Sobic.010G064000	  6e-70
177-317:	BRADI1G47480	Sobic.010G063900	  3e-46
177-318:	BRADI1G47500	Sobic.010G063800	  2e-30
177-319:	BRADI1G47550	Sobic.010G063700	      0
177-320:	BRADI1G47556	Sobic.010G063600	 2e-173
177-321:	BRADI1G47562	Sobic.010G063500	 6e-151
177-322:	BRADI1G47570	Sobic.010G063300	      0
177-323:	BRADI1G47580	Sobic.010G063200	  8e-77
177-324:	BRADI1G47590	Sobic.010G062900	      0
177-325:	BRADI1G47600	Sobic.010G062800	      0
177-326:	BRADI1G47710	Sobic.010G062500	      0
177-327:	BRADI1G47720	Sobic.010G062400	  6e-21
177-328:	BRADI1G47730	Sobic.010G061900	      0
177-329:	BRADI1G47737	Sobic.010G061800	      0
177-330:	BRADI1G47760	Sobic.010G060700	      0
177-331:	BRADI1G47767	Sobic.010G060600	      0
177-332:	BRADI1G47780	Sobic.010G059800	 2e-102
177-333:	BRADI1G47860	Sobic.010G059600	      0
177-334:	BRADI1G47867	Sobic.010G059400	      0
177-335:	BRADI1G47890	Sobic.010G059300	  2e-46
177-336:	BRADI1G47910	Sobic.010G059200	      0
177-337:	BRADI1G47920	Sobic.010G059000	      0
177-338:	BRADI1G47930	Sobic.010G058900	 2e-157
177-339:	BRADI1G47940	Sobic.010G058500	 2e-124
177-340:	BRADI1G47950	Sobic.010G058400	 3e-169
177-341:	BRADI1G47960	Sobic.010G058300	 1e-147
177-342:	BRADI1G47970	Sobic.010G058200	  2e-67
177-343:	BRADI1G48010	Sobic.010G057900	      0
177-344:	BRADI1G48030	Sobic.010G057500	      0
177-345:	BRADI1G48050	Sobic.010G057300	      0
177-346:	BRADI1G48060	Sobic.010G057100	  1e-29
177-347:	BRADI1G48070	Sobic.010G057000	  1e-55
177-348:	BRADI1G48080	Sobic.010G056300	      0
177-349:	BRADI1G48090	Sobic.010G056200	      0
177-350:	BRADI1G48100	Sobic.010G056100	      0
177-351:	BRADI1G48110	Sobic.010G055800	 3e-101
177-352:	BRADI1G48120	Sobic.010G055700	      0
177-353:	BRADI1G48130	Sobic.010G055600	      0
177-354:	BRADI1G48140	Sobic.010G055500	      0
177-355:	BRADI1G48147	Sobic.010G054900	      0
177-356:	BRADI1G48160	Sobic.010G054800	  2e-31
177-357:	BRADI1G48170	Sobic.010G054600	      0
177-358:	BRADI1G48210	Sobic.010G054300	 2e-144
177-359:	BRADI1G48220	Sobic.010G054200	 1e-148
177-360:	BRADI1G48230	Sobic.010G054100	      0
177-361:	BRADI1G48240	Sobic.010G054000	      0
177-362:	BRADI1G48250	Sobic.010G053900	  1e-79
177-363:	BRADI1G48257	Sobic.010G053800	      0
177-364:	BRADI1G48264	Sobic.010G053600	      0
177-365:	BRADI1G48300	Sobic.010G052900	  6e-14
177-366:	BRADI1G48320	Sobic.010G052600	  2e-43
177-367:	BRADI1G48330	Sobic.010G052500	 1e-156
177-368:	BRADI1G48340	Sobic.010G052400	      0
177-369:	BRADI1G48360	Sobic.010G052300	 8e-115
177-370:	BRADI1G48370	Sobic.010G052200	 7e-145
177-371:	BRADI1G48380	Sobic.010G052100	      0
177-372:	BRADI1G48400	Sobic.010G051800	  5e-99
177-373:	BRADI1G48410	Sobic.010G051500	      0
177-374:	BRADI1G48426	Sobic.010G051400	      0
177-375:	BRADI1G48440	Sobic.010G051300	      0
177-376:	BRADI1G48447	Sobic.010G051200	      0
177-377:	BRADI1G48460	Sobic.010G051100	      0
177-378:	BRADI1G48470	Sobic.010G050900	 9e-103
177-379:	BRADI1G48477	Sobic.010G050800	      0
177-380:	BRADI1G48510	Sobic.010G050700	      0
177-381:	BRADI1G48520	Sobic.010G050500	 3e-132
177-382:	BRADI1G48530	Sobic.010G050400	 3e-129
177-383:	BRADI1G48540	Sobic.010G050200	      0
177-384:	BRADI1G48550	Sobic.010G048000	  2e-29
177-385:	BRADI1G48610	Sobic.010G047700	      0
177-386:	BRADI1G48620	Sobic.010G047600	 5e-106
177-387:	BRADI1G48630	Sobic.010G047400	  6e-81
177-388:	BRADI1G48660	Sobic.010G047100	  8e-80
177-389:	BRADI1G48670	Sobic.010G046700	      0
177-390:	BRADI1G48730	Sobic.010G046400	  1e-74
177-391:	BRADI1G48740	Sobic.010G046300	 5e-120
177-392:	BRADI1G48747	Sobic.010G046200	      0
177-393:	BRADI1G48757	Sobic.010G045800	      0
177-394:	BRADI1G48770	Sobic.010G045700	  3e-59
177-395:	BRADI1G48780	Sobic.010G045400	      0
177-396:	BRADI1G48800	Sobic.010G045200	  6e-16
177-397:	BRADI1G48830	Sobic.010G045100	 1e-107
177-398:	BRADI1G48880	Sobic.010G044800	      0
177-399:	BRADI1G49000	Sobic.010G044500	 6e-137
177-400:	BRADI1G49020	Sobic.010G044400	 7e-117
177-401:	BRADI1G49040	Sobic.010G043800	      0
177-402:	BRADI1G49060	Sobic.010G043700	 2e-153
177-403:	BRADI1G49070	Sobic.010G043600	 5e-141
177-404:	BRADI1G49077	Sobic.010G043400	 1e-177
177-405:	BRADI1G49100	Sobic.010G043200	      0
177-406:	BRADI1G49107	Sobic.010G043100	      0
177-407:	BRADI1G49120	Sobic.010G043000	      0
177-408:	BRADI1G49130	Sobic.010G042900	 8e-134
177-409:	BRADI1G49140	Sobic.010G042800	 3e-165
177-410:	BRADI1G49150	Sobic.010G042700	  1e-18
177-411:	BRADI1G49160	Sobic.010G042600	      0
177-412:	BRADI1G49180	Sobic.010G042400	 1e-169
177-413:	BRADI1G49220	Sobic.010G042200	      0
177-414:	BRADI1G49230	Sobic.010G042100	  9e-48
177-415:	BRADI1G49240	Sobic.010G041800	 2e-162
177-416:	BRADI1G49260	Sobic.010G041700	      0
177-417:	BRADI1G49270	Sobic.010G041600	  7e-65
177-418:	BRADI1G49300	Sobic.010G041400	      0
177-419:	BRADI1G49307	Sobic.010G041000	      0
177-420:	BRADI1G49340	Sobic.010G040800	 8e-120
177-421:	BRADI1G49350	Sobic.010G040200	 3e-132
## Alignment 178: score=9598.0 e_value=0 N=198 BdChr1&SbChr10 minus
178-  0:	BRADI1G35310	Sobic.010G202100	  8e-27
178-  1:	BRADI1G35340	Sobic.010G200900	      0
178-  2:	BRADI1G35350	Sobic.010G200800	      0
178-  3:	BRADI1G35357	Sobic.010G200700	 1e-105
178-  4:	BRADI1G35390	Sobic.010G200600	  7e-24
178-  5:	BRADI1G35430	Sobic.010G200000	      0
178-  6:	BRADI1G35460	Sobic.010G199900	      0
178-  7:	BRADI1G35470	Sobic.010G199800	 2e-125
178-  8:	BRADI1G35477	Sobic.010G199700	      0
178-  9:	BRADI1G35490	Sobic.010G199600	 3e-175
178- 10:	BRADI1G35510	Sobic.010G199500	  1e-19
178- 11:	BRADI1G35520	Sobic.010G199300	      0
178- 12:	BRADI1G35530	Sobic.010G199200	      0
178- 13:	BRADI1G35540	Sobic.010G199100	  4e-81
178- 14:	BRADI1G35560	Sobic.010G198900	  8e-07
178- 15:	BRADI1G35570	Sobic.010G198500	  1e-18
178- 16:	BRADI1G35585	Sobic.010G198300	      0
178- 17:	BRADI1G35587	Sobic.010G198200	 2e-119
178- 18:	BRADI1G35592	Sobic.010G198100	  4e-24
178- 19:	BRADI1G35600	Sobic.010G198000	      0
178- 20:	BRADI1G35607	Sobic.010G197800	  1e-47
178- 21:	BRADI1G35620	Sobic.010G197500	      0
178- 22:	BRADI1G35640	Sobic.010G197400	      0
178- 23:	BRADI1G35647	Sobic.010G197300	      0
178- 24:	BRADI1G35660	Sobic.010G197200	 3e-104
178- 25:	BRADI1G35670	Sobic.010G197000	      0
178- 26:	BRADI1G35680	Sobic.010G196900	      0
178- 27:	BRADI1G35690	Sobic.010G196600	  7e-22
178- 28:	BRADI1G35697	Sobic.010G196500	 7e-127
178- 29:	BRADI1G35710	Sobic.010G196400	      0
178- 30:	BRADI1G35720	Sobic.010G196000	  5e-63
178- 31:	BRADI1G35730	Sobic.010G195300	 9e-116
178- 32:	BRADI1G35757	Sobic.010G195100	 3e-107
178- 33:	BRADI1G35770	Sobic.010G195000	      0
178- 34:	BRADI1G35790	Sobic.010G194900	 4e-101
178- 35:	BRADI1G35820	Sobic.010G194600	 6e-169
178- 36:	BRADI1G35830	Sobic.010G194500	 2e-153
178- 37:	BRADI1G35890	Sobic.010G194300	  1e-26
178- 38:	BRADI1G35905	Sobic.010G194200	  2e-46
178- 39:	BRADI1G35910	Sobic.010G193900	      0
178- 40:	BRADI1G35920	Sobic.010G193800	 3e-127
178- 41:	BRADI1G35930	Sobic.010G193700	  3e-74
178- 42:	BRADI1G35940	Sobic.010G193600	      0
178- 43:	BRADI1G35950	Sobic.010G192600	      0
178- 44:	BRADI1G35960	Sobic.010G191800	      0
178- 45:	BRADI1G35980	Sobic.010G191600	      0
178- 46:	BRADI1G35990	Sobic.010G191100	 3e-120
178- 47:	BRADI1G36000	Sobic.010G191000	      0
178- 48:	BRADI1G36010	Sobic.010G190900	      0
178- 49:	BRADI1G36017	Sobic.010G190700	      0
178- 50:	BRADI1G36050	Sobic.010G190600	  1e-87
178- 51:	BRADI1G36067	Sobic.010G190400	 2e-127
178- 52:	BRADI1G36090	Sobic.010G190000	  2e-93
178- 53:	BRADI1G36140	Sobic.010G189900	  2e-75
178- 54:	BRADI1G36150	Sobic.010G189800	      0
178- 55:	BRADI1G36160	Sobic.010G189700	 9e-180
178- 56:	BRADI1G36172	Sobic.010G189600	 7e-166
178- 57:	BRADI1G36180	Sobic.010G189500	 2e-154
178- 58:	BRADI1G36190	Sobic.010G189400	  1e-17
178- 59:	BRADI1G36210	Sobic.010G189100	 4e-174
178- 60:	BRADI1G36220	Sobic.010G189000	      0
178- 61:	BRADI1G36230	Sobic.010G188800	 2e-144
178- 62:	BRADI1G36242	Sobic.010G188500	      0
178- 63:	BRADI1G36250	Sobic.010G188400	      0
178- 64:	BRADI1G36260	Sobic.010G188300	      0
178- 65:	BRADI1G36270	Sobic.010G188200	 4e-131
178- 66:	BRADI1G36320	Sobic.010G188100	 6e-102
178- 67:	BRADI1G36340	Sobic.010G188000	      0
178- 68:	BRADI1G36350	Sobic.010G187900	      0
178- 69:	BRADI1G36380	Sobic.010G187800	  9e-16
178- 70:	BRADI1G36387	Sobic.010G187700	      0
178- 71:	BRADI1G36400	Sobic.010G187600	      0
178- 72:	BRADI1G36420	Sobic.010G187500	      0
178- 73:	BRADI1G36430	Sobic.010G187100	 3e-122
178- 74:	BRADI1G36460	Sobic.010G186700	      0
178- 75:	BRADI1G36467	Sobic.010G186600	      0
178- 76:	BRADI1G36480	Sobic.010G186500	 4e-134
178- 77:	BRADI1G36490	Sobic.010G186400	  5e-44
178- 78:	BRADI1G36520	Sobic.010G186300	      0
178- 79:	BRADI1G36530	Sobic.010G186200	      0
178- 80:	BRADI1G36540	Sobic.010G186100	  1e-20
178- 81:	BRADI1G36550	Sobic.010G186000	  1e-85
178- 82:	BRADI1G36560	Sobic.010G185800	  6e-20
178- 83:	BRADI1G36570	Sobic.010G185700	      0
178- 84:	BRADI1G36580	Sobic.010G185600	      0
178- 85:	BRADI1G36590	Sobic.010G185300	  9e-78
178- 86:	BRADI1G36610	Sobic.010G185200	 1e-156
178- 87:	BRADI1G36620	Sobic.010G185100	 6e-106
178- 88:	BRADI1G36630	Sobic.010G185000	  2e-45
178- 89:	BRADI1G36640	Sobic.010G184600	 2e-146
178- 90:	BRADI1G36650	Sobic.010G184500	      0
178- 91:	BRADI1G36660	Sobic.010G184300	      0
178- 92:	BRADI1G36670	Sobic.010G184100	      0
178- 93:	BRADI1G36700	Sobic.010G184000	  4e-70
178- 94:	BRADI1G36730	Sobic.010G183800	      0
178- 95:	BRADI1G36740	Sobic.010G183700	      0
178- 96:	BRADI1G36750	Sobic.010G183600	  1e-33
178- 97:	BRADI1G36760	Sobic.010G183500	  2e-35
178- 98:	BRADI1G36770	Sobic.010G183400	 3e-118
178- 99:	BRADI1G36820	Sobic.010G182500	  4e-65
178-100:	BRADI1G36830	Sobic.010G182000	      0
178-101:	BRADI1G36840	Sobic.010G181600	      0
178-102:	BRADI1G36847	Sobic.010G181500	      0
178-103:	BRADI1G36860	Sobic.010G181300	      0
178-104:	BRADI1G36870	Sobic.010G181200	 1e-106
178-105:	BRADI1G36890	Sobic.010G181100	      0
178-106:	BRADI1G36900	Sobic.010G181000	      0
178-107:	BRADI1G36907	Sobic.010G180800	      0
178-108:	BRADI1G36920	Sobic.010G180700	      0
178-109:	BRADI1G36930	Sobic.010G180600	  1e-64
178-110:	BRADI1G36950	Sobic.010G180400	      0
178-111:	BRADI1G36980	Sobic.010G179900	 5e-102
178-112:	BRADI1G37010	Sobic.010G179800	 1e-179
178-113:	BRADI1G37020	Sobic.010G179700	      0
178-114:	BRADI1G37030	Sobic.010G178900	  4e-85
178-115:	BRADI1G37070	Sobic.010G178800	      0
178-116:	BRADI1G37080	Sobic.010G178500	  8e-72
178-117:	BRADI1G37090	Sobic.010G178300	      0
178-118:	BRADI1G37100	Sobic.010G178200	 6e-102
178-119:	BRADI1G37120	Sobic.010G178100	 4e-180
178-120:	BRADI1G37160	Sobic.010G177600	      0
178-121:	BRADI1G37175	Sobic.010G177400	      0
178-122:	BRADI1G37190	Sobic.010G177300	      0
178-123:	BRADI1G37200	Sobic.010G177200	      0
178-124:	BRADI1G37210	Sobic.010G177100	      0
178-125:	BRADI1G37220	Sobic.010G176900	 7e-142
178-126:	BRADI1G37230	Sobic.010G176800	      0
178-127:	BRADI1G37270	Sobic.010G176500	      0
178-128:	BRADI1G37280	Sobic.010G176400	      0
178-129:	BRADI1G37290	Sobic.010G176300	      0
178-130:	BRADI1G37311	Sobic.010G176200	 9e-140
178-131:	BRADI1G37330	Sobic.010G175900	      0
178-132:	BRADI1G37337	Sobic.010G175500	  3e-70
178-133:	BRADI1G37360	Sobic.010G174800	      0
178-134:	BRADI1G37370	Sobic.010G174700	      0
178-135:	BRADI1G37377	Sobic.010G174500	      0
178-136:	BRADI1G37390	Sobic.010G174400	      0
178-137:	BRADI1G37400	Sobic.010G174100	  3e-67
178-138:	BRADI1G37420	Sobic.010G174000	 7e-159
178-139:	BRADI1G37430	Sobic.010G173900	 1e-123
178-140:	BRADI1G37450	Sobic.010G173800	      0
178-141:	BRADI1G37460	Sobic.010G173700	  1e-87
178-142:	BRADI1G37470	Sobic.010G173600	      0
178-143:	BRADI1G37480	Sobic.010G173400	  1e-85
178-144:	BRADI1G37490	Sobic.010G173100	      0
178-145:	BRADI1G37520	Sobic.010G173000	      0
178-146:	BRADI1G37540	Sobic.010G172800	  9e-40
178-147:	BRADI1G37582	Sobic.010G172500	      0
178-148:	BRADI1G37590	Sobic.010G172400	      0
178-149:	BRADI1G37600	Sobic.010G171800	      0
178-150:	BRADI1G37630	Sobic.010G171500	  5e-28
178-151:	BRADI1G37660	Sobic.010G171400	  3e-24
178-152:	BRADI1G37667	Sobic.010G171300	 1e-150
178-153:	BRADI1G37692	Sobic.010G171100	 1e-107
178-154:	BRADI1G37700	Sobic.010G171000	      0
178-155:	BRADI1G37710	Sobic.010G170900	  4e-46
178-156:	BRADI1G37720	Sobic.010G170600	  1e-56
178-157:	BRADI1G37730	Sobic.010G170400	      0
178-158:	BRADI1G37750	Sobic.010G170000	      0
178-159:	BRADI1G37760	Sobic.010G169900	      0
178-160:	BRADI1G37770	Sobic.010G169700	      0
178-161:	BRADI1G37780	Sobic.010G169600	      0
178-162:	BRADI1G37790	Sobic.010G169300	      0
178-163:	BRADI1G37800	Sobic.010G169200	 8e-104
178-164:	BRADI1G37810	Sobic.010G169100	  6e-98
178-165:	BRADI1G37826	Sobic.010G169000	      0
178-166:	BRADI1G37860	Sobic.010G168900	      0
178-167:	BRADI1G37870	Sobic.010G168800	      0
178-168:	BRADI1G37880	Sobic.010G168700	 2e-159
178-169:	BRADI1G37890	Sobic.010G168600	 7e-128
178-170:	BRADI1G37900	Sobic.010G168500	  2e-45
178-171:	BRADI1G37907	Sobic.010G168400	      0
178-172:	BRADI1G37920	Sobic.010G168200	 1e-119
178-173:	BRADI1G37930	Sobic.010G168100	  1e-14
178-174:	BRADI1G37940	Sobic.010G167900	      0
178-175:	BRADI1G37947	Sobic.010G167800	      0
178-176:	BRADI1G37960	Sobic.010G167500	      0
178-177:	BRADI1G37977	Sobic.010G166500	      0
178-178:	BRADI1G38000	Sobic.010G166400	      0
178-179:	BRADI1G38010	Sobic.010G166100	  5e-73
178-180:	BRADI1G38025	Sobic.010G165500	      0
178-181:	BRADI1G38040	Sobic.010G165300	      0
178-182:	BRADI1G38050	Sobic.010G165200	  4e-82
178-183:	BRADI1G38080	Sobic.010G165100	  7e-90
178-184:	BRADI1G38090	Sobic.010G165000	  3e-84
178-185:	BRADI1G38100	Sobic.010G164900	  5e-80
178-186:	BRADI1G38110	Sobic.010G164800	  2e-17
178-187:	BRADI1G38120	Sobic.010G164500	  3e-39
178-188:	BRADI1G38140	Sobic.010G164400	  2e-90
178-189:	BRADI1G38150	Sobic.010G164200	 3e-102
178-190:	BRADI1G38160	Sobic.010G164100	 7e-117
178-191:	BRADI1G38170	Sobic.010G164000	      0
178-192:	BRADI1G38180	Sobic.010G163900	 2e-150
178-193:	BRADI1G38190	Sobic.010G163600	 2e-156
178-194:	BRADI1G38250	Sobic.010G162400	 1e-169
178-195:	BRADI1G38290	Sobic.010G161600	 3e-136
178-196:	BRADI1G38340	Sobic.010G161000	 6e-178
178-197:	BRADI1G38660	Sobic.010G160500	  4e-62
## Alignment 179: score=2179.0 e_value=3.1e-167 N=45 BdChr1&SbChr10 minus
179-  0:	BRADI1G29240	Sobic.010G280100	  4e-77
179-  1:	BRADI1G29247	Sobic.010G279400	      0
179-  2:	BRADI1G29280	Sobic.010G279200	  1e-60
179-  3:	BRADI1G29287	Sobic.010G279100	 1e-116
179-  4:	BRADI1G29300	Sobic.010G279000	 3e-100
179-  5:	BRADI1G29310	Sobic.010G278700	  5e-09
179-  6:	BRADI1G29340	Sobic.010G278500	      0
179-  7:	BRADI1G29390	Sobic.010G278400	  2e-61
179-  8:	BRADI1G29400	Sobic.010G278300	      0
179-  9:	BRADI1G29410	Sobic.010G278200	      0
179- 10:	BRADI1G29420	Sobic.010G278100	  1e-31
179- 11:	BRADI1G29457	Sobic.010G278000	      0
179- 12:	BRADI1G29464	Sobic.010G277900	 2e-126
179- 13:	BRADI1G29480	Sobic.010G277800	 1e-130
179- 14:	BRADI1G29490	Sobic.010G277700	      0
179- 15:	BRADI1G29500	Sobic.010G277600	      0
179- 16:	BRADI1G29510	Sobic.010G277500	      0
179- 17:	BRADI1G29515	Sobic.010G277400	  4e-15
179- 18:	BRADI1G29520	Sobic.010G277300	      0
179- 19:	BRADI1G29530	Sobic.010G277200	 3e-114
179- 20:	BRADI1G29550	Sobic.010G277100	 2e-112
179- 21:	BRADI1G29560	Sobic.010G276800	      0
179- 22:	BRADI1G29570	Sobic.010G276700	      0
179- 23:	BRADI1G29577	Sobic.010G276600	      0
179- 24:	BRADI1G29590	Sobic.010G276400	      0
179- 25:	BRADI1G29600	Sobic.010G276100	      0
179- 26:	BRADI1G29622	Sobic.010G275800	      0
179- 27:	BRADI1G29680	Sobic.010G275700	 2e-156
179- 28:	BRADI1G29690	Sobic.010G275500	      0
179- 29:	BRADI1G29710	Sobic.010G275400	  1e-87
179- 30:	BRADI1G29730	Sobic.010G275200	  2e-25
179- 31:	BRADI1G29750	Sobic.010G275100	 2e-171
179- 32:	BRADI1G29760	Sobic.010G275000	      0
179- 33:	BRADI1G29776	Sobic.010G274900	      0
179- 34:	BRADI1G29784	Sobic.010G274800	      0
179- 35:	BRADI1G29792	Sobic.010G274700	      0
179- 36:	BRADI1G29800	Sobic.010G274500	      0
179- 37:	BRADI1G29820	Sobic.010G274200	  5e-19
179- 38:	BRADI1G29830	Sobic.010G274000	      0
179- 39:	BRADI1G29840	Sobic.010G273900	      0
179- 40:	BRADI1G29850	Sobic.010G273800	      0
179- 41:	BRADI1G29857	Sobic.010G273700	  7e-89
179- 42:	BRADI1G29880	Sobic.010G273600	 2e-133
179- 43:	BRADI1G29900	Sobic.010G272800	      0
179- 44:	BRADI1G30070	Sobic.010G271100	  5e-27
## Alignment 180: score=1588.0 e_value=3.2e-109 N=33 BdChr1&SbChr10 minus
180-  0:	BRADI1G51177	Sobic.010G032300	  6e-73
180-  1:	BRADI1G51250	Sobic.010G030300	      0
180-  2:	BRADI1G51257	Sobic.010G030100	  4e-46
180-  3:	BRADI1G51290	Sobic.010G029900	      0
180-  4:	BRADI1G51300	Sobic.010G029400	 5e-161
180-  5:	BRADI1G51330	Sobic.010G029300	 3e-119
180-  6:	BRADI1G51340	Sobic.010G029100	 1e-131
180-  7:	BRADI1G51350	Sobic.010G029000	 5e-103
180-  8:	BRADI1G51370	Sobic.010G028900	  3e-89
180-  9:	BRADI1G51390	Sobic.010G028800	      0
180- 10:	BRADI1G51400	Sobic.010G028700	      0
180- 11:	BRADI1G51410	Sobic.010G028400	 9e-137
180- 12:	BRADI1G51430	Sobic.010G028300	 1e-154
180- 13:	BRADI1G51460	Sobic.010G028100	      0
180- 14:	BRADI1G51470	Sobic.010G028000	  3e-91
180- 15:	BRADI1G51480	Sobic.010G027800	      0
180- 16:	BRADI1G51490	Sobic.010G027700	  2e-30
180- 17:	BRADI1G51500	Sobic.010G027600	 1e-125
180- 18:	BRADI1G51507	Sobic.010G027500	      0
180- 19:	BRADI1G51520	Sobic.010G027300	  6e-53
180- 20:	BRADI1G51530	Sobic.010G027200	      0
180- 21:	BRADI1G51540	Sobic.010G027000	      0
180- 22:	BRADI1G51550	Sobic.010G026700	  2e-55
180- 23:	BRADI1G51560	Sobic.010G026400	      0
180- 24:	BRADI1G51570	Sobic.010G026300	      0
180- 25:	BRADI1G51580	Sobic.010G026200	      0
180- 26:	BRADI1G51610	Sobic.010G025300	  2e-97
180- 27:	BRADI1G51620	Sobic.010G024600	      0
180- 28:	BRADI1G51630	Sobic.010G024500	      0
180- 29:	BRADI1G51640	Sobic.010G024100	 1e-138
180- 30:	BRADI1G51650	Sobic.010G023900	  3e-76
180- 31:	BRADI1G51660	Sobic.010G023800	      0
180- 32:	BRADI1G51670	Sobic.010G023700	      0
## Alignment 181: score=1047.0 e_value=1.5e-72 N=23 BdChr1&SbChr10 minus
181-  0:	BRADI1G51140	Sobic.010G012900	  6e-54
181-  1:	BRADI1G51177	Sobic.010G011800	  2e-41
181-  2:	BRADI1G51377	Sobic.010G009500	  2e-49
181-  3:	BRADI1G51507	Sobic.010G008900	  3e-44
181-  4:	BRADI1G51710	Sobic.010G008400	      0
181-  5:	BRADI1G51730	Sobic.010G008300	  3e-30
181-  6:	BRADI1G51740	Sobic.010G008100	 2e-159
181-  7:	BRADI1G51747	Sobic.010G008000	 6e-107
181-  8:	BRADI1G51770	Sobic.010G007800	  5e-11
181-  9:	BRADI1G51780	Sobic.010G007700	      0
181- 10:	BRADI1G51830	Sobic.010G007500	 6e-134
181- 11:	BRADI1G51840	Sobic.010G007200	 6e-109
181- 12:	BRADI1G51910	Sobic.010G006700	 6e-165
181- 13:	BRADI1G51980	Sobic.010G006300	 7e-119
181- 14:	BRADI1G51990	Sobic.010G006200	 1e-119
181- 15:	BRADI1G52000	Sobic.010G006000	  2e-36
181- 16:	BRADI1G52020	Sobic.010G005500	      0
181- 17:	BRADI1G52030	Sobic.010G005400	  4e-25
181- 18:	BRADI1G52040	Sobic.010G005300	 6e-119
181- 19:	BRADI1G52050	Sobic.010G005000	      0
181- 20:	BRADI1G52090	Sobic.010G004600	  2e-31
181- 21:	BRADI1G52100	Sobic.010G004400	 7e-144
181- 22:	BRADI1G52140	Sobic.010G004100	      0
## Alignment 182: score=882.0 e_value=4.8e-55 N=19 BdChr1&SbChr10 minus
182-  0:	BRADI1G32460	Sobic.010G232100	      0
182-  1:	BRADI1G32470	Sobic.010G230000	      0
182-  2:	BRADI1G32507	Sobic.010G229900	      0
182-  3:	BRADI1G32520	Sobic.010G229700	      0
182-  4:	BRADI1G32530	Sobic.010G229400	      0
182-  5:	BRADI1G32540	Sobic.010G229300	  1e-56
182-  6:	BRADI1G32547	Sobic.010G229000	      0
182-  7:	BRADI1G32560	Sobic.010G228700	      0
182-  8:	BRADI1G32570	Sobic.010G228600	  2e-48
182-  9:	BRADI1G32580	Sobic.010G228500	      0
182- 10:	BRADI1G32600	Sobic.010G228400	      0
182- 11:	BRADI1G32620	Sobic.010G228100	 8e-126
182- 12:	BRADI1G32630	Sobic.010G228000	      0
182- 13:	BRADI1G32650	Sobic.010G227400	      0
182- 14:	BRADI1G32660	Sobic.010G227300	 3e-160
182- 15:	BRADI1G32680	Sobic.010G227200	  1e-38
182- 16:	BRADI1G32690	Sobic.010G227100	      0
182- 17:	BRADI1G32732	Sobic.010G226000	      0
182- 18:	BRADI1G32860	Sobic.010G225300	 2e-161
## Alignment 183: score=673.0 e_value=6.8e-45 N=15 BdChr1&SbChr10 minus
183-  0:	BRADI1G50770	Sobic.010G040200	  9e-97
183-  1:	BRADI1G50790	Sobic.010G039800	 7e-133
183-  2:	BRADI1G50826	Sobic.010G039100	      0
183-  3:	BRADI1G50850	Sobic.010G039000	  4e-27
183-  4:	BRADI1G50860	Sobic.010G038800	 3e-157
183-  5:	BRADI1G50890	Sobic.010G038600	 1e-112
183-  6:	BRADI1G50897	Sobic.010G038500	      0
183-  7:	BRADI1G50990	Sobic.010G037400	  2e-77
183-  8:	BRADI1G51000	Sobic.010G037300	 4e-167
183-  9:	BRADI1G51010	Sobic.010G035500	  1e-75
183- 10:	BRADI1G51020	Sobic.010G035400	 5e-171
183- 11:	BRADI1G51030	Sobic.010G035300	  1e-84
183- 12:	BRADI1G51040	Sobic.010G035200	 8e-124
183- 13:	BRADI1G51200	Sobic.010G033800	      0
183- 14:	BRADI1G51400	Sobic.010G032300	  5e-73
## Alignment 184: score=639.0 e_value=1.4e-36 N=14 BdChr1&SbChr10 minus
184-  0:	BRADI1G33180	Sobic.010G244800	  9e-44
184-  1:	BRADI1G33360	Sobic.010G244700	  1e-21
184-  2:	BRADI1G33380	Sobic.010G243400	      0
184-  3:	BRADI1G33390	Sobic.010G243200	      0
184-  4:	BRADI1G33430	Sobic.010G243100	  1e-84
184-  5:	BRADI1G33440	Sobic.010G243000	      0
184-  6:	BRADI1G33470	Sobic.010G242200	      0
184-  7:	BRADI1G33480	Sobic.010G241500	      0
184-  8:	BRADI1G33520	Sobic.010G241300	  6e-38
184-  9:	BRADI1G33530	Sobic.010G241200	      0
184- 10:	BRADI1G33540	Sobic.010G241100	 6e-111
184- 11:	BRADI1G33550	Sobic.010G240900	  1e-20
184- 12:	BRADI1G33560	Sobic.010G240800	      0
184- 13:	BRADI1G33640	Sobic.010G239700	  1e-49
## Alignment 185: score=493.0 e_value=2e-20 N=10 BdChr1&SbChr10 minus
185-  0:	BRADI1G52350	Sobic.010G001300	  1e-80
185-  1:	BRADI1G52360	Sobic.010G001200	  6e-20
185-  2:	BRADI1G52381	Sobic.010G001000	  2e-47
185-  3:	BRADI1G52390	Sobic.010G000900	      0
185-  4:	BRADI1G52407	Sobic.010G000800	      0
185-  5:	BRADI1G52440	Sobic.010G000700	 5e-110
185-  6:	BRADI1G52450	Sobic.010G000600	      0
185-  7:	BRADI1G52460	Sobic.010G000500	  3e-60
185-  8:	BRADI1G52470	Sobic.010G000200	 2e-114
185-  9:	BRADI1G52480	Sobic.010G000100	  2e-67
## Alignment 186: score=457.0 e_value=3.5e-25 N=10 BdChr1&SbChr10 minus
186-  0:	BRADI1G30797	Sobic.010G213900	  1e-65
186-  1:	BRADI1G30900	Sobic.010G213200	  3e-19
186-  2:	BRADI1G31027	Sobic.010G212100	 5e-137
186-  3:	BRADI1G31050	Sobic.010G212000	 3e-122
186-  4:	BRADI1G31060	Sobic.010G211600	      0
186-  5:	BRADI1G31066	Sobic.010G211500	      0
186-  6:	BRADI1G31080	Sobic.010G211300	      0
186-  7:	BRADI1G31090	Sobic.010G211200	  4e-69
186-  8:	BRADI1G31100	Sobic.010G211100	  8e-15
186-  9:	BRADI1G31170	Sobic.010G209400	  5e-16
## Alignment 187: score=374.0 e_value=9.4e-20 N=10 BdChr1&SbChr10 minus
187-  0:	BRADI1G00620	Sobic.010G251000	  8e-15
187-  1:	BRADI1G00867	Sobic.010G250000	  1e-16
187-  2:	BRADI1G00960	Sobic.010G248400	  2e-20
187-  3:	BRADI1G01150	Sobic.010G246400	  4e-42
187-  4:	BRADI1G01280	Sobic.010G244400	  3e-61
187-  5:	BRADI1G01377	Sobic.010G242800	  5e-45
187-  6:	BRADI1G01436	Sobic.010G241900	  1e-60
187-  7:	BRADI1G01442	Sobic.010G241500	  3e-85
187-  8:	BRADI1G01470	Sobic.010G240700	  5e-19
187-  9:	BRADI1G01595	Sobic.010G238900	  1e-15
## Alignment 188: score=340.0 e_value=3.8e-17 N=9 BdChr1&SbChr10 minus
188-  0:	BRADI1G29690	Sobic.010G238700	  8e-13
188-  1:	BRADI1G29776	Sobic.010G236700	  5e-17
188-  2:	BRADI1G29792	Sobic.010G235100	  1e-29
188-  3:	BRADI1G30026	Sobic.010G233700	  3e-50
188-  4:	BRADI1G30190	Sobic.010G231400	  3e-10
188-  5:	BRADI1G30210	Sobic.010G230700	  2e-81
188-  6:	BRADI1G30252	Sobic.010G230200	  3e-21
188-  7:	BRADI1G30260	Sobic.010G228700	  1e-06
188-  8:	BRADI1G30330	Sobic.010G228400	  2e-06
## Alignment 189: score=329.0 e_value=2.8e-18 N=9 BdChr1&SbChr10 minus
189-  0:	BRADI1G62957	Sobic.010G072300	      0
189-  1:	BRADI1G62970	Sobic.010G071000	  2e-12
189-  2:	BRADI1G63010	Sobic.010G069400	  9e-90
189-  3:	BRADI1G63080	Sobic.010G069200	  2e-24
189-  4:	BRADI1G63200	Sobic.010G067200	  7e-53
189-  5:	BRADI1G63433	Sobic.010G066200	  2e-30
189-  6:	BRADI1G63530	Sobic.010G064700	  2e-10
189-  7:	BRADI1G63550	Sobic.010G063300	  5e-23
189-  8:	BRADI1G63720	Sobic.010G063200	  2e-10
## Alignment 190: score=325.0 e_value=1.2e-18 N=9 BdChr1&SbChr10 minus
190-  0:	BRADI1G27140	Sobic.010G252100	  4e-13
190-  1:	BRADI1G27320	Sobic.010G250500	  5e-57
190-  2:	BRADI1G27730	Sobic.010G249700	  2e-23
190-  3:	BRADI1G27750	Sobic.010G249500	  6e-29
190-  4:	BRADI1G27757	Sobic.010G248400	  2e-37
190-  5:	BRADI1G27867	Sobic.010G246400	  1e-51
190-  6:	BRADI1G28060	Sobic.010G246300	  1e-11
190-  7:	BRADI1G28220	Sobic.010G244700	  3e-12
190-  8:	BRADI1G28320	Sobic.010G242300	  5e-51
## Alignment 191: score=320.0 e_value=4e-13 N=8 BdChr1&SbChr10 minus
191-  0:	BRADI1G70260	Sobic.010G070200	  3e-19
191-  1:	BRADI1G70320	Sobic.010G069200	  3e-33
191-  2:	BRADI1G70370	Sobic.010G068300	  7e-23
191-  3:	BRADI1G70460	Sobic.010G068100	  3e-07
191-  4:	BRADI1G70637	Sobic.010G066400	  5e-10
191-  5:	BRADI1G70760	Sobic.010G066100	  2e-63
191-  6:	BRADI1G70860	Sobic.010G065500	  2e-08
191-  7:	BRADI1G70920	Sobic.010G063700	  3e-40
## Alignment 192: score=295.0 e_value=3.7e-14 N=8 BdChr1&SbChr10 minus
192-  0:	BRADI1G33550	Sobic.010G016500	  1e-06
192-  1:	BRADI1G33680	Sobic.010G015700	  2e-82
192-  2:	BRADI1G33710	Sobic.010G015400	  7e-16
192-  3:	BRADI1G33930	Sobic.010G013800	  3e-41
192-  4:	BRADI1G34030	Sobic.010G013200	  1e-53
192-  5:	BRADI1G34110	Sobic.010G011800	  2e-54
192-  6:	BRADI1G34370	Sobic.010G010100	  6e-12
192-  7:	BRADI1G34572	Sobic.010G009500	  1e-17
## Alignment 193: score=291.0 e_value=3.6e-14 N=8 BdChr1&SbChr10 minus
193-  0:	BRADI1G72300	Sobic.010G058000	  2e-28
193-  1:	BRADI1G72380	Sobic.010G056300	  4e-13
193-  2:	BRADI1G72430	Sobic.010G054900	  1e-58
193-  3:	BRADI1G72572	Sobic.010G054400	 2e-152
193-  4:	BRADI1G72640	Sobic.010G054200	  3e-25
193-  5:	BRADI1G72740	Sobic.010G052800	  4e-55
193-  6:	BRADI1G72990	Sobic.010G052600	  6e-12
193-  7:	BRADI1G73210	Sobic.010G050700	  2e-46
## Alignment 194: score=291.0 e_value=3.3e-11 N=7 BdChr1&SbChr10 minus
194-  0:	BRADI1G60080	Sobic.010G077500	  1e-21
194-  1:	BRADI1G60170	Sobic.010G076600	 7e-133
194-  2:	BRADI1G60200	Sobic.010G074600	  6e-17
194-  3:	BRADI1G60300	Sobic.010G073500	 1e-159
194-  4:	BRADI1G60330	Sobic.010G072700	  1e-07
194-  5:	BRADI1G60380	Sobic.010G071300	  1e-78
194-  6:	BRADI1G60390	Sobic.010G071000	  4e-21
## Alignment 195: score=287.0 e_value=2.5e-13 N=7 BdChr1&SbChr10 minus
195-  0:	BRADI1G47990	Sobic.010G177300	 1e-102
195-  1:	BRADI1G48147	Sobic.010G177100	  5e-28
195-  2:	BRADI1G48271	Sobic.010G175100	  5e-45
195-  3:	BRADI1G48380	Sobic.010G174900	      0
195-  4:	BRADI1G48410	Sobic.010G174800	  1e-89
195-  5:	BRADI1G48432	Sobic.010G174500	  6e-40
195-  6:	BRADI1G48540	Sobic.010G174000	  4e-37
## Alignment 196: score=286.0 e_value=1.9e-14 N=8 BdChr1&SbChr10 minus
196-  0:	BRADI1G68990	Sobic.010G076600	  2e-68
196-  1:	BRADI1G69057	Sobic.010G074000	  9e-35
196-  2:	BRADI1G69190	Sobic.010G071600	  1e-20
196-  3:	BRADI1G69340	Sobic.010G070100	  6e-47
196-  4:	BRADI1G69400	Sobic.010G069200	  2e-13
196-  5:	BRADI1G69600	Sobic.010G067400	  3e-37
196-  6:	BRADI1G69800	Sobic.010G066900	  9e-55
196-  7:	BRADI1G69810	Sobic.010G066400	  7e-13
## Alignment 197: score=284.0 e_value=4.3e-12 N=7 BdChr1&SbChr10 minus
197-  0:	BRADI1G13980	Sobic.010G071600	  4e-18
197-  1:	BRADI1G14060	Sobic.010G070100	  6e-48
197-  2:	BRADI1G14070	Sobic.010G069600	  2e-22
197-  3:	BRADI1G14080	Sobic.010G067500	  9e-85
197-  4:	BRADI1G14160	Sobic.010G066900	  2e-69
197-  5:	BRADI1G14190	Sobic.010G066400	  3e-19
197-  6:	BRADI1G14360	Sobic.010G064600	      0
## Alignment 198: score=284.0 e_value=5.8e-11 N=7 BdChr1&SbChr10 minus
198-  0:	BRADI1G07830	Sobic.010G072700	  3e-06
198-  1:	BRADI1G07936	Sobic.010G071600	  8e-08
198-  2:	BRADI1G07942	Sobic.010G070100	  3e-47
198-  3:	BRADI1G08060	Sobic.010G068500	 1e-112
198-  4:	BRADI1G08140	Sobic.010G068300	  5e-31
198-  5:	BRADI1G08240	Sobic.010G067400	  4e-42
198-  6:	BRADI1G08280	Sobic.010G066200	  7e-35
## Alignment 199: score=279.0 e_value=1.4e-13 N=8 BdChr1&SbChr10 minus
199-  0:	BRADI1G47990	Sobic.010G077000	 1e-103
199-  1:	BRADI1G48147	Sobic.010G076600	 7e-113
199-  2:	BRADI1G48271	Sobic.010G074000	  1e-32
199-  3:	BRADI1G48320	Sobic.010G071700	  1e-13
199-  4:	BRADI1G48400	Sobic.010G071600	  2e-17
199-  5:	BRADI1G48510	Sobic.010G070100	  5e-83
199-  6:	BRADI1G48540	Sobic.010G068200	  4e-46
199-  7:	BRADI1G48670	Sobic.010G066200	 3e-176
## Alignment 200: score=278.0 e_value=6.9e-13 N=7 BdChr1&SbChr10 minus
200-  0:	BRADI1G72190	Sobic.010G181200	  3e-06
200-  1:	BRADI1G72200	Sobic.010G179900	  4e-14
200-  2:	BRADI1G72410	Sobic.010G177400	  1e-17
200-  3:	BRADI1G72430	Sobic.010G177100	  5e-27
200-  4:	BRADI1G72517	Sobic.010G176800	  9e-10
200-  5:	BRADI1G72572	Sobic.010G176700	 8e-120
200-  6:	BRADI1G72740	Sobic.010G174500	  8e-39
## Alignment 201: score=273.0 e_value=6.1e-11 N=7 BdChr1&SbChr10 minus
201-  0:	BRADI1G35090	Sobic.010G139600	  5e-18
201-  1:	BRADI1G35157	Sobic.010G139100	  9e-62
201-  2:	BRADI1G35310	Sobic.010G138500	  2e-73
201-  3:	BRADI1G35477	Sobic.010G137400	  7e-58
201-  4:	BRADI1G35680	Sobic.010G136900	  4e-38
201-  5:	BRADI1G35710	Sobic.010G135300	      0
201-  6:	BRADI1G35720	Sobic.010G134900	  2e-31
## Alignment 202: score=272.0 e_value=8.2e-10 N=6 BdChr1&SbChr10 minus
202-  0:	BRADI1G31220	Sobic.010G217100	  6e-18
202-  1:	BRADI1G31240	Sobic.010G214800	  2e-26
202-  2:	BRADI1G31250	Sobic.010G214700	      0
202-  3:	BRADI1G31270	Sobic.010G214100	      0
202-  4:	BRADI1G31280	Sobic.010G214000	  2e-78
202-  5:	BRADI1G31290	Sobic.010G213900	      0
## Alignment 203: score=271.0 e_value=2.1e-10 N=7 BdChr1&SbChr10 minus
203-  0:	BRADI1G44540	Sobic.010G120700	  5e-12
203-  1:	BRADI1G44600	Sobic.010G119500	  5e-30
203-  2:	BRADI1G44660	Sobic.010G118300	  6e-70
203-  3:	BRADI1G44790	Sobic.010G115700	  7e-69
203-  4:	BRADI1G44890	Sobic.010G114300	  1e-47
203-  5:	BRADI1G44990	Sobic.010G113800	  1e-12
203-  6:	BRADI1G45090	Sobic.010G113100	  3e-27
## Alignment 204: score=269.0 e_value=5.3e-11 N=7 BdChr1&SbChr10 minus
204-  0:	BRADI1G68870	Sobic.010G244400	  2e-66
204-  1:	BRADI1G68990	Sobic.010G243000	  2e-67
204-  2:	BRADI1G69040	Sobic.010G242100	  1e-55
204-  3:	BRADI1G69057	Sobic.010G241500	  1e-65
204-  4:	BRADI1G69277	Sobic.010G241100	  2e-57
204-  5:	BRADI1G69390	Sobic.010G240700	  1e-18
204-  6:	BRADI1G69600	Sobic.010G239700	  7e-48
## Alignment 205: score=265.0 e_value=8.5e-11 N=7 BdChr1&SbChr10 minus
205-  0:	BRADI1G20170	Sobic.010G099000	  7e-13
205-  1:	BRADI1G20230	Sobic.010G097700	  8e-98
205-  2:	BRADI1G20300	Sobic.010G096100	  1e-19
205-  3:	BRADI1G20480	Sobic.010G094600	  2e-08
205-  4:	BRADI1G20500	Sobic.010G093500	      0
205-  5:	BRADI1G20610	Sobic.010G092200	 2e-114
205-  6:	BRADI1G20737	Sobic.010G091500	 1e-118
## Alignment 206: score=263.0 e_value=6.1e-11 N=7 BdChr1&SbChr10 minus
206-  0:	BRADI1G49100	Sobic.010G016900	  6e-22
206-  1:	BRADI1G49220	Sobic.010G015400	  1e-49
206-  2:	BRADI1G49400	Sobic.010G014900	  9e-08
206-  3:	BRADI1G49450	Sobic.010G014200	      0
206-  4:	BRADI1G49590	Sobic.010G013200	  2e-26
206-  5:	BRADI1G49760	Sobic.010G011200	  9e-07
206-  6:	BRADI1G49860	Sobic.010G009600	  2e-08
## Alignment 207: score=263.0 e_value=1e-10 N=7 BdChr1&SbChr10 minus
207-  0:	BRADI1G43410	Sobic.010G070200	  2e-28
207-  1:	BRADI1G43510	Sobic.010G069600	  7e-22
207-  2:	BRADI1G43600	Sobic.010G068300	  5e-45
207-  3:	BRADI1G43690	Sobic.010G067200	  6e-60
207-  4:	BRADI1G43710	Sobic.010G064700	  1e-18
207-  5:	BRADI1G43750	Sobic.010G063200	  2e-06
207-  6:	BRADI1G43880	Sobic.010G061300	  6e-44
## Alignment 208: score=260.0 e_value=9.1e-13 N=8 BdChr1&SbChr10 minus
208-  0:	BRADI1G68750	Sobic.010G172400	 2e-105
208-  1:	BRADI1G68990	Sobic.010G171600	  3e-43
208-  2:	BRADI1G69040	Sobic.010G170400	  2e-06
208-  3:	BRADI1G69120	Sobic.010G167800	 7e-112
208-  4:	BRADI1G69277	Sobic.010G166700	  3e-67
208-  5:	BRADI1G69407	Sobic.010G164400	  6e-39
208-  6:	BRADI1G69600	Sobic.010G163800	  1e-81
208-  7:	BRADI1G69760	Sobic.010G161400	  1e-53
## Alignment 209: score=260.0 e_value=3.1e-09 N=6 BdChr1&SbChr10 minus
209-  0:	BRADI1G33480	Sobic.010G235100	  5e-28
209-  1:	BRADI1G33620	Sobic.010G234200	      0
209-  2:	BRADI1G33670	Sobic.010G233700	  4e-23
209-  3:	BRADI1G33680	Sobic.010G232700	  3e-65
209-  4:	BRADI1G33730	Sobic.010G232500	  4e-52
209-  5:	BRADI1G33790	Sobic.010G231400	  7e-10
## Alignment 210: score=257.0 e_value=4.2e-12 N=7 BdChr1&SbChr10 minus
210-  0:	BRADI1G29634	Sobic.010G121000	  2e-16
210-  1:	BRADI1G29658	Sobic.010G120700	  2e-28
210-  2:	BRADI1G29776	Sobic.010G118100	  4e-53
210-  3:	BRADI1G29870	Sobic.010G116300	  5e-09
210-  4:	BRADI1G30040	Sobic.010G114200	  3e-27
210-  5:	BRADI1G30190	Sobic.010G113800	  9e-14
210-  6:	BRADI1G30230	Sobic.010G112200	  3e-17
## Alignment 211: score=256.0 e_value=6.5e-13 N=7 BdChr1&SbChr10 minus
211-  0:	BRADI1G45950	Sobic.010G116900	  4e-40
211-  1:	BRADI1G46070	Sobic.010G115000	  1e-33
211-  2:	BRADI1G46280	Sobic.010G114300	  2e-27
211-  3:	BRADI1G46330	Sobic.010G114000	 5e-142
211-  4:	BRADI1G46560	Sobic.010G113900	  2e-44
211-  5:	BRADI1G46750	Sobic.010G113800	  1e-16
211-  6:	BRADI1G46850	Sobic.010G113100	  5e-36
## Alignment 212: score=253.0 e_value=9.2e-11 N=7 BdChr1&SbChr10 minus
212-  0:	BRADI1G34750	Sobic.010G224300	  3e-12
212-  1:	BRADI1G34840	Sobic.010G223700	  7e-23
212-  2:	BRADI1G35000	Sobic.010G221500	  8e-30
212-  3:	BRADI1G35157	Sobic.010G219100	  2e-98
212-  4:	BRADI1G35340	Sobic.010G218800	  2e-63
212-  5:	BRADI1G35477	Sobic.010G217300	  6e-09
212-  6:	BRADI1G35500	Sobic.010G215900	  3e-37
## Alignment 213: score=252.0 e_value=8.4e-13 N=7 BdChr1&SbChr10 minus
213-  0:	BRADI1G45020	Sobic.010G051000	 8e-174
213-  1:	BRADI1G45090	Sobic.010G048500	  7e-36
213-  2:	BRADI1G45130	Sobic.010G047700	 1e-146
213-  3:	BRADI1G45140	Sobic.010G047300	  1e-21
213-  4:	BRADI1G45150	Sobic.010G044800	  4e-14
213-  5:	BRADI1G45170	Sobic.010G042200	  6e-37
213-  6:	BRADI1G45320	Sobic.010G041100	  3e-72
## Alignment 214: score=252.0 e_value=6.7e-12 N=7 BdChr1&SbChr10 minus
214-  0:	BRADI1G37740	Sobic.010G074100	  2e-44
214-  1:	BRADI1G37960	Sobic.010G074000	  2e-31
214-  2:	BRADI1G38110	Sobic.010G071700	  4e-13
214-  3:	BRADI1G38120	Sobic.010G070900	  1e-07
214-  4:	BRADI1G38340	Sobic.010G069200	  1e-17
214-  5:	BRADI1G38420	Sobic.010G068100	  4e-11
214-  6:	BRADI1G38705	Sobic.010G066900	  2e-91
## Alignment 215: score=5884.0 e_value=0 N=133 BdChr1&SbChr2 plus
215-  0:	BRADI1G59700	Sobic.002G365100	  5e-12
215-  1:	BRADI1G59780	Sobic.002G365400	  2e-09
215-  2:	BRADI1G59840	Sobic.002G367700	 5e-132
215-  3:	BRADI1G59880	Sobic.002G368100	      0
215-  4:	BRADI1G60030	Sobic.002G369800	  9e-73
215-  5:	BRADI1G60140	Sobic.002G372100	 4e-107
215-  6:	BRADI1G60160	Sobic.002G372400	  4e-79
215-  7:	BRADI1G60170	Sobic.002G372800	 1e-180
215-  8:	BRADI1G60207	Sobic.002G373600	      0
215-  9:	BRADI1G60230	Sobic.002G373700	  2e-40
215- 10:	BRADI1G60237	Sobic.002G373800	  3e-90
215- 11:	BRADI1G60300	Sobic.002G374600	      0
215- 12:	BRADI1G60310	Sobic.002G374900	 7e-150
215- 13:	BRADI1G60340	Sobic.002G375500	      0
215- 14:	BRADI1G60370	Sobic.002G375700	  2e-28
215- 15:	BRADI1G60390	Sobic.002G376000	  2e-35
215- 16:	BRADI1G60397	Sobic.002G376100	      0
215- 17:	BRADI1G60490	Sobic.002G376400	  3e-25
215- 18:	BRADI1G60510	Sobic.002G376600	      0
215- 19:	BRADI1G60580	Sobic.002G377600	 7e-155
215- 20:	BRADI1G60620	Sobic.002G377800	  1e-75
215- 21:	BRADI1G60630	Sobic.002G378300	 5e-111
215- 22:	BRADI1G60647	Sobic.002G378600	  9e-88
215- 23:	BRADI1G60710	Sobic.002G379000	  3e-61
215- 24:	BRADI1G60720	Sobic.002G379400	      0
215- 25:	BRADI1G60730	Sobic.002G379500	 6e-120
215- 26:	BRADI1G60750	Sobic.002G379600	      0
215- 27:	BRADI1G60810	Sobic.002G379800	 4e-140
215- 28:	BRADI1G60817	Sobic.002G380200	      0
215- 29:	BRADI1G60840	Sobic.002G380400	  6e-32
215- 30:	BRADI1G60852	Sobic.002G380700	 9e-126
215- 31:	BRADI1G60950	Sobic.002G381400	 2e-152
215- 32:	BRADI1G60960	Sobic.002G381700	 8e-178
215- 33:	BRADI1G60970	Sobic.002G382100	  1e-15
215- 34:	BRADI1G60990	Sobic.002G382500	  3e-61
215- 35:	BRADI1G61030	Sobic.002G384100	  7e-12
215- 36:	BRADI1G61090	Sobic.002G384700	  1e-92
215- 37:	BRADI1G61110	Sobic.002G385300	  7e-87
215- 38:	BRADI1G61250	Sobic.002G386400	  9e-92
215- 39:	BRADI1G61270	Sobic.002G386700	  2e-92
215- 40:	BRADI1G61320	Sobic.002G387100	  2e-44
215- 41:	BRADI1G61330	Sobic.002G387200	  2e-45
215- 42:	BRADI1G61340	Sobic.002G387400	      0
215- 43:	BRADI1G61350	Sobic.002G388000	 2e-100
215- 44:	BRADI1G61380	Sobic.002G388200	  3e-69
215- 45:	BRADI1G61397	Sobic.002G388700	  2e-81
215- 46:	BRADI1G61407	Sobic.002G388800	 1e-171
215- 47:	BRADI1G61460	Sobic.002G389400	  7e-17
215- 48:	BRADI1G61477	Sobic.002G389600	  1e-89
215- 49:	BRADI1G61490	Sobic.002G390400	  3e-58
215- 50:	BRADI1G61497	Sobic.002G390500	      0
215- 51:	BRADI1G61510	Sobic.002G390600	 2e-133
215- 52:	BRADI1G61530	Sobic.002G391200	 2e-102
215- 53:	BRADI1G61630	Sobic.002G392400	      0
215- 54:	BRADI1G61637	Sobic.002G393200	      0
215- 55:	BRADI1G61650	Sobic.002G394400	  4e-22
215- 56:	BRADI1G61680	Sobic.002G394500	      0
215- 57:	BRADI1G61700	Sobic.002G395900	 2e-176
215- 58:	BRADI1G61830	Sobic.002G398400	 3e-165
215- 59:	BRADI1G61840	Sobic.002G398500	      0
215- 60:	BRADI1G61950	Sobic.002G399600	  2e-25
215- 61:	BRADI1G62020	Sobic.002G401700	  2e-88
215- 62:	BRADI1G62030	Sobic.002G402600	      0
215- 63:	BRADI1G62037	Sobic.002G403100	      0
215- 64:	BRADI1G62080	Sobic.002G403300	  5e-55
215- 65:	BRADI1G62090	Sobic.002G403600	 8e-148
215- 66:	BRADI1G62120	Sobic.002G404100	  1e-62
215- 67:	BRADI1G62150	Sobic.002G404300	      0
215- 68:	BRADI1G62160	Sobic.002G404400	  8e-87
215- 69:	BRADI1G62300	Sobic.002G405600	  1e-21
215- 70:	BRADI1G62430	Sobic.002G406300	 5e-106
215- 71:	BRADI1G62440	Sobic.002G408800	      0
215- 72:	BRADI1G62520	Sobic.002G409500	 2e-180
215- 73:	BRADI1G62580	Sobic.002G411600	 2e-121
215- 74:	BRADI1G62655	Sobic.002G412100	  6e-32
215- 75:	BRADI1G62660	Sobic.002G412400	  2e-20
215- 76:	BRADI1G62710	Sobic.002G412600	  3e-19
215- 77:	BRADI1G62725	Sobic.002G413000	  9e-08
215- 78:	BRADI1G62740	Sobic.002G413100	  2e-41
215- 79:	BRADI1G62760	Sobic.002G413600	 1e-120
215- 80:	BRADI1G62830	Sobic.002G414700	  6e-57
215- 81:	BRADI1G62870	Sobic.002G415000	  3e-57
215- 82:	BRADI1G62930	Sobic.002G415500	 1e-125
215- 83:	BRADI1G62970	Sobic.002G416300	  2e-17
215- 84:	BRADI1G63040	Sobic.002G416400	  3e-63
215- 85:	BRADI1G63060	Sobic.002G416500	 6e-140
215- 86:	BRADI1G63080	Sobic.002G417200	  2e-84
215- 87:	BRADI1G63100	Sobic.002G417500	      0
215- 88:	BRADI1G63120	Sobic.002G417700	  7e-21
215- 89:	BRADI1G63127	Sobic.002G417900	 1e-147
215- 90:	BRADI1G63170	Sobic.002G418100	 3e-134
215- 91:	BRADI1G63210	Sobic.002G418300	      0
215- 92:	BRADI1G63220	Sobic.002G418500	  8e-30
215- 93:	BRADI1G63270	Sobic.002G418900	  3e-60
215- 94:	BRADI1G63290	Sobic.002G419000	      0
215- 95:	BRADI1G63310	Sobic.002G419100	 5e-135
215- 96:	BRADI1G63350	Sobic.002G419200	      0
215- 97:	BRADI1G63390	Sobic.002G419500	 1e-102
215- 98:	BRADI1G63460	Sobic.002G419600	 1e-180
215- 99:	BRADI1G63480	Sobic.002G419700	  2e-69
215-100:	BRADI1G63520	Sobic.002G420100	      0
215-101:	BRADI1G63570	Sobic.002G420300	 3e-176
215-102:	BRADI1G63580	Sobic.002G420600	      0
215-103:	BRADI1G63600	Sobic.002G420700	 4e-108
215-104:	BRADI1G63610	Sobic.002G420800	  1e-81
215-105:	BRADI1G63640	Sobic.002G421600	 2e-108
215-106:	BRADI1G63680	Sobic.002G421800	  2e-30
215-107:	BRADI1G63690	Sobic.002G422000	  1e-96
215-108:	BRADI1G63780	Sobic.002G422300	 5e-159
215-109:	BRADI1G64020	Sobic.002G424300	 1e-104
215-110:	BRADI1G64260	Sobic.002G425900	  1e-24
215-111:	BRADI1G64487	Sobic.002G426200	 2e-128
215-112:	BRADI1G64650	Sobic.002G426700	  2e-20
215-113:	BRADI1G64660	Sobic.002G426900	 1e-120
215-114:	BRADI1G64730	Sobic.002G427200	  3e-07
215-115:	BRADI1G64780	Sobic.002G427300	      0
215-116:	BRADI1G64817	Sobic.002G427400	 1e-115
215-117:	BRADI1G64860	Sobic.002G427500	      0
215-118:	BRADI1G64980	Sobic.002G427900	  2e-27
215-119:	BRADI1G65010	Sobic.002G428000	  1e-26
215-120:	BRADI1G65070	Sobic.002G428200	      0
215-121:	BRADI1G65080	Sobic.002G428400	  2e-08
215-122:	BRADI1G65320	Sobic.002G428800	 2e-142
215-123:	BRADI1G65340	Sobic.002G428900	 2e-159
215-124:	BRADI1G65440	Sobic.002G429000	      0
215-125:	BRADI1G65530	Sobic.002G429800	      0
215-126:	BRADI1G65557	Sobic.002G429900	  1e-21
215-127:	BRADI1G65580	Sobic.002G430100	      0
215-128:	BRADI1G65610	Sobic.002G430500	      0
215-129:	BRADI1G65750	Sobic.002G430700	  4e-68
215-130:	BRADI1G65790	Sobic.002G431000	      0
215-131:	BRADI1G65820	Sobic.002G431100	 1e-145
215-132:	BRADI1G65930	Sobic.002G431600	 2e-130
## Alignment 216: score=2553.0 e_value=2.1e-210 N=54 BdChr1&SbChr2 plus
216-  0:	BRADI1G57430	Sobic.002G020400	 2e-116
216-  1:	BRADI1G57457	Sobic.002G020600	      0
216-  2:	BRADI1G57510	Sobic.002G020900	  3e-08
216-  3:	BRADI1G57520	Sobic.002G021000	  4e-96
216-  4:	BRADI1G57530	Sobic.002G021100	  5e-09
216-  5:	BRADI1G57570	Sobic.002G022400	 1e-137
216-  6:	BRADI1G57607	Sobic.002G023900	 2e-137
216-  7:	BRADI1G57657	Sobic.002G024000	      0
216-  8:	BRADI1G57800	Sobic.002G025300	  2e-30
216-  9:	BRADI1G57830	Sobic.002G025400	  5e-18
216- 10:	BRADI1G57860	Sobic.002G026200	      0
216- 11:	BRADI1G57870	Sobic.002G027400	  8e-34
216- 12:	BRADI1G57880	Sobic.002G027500	      0
216- 13:	BRADI1G57900	Sobic.002G027600	      0
216- 14:	BRADI1G57910	Sobic.002G027700	      0
216- 15:	BRADI1G57920	Sobic.002G028400	      0
216- 16:	BRADI1G57930	Sobic.002G028700	      0
216- 17:	BRADI1G58000	Sobic.002G029000	  3e-60
216- 18:	BRADI1G58030	Sobic.002G029100	      0
216- 19:	BRADI1G58050	Sobic.002G029300	      0
216- 20:	BRADI1G58057	Sobic.002G029400	  7e-93
216- 21:	BRADI1G58070	Sobic.002G029700	  1e-50
216- 22:	BRADI1G58080	Sobic.002G029800	      0
216- 23:	BRADI1G58087	Sobic.002G029900	      0
216- 24:	BRADI1G58110	Sobic.002G030100	  1e-47
216- 25:	BRADI1G58160	Sobic.002G030200	 1e-115
216- 26:	BRADI1G58190	Sobic.002G030500	  2e-99
216- 27:	BRADI1G58210	Sobic.002G030900	      0
216- 28:	BRADI1G58230	Sobic.002G031000	  1e-90
216- 29:	BRADI1G58240	Sobic.002G031600	  9e-81
216- 30:	BRADI1G58250	Sobic.002G031700	      0
216- 31:	BRADI1G58260	Sobic.002G032500	      0
216- 32:	BRADI1G58270	Sobic.002G032700	  1e-29
216- 33:	BRADI1G58290	Sobic.002G032800	      0
216- 34:	BRADI1G58297	Sobic.002G033200	      0
216- 35:	BRADI1G58310	Sobic.002G033300	      0
216- 36:	BRADI1G58330	Sobic.002G033500	  3e-77
216- 37:	BRADI1G58340	Sobic.002G033700	      0
216- 38:	BRADI1G58350	Sobic.002G033900	  5e-65
216- 39:	BRADI1G58370	Sobic.002G034400	      0
216- 40:	BRADI1G58380	Sobic.002G034500	      0
216- 41:	BRADI1G58390	Sobic.002G034600	      0
216- 42:	BRADI1G58400	Sobic.002G034700	      0
216- 43:	BRADI1G58420	Sobic.002G035000	  2e-11
216- 44:	BRADI1G58430	Sobic.002G035200	      0
216- 45:	BRADI1G58450	Sobic.002G035500	  1e-40
216- 46:	BRADI1G58460	Sobic.002G035600	      0
216- 47:	BRADI1G58470	Sobic.002G035900	  1e-60
216- 48:	BRADI1G58480	Sobic.002G036000	      0
216- 49:	BRADI1G58490	Sobic.002G036100	  8e-12
216- 50:	BRADI1G58500	Sobic.002G036300	 1e-144
216- 51:	BRADI1G58530	Sobic.002G036400	      0
216- 52:	BRADI1G58540	Sobic.002G036500	  4e-19
216- 53:	BRADI1G58580	Sobic.002G037400	      0
## Alignment 217: score=2008.0 e_value=3.4e-143 N=41 BdChr1&SbChr2 plus
217-  0:	BRADI1G20820	Sobic.002G374200	  5e-42
217-  1:	BRADI1G20830	Sobic.002G374300	      0
217-  2:	BRADI1G20840	Sobic.002G374400	      0
217-  3:	BRADI1G20860	Sobic.002G374600	      0
217-  4:	BRADI1G20870	Sobic.002G374700	      0
217-  5:	BRADI1G20880	Sobic.002G374900	 4e-152
217-  6:	BRADI1G20900	Sobic.002G375300	      0
217-  7:	BRADI1G20980	Sobic.002G375700	  9e-26
217-  8:	BRADI1G20995	Sobic.002G375800	      0
217-  9:	BRADI1G21020	Sobic.002G376000	  2e-56
217- 10:	BRADI1G21040	Sobic.002G376100	      0
217- 11:	BRADI1G21050	Sobic.002G376200	      0
217- 12:	BRADI1G21060	Sobic.002G376300	 4e-150
217- 13:	BRADI1G21070	Sobic.002G376500	  9e-94
217- 14:	BRADI1G21080	Sobic.002G376600	      0
217- 15:	BRADI1G21095	Sobic.002G376700	  2e-46
217- 16:	BRADI1G21097	Sobic.002G377100	  4e-32
217- 17:	BRADI1G21102	Sobic.002G377200	 7e-142
217- 18:	BRADI1G21110	Sobic.002G377300	      0
217- 19:	BRADI1G21190	Sobic.002G377800	 4e-140
217- 20:	BRADI1G21200	Sobic.002G378200	      0
217- 21:	BRADI1G21210	Sobic.002G378300	 3e-118
217- 22:	BRADI1G21220	Sobic.002G378400	  7e-19
217- 23:	BRADI1G21230	Sobic.002G378600	 4e-111
217- 24:	BRADI1G21250	Sobic.002G378700	      0
217- 25:	BRADI1G21260	Sobic.002G378800	 2e-123
217- 26:	BRADI1G21270	Sobic.002G378900	      0
217- 27:	BRADI1G21290	Sobic.002G379000	  7e-67
217- 28:	BRADI1G21300	Sobic.002G379200	      0
217- 29:	BRADI1G21310	Sobic.002G379400	      0
217- 30:	BRADI1G21320	Sobic.002G379500	 4e-119
217- 31:	BRADI1G21330	Sobic.002G379600	      0
217- 32:	BRADI1G21350	Sobic.002G379800	 2e-164
217- 33:	BRADI1G21360	Sobic.002G379900	  3e-45
217- 34:	BRADI1G21366	Sobic.002G380000	  4e-51
217- 35:	BRADI1G21372	Sobic.002G380200	      0
217- 36:	BRADI1G21380	Sobic.002G380400	  2e-45
217- 37:	BRADI1G21390	Sobic.002G380500	  1e-68
217- 38:	BRADI1G21400	Sobic.002G380600	  4e-70
217- 39:	BRADI1G21410	Sobic.002G380700	 8e-142
217- 40:	BRADI1G21420	Sobic.002G381400	 9e-158
## Alignment 218: score=1126.0 e_value=2.8e-73 N=24 BdChr1&SbChr2 plus
218-  0:	BRADI1G18140	Sobic.002G405000	  9e-22
218-  1:	BRADI1G18220	Sobic.002G406400	  2e-15
218-  2:	BRADI1G18300	Sobic.002G407200	  8e-79
218-  3:	BRADI1G18340	Sobic.002G407900	  2e-92
218-  4:	BRADI1G18347	Sobic.002G408000	  7e-52
218-  5:	BRADI1G18360	Sobic.002G408100	      0
218-  6:	BRADI1G18380	Sobic.002G408300	 2e-177
218-  7:	BRADI1G18390	Sobic.002G408400	      0
218-  8:	BRADI1G18407	Sobic.002G408500	  3e-36
218-  9:	BRADI1G18420	Sobic.002G408600	 7e-177
218- 10:	BRADI1G18425	Sobic.002G408700	  4e-20
218- 11:	BRADI1G18450	Sobic.002G408800	      0
218- 12:	BRADI1G18460	Sobic.002G408900	      0
218- 13:	BRADI1G18470	Sobic.002G409000	      0
218- 14:	BRADI1G18490	Sobic.002G409500	      0
218- 15:	BRADI1G18510	Sobic.002G409700	      0
218- 16:	BRADI1G18550	Sobic.002G409800	      0
218- 17:	BRADI1G18560	Sobic.002G410000	  2e-29
218- 18:	BRADI1G18580	Sobic.002G411000	  3e-70
218- 19:	BRADI1G18595	Sobic.002G411300	  3e-48
218- 20:	BRADI1G18600	Sobic.002G411500	      0
218- 21:	BRADI1G18607	Sobic.002G411600	      0
218- 22:	BRADI1G18670	Sobic.002G411700	  9e-66
218- 23:	BRADI1G18820	Sobic.002G413200	  1e-26
## Alignment 219: score=1052.0 e_value=3.9e-66 N=22 BdChr1&SbChr2 plus
219-  0:	BRADI1G26670	Sobic.002G307000	  1e-14
219-  1:	BRADI1G26840	Sobic.002G307600	  1e-59
219-  2:	BRADI1G26857	Sobic.002G307800	      0
219-  3:	BRADI1G26870	Sobic.002G307900	 1e-109
219-  4:	BRADI1G26890	Sobic.002G308000	      0
219-  5:	BRADI1G26900	Sobic.002G308200	      0
219-  6:	BRADI1G26910	Sobic.002G308300	  5e-37
219-  7:	BRADI1G26920	Sobic.002G308400	 1e-116
219-  8:	BRADI1G26930	Sobic.002G308500	      0
219-  9:	BRADI1G26940	Sobic.002G308700	      0
219- 10:	BRADI1G26950	Sobic.002G309100	 3e-156
219- 11:	BRADI1G26960	Sobic.002G309200	  7e-51
219- 12:	BRADI1G26990	Sobic.002G309300	  1e-86
219- 13:	BRADI1G27000	Sobic.002G309400	      0
219- 14:	BRADI1G27010	Sobic.002G309500	 1e-136
219- 15:	BRADI1G27027	Sobic.002G309600	      0
219- 16:	BRADI1G27040	Sobic.002G309700	 4e-109
219- 17:	BRADI1G27050	Sobic.002G309800	 3e-159
219- 18:	BRADI1G27060	Sobic.002G309900	      0
219- 19:	BRADI1G27080	Sobic.002G310200	      0
219- 20:	BRADI1G27110	Sobic.002G310300	      0
219- 21:	BRADI1G27270	Sobic.002G311300	  5e-24
## Alignment 220: score=783.0 e_value=1.4e-39 N=16 BdChr1&SbChr2 plus
220-  0:	BRADI1G17100	Sobic.002G422800	  1e-15
220-  1:	BRADI1G17160	Sobic.002G423100	      0
220-  2:	BRADI1G17190	Sobic.002G423400	      0
220-  3:	BRADI1G17200	Sobic.002G423600	 1e-154
220-  4:	BRADI1G17210	Sobic.002G424000	 3e-173
220-  5:	BRADI1G17220	Sobic.002G424100	 2e-151
220-  6:	BRADI1G17230	Sobic.002G424200	 2e-133
220-  7:	BRADI1G17236	Sobic.002G424300	 1e-104
220-  8:	BRADI1G17242	Sobic.002G424400	 1e-144
220-  9:	BRADI1G17250	Sobic.002G424500	      0
220- 10:	BRADI1G17257	Sobic.002G424600	      0
220- 11:	BRADI1G17270	Sobic.002G424800	 3e-172
220- 12:	BRADI1G17280	Sobic.002G424900	      0
220- 13:	BRADI1G17300	Sobic.002G425200	      0
220- 14:	BRADI1G17310	Sobic.002G425300	  1e-15
220- 15:	BRADI1G17335	Sobic.002G425600	  1e-36
## Alignment 221: score=590.0 e_value=1.8e-36 N=14 BdChr1&SbChr2 plus
221-  0:	BRADI1G19500	Sobic.002G387500	  8e-40
221-  1:	BRADI1G19670	Sobic.002G388800	  2e-17
221-  2:	BRADI1G19790	Sobic.002G389200	  4e-87
221-  3:	BRADI1G19820	Sobic.002G389800	  1e-08
221-  4:	BRADI1G19880	Sobic.002G390100	  2e-43
221-  5:	BRADI1G19890	Sobic.002G392400	      0
221-  6:	BRADI1G19900	Sobic.002G392500	  5e-92
221-  7:	BRADI1G19910	Sobic.002G392600	  9e-63
221-  8:	BRADI1G19920	Sobic.002G392700	      0
221-  9:	BRADI1G19950	Sobic.002G392800	 8e-126
221- 10:	BRADI1G19970	Sobic.002G393000	 4e-136
221- 11:	BRADI1G20160	Sobic.002G393200	  2e-41
221- 12:	BRADI1G20197	Sobic.002G394200	  7e-12
221- 13:	BRADI1G20240	Sobic.002G396100	  2e-19
## Alignment 222: score=550.0 e_value=2.4e-35 N=14 BdChr1&SbChr2 plus
222-  0:	BRADI1G58400	Sobic.002G016200	  3e-25
222-  1:	BRADI1G58590	Sobic.002G017100	  3e-09
222-  2:	BRADI1G58620	Sobic.002G017900	  5e-10
222-  3:	BRADI1G58630	Sobic.002G018300	  2e-10
222-  4:	BRADI1G58650	Sobic.002G018600	  2e-11
222-  5:	BRADI1G58702	Sobic.002G019300	  4e-36
222-  6:	BRADI1G58708	Sobic.002G019500	  8e-14
222-  7:	BRADI1G58743	Sobic.002G021500	  6e-55
222-  8:	BRADI1G58757	Sobic.002G022900	 7e-128
222-  9:	BRADI1G58970	Sobic.002G025400	  7e-06
222- 10:	BRADI1G59210	Sobic.002G025700	  4e-55
222- 11:	BRADI1G59250	Sobic.002G026600	  3e-08
222- 12:	BRADI1G59290	Sobic.002G027600	  6e-56
222- 13:	BRADI1G59360	Sobic.002G029000	  2e-66
## Alignment 223: score=502.0 e_value=5e-26 N=11 BdChr1&SbChr2 plus
223-  0:	BRADI1G59030	Sobic.002G006900	      0
223-  1:	BRADI1G59070	Sobic.002G007000	      0
223-  2:	BRADI1G59110	Sobic.002G007100	  2e-98
223-  3:	BRADI1G59120	Sobic.002G007200	  2e-59
223-  4:	BRADI1G59130	Sobic.002G007500	  3e-79
223-  5:	BRADI1G59160	Sobic.002G008200	  9e-93
223-  6:	BRADI1G59170	Sobic.002G008500	      0
223-  7:	BRADI1G59180	Sobic.002G008600	  2e-52
223-  8:	BRADI1G59300	Sobic.002G009800	      0
223-  9:	BRADI1G59360	Sobic.002G009900	  2e-57
223- 10:	BRADI1G59470	Sobic.002G011100	  2e-12
## Alignment 224: score=457.0 e_value=1.9e-21 N=10 BdChr1&SbChr2 plus
224-  0:	BRADI1G58702	Sobic.002G013100	  2e-10
224-  1:	BRADI1G58704	Sobic.002G013200	  8e-31
224-  2:	BRADI1G58743	Sobic.002G014000	  6e-26
224-  3:	BRADI1G58780	Sobic.002G014900	  2e-76
224-  4:	BRADI1G58810	Sobic.002G016200	      0
224-  5:	BRADI1G58830	Sobic.002G016300	  1e-33
224-  6:	BRADI1G58840	Sobic.002G016400	 1e-110
224-  7:	BRADI1G58857	Sobic.002G017000	  6e-24
224-  8:	BRADI1G58864	Sobic.002G017100	  2e-12
224-  9:	BRADI1G58955	Sobic.002G018200	  4e-37
## Alignment 225: score=456.0 e_value=7.2e-23 N=10 BdChr1&SbChr2 plus
225-  0:	BRADI1G26750	Sobic.002G305400	  7e-29
225-  1:	BRADI1G26990	Sobic.002G305800	  7e-08
225-  2:	BRADI1G27170	Sobic.002G306000	      0
225-  3:	BRADI1G27180	Sobic.002G306100	 6e-145
225-  4:	BRADI1G27190	Sobic.002G306200	  3e-75
225-  5:	BRADI1G27197	Sobic.002G306300	      0
225-  6:	BRADI1G27210	Sobic.002G306400	 6e-112
225-  7:	BRADI1G27220	Sobic.002G306500	  3e-58
225-  8:	BRADI1G27230	Sobic.002G306600	 2e-164
225-  9:	BRADI1G27237	Sobic.002G306700	      0
## Alignment 226: score=412.0 e_value=8.2e-22 N=11 BdChr1&SbChr2 plus
226-  0:	BRADI1G15410	Sobic.002G357900	  1e-08
226-  1:	BRADI1G15500	Sobic.002G358900	 2e-120
226-  2:	BRADI1G15710	Sobic.002G360200	  7e-52
226-  3:	BRADI1G15890	Sobic.002G360400	  4e-07
226-  4:	BRADI1G16030	Sobic.002G362500	  9e-41
226-  5:	BRADI1G16180	Sobic.002G363600	 1e-147
226-  6:	BRADI1G16200	Sobic.002G364700	  1e-37
226-  7:	BRADI1G16230	Sobic.002G366000	  5e-36
226-  8:	BRADI1G16480	Sobic.002G366900	  5e-54
226-  9:	BRADI1G16600	Sobic.002G367500	  4e-10
226- 10:	BRADI1G16790	Sobic.002G368100	  7e-39
## Alignment 227: score=408.0 e_value=7.6e-18 N=9 BdChr1&SbChr2 plus
227-  0:	BRADI1G02670	Sobic.002G089700	  3e-20
227-  1:	BRADI1G02710	Sobic.002G090200	 1e-102
227-  2:	BRADI1G02720	Sobic.002G090400	      0
227-  3:	BRADI1G02940	Sobic.002G090500	      0
227-  4:	BRADI1G02960	Sobic.002G090700	 8e-175
227-  5:	BRADI1G03010	Sobic.002G090800	 2e-142
227-  6:	BRADI1G03060	Sobic.002G090900	  3e-42
227-  7:	BRADI1G03070	Sobic.002G091200	  1e-26
227-  8:	BRADI1G03110	Sobic.002G091500	  2e-87
## Alignment 228: score=389.0 e_value=5.9e-15 N=8 BdChr1&SbChr2 plus
228-  0:	BRADI1G19320	Sobic.002G399400	 7e-123
228-  1:	BRADI1G19340	Sobic.002G399500	 5e-162
228-  2:	BRADI1G19350	Sobic.002G399600	  1e-25
228-  3:	BRADI1G19360	Sobic.002G399700	  3e-69
228-  4:	BRADI1G19370	Sobic.002G399800	      0
228-  5:	BRADI1G19380	Sobic.002G399900	 2e-155
228-  6:	BRADI1G19390	Sobic.002G400000	      0
228-  7:	BRADI1G19490	Sobic.002G400100	  7e-38
## Alignment 229: score=389.0 e_value=1e-14 N=8 BdChr1&SbChr2 plus
229-  0:	BRADI1G20670	Sobic.002G382100	  6e-15
229-  1:	BRADI1G20690	Sobic.002G382500	  1e-73
229-  2:	BRADI1G20720	Sobic.002G382600	      0
229-  3:	BRADI1G20730	Sobic.002G382700	 8e-154
229-  4:	BRADI1G20750	Sobic.002G383100	      0
229-  5:	BRADI1G20770	Sobic.002G383300	      0
229-  6:	BRADI1G20780	Sobic.002G383400	      0
229-  7:	BRADI1G20790	Sobic.002G383700	      0
## Alignment 230: score=374.0 e_value=2.4e-20 N=10 BdChr1&SbChr2 plus
230-  0:	BRADI1G27757	Sobic.002G128300	  1e-20
230-  1:	BRADI1G27970	Sobic.002G128500	  3e-24
230-  2:	BRADI1G28060	Sobic.002G129000	  2e-06
230-  3:	BRADI1G28070	Sobic.002G129500	  4e-11
230-  4:	BRADI1G28180	Sobic.002G130200	  2e-14
230-  5:	BRADI1G28380	Sobic.002G130900	  4e-08
230-  6:	BRADI1G28416	Sobic.002G131500	  2e-13
230-  7:	BRADI1G28520	Sobic.002G132000	  1e-16
230-  8:	BRADI1G28727	Sobic.002G132800	  6e-07
230-  9:	BRADI1G28950	Sobic.002G133400	  2e-51
## Alignment 231: score=356.0 e_value=5.8e-20 N=10 BdChr1&SbChr2 plus
231-  0:	BRADI1G58290	Sobic.002G166200	  1e-56
231-  1:	BRADI1G58370	Sobic.002G167400	  3e-53
231-  2:	BRADI1G58580	Sobic.002G168700	  3e-21
231-  3:	BRADI1G58757	Sobic.002G169200	 1e-109
231-  4:	BRADI1G58940	Sobic.002G169600	  7e-07
231-  5:	BRADI1G58955	Sobic.002G171500	  4e-07
231-  6:	BRADI1G59070	Sobic.002G172500	 7e-138
231-  7:	BRADI1G59180	Sobic.002G174200	  3e-09
231-  8:	BRADI1G59210	Sobic.002G174800	  7e-51
231-  9:	BRADI1G59290	Sobic.002G176500	  5e-63
## Alignment 232: score=355.0 e_value=9.2e-18 N=9 BdChr1&SbChr2 plus
232-  0:	BRADI1G07780	Sobic.002G003200	  4e-55
232-  1:	BRADI1G07942	Sobic.002G005800	  8e-23
232-  2:	BRADI1G08030	Sobic.002G007200	  2e-32
232-  3:	BRADI1G08106	Sobic.002G008600	  8e-51
232-  4:	BRADI1G08120	Sobic.002G008700	      0
232-  5:	BRADI1G08240	Sobic.002G009900	 7e-177
232-  6:	BRADI1G08270	Sobic.002G010000	  2e-81
232-  7:	BRADI1G08326	Sobic.002G010100	  2e-49
232-  8:	BRADI1G08540	Sobic.002G010300	  5e-12
## Alignment 233: score=354.0 e_value=1.7e-19 N=10 BdChr1&SbChr2 plus
233-  0:	BRADI1G10280	Sobic.002G369600	  2e-20
233-  1:	BRADI1G10330	Sobic.002G372100	  6e-08
233-  2:	BRADI1G10500	Sobic.002G372800	  4e-56
233-  3:	BRADI1G10750	Sobic.002G374300	  1e-16
233-  4:	BRADI1G10950	Sobic.002G376100	  9e-47
233-  5:	BRADI1G10970	Sobic.002G377300	  1e-22
233-  6:	BRADI1G11110	Sobic.002G378000	  1e-89
233-  7:	BRADI1G11170	Sobic.002G379000	  4e-24
233-  8:	BRADI1G11340	Sobic.002G379400	  2e-32
233-  9:	BRADI1G11480	Sobic.002G380100	  4e-37
## Alignment 234: score=350.0 e_value=1.8e-16 N=9 BdChr1&SbChr2 plus
234-  0:	BRADI1G14600	Sobic.002G359200	  1e-33
234-  1:	BRADI1G14750	Sobic.002G359300	  4e-22
234-  2:	BRADI1G14780	Sobic.002G359700	  3e-41
234-  3:	BRADI1G14810	Sobic.002G361600	  4e-19
234-  4:	BRADI1G14910	Sobic.002G363700	  6e-09
234-  5:	BRADI1G14970	Sobic.002G365400	  2e-06
234-  6:	BRADI1G14980	Sobic.002G367000	 1e-161
234-  7:	BRADI1G15030	Sobic.002G367600	  2e-13
234-  8:	BRADI1G15050	Sobic.002G368600	      0
## Alignment 235: score=343.0 e_value=1.6e-13 N=8 BdChr1&SbChr2 plus
235-  0:	BRADI1G60470	Sobic.002G225200	  8e-14
235-  1:	BRADI1G60510	Sobic.002G225800	  4e-78
235-  2:	BRADI1G60520	Sobic.002G226800	 4e-167
235-  3:	BRADI1G60580	Sobic.002G228700	 4e-139
235-  4:	BRADI1G60600	Sobic.002G229000	  1e-16
235-  5:	BRADI1G60620	Sobic.002G229900	  2e-13
235-  6:	BRADI1G60647	Sobic.002G230900	  4e-59
235-  7:	BRADI1G60720	Sobic.002G231300	  4e-32
## Alignment 236: score=337.0 e_value=5.5e-13 N=7 BdChr1&SbChr2 plus
236-  0:	BRADI1G28330	Sobic.002G297300	  6e-48
236-  1:	BRADI1G28353	Sobic.002G297500	      0
236-  2:	BRADI1G28380	Sobic.002G297600	  7e-87
236-  3:	BRADI1G28390	Sobic.002G297700	 3e-139
236-  4:	BRADI1G28400	Sobic.002G297800	  1e-79
236-  5:	BRADI1G28410	Sobic.002G297900	  4e-38
236-  6:	BRADI1G28520	Sobic.002G299000	  3e-09
## Alignment 237: score=336.0 e_value=3.2e-17 N=9 BdChr1&SbChr2 plus
237-  0:	BRADI1G58210	Sobic.002G012800	  4e-28
237-  1:	BRADI1G58370	Sobic.002G013500	  6e-08
237-  2:	BRADI1G58590	Sobic.002G014200	  3e-13
237-  3:	BRADI1G58650	Sobic.002G014600	  2e-06
237-  4:	BRADI1G58702	Sobic.002G017000	  9e-17
237-  5:	BRADI1G58720	Sobic.002G017200	  4e-22
237-  6:	BRADI1G58743	Sobic.002G018200	  1e-23
237-  7:	BRADI1G58857	Sobic.002G019300	  2e-33
237-  8:	BRADI1G58955	Sobic.002G021500	  2e-56
## Alignment 238: score=332.0 e_value=4.1e-15 N=7 BdChr1&SbChr2 plus
238-  0:	BRADI1G55427	Sobic.002G054600	  4e-91
238-  1:	BRADI1G55440	Sobic.002G054700	 9e-137
238-  2:	BRADI1G55450	Sobic.002G054800	  7e-34
238-  3:	BRADI1G55460	Sobic.002G054900	  8e-23
238-  4:	BRADI1G55470	Sobic.002G055200	      0
238-  5:	BRADI1G55480	Sobic.002G055400	 4e-117
238-  6:	BRADI1G55540	Sobic.002G057000	  3e-32
## Alignment 239: score=327.0 e_value=3.6e-12 N=7 BdChr1&SbChr2 plus
239-  0:	BRADI1G53110	Sobic.002G092000	  1e-17
239-  1:	BRADI1G53217	Sobic.002G092300	      0
239-  2:	BRADI1G53237	Sobic.002G092400	  1e-16
239-  3:	BRADI1G53260	Sobic.002G092500	  1e-57
239-  4:	BRADI1G53300	Sobic.002G093000	  2e-22
239-  5:	BRADI1G53310	Sobic.002G093300	      0
239-  6:	BRADI1G53330	Sobic.002G093900	 1e-162
## Alignment 240: score=327.0 e_value=1.5e-16 N=9 BdChr1&SbChr2 plus
240-  0:	BRADI1G57480	Sobic.002G020500	      0
240-  1:	BRADI1G57637	Sobic.002G021200	  6e-42
240-  2:	BRADI1G57830	Sobic.002G023400	  4e-21
240-  3:	BRADI1G58000	Sobic.002G024000	      0
240-  4:	BRADI1G58020	Sobic.002G024200	  2e-53
240-  5:	BRADI1G58100	Sobic.002G026500	  1e-12
240-  6:	BRADI1G58290	Sobic.002G027700	  7e-19
240-  7:	BRADI1G58460	Sobic.002G029000	  2e-62
240-  8:	BRADI1G58520	Sobic.002G029400	  5e-09
## Alignment 241: score=327.0 e_value=2.3e-13 N=7 BdChr1&SbChr2 plus
241-  0:	BRADI1G05430	Sobic.002G054600	  3e-90
241-  1:	BRADI1G05450	Sobic.002G054700	  7e-98
241-  2:	BRADI1G05480	Sobic.002G054800	  2e-42
241-  3:	BRADI1G05490	Sobic.002G055200	      0
241-  4:	BRADI1G05500	Sobic.002G055400	 7e-117
241-  5:	BRADI1G05590	Sobic.002G057000	  2e-24
241-  6:	BRADI1G05610	Sobic.002G057100	  3e-13
## Alignment 242: score=321.0 e_value=8.9e-17 N=8 BdChr1&SbChr2 plus
242-  0:	BRADI1G58997	Sobic.002G003200	  7e-60
242-  1:	BRADI1G59120	Sobic.002G003800	  2e-10
242-  2:	BRADI1G59190	Sobic.002G006400	 8e-122
242-  3:	BRADI1G59200	Sobic.002G006500	 1e-164
242-  4:	BRADI1G59220	Sobic.002G006600	      0
242-  5:	BRADI1G59226	Sobic.002G006700	  3e-74
242-  6:	BRADI1G59331	Sobic.002G008900	      0
242-  7:	BRADI1G59520	Sobic.002G010600	  2e-08
## Alignment 243: score=319.0 e_value=1.8e-17 N=9 BdChr1&SbChr2 plus
243-  0:	BRADI1G36590	Sobic.002G083600	  6e-08
243-  1:	BRADI1G36820	Sobic.002G084300	  2e-16
243-  2:	BRADI1G36900	Sobic.002G084400	  4e-74
243-  3:	BRADI1G37120	Sobic.002G085100	  2e-33
243-  4:	BRADI1G37304	Sobic.002G086900	 2e-159
243-  5:	BRADI1G37420	Sobic.002G087800	  8e-32
243-  6:	BRADI1G37547	Sobic.002G089700	  1e-24
243-  7:	BRADI1G37730	Sobic.002G090900	  6e-24
243-  8:	BRADI1G37740	Sobic.002G092000	  2e-53
## Alignment 244: score=319.0 e_value=2.9e-12 N=7 BdChr1&SbChr2 plus
244-  0:	BRADI1G28710	Sobic.002G123000	      0
244-  1:	BRADI1G28720	Sobic.002G123300	  6e-18
244-  2:	BRADI1G28727	Sobic.002G123400	  9e-64
244-  3:	BRADI1G28760	Sobic.002G124700	      0
244-  4:	BRADI1G28770	Sobic.002G124900	  2e-83
244-  5:	BRADI1G28790	Sobic.002G125800	      0
244-  6:	BRADI1G28860	Sobic.002G126600	  1e-53
## Alignment 245: score=318.0 e_value=7.6e-17 N=9 BdChr1&SbChr2 plus
245-  0:	BRADI1G08697	Sobic.002G046700	  4e-69
245-  1:	BRADI1G08727	Sobic.002G049200	 6e-162
245-  2:	BRADI1G08820	Sobic.002G049600	  2e-09
245-  3:	BRADI1G08870	Sobic.002G051700	 1e-110
245-  4:	BRADI1G08890	Sobic.002G051900	  4e-91
245-  5:	BRADI1G09080	Sobic.002G054100	  1e-21
245-  6:	BRADI1G09140	Sobic.002G055800	  5e-22
245-  7:	BRADI1G09357	Sobic.002G057000	  3e-56
245-  8:	BRADI1G09570	Sobic.002G057600	  5e-14
## Alignment 246: score=317.0 e_value=7.3e-19 N=9 BdChr1&SbChr2 plus
246-  0:	BRADI1G56770	Sobic.002G358900	 2e-130
246-  1:	BRADI1G56790	Sobic.002G361200	  1e-13
246-  2:	BRADI1G56800	Sobic.002G362300	  2e-94
246-  3:	BRADI1G56970	Sobic.002G362900	  1e-17
246-  4:	BRADI1G57190	Sobic.002G365100	  2e-11
246-  5:	BRADI1G57270	Sobic.002G365300	  2e-12
246-  6:	BRADI1G57450	Sobic.002G365900	  3e-07
246-  7:	BRADI1G57650	Sobic.002G366800	  8e-09
246-  8:	BRADI1G57700	Sobic.002G366900	  9e-52
## Alignment 247: score=314.0 e_value=2.1e-18 N=9 BdChr1&SbChr2 plus
247-  0:	BRADI1G58120	Sobic.002G002400	  3e-53
247-  1:	BRADI1G58340	Sobic.002G004800	  4e-06
247-  2:	BRADI1G58370	Sobic.002G007000	 2e-132
247-  3:	BRADI1G58607	Sobic.002G009400	  1e-21
247-  4:	BRADI1G58650	Sobic.002G009500	  2e-17
247-  5:	BRADI1G58810	Sobic.002G010300	  4e-10
247-  6:	BRADI1G58940	Sobic.002G011500	 3e-145
247-  7:	BRADI1G58955	Sobic.002G013100	  7e-16
247-  8:	BRADI1G59070	Sobic.002G013500	  2e-14
## Alignment 248: score=309.0 e_value=5.3e-15 N=8 BdChr1&SbChr2 plus
248-  0:	BRADI1G57440	Sobic.002G134300	  4e-11
248-  1:	BRADI1G57470	Sobic.002G134400	 4e-100
248-  2:	BRADI1G57657	Sobic.002G136800	  8e-39
248-  3:	BRADI1G57760	Sobic.002G137100	  2e-37
248-  4:	BRADI1G57970	Sobic.002G139300	  5e-11
248-  5:	BRADI1G58020	Sobic.002G140200	  3e-65
248-  6:	BRADI1G58087	Sobic.002G141300	  3e-11
248-  7:	BRADI1G58260	Sobic.002G142200	  1e-26
## Alignment 249: score=306.0 e_value=1.3e-14 N=8 BdChr1&SbChr2 plus
249-  0:	BRADI1G46280	Sobic.002G187100	  2e-34
249-  1:	BRADI1G46500	Sobic.002G187400	  1e-58
249-  2:	BRADI1G46570	Sobic.002G188000	  5e-29
249-  3:	BRADI1G46750	Sobic.002G188200	  9e-13
249-  4:	BRADI1G46850	Sobic.002G188800	  6e-15
249-  5:	BRADI1G46870	Sobic.002G190300	  1e-07
249-  6:	BRADI1G46880	Sobic.002G191000	  4e-31
249-  7:	BRADI1G47050	Sobic.002G192500	  6e-07
## Alignment 250: score=300.0 e_value=4e-14 N=8 BdChr1&SbChr2 plus
250-  0:	BRADI1G26020	Sobic.002G309500	  1e-13
250-  1:	BRADI1G26240	Sobic.002G311200	  6e-82
250-  2:	BRADI1G26310	Sobic.002G313100	  2e-18
250-  3:	BRADI1G26420	Sobic.002G313300	  1e-10
250-  4:	BRADI1G26470	Sobic.002G314800	      0
250-  5:	BRADI1G26670	Sobic.002G317300	  8e-24
250-  6:	BRADI1G26690	Sobic.002G317500	  1e-87
250-  7:	BRADI1G26800	Sobic.002G318300	  6e-55
## Alignment 251: score=299.0 e_value=3.9e-13 N=8 BdChr1&SbChr2 plus
251-  0:	BRADI1G02090	Sobic.002G103900	 2e-132
251-  1:	BRADI1G02145	Sobic.002G105000	  8e-07
251-  2:	BRADI1G02290	Sobic.002G106700	  4e-75
251-  3:	BRADI1G02440	Sobic.002G107900	  2e-55
251-  4:	BRADI1G02575	Sobic.002G108400	  2e-19
251-  5:	BRADI1G02670	Sobic.002G110100	  2e-28
251-  6:	BRADI1G02790	Sobic.002G111200	  3e-19
251-  7:	BRADI1G02800	Sobic.002G113400	  7e-07
## Alignment 252: score=298.0 e_value=1.8e-16 N=9 BdChr1&SbChr2 plus
252-  0:	BRADI1G07450	Sobic.002G358900	  3e-36
252-  1:	BRADI1G07660	Sobic.002G360100	  6e-13
252-  2:	BRADI1G07730	Sobic.002G360400	  1e-05
252-  3:	BRADI1G07810	Sobic.002G362900	  6e-29
252-  4:	BRADI1G07850	Sobic.002G365400	  4e-08
252-  5:	BRADI1G07930	Sobic.002G367600	  3e-46
252-  6:	BRADI1G08130	Sobic.002G368100	      0
252-  7:	BRADI1G08326	Sobic.002G368700	  5e-50
252-  8:	BRADI1G08410	Sobic.002G370100	  3e-18
## Alignment 253: score=297.0 e_value=5.6e-15 N=8 BdChr1&SbChr2 plus
253-  0:	BRADI1G06720	Sobic.002G029500	  1e-51
253-  1:	BRADI1G06810	Sobic.002G029600	      0
253-  2:	BRADI1G07010	Sobic.002G030100	  3e-18
253-  3:	BRADI1G07180	Sobic.002G032500	  2e-51
253-  4:	BRADI1G07237	Sobic.002G032800	  1e-48
253-  5:	BRADI1G07400	Sobic.002G032900	  1e-06
253-  6:	BRADI1G07450	Sobic.002G034400	  5e-41
253-  7:	BRADI1G07590	Sobic.002G034700	  1e-54
## Alignment 254: score=295.0 e_value=6.1e-15 N=8 BdChr1&SbChr2 plus
254-  0:	BRADI1G62810	Sobic.002G168100	  1e-45
254-  1:	BRADI1G62970	Sobic.002G170200	  9e-07
254-  2:	BRADI1G63200	Sobic.002G172100	  1e-69
254-  3:	BRADI1G63220	Sobic.002G174200	  1e-20
254-  4:	BRADI1G63290	Sobic.002G175700	  4e-09
254-  5:	BRADI1G63320	Sobic.002G176500	  7e-61
254-  6:	BRADI1G63460	Sobic.002G177300	  1e-08
254-  7:	BRADI1G63550	Sobic.002G177600	  1e-68
## Alignment 255: score=294.0 e_value=4.5e-14 N=8 BdChr1&SbChr2 plus
255-  0:	BRADI1G24135	Sobic.002G184500	  1e-98
255-  1:	BRADI1G24140	Sobic.002G185000	  2e-34
255-  2:	BRADI1G24240	Sobic.002G186300	  3e-09
255-  3:	BRADI1G24287	Sobic.002G188000	  2e-17
255-  4:	BRADI1G24340	Sobic.002G190300	  4e-11
255-  5:	BRADI1G24390	Sobic.002G192600	  4e-52
255-  6:	BRADI1G24490	Sobic.002G194000	  5e-43
255-  7:	BRADI1G24567	Sobic.002G195800	  2e-13
## Alignment 256: score=293.0 e_value=4.2e-15 N=8 BdChr1&SbChr2 plus
256-  0:	BRADI1G30664	Sobic.002G200400	  6e-07
256-  1:	BRADI1G30870	Sobic.002G202700	  2e-44
256-  2:	BRADI1G30920	Sobic.002G203900	  9e-81
256-  3:	BRADI1G30940	Sobic.002G204200	  1e-91
256-  4:	BRADI1G31090	Sobic.002G204700	  5e-08
256-  5:	BRADI1G31150	Sobic.002G207300	  9e-80
256-  6:	BRADI1G31350	Sobic.002G208300	      0
256-  7:	BRADI1G31370	Sobic.002G209600	  1e-13
## Alignment 257: score=287.0 e_value=2.9e-14 N=7 BdChr1&SbChr2 plus
257-  0:	BRADI1G58607	Sobic.002G013100	  8e-09
257-  1:	BRADI1G58650	Sobic.002G013200	  1e-12
257-  2:	BRADI1G58702	Sobic.002G014000	  1e-27
257-  3:	BRADI1G58880	Sobic.002G014100	  2e-07
257-  4:	BRADI1G58890	Sobic.002G014900	  3e-36
257-  5:	BRADI1G58900	Sobic.002G016600	  1e-36
257-  6:	BRADI1G58955	Sobic.002G017000	  2e-21
## Alignment 258: score=287.0 e_value=2.3e-12 N=7 BdChr1&SbChr2 plus
258-  0:	BRADI1G19890	Sobic.002G387600	  3e-12
258-  1:	BRADI1G20150	Sobic.002G389200	  3e-48
258-  2:	BRADI1G20180	Sobic.002G389900	  8e-81
258-  3:	BRADI1G20185	Sobic.002G390000	  2e-51
258-  4:	BRADI1G20230	Sobic.002G390200	  1e-50
258-  5:	BRADI1G20330	Sobic.002G392400	  7e-12
258-  6:	BRADI1G20390	Sobic.002G393200	  5e-21
## Alignment 259: score=284.0 e_value=3.3e-14 N=8 BdChr1&SbChr2 plus
259-  0:	BRADI1G33217	Sobic.002G408800	 5e-137
259-  1:	BRADI1G33457	Sobic.002G409200	  4e-63
259-  2:	BRADI1G33510	Sobic.002G409600	  8e-64
259-  3:	BRADI1G33550	Sobic.002G411000	  2e-17
259-  4:	BRADI1G33680	Sobic.002G412300	  3e-22
259-  5:	BRADI1G33710	Sobic.002G414800	  4e-12
259-  6:	BRADI1G33790	Sobic.002G416300	  1e-11
259-  7:	BRADI1G34030	Sobic.002G417200	  5e-12
## Alignment 260: score=282.0 e_value=2.5e-13 N=8 BdChr1&SbChr2 plus
260-  0:	BRADI1G51630	Sobic.002G195800	  3e-18
260-  1:	BRADI1G51747	Sobic.002G196000	  3e-58
260-  2:	BRADI1G51780	Sobic.002G197000	  4e-10
260-  3:	BRADI1G51870	Sobic.002G198800	  1e-65
260-  4:	BRADI1G51960	Sobic.002G201000	  5e-10
260-  5:	BRADI1G52160	Sobic.002G201600	      0
260-  6:	BRADI1G52390	Sobic.002G202500	  1e-16
260-  7:	BRADI1G52567	Sobic.002G203000	  8e-38
## Alignment 261: score=280.0 e_value=1.5e-11 N=7 BdChr1&SbChr2 plus
261-  0:	BRADI1G43560	Sobic.002G217700	 2e-128
261-  1:	BRADI1G43580	Sobic.002G218200	  4e-27
261-  2:	BRADI1G43600	Sobic.002G218800	  3e-24
261-  3:	BRADI1G43780	Sobic.002G220600	 1e-137
261-  4:	BRADI1G43820	Sobic.002G222600	  3e-16
261-  5:	BRADI1G43880	Sobic.002G224400	  1e-48
261-  6:	BRADI1G43900	Sobic.002G225100	  2e-06
## Alignment 262: score=279.0 e_value=1e-15 N=8 BdChr1&SbChr2 plus
262-  0:	BRADI1G20737	Sobic.002G187000	  6e-10
262-  1:	BRADI1G20750	Sobic.002G188000	  7e-24
262-  2:	BRADI1G21020	Sobic.002G188200	  3e-13
262-  3:	BRADI1G21230	Sobic.002G190700	  2e-34
262-  4:	BRADI1G21310	Sobic.002G191000	  1e-23
262-  5:	BRADI1G21350	Sobic.002G192700	  5e-32
262-  6:	BRADI1G21420	Sobic.002G194700	  2e-08
262-  7:	BRADI1G21610	Sobic.002G196800	  2e-32
## Alignment 263: score=279.0 e_value=4e-13 N=8 BdChr1&SbChr2 plus
263-  0:	BRADI1G15060	Sobic.002G043800	  2e-12
263-  1:	BRADI1G15190	Sobic.002G044200	  2e-81
263-  2:	BRADI1G15295	Sobic.002G045800	  2e-42
263-  3:	BRADI1G15500	Sobic.002G048200	  8e-81
263-  4:	BRADI1G15650	Sobic.002G050600	  4e-14
263-  5:	BRADI1G15710	Sobic.002G052400	  3e-28
263-  6:	BRADI1G15780	Sobic.002G054300	      0
263-  7:	BRADI1G15820	Sobic.002G055300	  4e-60
## Alignment 264: score=277.0 e_value=1.6e-13 N=8 BdChr1&SbChr2 plus
264-  0:	BRADI1G51780	Sobic.002G336100	  3e-49
264-  1:	BRADI1G51960	Sobic.002G337800	  1e-08
264-  2:	BRADI1G52000	Sobic.002G339800	  2e-11
264-  3:	BRADI1G52187	Sobic.002G342100	  7e-48
264-  4:	BRADI1G52240	Sobic.002G342800	  2e-08
264-  5:	BRADI1G52450	Sobic.002G344900	  1e-06
264-  6:	BRADI1G52640	Sobic.002G347000	  6e-19
264-  7:	BRADI1G52990	Sobic.002G348600	  3e-09
## Alignment 265: score=277.0 e_value=6.7e-11 N=7 BdChr1&SbChr2 plus
265-  0:	BRADI1G66660	Sobic.002G169200	  1e-49
265-  1:	BRADI1G66760	Sobic.002G170200	  1e-11
265-  2:	BRADI1G66900	Sobic.002G171600	  2e-10
265-  3:	BRADI1G66920	Sobic.002G172000	  7e-78
265-  4:	BRADI1G67050	Sobic.002G173100	  1e-29
265-  5:	BRADI1G67247	Sobic.002G174800	  6e-47
265-  6:	BRADI1G67397	Sobic.002G175700	  2e-18
## Alignment 266: score=276.0 e_value=1.4e-08 N=6 BdChr1&SbChr2 plus
266-  0:	BRADI1G54007	Sobic.002G331800	  1e-49
266-  1:	BRADI1G54070	Sobic.002G332700	  1e-08
266-  2:	BRADI1G54090	Sobic.002G333000	  5e-06
266-  3:	BRADI1G54160	Sobic.002G333300	  1e-54
266-  4:	BRADI1G54167	Sobic.002G333500	  1e-57
266-  5:	BRADI1G54250	Sobic.002G333800	 5e-102
## Alignment 267: score=271.0 e_value=5.4e-12 N=7 BdChr1&SbChr2 plus
267-  0:	BRADI1G60170	Sobic.002G169200	  2e-47
267-  1:	BRADI1G60280	Sobic.002G170100	  7e-06
267-  2:	BRADI1G60390	Sobic.002G170200	  1e-06
267-  3:	BRADI1G60520	Sobic.002G172000	  8e-09
267-  4:	BRADI1G60587	Sobic.002G173200	  2e-38
267-  5:	BRADI1G60600	Sobic.002G175500	  2e-11
267-  6:	BRADI1G60690	Sobic.002G176300	  2e-07
## Alignment 268: score=267.0 e_value=7.5e-11 N=7 BdChr1&SbChr2 plus
268-  0:	BRADI1G48380	Sobic.002G027600	  1e-51
268-  1:	BRADI1G48432	Sobic.002G027700	  1e-21
268-  2:	BRADI1G48580	Sobic.002G029400	  3e-14
268-  3:	BRADI1G48650	Sobic.002G030400	  6e-11
268-  4:	BRADI1G48747	Sobic.002G031100	 8e-146
268-  5:	BRADI1G48870	Sobic.002G033000	  3e-27
268-  6:	BRADI1G49100	Sobic.002G034700	  7e-23
## Alignment 269: score=266.0 e_value=5.7e-10 N=6 BdChr1&SbChr2 plus
269-  0:	BRADI1G52400	Sobic.002G113400	  4e-44
269-  1:	BRADI1G52540	Sobic.002G113600	      0
269-  2:	BRADI1G52557	Sobic.002G113800	      0
269-  3:	BRADI1G52567	Sobic.002G114800	      0
269-  4:	BRADI1G52580	Sobic.002G115700	      0
269-  5:	BRADI1G52590	Sobic.002G116100	      0
## Alignment 270: score=265.0 e_value=5.4e-14 N=7 BdChr1&SbChr2 plus
270-  0:	BRADI1G17180	Sobic.002G197000	  2e-15
270-  1:	BRADI1G17190	Sobic.002G198900	  4e-46
270-  2:	BRADI1G17220	Sobic.002G199100	  2e-07
270-  3:	BRADI1G17236	Sobic.002G199500	  5e-08
270-  4:	BRADI1G17440	Sobic.002G200300	  2e-43
270-  5:	BRADI1G17660	Sobic.002G202700	  1e-09
270-  6:	BRADI1G17810	Sobic.002G203000	  7e-72
## Alignment 271: score=264.0 e_value=5.8e-12 N=7 BdChr1&SbChr2 plus
271-  0:	BRADI1G22700	Sobic.002G352400	  2e-13
271-  1:	BRADI1G22907	Sobic.002G354900	  3e-21
271-  2:	BRADI1G23040	Sobic.002G355200	  8e-13
271-  3:	BRADI1G23200	Sobic.002G355900	  9e-08
271-  4:	BRADI1G23230	Sobic.002G356000	  2e-06
271-  5:	BRADI1G23350	Sobic.002G357800	  2e-40
271-  6:	BRADI1G23497	Sobic.002G359400	  1e-74
## Alignment 272: score=261.0 e_value=6.5e-11 N=7 BdChr1&SbChr2 plus
272-  0:	BRADI1G57900	Sobic.002G169200	  8e-47
272-  1:	BRADI1G58000	Sobic.002G169700	  3e-58
272-  2:	BRADI1G58080	Sobic.002G170100	  1e-81
272-  3:	BRADI1G58260	Sobic.002G172100	  3e-46
272-  4:	BRADI1G58290	Sobic.002G173100	  4e-37
272-  5:	BRADI1G58400	Sobic.002G175700	  2e-14
272-  6:	BRADI1G58460	Sobic.002G177600	  5e-65
## Alignment 273: score=260.0 e_value=2.5e-09 N=6 BdChr1&SbChr2 plus
273-  0:	BRADI1G58607	Sobic.002G017000	  2e-08
273-  1:	BRADI1G58630	Sobic.002G017200	  1e-11
273-  2:	BRADI1G58702	Sobic.002G018200	  1e-25
273-  3:	BRADI1G58708	Sobic.002G018600	  5e-12
273-  4:	BRADI1G58743	Sobic.002G019300	  5e-34
273-  5:	BRADI1G58857	Sobic.002G021500	  5e-55
## Alignment 274: score=259.0 e_value=2.2e-11 N=7 BdChr1&SbChr2 plus
274-  0:	BRADI1G36907	Sobic.002G061800	      0
274-  1:	BRADI1G37090	Sobic.002G062500	  1e-42
274-  2:	BRADI1G37190	Sobic.002G062600	  1e-13
274-  3:	BRADI1G37304	Sobic.002G063200	  7e-14
274-  4:	BRADI1G37330	Sobic.002G064800	  5e-74
274-  5:	BRADI1G37547	Sobic.002G065700	  3e-40
274-  6:	BRADI1G37692	Sobic.002G067100	  5e-52
## Alignment 275: score=257.0 e_value=9e-09 N=6 BdChr1&SbChr2 plus
275-  0:	BRADI1G42040	Sobic.002G165800	 9e-161
275-  1:	BRADI1G42290	Sobic.002G166200	  1e-50
275-  2:	BRADI1G42360	Sobic.002G167400	  8e-51
275-  3:	BRADI1G42377	Sobic.002G169200	  1e-46
275-  4:	BRADI1G42397	Sobic.002G169700	  2e-63
275-  5:	BRADI1G42467	Sobic.002G170300	 9e-108
## Alignment 276: score=256.0 e_value=5.1e-11 N=7 BdChr1&SbChr2 plus
276-  0:	BRADI1G77150	Sobic.002G339800	  1e-10
276-  1:	BRADI1G77217	Sobic.002G342100	  1e-50
276-  2:	BRADI1G77325	Sobic.002G343500	  4e-27
276-  3:	BRADI1G77537	Sobic.002G344900	  7e-74
276-  4:	BRADI1G77560	Sobic.002G345800	  8e-14
276-  5:	BRADI1G77700	Sobic.002G348000	  1e-15
276-  6:	BRADI1G77740	Sobic.002G348900	  1e-18
## Alignment 277: score=256.0 e_value=8.8e-12 N=7 BdChr1&SbChr2 plus
277-  0:	BRADI1G34430	Sobic.002G031100	  3e-12
277-  1:	BRADI1G34440	Sobic.002G032800	  3e-54
277-  2:	BRADI1G34572	Sobic.002G034400	 1e-133
277-  3:	BRADI1G34700	Sobic.002G034700	  4e-25
277-  4:	BRADI1G34727	Sobic.002G035700	  2e-29
277-  5:	BRADI1G34910	Sobic.002G036400	  3e-11
277-  6:	BRADI1G35157	Sobic.002G038800	  1e-20
## Alignment 278: score=254.0 e_value=4.7e-09 N=6 BdChr1&SbChr2 plus
278-  0:	BRADI1G57657	Sobic.002G176500	  3e-62
278-  1:	BRADI1G57690	Sobic.002G176700	  6e-61
278-  2:	BRADI1G57760	Sobic.002G177600	  8e-55
278-  3:	BRADI1G57820	Sobic.002G177800	  1e-52
278-  4:	BRADI1G57920	Sobic.002G179800	  7e-08
278-  5:	BRADI1G58020	Sobic.002G180000	  6e-70
## Alignment 279: score=254.0 e_value=1.7e-10 N=7 BdChr1&SbChr2 plus
279-  0:	BRADI1G19670	Sobic.002G000400	  2e-10
279-  1:	BRADI1G19790	Sobic.002G001400	  2e-20
279-  2:	BRADI1G19980	Sobic.002G003200	  1e-58
279-  3:	BRADI1G20060	Sobic.002G004100	  6e-25
279-  4:	BRADI1G20185	Sobic.002G005300	  1e-08
279-  5:	BRADI1G20390	Sobic.002G005800	  4e-31
279-  6:	BRADI1G20570	Sobic.002G007000	  3e-68
## Alignment 280: score=252.0 e_value=1.5e-10 N=7 BdChr1&SbChr2 plus
280-  0:	BRADI1G68990	Sobic.002G375500	  2e-19
280-  1:	BRADI1G69057	Sobic.002G376100	  8e-51
280-  2:	BRADI1G69097	Sobic.002G377400	  4e-43
280-  3:	BRADI1G69300	Sobic.002G378900	  4e-06
280-  4:	BRADI1G69390	Sobic.002G380100	  4e-21
280-  5:	BRADI1G69564	Sobic.002G382700	  2e-10
280-  6:	BRADI1G69800	Sobic.002G384800	  2e-31
## Alignment 281: score=250.0 e_value=1.2e-08 N=6 BdChr1&SbChr2 plus
281-  0:	BRADI1G77290	Sobic.002G268700	      0
281-  1:	BRADI1G77430	Sobic.002G270200	  4e-98
281-  2:	BRADI1G77450	Sobic.002G270700	 8e-120
281-  3:	BRADI1G77597	Sobic.002G272700	  3e-43
281-  4:	BRADI1G77667	Sobic.002G273200	  2e-43
281-  5:	BRADI1G77740	Sobic.002G273600	  1e-71
## Alignment 282: score=17607.0 e_value=0 N=365 BdChr1&SbChr2 minus
282-  0:	BRADI1G21110	Sobic.002G379400	  1e-34
282-  1:	BRADI1G21310	Sobic.002G377300	  2e-33
282-  2:	BRADI1G21440	Sobic.002G375800	  4e-07
282-  3:	BRADI1G21490	Sobic.002G374100	 3e-102
282-  4:	BRADI1G21540	Sobic.002G373900	 1e-150
282-  5:	BRADI1G21550	Sobic.002G373800	 2e-102
282-  6:	BRADI1G21560	Sobic.002G373600	      0
282-  7:	BRADI1G21570	Sobic.002G373300	  8e-87
282-  8:	BRADI1G21580	Sobic.002G373100	 1e-121
282-  9:	BRADI1G21610	Sobic.002G372800	      0
282- 10:	BRADI1G21620	Sobic.002G372500	      0
282- 11:	BRADI1G21630	Sobic.002G372400	  4e-84
282- 12:	BRADI1G21640	Sobic.002G372200	 5e-130
282- 13:	BRADI1G21700	Sobic.002G371400	  2e-99
282- 14:	BRADI1G21710	Sobic.002G371300	      0
282- 15:	BRADI1G21720	Sobic.002G371200	  4e-50
282- 16:	BRADI1G21730	Sobic.002G371100	 3e-153
282- 17:	BRADI1G21740	Sobic.002G371000	 3e-101
282- 18:	BRADI1G21755	Sobic.002G370900	      0
282- 19:	BRADI1G21770	Sobic.002G370700	 2e-114
282- 20:	BRADI1G21780	Sobic.002G370600	  5e-61
282- 21:	BRADI1G21787	Sobic.002G370500	  5e-92
282- 22:	BRADI1G21800	Sobic.002G370400	  1e-65
282- 23:	BRADI1G21810	Sobic.002G370300	      0
282- 24:	BRADI1G21820	Sobic.002G370200	      0
282- 25:	BRADI1G21880	Sobic.002G370100	  6e-35
282- 26:	BRADI1G21890	Sobic.002G370000	 3e-118
282- 27:	BRADI1G21900	Sobic.002G369800	  3e-65
282- 28:	BRADI1G21914	Sobic.002G369700	      0
282- 29:	BRADI1G21921	Sobic.002G369400	 4e-154
282- 30:	BRADI1G21955	Sobic.002G368900	  5e-20
282- 31:	BRADI1G21980	Sobic.002G368700	 1e-120
282- 32:	BRADI1G21990	Sobic.002G368600	      0
282- 33:	BRADI1G22010	Sobic.002G368500	  2e-38
282- 34:	BRADI1G22020	Sobic.002G368400	  2e-69
282- 35:	BRADI1G22030	Sobic.002G368100	      0
282- 36:	BRADI1G22050	Sobic.002G368000	 5e-175
282- 37:	BRADI1G22060	Sobic.002G367800	      0
282- 38:	BRADI1G22087	Sobic.002G367700	      0
282- 39:	BRADI1G22110	Sobic.002G367400	 3e-175
282- 40:	BRADI1G22140	Sobic.002G367300	      0
282- 41:	BRADI1G22160	Sobic.002G367200	  6e-51
282- 42:	BRADI1G22180	Sobic.002G367100	  7e-58
282- 43:	BRADI1G22187	Sobic.002G367000	      0
282- 44:	BRADI1G22200	Sobic.002G366900	      0
282- 45:	BRADI1G22210	Sobic.002G366800	  4e-38
282- 46:	BRADI1G22240	Sobic.002G366400	      0
282- 47:	BRADI1G22250	Sobic.002G366300	      0
282- 48:	BRADI1G22260	Sobic.002G366100	 5e-123
282- 49:	BRADI1G22290	Sobic.002G366000	  1e-48
282- 50:	BRADI1G22300	Sobic.002G365900	      0
282- 51:	BRADI1G22490	Sobic.002G365400	      0
282- 52:	BRADI1G22500	Sobic.002G365300	      0
282- 53:	BRADI1G22510	Sobic.002G364900	      0
282- 54:	BRADI1G22520	Sobic.002G364800	      0
282- 55:	BRADI1G22560	Sobic.002G364700	  2e-33
282- 56:	BRADI1G22566	Sobic.002G364000	      0
282- 57:	BRADI1G22590	Sobic.002G363800	      0
282- 58:	BRADI1G22600	Sobic.002G363700	      0
282- 59:	BRADI1G22607	Sobic.002G363500	 8e-159
282- 60:	BRADI1G22650	Sobic.002G363400	      0
282- 61:	BRADI1G22660	Sobic.002G363200	      0
282- 62:	BRADI1G22670	Sobic.002G363100	 2e-101
282- 63:	BRADI1G22690	Sobic.002G362900	      0
282- 64:	BRADI1G22717	Sobic.002G362800	      0
282- 65:	BRADI1G22730	Sobic.002G362700	      0
282- 66:	BRADI1G22740	Sobic.002G362600	 6e-111
282- 67:	BRADI1G22745	Sobic.002G362500	  7e-43
282- 68:	BRADI1G22770	Sobic.002G362100	  2e-18
282- 69:	BRADI1G22790	Sobic.002G362000	  1e-74
282- 70:	BRADI1G22800	Sobic.002G361900	  8e-20
282- 71:	BRADI1G22810	Sobic.002G361700	  4e-80
282- 72:	BRADI1G22820	Sobic.002G361600	  2e-83
282- 73:	BRADI1G22830	Sobic.002G361500	      0
282- 74:	BRADI1G22840	Sobic.002G361400	      0
282- 75:	BRADI1G22850	Sobic.002G361300	      0
282- 76:	BRADI1G22860	Sobic.002G361200	 8e-104
282- 77:	BRADI1G22870	Sobic.002G360500	      0
282- 78:	BRADI1G22890	Sobic.002G360200	      0
282- 79:	BRADI1G22900	Sobic.002G360000	  2e-14
282- 80:	BRADI1G22907	Sobic.002G359800	      0
282- 81:	BRADI1G22920	Sobic.002G359700	  4e-84
282- 82:	BRADI1G22930	Sobic.002G359600	      0
282- 83:	BRADI1G22940	Sobic.002G359300	  6e-29
282- 84:	BRADI1G22960	Sobic.002G359200	  6e-82
282- 85:	BRADI1G22970	Sobic.002G359100	      0
282- 86:	BRADI1G22980	Sobic.002G359000	      0
282- 87:	BRADI1G22990	Sobic.002G358900	      0
282- 88:	BRADI1G23000	Sobic.002G358800	      0
282- 89:	BRADI1G23010	Sobic.002G358600	 2e-167
282- 90:	BRADI1G23020	Sobic.002G358400	  3e-37
282- 91:	BRADI1G23040	Sobic.002G358100	 8e-147
282- 92:	BRADI1G23050	Sobic.002G357900	      0
282- 93:	BRADI1G23060	Sobic.002G357800	      0
282- 94:	BRADI1G23080	Sobic.002G357600	 2e-129
282- 95:	BRADI1G23090	Sobic.002G357400	      0
282- 96:	BRADI1G23100	Sobic.002G357100	      0
282- 97:	BRADI1G23120	Sobic.002G356800	      0
282- 98:	BRADI1G23140	Sobic.002G356600	 4e-145
282- 99:	BRADI1G23150	Sobic.002G356500	  2e-50
282-100:	BRADI1G23160	Sobic.002G356400	 1e-104
282-101:	BRADI1G23170	Sobic.002G356300	  6e-18
282-102:	BRADI1G23250	Sobic.002G355800	      0
282-103:	BRADI1G23257	Sobic.002G355500	      0
282-104:	BRADI1G23270	Sobic.002G355400	      0
282-105:	BRADI1G23287	Sobic.002G355200	      0
282-106:	BRADI1G23320	Sobic.002G355100	      0
282-107:	BRADI1G23340	Sobic.002G355000	      0
282-108:	BRADI1G23350	Sobic.002G354900	      0
282-109:	BRADI1G23370	Sobic.002G354700	  2e-06
282-110:	BRADI1G23400	Sobic.002G354600	      0
282-111:	BRADI1G23410	Sobic.002G354500	  7e-25
282-112:	BRADI1G23420	Sobic.002G353900	  2e-31
282-113:	BRADI1G23460	Sobic.002G353800	  1e-77
282-114:	BRADI1G23470	Sobic.002G353700	  9e-96
282-115:	BRADI1G23480	Sobic.002G353600	      0
282-116:	BRADI1G23490	Sobic.002G353500	      0
282-117:	BRADI1G23497	Sobic.002G353400	      0
282-118:	BRADI1G23510	Sobic.002G353300	 6e-174
282-119:	BRADI1G23550	Sobic.002G353200	  3e-43
282-120:	BRADI1G23560	Sobic.002G353000	 1e-119
282-121:	BRADI1G23580	Sobic.002G352800	      0
282-122:	BRADI1G23590	Sobic.002G352700	  1e-64
282-123:	BRADI1G23600	Sobic.002G352200	      0
282-124:	BRADI1G23610	Sobic.002G352100	 7e-132
282-125:	BRADI1G23620	Sobic.002G352000	  5e-45
282-126:	BRADI1G23630	Sobic.002G351900	  1e-89
282-127:	BRADI1G23640	Sobic.002G351700	      0
282-128:	BRADI1G23660	Sobic.002G351300	      0
282-129:	BRADI1G23675	Sobic.002G351200	      0
282-130:	BRADI1G23690	Sobic.002G350800	      0
282-131:	BRADI1G23740	Sobic.002G350700	      0
282-132:	BRADI1G23750	Sobic.002G350600	      0
282-133:	BRADI1G23756	Sobic.002G350500	  1e-42
282-134:	BRADI1G23770	Sobic.002G350400	      0
282-135:	BRADI1G23890	Sobic.002G349500	      0
282-136:	BRADI1G23900	Sobic.002G349100	      0
282-137:	BRADI1G23910	Sobic.002G349000	      0
282-138:	BRADI1G23920	Sobic.002G348700	      0
282-139:	BRADI1G23930	Sobic.002G348600	      0
282-140:	BRADI1G23940	Sobic.002G348400	 1e-144
282-141:	BRADI1G23950	Sobic.002G348300	  2e-14
282-142:	BRADI1G23960	Sobic.002G348100	  5e-81
282-143:	BRADI1G23970	Sobic.002G348000	      0
282-144:	BRADI1G23980	Sobic.002G347900	      0
282-145:	BRADI1G23990	Sobic.002G347500	  7e-35
282-146:	BRADI1G24000	Sobic.002G347400	 2e-140
282-147:	BRADI1G24010	Sobic.002G347300	      0
282-148:	BRADI1G24020	Sobic.002G347100	  1e-41
282-149:	BRADI1G24030	Sobic.002G347000	      0
282-150:	BRADI1G24040	Sobic.002G346900	 6e-174
282-151:	BRADI1G24050	Sobic.002G346800	  4e-30
282-152:	BRADI1G24060	Sobic.002G346600	      0
282-153:	BRADI1G24080	Sobic.002G346500	 1e-129
282-154:	BRADI1G24090	Sobic.002G346400	      0
282-155:	BRADI1G24100	Sobic.002G346200	      0
282-156:	BRADI1G24120	Sobic.002G345800	  6e-15
282-157:	BRADI1G24130	Sobic.002G345700	      0
282-158:	BRADI1G24140	Sobic.002G345300	 8e-161
282-159:	BRADI1G24147	Sobic.002G345200	  2e-47
282-160:	BRADI1G24170	Sobic.002G345000	  4e-88
282-161:	BRADI1G24200	Sobic.002G344700	  3e-60
282-162:	BRADI1G24210	Sobic.002G344600	      0
282-163:	BRADI1G24220	Sobic.002G343700	  8e-33
282-164:	BRADI1G24230	Sobic.002G343600	 7e-166
282-165:	BRADI1G24240	Sobic.002G343500	      0
282-166:	BRADI1G24250	Sobic.002G343400	 1e-138
282-167:	BRADI1G24270	Sobic.002G343300	      0
282-168:	BRADI1G24277	Sobic.002G343200	      0
282-169:	BRADI1G24287	Sobic.002G343100	      0
282-170:	BRADI1G24297	Sobic.002G343000	      0
282-171:	BRADI1G24310	Sobic.002G342800	      0
282-172:	BRADI1G24320	Sobic.002G342600	  5e-63
282-173:	BRADI1G24330	Sobic.002G342500	      0
282-174:	BRADI1G24340	Sobic.002G342400	      0
282-175:	BRADI1G24360	Sobic.002G342300	      0
282-176:	BRADI1G24370	Sobic.002G342200	  3e-26
282-177:	BRADI1G24390	Sobic.002G342100	 3e-144
282-178:	BRADI1G24400	Sobic.002G342000	      0
282-179:	BRADI1G24410	Sobic.002G341700	  6e-36
282-180:	BRADI1G24490	Sobic.002G341600	      0
282-181:	BRADI1G24500	Sobic.002G341500	      0
282-182:	BRADI1G24567	Sobic.002G341200	      0
282-183:	BRADI1G24580	Sobic.002G341100	  1e-70
282-184:	BRADI1G24590	Sobic.002G341000	      0
282-185:	BRADI1G24597	Sobic.002G340900	      0
282-186:	BRADI1G24610	Sobic.002G340700	 2e-166
282-187:	BRADI1G24620	Sobic.002G340600	      0
282-188:	BRADI1G24640	Sobic.002G340400	  2e-44
282-189:	BRADI1G24680	Sobic.002G340100	      0
282-190:	BRADI1G24700	Sobic.002G340000	      0
282-191:	BRADI1G24710	Sobic.002G339900	  7e-71
282-192:	BRADI1G24720	Sobic.002G339800	      0
282-193:	BRADI1G24730	Sobic.002G339500	      0
282-194:	BRADI1G24740	Sobic.002G339400	  4e-40
282-195:	BRADI1G24747	Sobic.002G339300	      0
282-196:	BRADI1G24760	Sobic.002G339200	 3e-174
282-197:	BRADI1G24770	Sobic.002G339100	      0
282-198:	BRADI1G24790	Sobic.002G339000	  2e-71
282-199:	BRADI1G24800	Sobic.002G338900	  4e-12
282-200:	BRADI1G24810	Sobic.002G338700	 2e-124
282-201:	BRADI1G24820	Sobic.002G338500	      0
282-202:	BRADI1G24830	Sobic.002G338400	 8e-149
282-203:	BRADI1G24850	Sobic.002G338200	 8e-126
282-204:	BRADI1G24860	Sobic.002G338100	 1e-151
282-205:	BRADI1G24870	Sobic.002G338000	 4e-178
282-206:	BRADI1G24887	Sobic.002G337800	  2e-99
282-207:	BRADI1G24920	Sobic.002G337700	      0
282-208:	BRADI1G24930	Sobic.002G337600	 1e-119
282-209:	BRADI1G24940	Sobic.002G337300	      0
282-210:	BRADI1G24960	Sobic.002G336200	      0
282-211:	BRADI1G24970	Sobic.002G336000	  2e-69
282-212:	BRADI1G24990	Sobic.002G335900	 3e-100
282-213:	BRADI1G25002	Sobic.002G335600	      0
282-214:	BRADI1G25057	Sobic.002G335300	 6e-133
282-215:	BRADI1G25080	Sobic.002G335000	  6e-70
282-216:	BRADI1G25090	Sobic.002G334900	      0
282-217:	BRADI1G25107	Sobic.002G333800	      0
282-218:	BRADI1G25170	Sobic.002G333600	  1e-72
282-219:	BRADI1G25180	Sobic.002G333300	 8e-116
282-220:	BRADI1G25200	Sobic.002G332900	  1e-58
282-221:	BRADI1G25220	Sobic.002G332800	  5e-70
282-222:	BRADI1G25230	Sobic.002G332700	  1e-96
282-223:	BRADI1G25240	Sobic.002G332400	 1e-130
282-224:	BRADI1G25250	Sobic.002G332300	  4e-21
282-225:	BRADI1G25260	Sobic.002G332200	  8e-96
282-226:	BRADI1G25270	Sobic.002G332100	  1e-65
282-227:	BRADI1G25290	Sobic.002G331900	  1e-13
282-228:	BRADI1G25302	Sobic.002G331300	  5e-42
282-229:	BRADI1G25310	Sobic.002G331100	      0
282-230:	BRADI1G25320	Sobic.002G330800	      0
282-231:	BRADI1G25340	Sobic.002G330600	 2e-167
282-232:	BRADI1G25350	Sobic.002G330500	 1e-150
282-233:	BRADI1G25360	Sobic.002G330400	 8e-127
282-234:	BRADI1G25370	Sobic.002G330300	      0
282-235:	BRADI1G25380	Sobic.002G330100	      0
282-236:	BRADI1G25390	Sobic.002G329900	  2e-42
282-237:	BRADI1G25410	Sobic.002G329800	  6e-46
282-238:	BRADI1G25420	Sobic.002G329700	 8e-132
282-239:	BRADI1G25430	Sobic.002G329600	  2e-56
282-240:	BRADI1G25440	Sobic.002G329400	      0
282-241:	BRADI1G25470	Sobic.002G329300	 5e-104
282-242:	BRADI1G25480	Sobic.002G329200	  3e-48
282-243:	BRADI1G25620	Sobic.002G328400	  3e-69
282-244:	BRADI1G25630	Sobic.002G327500	 3e-105
282-245:	BRADI1G25670	Sobic.002G327100	  2e-09
282-246:	BRADI1G25770	Sobic.002G325800	  5e-65
282-247:	BRADI1G25780	Sobic.002G325400	      0
282-248:	BRADI1G25790	Sobic.002G325300	      0
282-249:	BRADI1G25800	Sobic.002G325200	  2e-95
282-250:	BRADI1G25810	Sobic.002G324800	  6e-48
282-251:	BRADI1G25816	Sobic.002G324400	 4e-173
282-252:	BRADI1G25830	Sobic.002G324300	      0
282-253:	BRADI1G25837	Sobic.002G324200	  6e-68
282-254:	BRADI1G25847	Sobic.002G324100	 3e-147
282-255:	BRADI1G25870	Sobic.002G324000	      0
282-256:	BRADI1G25880	Sobic.002G323700	      0
282-257:	BRADI1G25890	Sobic.002G323400	  4e-99
282-258:	BRADI1G25900	Sobic.002G323300	      0
282-259:	BRADI1G25910	Sobic.002G323200	      0
282-260:	BRADI1G25930	Sobic.002G322800	 4e-107
282-261:	BRADI1G25950	Sobic.002G322500	  4e-28
282-262:	BRADI1G25977	Sobic.002G322400	      0
282-263:	BRADI1G25990	Sobic.002G322300	  2e-67
282-264:	BRADI1G26000	Sobic.002G322000	 6e-179
282-265:	BRADI1G26010	Sobic.002G321800	  4e-41
282-266:	BRADI1G26020	Sobic.002G321500	 4e-130
282-267:	BRADI1G26030	Sobic.002G321400	      0
282-268:	BRADI1G26040	Sobic.002G321300	      0
282-269:	BRADI1G26060	Sobic.002G320900	      0
282-270:	BRADI1G26070	Sobic.002G320700	  2e-72
282-271:	BRADI1G26090	Sobic.002G320400	  4e-14
282-272:	BRADI1G26110	Sobic.002G320100	  4e-26
282-273:	BRADI1G26170	Sobic.002G319300	      0
282-274:	BRADI1G26180	Sobic.002G319200	      0
282-275:	BRADI1G26190	Sobic.002G319100	  5e-43
282-276:	BRADI1G26197	Sobic.002G318800	      0
282-277:	BRADI1G26210	Sobic.002G318600	 3e-161
282-278:	BRADI1G26220	Sobic.002G318400	  2e-13
282-279:	BRADI1G26240	Sobic.002G318300	      0
282-280:	BRADI1G26250	Sobic.002G318100	  4e-15
282-281:	BRADI1G26260	Sobic.002G318000	  1e-30
282-282:	BRADI1G26287	Sobic.002G317700	      0
282-283:	BRADI1G26300	Sobic.002G317400	 1e-126
282-284:	BRADI1G26310	Sobic.002G317300	      0
282-285:	BRADI1G26317	Sobic.002G317200	      0
282-286:	BRADI1G26330	Sobic.002G317100	      0
282-287:	BRADI1G26337	Sobic.002G316800	      0
282-288:	BRADI1G26350	Sobic.002G316700	      0
282-289:	BRADI1G26370	Sobic.002G316100	  2e-95
282-290:	BRADI1G26400	Sobic.002G315900	  3e-75
282-291:	BRADI1G26410	Sobic.002G315500	      0
282-292:	BRADI1G26420	Sobic.002G315200	      0
282-293:	BRADI1G26440	Sobic.002G315100	      0
282-294:	BRADI1G26457	Sobic.002G314900	      0
282-295:	BRADI1G26510	Sobic.002G314500	      0
282-296:	BRADI1G26520	Sobic.002G314400	      0
282-297:	BRADI1G26530	Sobic.002G314300	      0
282-298:	BRADI1G26540	Sobic.002G314200	 4e-123
282-299:	BRADI1G26550	Sobic.002G314000	 1e-105
282-300:	BRADI1G26560	Sobic.002G313900	      0
282-301:	BRADI1G26570	Sobic.002G313800	  5e-33
282-302:	BRADI1G26580	Sobic.002G313700	      0
282-303:	BRADI1G26590	Sobic.002G313600	      0
282-304:	BRADI1G26600	Sobic.002G313500	 6e-150
282-305:	BRADI1G26607	Sobic.002G313400	      0
282-306:	BRADI1G26620	Sobic.002G313200	      0
282-307:	BRADI1G26670	Sobic.002G313100	      0
282-308:	BRADI1G26680	Sobic.002G313000	      0
282-309:	BRADI1G26690	Sobic.002G312900	      0
282-310:	BRADI1G26700	Sobic.002G312800	      0
282-311:	BRADI1G26710	Sobic.002G312700	      0
282-312:	BRADI1G26720	Sobic.002G312200	  2e-37
282-313:	BRADI1G26750	Sobic.002G311300	 2e-139
282-314:	BRADI1G26800	Sobic.002G311200	      0
282-315:	BRADI1G26820	Sobic.002G311100	      0
282-316:	BRADI1G26900	Sobic.002G311000	  6e-14
282-317:	BRADI1G27090	Sobic.002G308900	  6e-06
282-318:	BRADI1G27120	Sobic.002G306900	  4e-98
282-319:	BRADI1G27130	Sobic.002G306800	      0
282-320:	BRADI1G27270	Sobic.002G305400	      0
282-321:	BRADI1G27300	Sobic.002G305100	      0
282-322:	BRADI1G27310	Sobic.002G305000	      0
282-323:	BRADI1G27332	Sobic.002G304900	 1e-121
282-324:	BRADI1G27356	Sobic.002G304700	 6e-166
282-325:	BRADI1G27377	Sobic.002G304500	      0
282-326:	BRADI1G27420	Sobic.002G304400	 1e-104
282-327:	BRADI1G27440	Sobic.002G304300	 3e-136
282-328:	BRADI1G27450	Sobic.002G304100	      0
282-329:	BRADI1G27460	Sobic.002G304000	      0
282-330:	BRADI1G27470	Sobic.002G303900	 9e-165
282-331:	BRADI1G27595	Sobic.002G303800	 1e-133
282-332:	BRADI1G27710	Sobic.002G303600	      0
282-333:	BRADI1G27720	Sobic.002G303500	  4e-86
282-334:	BRADI1G27740	Sobic.002G303300	      0
282-335:	BRADI1G27757	Sobic.002G303000	 4e-157
282-336:	BRADI1G27790	Sobic.002G302900	      0
282-337:	BRADI1G27800	Sobic.002G302800	      0
282-338:	BRADI1G27807	Sobic.002G302700	      0
282-339:	BRADI1G27830	Sobic.002G302300	 8e-164
282-340:	BRADI1G27867	Sobic.002G302000	      0
282-341:	BRADI1G27947	Sobic.002G301400	  6e-79
282-342:	BRADI1G27990	Sobic.002G301300	 4e-116
282-343:	BRADI1G28000	Sobic.002G301200	      0
282-344:	BRADI1G28010	Sobic.002G301100	 2e-105
282-345:	BRADI1G28060	Sobic.002G301000	 6e-116
282-346:	BRADI1G28080	Sobic.002G300700	 7e-130
282-347:	BRADI1G28090	Sobic.002G300600	 2e-139
282-348:	BRADI1G28100	Sobic.002G300500	  7e-95
282-349:	BRADI1G28110	Sobic.002G300400	      0
282-350:	BRADI1G28120	Sobic.002G300100	  6e-32
282-351:	BRADI1G28130	Sobic.002G300000	 1e-133
282-352:	BRADI1G28140	Sobic.002G299900	  1e-97
282-353:	BRADI1G28150	Sobic.002G299800	  7e-29
282-354:	BRADI1G28167	Sobic.002G299700	      0
282-355:	BRADI1G28190	Sobic.002G299600	      0
282-356:	BRADI1G28210	Sobic.002G299500	 1e-166
282-357:	BRADI1G28220	Sobic.002G299400	      0
282-358:	BRADI1G28230	Sobic.002G299300	 1e-157
282-359:	BRADI1G28260	Sobic.002G299200	      0
282-360:	BRADI1G28267	Sobic.002G299100	      0
282-361:	BRADI1G28280	Sobic.002G299000	      0
282-362:	BRADI1G28300	Sobic.002G298900	  6e-75
282-363:	BRADI1G28310	Sobic.002G298800	      0
282-364:	BRADI1G28530	Sobic.002G296400	  7e-14
## Alignment 283: score=8717.0 e_value=0 N=180 BdChr1&SbChr2 minus
283-  0:	BRADI1G17360	Sobic.002G422500	      0
283-  1:	BRADI1G17380	Sobic.002G422200	 7e-117
283-  2:	BRADI1G17387	Sobic.002G422100	      0
283-  3:	BRADI1G17400	Sobic.002G422000	  3e-90
283-  4:	BRADI1G17410	Sobic.002G421900	 7e-173
283-  5:	BRADI1G17420	Sobic.002G421800	  8e-30
283-  6:	BRADI1G17430	Sobic.002G421600	 6e-119
283-  7:	BRADI1G17440	Sobic.002G421400	  1e-91
283-  8:	BRADI1G17450	Sobic.002G420800	  3e-75
283-  9:	BRADI1G17490	Sobic.002G420600	      0
283- 10:	BRADI1G17500	Sobic.002G420500	 2e-122
283- 11:	BRADI1G17510	Sobic.002G420300	      0
283- 12:	BRADI1G17520	Sobic.002G420200	  2e-19
283- 13:	BRADI1G17570	Sobic.002G420100	      0
283- 14:	BRADI1G17580	Sobic.002G420000	      0
283- 15:	BRADI1G17590	Sobic.002G419800	      0
283- 16:	BRADI1G17600	Sobic.002G419600	      0
283- 17:	BRADI1G17610	Sobic.002G419500	  6e-66
283- 18:	BRADI1G17620	Sobic.002G419200	      0
283- 19:	BRADI1G17630	Sobic.002G419000	      0
283- 20:	BRADI1G17640	Sobic.002G418900	  3e-40
283- 21:	BRADI1G17650	Sobic.002G418600	      0
283- 22:	BRADI1G17660	Sobic.002G418500	  5e-43
283- 23:	BRADI1G17665	Sobic.002G418400	  3e-21
283- 24:	BRADI1G17670	Sobic.002G418300	      0
283- 25:	BRADI1G17680	Sobic.002G418200	      0
283- 26:	BRADI1G17700	Sobic.002G418100	 1e-135
283- 27:	BRADI1G17720	Sobic.002G417900	 4e-139
283- 28:	BRADI1G17730	Sobic.002G417800	      0
283- 29:	BRADI1G17740	Sobic.002G417700	  3e-16
283- 30:	BRADI1G17760	Sobic.002G417600	  3e-33
283- 31:	BRADI1G17800	Sobic.002G417000	      0
283- 32:	BRADI1G17840	Sobic.002G416500	 2e-112
283- 33:	BRADI1G17910	Sobic.002G416400	  8e-37
283- 34:	BRADI1G17930	Sobic.002G416100	  3e-49
283- 35:	BRADI1G17940	Sobic.002G416000	      0
283- 36:	BRADI1G17950	Sobic.002G415900	      0
283- 37:	BRADI1G17970	Sobic.002G415500	 2e-127
283- 38:	BRADI1G17980	Sobic.002G415000	  6e-58
283- 39:	BRADI1G17997	Sobic.002G414800	      0
283- 40:	BRADI1G18010	Sobic.002G414700	  6e-57
283- 41:	BRADI1G18030	Sobic.002G414600	  3e-44
283- 42:	BRADI1G18040	Sobic.002G414500	 1e-151
283- 43:	BRADI1G18090	Sobic.002G413700	      0
283- 44:	BRADI1G18100	Sobic.002G413600	 6e-129
283- 45:	BRADI1G18110	Sobic.002G413500	 2e-163
283- 46:	BRADI1G18120	Sobic.002G413400	 3e-170
283- 47:	BRADI1G18130	Sobic.002G413300	 1e-167
283- 48:	BRADI1G18140	Sobic.002G413200	 1e-144
283- 49:	BRADI1G18150	Sobic.002G413100	  1e-51
283- 50:	BRADI1G18160	Sobic.002G413000	      0
283- 51:	BRADI1G18170	Sobic.002G412800	  5e-88
283- 52:	BRADI1G18180	Sobic.002G412700	      0
283- 53:	BRADI1G18185	Sobic.002G412600	  3e-18
283- 54:	BRADI1G18200	Sobic.002G412500	  2e-99
283- 55:	BRADI1G18210	Sobic.002G412400	  4e-37
283- 56:	BRADI1G18220	Sobic.002G412300	      0
283- 57:	BRADI1G18230	Sobic.002G412200	  1e-39
283- 58:	BRADI1G18240	Sobic.002G412100	  1e-53
283- 59:	BRADI1G18260	Sobic.002G411900	  5e-35
283- 60:	BRADI1G18310	Sobic.002G411700	      0
283- 61:	BRADI1G18500	Sobic.002G409200	  6e-36
283- 62:	BRADI1G18630	Sobic.002G407200	 1e-118
283- 63:	BRADI1G18640	Sobic.002G407100	  7e-07
283- 64:	BRADI1G18650	Sobic.002G407000	      0
283- 65:	BRADI1G18660	Sobic.002G406700	      0
283- 66:	BRADI1G18680	Sobic.002G406600	 4e-115
283- 67:	BRADI1G18690	Sobic.002G406500	  8e-77
283- 68:	BRADI1G18720	Sobic.002G406400	      0
283- 69:	BRADI1G18730	Sobic.002G406300	      0
283- 70:	BRADI1G18740	Sobic.002G406200	  3e-25
283- 71:	BRADI1G18760	Sobic.002G405900	 2e-159
283- 72:	BRADI1G18770	Sobic.002G405800	      0
283- 73:	BRADI1G18780	Sobic.002G405600	  5e-18
283- 74:	BRADI1G18790	Sobic.002G405500	      0
283- 75:	BRADI1G18800	Sobic.002G405400	      0
283- 76:	BRADI1G18810	Sobic.002G405200	      0
283- 77:	BRADI1G18820	Sobic.002G405000	 7e-155
283- 78:	BRADI1G18900	Sobic.002G404900	      0
283- 79:	BRADI1G18910	Sobic.002G404700	      0
283- 80:	BRADI1G18960	Sobic.002G404400	  1e-70
283- 81:	BRADI1G18970	Sobic.002G404300	      0
283- 82:	BRADI1G18980	Sobic.002G404200	 2e-158
283- 83:	BRADI1G18990	Sobic.002G404100	 2e-101
283- 84:	BRADI1G19000	Sobic.002G403700	      0
283- 85:	BRADI1G19010	Sobic.002G403600	 4e-153
283- 86:	BRADI1G19020	Sobic.002G403300	  4e-54
283- 87:	BRADI1G19030	Sobic.002G403200	  7e-80
283- 88:	BRADI1G19050	Sobic.002G403100	      0
283- 89:	BRADI1G19070	Sobic.002G403000	 6e-169
283- 90:	BRADI1G19080	Sobic.002G402700	      0
283- 91:	BRADI1G19100	Sobic.002G402600	      0
283- 92:	BRADI1G19110	Sobic.002G402500	 2e-164
283- 93:	BRADI1G19120	Sobic.002G402000	 2e-172
283- 94:	BRADI1G19130	Sobic.002G401900	  1e-72
283- 95:	BRADI1G19140	Sobic.002G401800	      0
283- 96:	BRADI1G19150	Sobic.002G401700	  1e-90
283- 97:	BRADI1G19160	Sobic.002G401600	      0
283- 98:	BRADI1G19200	Sobic.002G401400	 5e-101
283- 99:	BRADI1G19240	Sobic.002G401100	 6e-151
283-100:	BRADI1G19250	Sobic.002G401000	 3e-114
283-101:	BRADI1G19260	Sobic.002G400800	      0
283-102:	BRADI1G19265	Sobic.002G400700	  1e-44
283-103:	BRADI1G19270	Sobic.002G400600	      0
283-104:	BRADI1G19300	Sobic.002G400400	      0
283-105:	BRADI1G19500	Sobic.002G399200	      0
283-106:	BRADI1G19510	Sobic.002G399100	      0
283-107:	BRADI1G19520	Sobic.002G399000	      0
283-108:	BRADI1G19530	Sobic.002G398900	  7e-36
283-109:	BRADI1G19540	Sobic.002G398800	  1e-97
283-110:	BRADI1G19550	Sobic.002G398700	 1e-141
283-111:	BRADI1G19560	Sobic.002G398600	      0
283-112:	BRADI1G19570	Sobic.002G398500	      0
283-113:	BRADI1G19620	Sobic.002G397600	 1e-171
283-114:	BRADI1G19627	Sobic.002G397500	      0
283-115:	BRADI1G19640	Sobic.002G396800	      0
283-116:	BRADI1G19650	Sobic.002G396500	      0
283-117:	BRADI1G19660	Sobic.002G396400	  1e-94
283-118:	BRADI1G19670	Sobic.002G396100	      0
283-119:	BRADI1G19690	Sobic.002G396000	      0
283-120:	BRADI1G19695	Sobic.002G395900	      0
283-121:	BRADI1G19697	Sobic.002G395800	  4e-43
283-122:	BRADI1G19702	Sobic.002G395600	      0
283-123:	BRADI1G19710	Sobic.002G395500	 3e-152
283-124:	BRADI1G19770	Sobic.002G395000	      0
283-125:	BRADI1G19800	Sobic.002G394500	      0
283-126:	BRADI1G19810	Sobic.002G394400	 2e-150
283-127:	BRADI1G19820	Sobic.002G394200	      0
283-128:	BRADI1G19840	Sobic.002G393600	 4e-171
283-129:	BRADI1G19850	Sobic.002G393500	  3e-46
283-130:	BRADI1G19860	Sobic.002G393400	  7e-50
283-131:	BRADI1G19867	Sobic.002G393300	 1e-137
283-132:	BRADI1G19880	Sobic.002G393200	      0
283-133:	BRADI1G19980	Sobic.002G391200	  3e-89
283-134:	BRADI1G20040	Sobic.002G391100	 2e-132
283-135:	BRADI1G20050	Sobic.002G390900	      0
283-136:	BRADI1G20060	Sobic.002G390800	      0
283-137:	BRADI1G20067	Sobic.002G390700	      0
283-138:	BRADI1G20080	Sobic.002G390600	 2e-160
283-139:	BRADI1G20100	Sobic.002G390500	      0
283-140:	BRADI1G20125	Sobic.002G390400	      0
283-141:	BRADI1G20140	Sobic.002G390300	  3e-73
283-142:	BRADI1G20150	Sobic.002G390200	      0
283-143:	BRADI1G20160	Sobic.002G390100	      0
283-144:	BRADI1G20197	Sobic.002G389800	      0
283-145:	BRADI1G20210	Sobic.002G389600	 9e-131
283-146:	BRADI1G20220	Sobic.002G389400	  2e-19
283-147:	BRADI1G20230	Sobic.002G389200	      0
283-148:	BRADI1G20240	Sobic.002G388800	      0
283-149:	BRADI1G20250	Sobic.002G388700	  1e-76
283-150:	BRADI1G20270	Sobic.002G388600	      0
283-151:	BRADI1G20280	Sobic.002G388400	 5e-149
283-152:	BRADI1G20290	Sobic.002G388200	  7e-50
283-153:	BRADI1G20300	Sobic.002G388100	 1e-146
283-154:	BRADI1G20310	Sobic.002G388000	 9e-103
283-155:	BRADI1G20320	Sobic.002G387800	  2e-30
283-156:	BRADI1G20330	Sobic.002G387600	      0
283-157:	BRADI1G20340	Sobic.002G387500	      0
283-158:	BRADI1G20350	Sobic.002G387400	      0
283-159:	BRADI1G20360	Sobic.002G387200	  5e-50
283-160:	BRADI1G20370	Sobic.002G387100	  1e-43
283-161:	BRADI1G20385	Sobic.002G387000	  9e-96
283-162:	BRADI1G20390	Sobic.002G386800	      0
283-163:	BRADI1G20400	Sobic.002G386700	 3e-109
283-164:	BRADI1G20410	Sobic.002G386600	      0
283-165:	BRADI1G20440	Sobic.002G386400	 1e-116
283-166:	BRADI1G20450	Sobic.002G386300	 3e-162
283-167:	BRADI1G20460	Sobic.002G386200	  6e-17
283-168:	BRADI1G20470	Sobic.002G386100	  2e-22
283-169:	BRADI1G20480	Sobic.002G386000	  5e-23
283-170:	BRADI1G20490	Sobic.002G385900	 3e-143
283-171:	BRADI1G20500	Sobic.002G385800	      0
283-172:	BRADI1G20520	Sobic.002G385500	  3e-94
283-173:	BRADI1G20550	Sobic.002G385400	 1e-153
283-174:	BRADI1G20560	Sobic.002G385300	  5e-89
283-175:	BRADI1G20570	Sobic.002G384800	      0
283-176:	BRADI1G20580	Sobic.002G384700	  9e-93
283-177:	BRADI1G20592	Sobic.002G384100	  2e-12
283-178:	BRADI1G20610	Sobic.002G383900	 6e-161
283-179:	BRADI1G20620	Sobic.002G383800	      0
## Alignment 284: score=8011.0 e_value=0 N=169 BdChr1&SbChr2 minus
284-  0:	BRADI1G53520	Sobic.002G085100	  4e-95
284-  1:	BRADI1G53567	Sobic.002G084900	  6e-76
284-  2:	BRADI1G53580	Sobic.002G084800	 9e-179
284-  3:	BRADI1G53590	Sobic.002G084700	 1e-175
284-  4:	BRADI1G53600	Sobic.002G084400	      0
284-  5:	BRADI1G53610	Sobic.002G084300	 4e-102
284-  6:	BRADI1G53620	Sobic.002G083900	  1e-57
284-  7:	BRADI1G53640	Sobic.002G083800	 3e-121
284-  8:	BRADI1G53650	Sobic.002G083600	 3e-130
284-  9:	BRADI1G53660	Sobic.002G083400	 8e-116
284- 10:	BRADI1G53680	Sobic.002G083200	 2e-153
284- 11:	BRADI1G53700	Sobic.002G082900	      0
284- 12:	BRADI1G53710	Sobic.002G082400	  1e-87
284- 13:	BRADI1G53720	Sobic.002G082300	  2e-10
284- 14:	BRADI1G53730	Sobic.002G081900	 3e-111
284- 15:	BRADI1G53740	Sobic.002G081600	  2e-86
284- 16:	BRADI1G53747	Sobic.002G081500	      0
284- 17:	BRADI1G53760	Sobic.002G081100	      0
284- 18:	BRADI1G53770	Sobic.002G080100	 4e-120
284- 19:	BRADI1G53780	Sobic.002G079900	      0
284- 20:	BRADI1G53830	Sobic.002G079200	  1e-43
284- 21:	BRADI1G53840	Sobic.002G079100	      0
284- 22:	BRADI1G53857	Sobic.002G079000	 5e-158
284- 23:	BRADI1G53867	Sobic.002G078400	 3e-133
284- 24:	BRADI1G53880	Sobic.002G078300	  3e-57
284- 25:	BRADI1G53890	Sobic.002G078100	      0
284- 26:	BRADI1G53910	Sobic.002G078000	 3e-119
284- 27:	BRADI1G53920	Sobic.002G077900	      0
284- 28:	BRADI1G53970	Sobic.002G077500	  1e-13
284- 29:	BRADI1G54020	Sobic.002G077100	  4e-92
284- 30:	BRADI1G54030	Sobic.002G077000	      0
284- 31:	BRADI1G54037	Sobic.002G076900	      0
284- 32:	BRADI1G54050	Sobic.002G076800	      0
284- 33:	BRADI1G54060	Sobic.002G076700	 2e-120
284- 34:	BRADI1G54070	Sobic.002G076600	 8e-135
284- 35:	BRADI1G54080	Sobic.002G076500	  4e-70
284- 36:	BRADI1G54147	Sobic.002G076400	      0
284- 37:	BRADI1G54180	Sobic.002G076100	 9e-105
284- 38:	BRADI1G54190	Sobic.002G076000	      0
284- 39:	BRADI1G54200	Sobic.002G075900	      0
284- 40:	BRADI1G54210	Sobic.002G075800	      0
284- 41:	BRADI1G54250	Sobic.002G075500	      0
284- 42:	BRADI1G54270	Sobic.002G074200	 4e-140
284- 43:	BRADI1G54280	Sobic.002G074000	      0
284- 44:	BRADI1G54290	Sobic.002G073900	  6e-62
284- 45:	BRADI1G54305	Sobic.002G073700	      0
284- 46:	BRADI1G54320	Sobic.002G073600	      0
284- 47:	BRADI1G54327	Sobic.002G073200	      0
284- 48:	BRADI1G54360	Sobic.002G072700	      0
284- 49:	BRADI1G54370	Sobic.002G072600	  2e-60
284- 50:	BRADI1G54380	Sobic.002G072500	  1e-84
284- 51:	BRADI1G54390	Sobic.002G072400	      0
284- 52:	BRADI1G54410	Sobic.002G072300	 2e-180
284- 53:	BRADI1G54420	Sobic.002G072200	  5e-33
284- 54:	BRADI1G54440	Sobic.002G072100	  5e-51
284- 55:	BRADI1G54450	Sobic.002G071600	  2e-26
284- 56:	BRADI1G54457	Sobic.002G071500	      0
284- 57:	BRADI1G54480	Sobic.002G071100	      0
284- 58:	BRADI1G54510	Sobic.002G070600	      0
284- 59:	BRADI1G54537	Sobic.002G070300	      0
284- 60:	BRADI1G54560	Sobic.002G070200	  1e-48
284- 61:	BRADI1G54590	Sobic.002G069800	  7e-17
284- 62:	BRADI1G54630	Sobic.002G068900	 6e-124
284- 63:	BRADI1G54680	Sobic.002G068300	 3e-130
284- 64:	BRADI1G54690	Sobic.002G068200	  2e-58
284- 65:	BRADI1G54700	Sobic.002G068100	      0
284- 66:	BRADI1G54720	Sobic.002G068000	      0
284- 67:	BRADI1G54730	Sobic.002G067800	  2e-62
284- 68:	BRADI1G54740	Sobic.002G067000	  3e-50
284- 69:	BRADI1G54807	Sobic.002G066800	      0
284- 70:	BRADI1G54830	Sobic.002G065300	      0
284- 71:	BRADI1G54840	Sobic.002G065200	      0
284- 72:	BRADI1G54847	Sobic.002G065000	      0
284- 73:	BRADI1G54880	Sobic.002G064900	      0
284- 74:	BRADI1G54890	Sobic.002G064500	      0
284- 75:	BRADI1G54920	Sobic.002G064000	  4e-68
284- 76:	BRADI1G54940	Sobic.002G062500	      0
284- 77:	BRADI1G54950	Sobic.002G062100	      0
284- 78:	BRADI1G54960	Sobic.002G062000	  2e-93
284- 79:	BRADI1G54970	Sobic.002G061900	  7e-94
284- 80:	BRADI1G54977	Sobic.002G061800	      0
284- 81:	BRADI1G54990	Sobic.002G061600	      0
284- 82:	BRADI1G55000	Sobic.002G060900	      0
284- 83:	BRADI1G55007	Sobic.002G060800	      0
284- 84:	BRADI1G55020	Sobic.002G058700	  8e-83
284- 85:	BRADI1G55030	Sobic.002G058500	      0
284- 86:	BRADI1G55080	Sobic.002G058400	      0
284- 87:	BRADI1G55090	Sobic.002G058300	 1e-134
284- 88:	BRADI1G55100	Sobic.002G057900	  2e-56
284- 89:	BRADI1G55120	Sobic.002G057600	  4e-16
284- 90:	BRADI1G55150	Sobic.002G057500	  9e-50
284- 91:	BRADI1G55160	Sobic.002G057400	      0
284- 92:	BRADI1G55170	Sobic.002G056900	 7e-109
284- 93:	BRADI1G55180	Sobic.002G056800	  3e-53
284- 94:	BRADI1G55230	Sobic.002G056600	      0
284- 95:	BRADI1G55250	Sobic.002G056400	      0
284- 96:	BRADI1G55260	Sobic.002G056300	  1e-26
284- 97:	BRADI1G55280	Sobic.002G056200	 5e-101
284- 98:	BRADI1G55287	Sobic.002G056000	      0
284- 99:	BRADI1G55370	Sobic.002G055900	  3e-57
284-100:	BRADI1G55500	Sobic.002G054400	      0
284-101:	BRADI1G55510	Sobic.002G054000	      0
284-102:	BRADI1G55520	Sobic.002G052900	  2e-95
284-103:	BRADI1G55530	Sobic.002G052700	  2e-99
284-104:	BRADI1G55540	Sobic.002G052400	      0
284-105:	BRADI1G55560	Sobic.002G052000	  6e-35
284-106:	BRADI1G55630	Sobic.002G051900	 1e-151
284-107:	BRADI1G55640	Sobic.002G051800	      0
284-108:	BRADI1G55650	Sobic.002G051700	 4e-124
284-109:	BRADI1G55667	Sobic.002G051600	      0
284-110:	BRADI1G55730	Sobic.002G051000	      0
284-111:	BRADI1G55760	Sobic.002G050500	      0
284-112:	BRADI1G55770	Sobic.002G050400	  2e-28
284-113:	BRADI1G55780	Sobic.002G050100	  5e-28
284-114:	BRADI1G55790	Sobic.002G049700	      0
284-115:	BRADI1G55900	Sobic.002G049400	  9e-14
284-116:	BRADI1G55980	Sobic.002G049300	  8e-92
284-117:	BRADI1G55990	Sobic.002G049200	      0
284-118:	BRADI1G56000	Sobic.002G049000	      0
284-119:	BRADI1G56010	Sobic.002G048800	  2e-48
284-120:	BRADI1G56020	Sobic.002G048700	      0
284-121:	BRADI1G56040	Sobic.002G048200	      0
284-122:	BRADI1G56080	Sobic.002G048000	  4e-12
284-123:	BRADI1G56100	Sobic.002G047700	      0
284-124:	BRADI1G56120	Sobic.002G047500	      0
284-125:	BRADI1G56130	Sobic.002G047400	 5e-144
284-126:	BRADI1G56137	Sobic.002G046900	 5e-111
284-127:	BRADI1G56150	Sobic.002G046800	      0
284-128:	BRADI1G56160	Sobic.002G046700	 5e-109
284-129:	BRADI1G56180	Sobic.002G046600	 4e-102
284-130:	BRADI1G56200	Sobic.002G046400	  9e-29
284-131:	BRADI1G56250	Sobic.002G046000	  7e-58
284-132:	BRADI1G56270	Sobic.002G045800	      0
284-133:	BRADI1G56280	Sobic.002G045700	      0
284-134:	BRADI1G56500	Sobic.002G045400	      0
284-135:	BRADI1G56510	Sobic.002G045300	 1e-110
284-136:	BRADI1G56540	Sobic.002G045200	      0
284-137:	BRADI1G56550	Sobic.002G044100	  7e-13
284-138:	BRADI1G56600	Sobic.002G043800	      0
284-139:	BRADI1G56630	Sobic.002G043700	      0
284-140:	BRADI1G56640	Sobic.002G043600	      0
284-141:	BRADI1G56667	Sobic.002G043500	      0
284-142:	BRADI1G56720	Sobic.002G043300	      0
284-143:	BRADI1G56740	Sobic.002G043100	      0
284-144:	BRADI1G56760	Sobic.002G043000	      0
284-145:	BRADI1G56770	Sobic.002G042900	      0
284-146:	BRADI1G56780	Sobic.002G042600	      0
284-147:	BRADI1G56880	Sobic.002G042400	      0
284-148:	BRADI1G56910	Sobic.002G041700	  2e-62
284-149:	BRADI1G56930	Sobic.002G041000	  2e-97
284-150:	BRADI1G56950	Sobic.002G040900	  2e-12
284-151:	BRADI1G56970	Sobic.002G040800	      0
284-152:	BRADI1G56980	Sobic.002G040700	      0
284-153:	BRADI1G56990	Sobic.002G040600	 1e-136
284-154:	BRADI1G57000	Sobic.002G040400	      0
284-155:	BRADI1G57040	Sobic.002G039700	 2e-179
284-156:	BRADI1G57050	Sobic.002G039600	  8e-66
284-157:	BRADI1G57060	Sobic.002G039500	  5e-87
284-158:	BRADI1G57070	Sobic.002G039400	  4e-87
284-159:	BRADI1G57080	Sobic.002G039200	      0
284-160:	BRADI1G57110	Sobic.002G039000	  4e-59
284-161:	BRADI1G57147	Sobic.002G038600	 2e-132
284-162:	BRADI1G57180	Sobic.002G038400	  2e-26
284-163:	BRADI1G57190	Sobic.002G038300	  1e-96
284-164:	BRADI1G57200	Sobic.002G038200	      0
284-165:	BRADI1G57350	Sobic.002G037900	 8e-106
284-166:	BRADI1G57360	Sobic.002G037800	 4e-179
284-167:	BRADI1G57377	Sobic.002G037700	      0
284-168:	BRADI1G57390	Sobic.002G037600	  2e-18
## Alignment 285: score=1688.0 e_value=1e-139 N=38 BdChr1&SbChr2 minus
285-  0:	BRADI1G52550	Sobic.002G112400	 6e-141
285-  1:	BRADI1G52620	Sobic.002G111700	  2e-67
285-  2:	BRADI1G52660	Sobic.002G111100	  6e-55
285-  3:	BRADI1G52690	Sobic.002G111000	      0
285-  4:	BRADI1G52700	Sobic.002G110700	 2e-166
285-  5:	BRADI1G52707	Sobic.002G109000	      0
285-  6:	BRADI1G52730	Sobic.002G108700	  3e-13
285-  7:	BRADI1G52740	Sobic.002G107000	      0
285-  8:	BRADI1G52760	Sobic.002G105200	      0
285-  9:	BRADI1G52980	Sobic.002G104700	  7e-46
285- 10:	BRADI1G52990	Sobic.002G104100	      0
285- 11:	BRADI1G53000	Sobic.002G103900	 1e-176
285- 12:	BRADI1G53020	Sobic.002G103800	      0
285- 13:	BRADI1G53050	Sobic.002G102200	 5e-101
285- 14:	BRADI1G53060	Sobic.002G101300	      0
285- 15:	BRADI1G53070	Sobic.002G101000	 2e-170
285- 16:	BRADI1G53085	Sobic.002G098900	      0
285- 17:	BRADI1G53100	Sobic.002G098800	 3e-121
285- 18:	BRADI1G53110	Sobic.002G098600	      0
285- 19:	BRADI1G53120	Sobic.002G098500	      0
285- 20:	BRADI1G53170	Sobic.002G096500	  5e-09
285- 21:	BRADI1G53180	Sobic.002G095200	  5e-84
285- 22:	BRADI1G53190	Sobic.002G095100	  9e-90
285- 23:	BRADI1G53207	Sobic.002G094600	      0
285- 24:	BRADI1G53340	Sobic.002G092200	 1e-126
285- 25:	BRADI1G53347	Sobic.002G092000	      0
285- 26:	BRADI1G53360	Sobic.002G091600	 1e-134
285- 27:	BRADI1G53370	Sobic.002G091500	  2e-78
285- 28:	BRADI1G53380	Sobic.002G091200	  2e-72
285- 29:	BRADI1G53410	Sobic.002G090800	      0
285- 30:	BRADI1G53420	Sobic.002G090700	 2e-177
285- 31:	BRADI1G53430	Sobic.002G090400	      0
285- 32:	BRADI1G53437	Sobic.002G090200	 4e-109
285- 33:	BRADI1G53450	Sobic.002G089300	  5e-44
285- 34:	BRADI1G53480	Sobic.002G088800	 2e-146
285- 35:	BRADI1G53490	Sobic.002G088700	      0
285- 36:	BRADI1G53500	Sobic.002G088600	      0
285- 37:	BRADI1G53520	Sobic.002G088000	 6e-159
## Alignment 286: score=1658.0 e_value=7.5e-135 N=36 BdChr1&SbChr2 minus
286-  0:	BRADI1G58400	Sobic.002G010300	  1e-10
286-  1:	BRADI1G58460	Sobic.002G009900	  2e-51
286-  2:	BRADI1G58590	Sobic.002G009500	  1e-16
286-  3:	BRADI1G58743	Sobic.002G009400	  5e-40
286-  4:	BRADI1G58960	Sobic.002G007400	  3e-48
286-  5:	BRADI1G59210	Sobic.002G005800	  4e-24
286-  6:	BRADI1G59380	Sobic.002G005100	  2e-32
286-  7:	BRADI1G59410	Sobic.002G005000	      0
286-  8:	BRADI1G59420	Sobic.002G004900	      0
286-  9:	BRADI1G59430	Sobic.002G004800	      0
286- 10:	BRADI1G59440	Sobic.002G004700	 6e-107
286- 11:	BRADI1G59460	Sobic.002G004600	      0
286- 12:	BRADI1G59470	Sobic.002G004200	      0
286- 13:	BRADI1G59490	Sobic.002G004100	      0
286- 14:	BRADI1G59500	Sobic.002G004000	  6e-92
286- 15:	BRADI1G59510	Sobic.002G003800	  7e-33
286- 16:	BRADI1G59520	Sobic.002G003200	  9e-87
286- 17:	BRADI1G59570	Sobic.002G003100	 7e-114
286- 18:	BRADI1G59580	Sobic.002G003000	  3e-74
286- 19:	BRADI1G59600	Sobic.002G002700	      0
286- 20:	BRADI1G59630	Sobic.002G002600	 7e-169
286- 21:	BRADI1G59650	Sobic.002G002500	 4e-155
286- 22:	BRADI1G59690	Sobic.002G002300	 6e-130
286- 23:	BRADI1G59700	Sobic.002G002200	 1e-119
286- 24:	BRADI1G59710	Sobic.002G002100	      0
286- 25:	BRADI1G59720	Sobic.002G001900	  3e-18
286- 26:	BRADI1G59730	Sobic.002G001800	      0
286- 27:	BRADI1G59750	Sobic.002G001700	  4e-39
286- 28:	BRADI1G59760	Sobic.002G001600	      0
286- 29:	BRADI1G59770	Sobic.002G001500	 6e-166
286- 30:	BRADI1G59780	Sobic.002G001400	      0
286- 31:	BRADI1G59820	Sobic.002G001100	  3e-39
286- 32:	BRADI1G59830	Sobic.002G001000	      0
286- 33:	BRADI1G59840	Sobic.002G000800	      0
286- 34:	BRADI1G59850	Sobic.002G000700	      0
286- 35:	BRADI1G59860	Sobic.002G000600	      0
## Alignment 287: score=1368.0 e_value=4.9e-85 N=28 BdChr1&SbChr2 minus
287-  0:	BRADI1G16480	Sobic.002G431600	      0
287-  1:	BRADI1G16500	Sobic.002G431300	      0
287-  2:	BRADI1G16510	Sobic.002G431100	 1e-154
287-  3:	BRADI1G16527	Sobic.002G430900	 3e-128
287-  4:	BRADI1G16540	Sobic.002G430700	  1e-72
287-  5:	BRADI1G16560	Sobic.002G430500	      0
287-  6:	BRADI1G16580	Sobic.002G430100	      0
287-  7:	BRADI1G16590	Sobic.002G430000	      0
287-  8:	BRADI1G16610	Sobic.002G429800	      0
287-  9:	BRADI1G16620	Sobic.002G429700	      0
287- 10:	BRADI1G16640	Sobic.002G429300	      0
287- 11:	BRADI1G16660	Sobic.002G429000	      0
287- 12:	BRADI1G16670	Sobic.002G428900	 1e-172
287- 13:	BRADI1G16680	Sobic.002G428800	      0
287- 14:	BRADI1G16720	Sobic.002G428700	      0
287- 15:	BRADI1G16730	Sobic.002G428600	      0
287- 16:	BRADI1G16750	Sobic.002G428200	      0
287- 17:	BRADI1G16757	Sobic.002G427900	  6e-34
287- 18:	BRADI1G16770	Sobic.002G427800	      0
287- 19:	BRADI1G16780	Sobic.002G427500	      0
287- 20:	BRADI1G16790	Sobic.002G427400	      0
287- 21:	BRADI1G16810	Sobic.002G427300	      0
287- 22:	BRADI1G16830	Sobic.002G427200	  3e-09
287- 23:	BRADI1G16840	Sobic.002G427100	      0
287- 24:	BRADI1G17040	Sobic.002G426900	 3e-124
287- 25:	BRADI1G17050	Sobic.002G426700	  1e-29
287- 26:	BRADI1G17070	Sobic.002G426400	      0
287- 27:	BRADI1G17090	Sobic.002G426200	 3e-132
## Alignment 288: score=1273.0 e_value=4.9e-95 N=29 BdChr1&SbChr2 minus
288-  0:	BRADI1G05830	Sobic.002G050400	  5e-15
288-  1:	BRADI1G05837	Sobic.002G049500	  8e-10
288-  2:	BRADI1G05930	Sobic.002G047700	      0
288-  3:	BRADI1G05970	Sobic.002G047000	 7e-169
288-  4:	BRADI1G06040	Sobic.002G046000	  1e-49
288-  5:	BRADI1G06050	Sobic.002G045800	      0
288-  6:	BRADI1G06070	Sobic.002G045400	      0
288-  7:	BRADI1G06090	Sobic.002G045300	 3e-108
288-  8:	BRADI1G06100	Sobic.002G045200	 3e-159
288-  9:	BRADI1G06130	Sobic.002G044100	  1e-21
288- 10:	BRADI1G06160	Sobic.002G043500	      0
288- 11:	BRADI1G06240	Sobic.002G041700	  6e-72
288- 12:	BRADI1G06260	Sobic.002G040900	  2e-09
288- 13:	BRADI1G06270	Sobic.002G040800	      0
288- 14:	BRADI1G06290	Sobic.002G039700	 1e-180
288- 15:	BRADI1G06320	Sobic.002G039000	  8e-58
288- 16:	BRADI1G06420	Sobic.002G036500	  4e-21
288- 17:	BRADI1G06430	Sobic.002G036000	      0
288- 18:	BRADI1G06440	Sobic.002G035900	  5e-47
288- 19:	BRADI1G06450	Sobic.002G035700	  7e-46
288- 20:	BRADI1G06460	Sobic.002G035500	  8e-30
288- 21:	BRADI1G06480	Sobic.002G034600	      0
288- 22:	BRADI1G06530	Sobic.002G033500	 3e-107
288- 23:	BRADI1G06540	Sobic.002G033400	      0
288- 24:	BRADI1G06570	Sobic.002G033300	      0
288- 25:	BRADI1G06610	Sobic.002G031800	  6e-81
288- 26:	BRADI1G06660	Sobic.002G031400	  4e-54
288- 27:	BRADI1G06670	Sobic.002G031000	  1e-62
288- 28:	BRADI1G06700	Sobic.002G030500	  1e-93
## Alignment 289: score=896.0 e_value=1e-66 N=23 BdChr1&SbChr2 minus
289-  0:	BRADI1G45925	Sobic.002G227700	  2e-52
289-  1:	BRADI1G46002	Sobic.002G225900	 8e-137
289-  2:	BRADI1G46060	Sobic.002G225100	  3e-32
289-  3:	BRADI1G46100	Sobic.002G224500	  2e-14
289-  4:	BRADI1G46137	Sobic.002G223000	  4e-46
289-  5:	BRADI1G46190	Sobic.002G222600	  1e-80
289-  6:	BRADI1G46200	Sobic.002G222500	  3e-99
289-  7:	BRADI1G46300	Sobic.002G220000	  3e-07
289-  8:	BRADI1G46340	Sobic.002G219300	  4e-17
289-  9:	BRADI1G46500	Sobic.002G217100	 5e-154
289- 10:	BRADI1G46596	Sobic.002G214600	 5e-103
289- 11:	BRADI1G46640	Sobic.002G213900	  5e-71
289- 12:	BRADI1G46690	Sobic.002G212000	  2e-37
289- 13:	BRADI1G46720	Sobic.002G210700	  4e-18
289- 14:	BRADI1G46800	Sobic.002G210300	  9e-47
289- 15:	BRADI1G46910	Sobic.002G208300	  8e-16
289- 16:	BRADI1G47060	Sobic.002G206000	 5e-125
289- 17:	BRADI1G47097	Sobic.002G205900	      0
289- 18:	BRADI1G47220	Sobic.002G205300	  5e-10
289- 19:	BRADI1G47232	Sobic.002G205100	  2e-86
289- 20:	BRADI1G47290	Sobic.002G204300	      0
289- 21:	BRADI1G47350	Sobic.002G202600	  2e-42
289- 22:	BRADI1G47450	Sobic.002G202100	  1e-12
## Alignment 290: score=887.0 e_value=8.8e-61 N=19 BdChr1&SbChr2 minus
290-  0:	BRADI1G28110	Sobic.002G133400	  4e-60
290-  1:	BRADI1G28190	Sobic.002G132000	  9e-43
290-  2:	BRADI1G28416	Sobic.002G129400	      0
290-  3:	BRADI1G28422	Sobic.002G129100	  1e-25
290-  4:	BRADI1G28430	Sobic.002G129000	 1e-176
290-  5:	BRADI1G28437	Sobic.002G128900	  9e-62
290-  6:	BRADI1G28467	Sobic.002G128800	  7e-51
290-  7:	BRADI1G28530	Sobic.002G128200	      0
290-  8:	BRADI1G28540	Sobic.002G127900	      0
290-  9:	BRADI1G28570	Sobic.002G127700	  5e-15
290- 10:	BRADI1G28600	Sobic.002G127500	 1e-169
290- 11:	BRADI1G28627	Sobic.002G127400	      0
290- 12:	BRADI1G28637	Sobic.002G127200	      0
290- 13:	BRADI1G28650	Sobic.002G127100	 3e-156
290- 14:	BRADI1G28660	Sobic.002G126800	      0
290- 15:	BRADI1G28670	Sobic.002G126500	      0
290- 16:	BRADI1G28680	Sobic.002G126200	  2e-24
290- 17:	BRADI1G28690	Sobic.002G126000	  3e-55
290- 18:	BRADI1G28700	Sobic.002G125900	  3e-92
## Alignment 291: score=847.0 e_value=5.1e-54 N=19 BdChr1&SbChr2 minus
291-  0:	BRADI1G04510	Sobic.002G076100	  2e-37
291-  1:	BRADI1G04597	Sobic.002G075500	      0
291-  2:	BRADI1G04660	Sobic.002G074200	 3e-144
291-  3:	BRADI1G04720	Sobic.002G072700	      0
291-  4:	BRADI1G04740	Sobic.002G072600	  3e-60
291-  5:	BRADI1G04750	Sobic.002G072200	  5e-34
291-  6:	BRADI1G04780	Sobic.002G072100	  2e-32
291-  7:	BRADI1G04860	Sobic.002G071000	      0
291-  8:	BRADI1G04880	Sobic.002G070700	  1e-22
291-  9:	BRADI1G04917	Sobic.002G070300	      0
291- 10:	BRADI1G04930	Sobic.002G070200	  2e-42
291- 11:	BRADI1G04957	Sobic.002G068800	      0
291- 12:	BRADI1G05000	Sobic.002G068600	 2e-136
291- 13:	BRADI1G05010	Sobic.002G068500	  1e-11
291- 14:	BRADI1G05030	Sobic.002G068300	 1e-125
291- 15:	BRADI1G05037	Sobic.002G068200	  3e-77
291- 16:	BRADI1G05060	Sobic.002G068100	 5e-180
291- 17:	BRADI1G05100	Sobic.002G066300	  2e-48
291- 18:	BRADI1G05130	Sobic.002G064900	      0
## Alignment 292: score=793.0 e_value=3.4e-62 N=21 BdChr1&SbChr2 minus
292-  0:	BRADI1G57700	Sobic.002G032500	  2e-24
292-  1:	BRADI1G57730	Sobic.002G030100	  7e-17
292-  2:	BRADI1G57810	Sobic.002G029000	  1e-60
292-  3:	BRADI1G58020	Sobic.002G027700	  1e-22
292-  4:	BRADI1G58100	Sobic.002G027400	  2e-31
292-  5:	BRADI1G58290	Sobic.002G025700	  9e-59
292-  6:	BRADI1G58460	Sobic.002G024000	  1e-53
292-  7:	BRADI1G58590	Sobic.002G021500	  7e-14
292-  8:	BRADI1G58650	Sobic.002G019400	  2e-21
292-  9:	BRADI1G58720	Sobic.002G018300	  4e-38
292- 10:	BRADI1G58743	Sobic.002G017000	  2e-31
292- 11:	BRADI1G58920	Sobic.002G014800	  6e-71
292- 12:	BRADI1G58930	Sobic.002G013800	  1e-52
292- 13:	BRADI1G58940	Sobic.002G013400	 7e-177
292- 14:	BRADI1G58970	Sobic.002G011100	  1e-06
292- 15:	BRADI1G58997	Sobic.002G010600	  9e-40
292- 16:	BRADI1G59010	Sobic.002G010300	      0
292- 17:	BRADI1G59226	Sobic.002G010200	  9e-68
292- 18:	BRADI1G59250	Sobic.002G010100	 3e-103
292- 19:	BRADI1G59260	Sobic.002G010000	  3e-89
292- 20:	BRADI1G59290	Sobic.002G009900	 4e-176
## Alignment 293: score=734.0 e_value=8.6e-49 N=18 BdChr1&SbChr2 minus
293-  0:	BRADI1G02960	Sobic.002G092300	  1e-17
293-  1:	BRADI1G03060	Sobic.002G089700	  1e-32
293-  2:	BRADI1G03170	Sobic.002G088700	      0
293-  3:	BRADI1G03340	Sobic.002G088200	  2e-09
293-  4:	BRADI1G03410	Sobic.002G088100	  2e-40
293-  5:	BRADI1G03520	Sobic.002G086300	  1e-17
293-  6:	BRADI1G03670	Sobic.002G084400	 2e-113
293-  7:	BRADI1G03820	Sobic.002G084300	 3e-109
293-  8:	BRADI1G03880	Sobic.002G083600	 2e-111
293-  9:	BRADI1G03900	Sobic.002G083400	 1e-100
293- 10:	BRADI1G03980	Sobic.002G082900	 5e-152
293- 11:	BRADI1G04010	Sobic.002G082400	  3e-49
293- 12:	BRADI1G04040	Sobic.002G082300	  1e-08
293- 13:	BRADI1G04110	Sobic.002G081300	  3e-09
293- 14:	BRADI1G04120	Sobic.002G081100	 8e-153
293- 15:	BRADI1G04150	Sobic.002G080100	  2e-85
293- 16:	BRADI1G04170	Sobic.002G079200	  9e-19
293- 17:	BRADI1G04220	Sobic.002G078400	 2e-131
## Alignment 294: score=715.0 e_value=1.5e-36 N=15 BdChr1&SbChr2 minus
294-  0:	BRADI1G28800	Sobic.002G122900	 3e-136
294-  1:	BRADI1G28820	Sobic.002G122600	      0
294-  2:	BRADI1G28830	Sobic.002G122400	 1e-124
294-  3:	BRADI1G28890	Sobic.002G121900	 9e-104
294-  4:	BRADI1G28920	Sobic.002G121600	      0
294-  5:	BRADI1G28930	Sobic.002G121000	 3e-151
294-  6:	BRADI1G28940	Sobic.002G120800	  5e-29
294-  7:	BRADI1G28960	Sobic.002G120700	      0
294-  8:	BRADI1G28967	Sobic.002G120300	      0
294-  9:	BRADI1G28980	Sobic.002G120200	      0
294- 10:	BRADI1G28990	Sobic.002G119700	      0
294- 11:	BRADI1G29000	Sobic.002G119500	  1e-55
294- 12:	BRADI1G29040	Sobic.002G119100	      0
294- 13:	BRADI1G29060	Sobic.002G118700	      0
294- 14:	BRADI1G29090	Sobic.002G118200	      0
## Alignment 295: score=703.0 e_value=1.2e-40 N=16 BdChr1&SbChr2 minus
295-  0:	BRADI1G06907	Sobic.002G030400	  5e-72
295-  1:	BRADI1G06970	Sobic.002G029400	  3e-90
295-  2:	BRADI1G07010	Sobic.002G029000	 1e-145
295-  3:	BRADI1G07020	Sobic.002G028700	      0
295-  4:	BRADI1G07180	Sobic.002G027600	      0
295-  5:	BRADI1G07220	Sobic.002G026200	 2e-154
295-  6:	BRADI1G07237	Sobic.002G024000	      0
295-  7:	BRADI1G07247	Sobic.002G023900	  7e-88
295-  8:	BRADI1G07277	Sobic.002G022700	      0
295-  9:	BRADI1G07290	Sobic.002G022600	 7e-119
295- 10:	BRADI1G07300	Sobic.002G022400	  1e-56
295- 11:	BRADI1G07320	Sobic.002G021000	  4e-76
295- 12:	BRADI1G07330	Sobic.002G020800	  6e-21
295- 13:	BRADI1G07360	Sobic.002G020600	      0
295- 14:	BRADI1G07390	Sobic.002G020500	      0
295- 15:	BRADI1G07420	Sobic.002G020200	  3e-12
## Alignment 296: score=686.0 e_value=9.2e-40 N=16 BdChr1&SbChr2 minus
296-  0:	BRADI1G05162	Sobic.002G061800	      0
296-  1:	BRADI1G05180	Sobic.002G061600	      0
296-  2:	BRADI1G05190	Sobic.002G060900	 2e-175
296-  3:	BRADI1G05247	Sobic.002G058300	  9e-68
296-  4:	BRADI1G05270	Sobic.002G057600	  1e-08
296-  5:	BRADI1G05320	Sobic.002G056900	  5e-59
296-  6:	BRADI1G05330	Sobic.002G056300	  2e-22
296-  7:	BRADI1G05340	Sobic.002G056200	 7e-101
296-  8:	BRADI1G05380	Sobic.002G056000	      0
296-  9:	BRADI1G05390	Sobic.002G055800	  2e-18
296- 10:	BRADI1G05510	Sobic.002G054000	      0
296- 11:	BRADI1G05520	Sobic.002G053000	  4e-44
296- 12:	BRADI1G05550	Sobic.002G051900	 3e-158
296- 13:	BRADI1G05560	Sobic.002G051700	 9e-109
296- 14:	BRADI1G05600	Sobic.002G050900	 1e-169
296- 15:	BRADI1G05670	Sobic.002G049300	  1e-92
## Alignment 297: score=547.0 e_value=7.7e-37 N=14 BdChr1&SbChr2 minus
297-  0:	BRADI1G01910	Sobic.002G106800	  1e-07
297-  1:	BRADI1G01930	Sobic.002G105200	      0
297-  2:	BRADI1G02100	Sobic.002G103500	 1e-125
297-  3:	BRADI1G02170	Sobic.002G101000	 2e-162
297-  4:	BRADI1G02230	Sobic.002G098600	  3e-36
297-  5:	BRADI1G02260	Sobic.002G098500	 2e-163
297-  6:	BRADI1G02360	Sobic.002G096600	  5e-13
297-  7:	BRADI1G02460	Sobic.002G095200	  1e-49
297-  8:	BRADI1G02510	Sobic.002G094600	      0
297-  9:	BRADI1G02517	Sobic.002G093900	  3e-90
297- 10:	BRADI1G02530	Sobic.002G093300	      0
297- 11:	BRADI1G02540	Sobic.002G093000	  6e-18
297- 12:	BRADI1G02560	Sobic.002G092500	  1e-07
297- 13:	BRADI1G02670	Sobic.002G090900	  9e-34
## Alignment 298: score=419.0 e_value=9.5e-16 N=9 BdChr1&SbChr2 minus
298-  0:	BRADI1G63840	Sobic.002G425600	  2e-14
298-  1:	BRADI1G63880	Sobic.002G425200	      0
298-  2:	BRADI1G63990	Sobic.002G424600	      0
298-  3:	BRADI1G64010	Sobic.002G424500	      0
298-  4:	BRADI1G64040	Sobic.002G424200	 2e-123
298-  5:	BRADI1G64060	Sobic.002G424000	 3e-172
298-  6:	BRADI1G64120	Sobic.002G423600	 6e-165
298-  7:	BRADI1G64140	Sobic.002G423300	  2e-81
298-  8:	BRADI1G64220	Sobic.002G423100	      0
## Alignment 299: score=390.0 e_value=6.2e-22 N=11 BdChr1&SbChr2 minus
299-  0:	BRADI1G27730	Sobic.002G059700	  7e-49
299-  1:	BRADI1G27930	Sobic.002G058600	  1e-19
299-  2:	BRADI1G28090	Sobic.002G057900	  6e-12
299-  3:	BRADI1G28110	Sobic.002G056500	  3e-14
299-  4:	BRADI1G28220	Sobic.002G055300	  5e-32
299-  5:	BRADI1G28416	Sobic.002G054300	  2e-09
299-  6:	BRADI1G28627	Sobic.002G053800	  2e-58
299-  7:	BRADI1G28670	Sobic.002G053100	  6e-10
299-  8:	BRADI1G28870	Sobic.002G052400	  1e-22
299-  9:	BRADI1G28967	Sobic.002G051300	  3e-13
299- 10:	BRADI1G29167	Sobic.002G049200	  6e-18
## Alignment 300: score=384.0 e_value=6.1e-24 N=11 BdChr1&SbChr2 minus
300-  0:	BRADI1G28430	Sobic.002G176300	  5e-07
300-  1:	BRADI1G28520	Sobic.002G175700	  8e-11
300-  2:	BRADI1G28750	Sobic.002G175100	  3e-52
300-  3:	BRADI1G28980	Sobic.002G172500	  1e-64
300-  4:	BRADI1G29060	Sobic.002G171200	  3e-82
300-  5:	BRADI1G29200	Sobic.002G169200	  2e-46
300-  6:	BRADI1G29267	Sobic.002G168500	  5e-17
300-  7:	BRADI1G29360	Sobic.002G168400	  5e-08
300-  8:	BRADI1G29560	Sobic.002G168300	  6e-28
300-  9:	BRADI1G29720	Sobic.002G166200	  2e-50
300- 10:	BRADI1G29810	Sobic.002G164100	  2e-11
## Alignment 301: score=383.0 e_value=1.7e-16 N=9 BdChr1&SbChr2 minus
301-  0:	BRADI1G72370	Sobic.002G376600	  6e-68
301-  1:	BRADI1G72430	Sobic.002G376100	 2e-173
301-  2:	BRADI1G72450	Sobic.002G375400	  2e-20
301-  3:	BRADI1G72480	Sobic.002G374900	 2e-143
301-  4:	BRADI1G72590	Sobic.002G374100	  1e-12
301-  5:	BRADI1G72640	Sobic.002G373300	 5e-106
301-  6:	BRADI1G72740	Sobic.002G372800	 7e-161
301-  7:	BRADI1G72756	Sobic.002G372200	  4e-39
301-  8:	BRADI1G72960	Sobic.002G370800	  1e-41
## Alignment 302: score=381.0 e_value=4.5e-19 N=9 BdChr1&SbChr2 minus
302-  0:	BRADI1G13570	Sobic.002G039400	  5e-56
302-  1:	BRADI1G13610	Sobic.002G039100	  5e-37
302-  2:	BRADI1G13660	Sobic.002G038600	  8e-98
302-  3:	BRADI1G13680	Sobic.002G038500	  4e-15
302-  4:	BRADI1G13700	Sobic.002G038400	  1e-22
302-  5:	BRADI1G13760	Sobic.002G037400	      0
302-  6:	BRADI1G13807	Sobic.002G035700	  9e-39
302-  7:	BRADI1G14000	Sobic.002G034700	  5e-21
302-  8:	BRADI1G14160	Sobic.002G034400	  2e-68
## Alignment 303: score=379.0 e_value=8.4e-19 N=10 BdChr1&SbChr2 minus
303-  0:	BRADI1G26197	Sobic.002G420000	  3e-06
303-  1:	BRADI1G26310	Sobic.002G419000	  1e-31
303-  2:	BRADI1G26440	Sobic.002G418600	  1e-19
303-  3:	BRADI1G26560	Sobic.002G417500	 2e-171
303-  4:	BRADI1G26670	Sobic.002G417200	  4e-20
303-  5:	BRADI1G26870	Sobic.002G416500	  9e-52
303-  6:	BRADI1G27027	Sobic.002G414900	  5e-40
303-  7:	BRADI1G27140	Sobic.002G414800	  3e-18
303-  8:	BRADI1G27270	Sobic.002G413200	  1e-12
303-  9:	BRADI1G27320	Sobic.002G411700	  3e-57
## Alignment 304: score=372.0 e_value=6.9e-19 N=9 BdChr1&SbChr2 minus
304-  0:	BRADI1G43350	Sobic.002G238500	      0
304-  1:	BRADI1G43540	Sobic.002G236700	  8e-45
304-  2:	BRADI1G43560	Sobic.002G236400	      0
304-  3:	BRADI1G43570	Sobic.002G235900	      0
304-  4:	BRADI1G43650	Sobic.002G235700	  2e-61
304-  5:	BRADI1G43660	Sobic.002G235500	  3e-12
304-  6:	BRADI1G43680	Sobic.002G234200	  3e-79
304-  7:	BRADI1G43750	Sobic.002G232800	  7e-11
304-  8:	BRADI1G43950	Sobic.002G230800	  6e-14
## Alignment 305: score=318.0 e_value=3.3e-18 N=9 BdChr1&SbChr2 minus
305-  0:	BRADI1G75970	Sobic.002G251900	  6e-08
305-  1:	BRADI1G75980	Sobic.002G251800	  4e-64
305-  2:	BRADI1G76207	Sobic.002G251700	  7e-25
305-  3:	BRADI1G76362	Sobic.002G249600	  1e-53
305-  4:	BRADI1G76490	Sobic.002G249200	  3e-84
305-  5:	BRADI1G76660	Sobic.002G248300	  7e-18
305-  6:	BRADI1G76890	Sobic.002G246400	  1e-21
305-  7:	BRADI1G77080	Sobic.002G245900	  3e-12
305-  8:	BRADI1G77187	Sobic.002G244600	  5e-09
## Alignment 306: score=317.0 e_value=5.7e-16 N=8 BdChr1&SbChr2 minus
306-  0:	BRADI1G45040	Sobic.002G417300	  2e-20
306-  1:	BRADI1G45060	Sobic.002G416300	  4e-08
306-  2:	BRADI1G45070	Sobic.002G414800	  1e-08
306-  3:	BRADI1G45090	Sobic.002G413200	  7e-21
306-  4:	BRADI1G45160	Sobic.002G413000	  1e-30
306-  5:	BRADI1G45170	Sobic.002G412300	  4e-32
306-  6:	BRADI1G45290	Sobic.002G411700	  2e-54
306-  7:	BRADI1G45470	Sobic.002G411000	  3e-15
## Alignment 307: score=317.0 e_value=2.3e-14 N=8 BdChr1&SbChr2 minus
307-  0:	BRADI1G00380	Sobic.002G120200	  3e-38
307-  1:	BRADI1G00440	Sobic.002G119300	  1e-09
307-  2:	BRADI1G00600	Sobic.002G118300	  5e-79
307-  3:	BRADI1G00607	Sobic.002G117600	      0
307-  4:	BRADI1G00700	Sobic.002G116100	      0
307-  5:	BRADI1G00867	Sobic.002G115000	 3e-149
307-  6:	BRADI1G00887	Sobic.002G114900	      0
307-  7:	BRADI1G00940	Sobic.002G112400	 3e-133
## Alignment 308: score=313.0 e_value=1.3e-15 N=9 BdChr1&SbChr2 minus
308-  0:	BRADI1G37547	Sobic.002G398600	  3e-15
308-  1:	BRADI1G37650	Sobic.002G396900	  4e-07
308-  2:	BRADI1G37730	Sobic.002G396100	  2e-14
308-  3:	BRADI1G37880	Sobic.002G393600	  2e-13
308-  4:	BRADI1G38140	Sobic.002G392500	  1e-30
308-  5:	BRADI1G38290	Sobic.002G391200	  3e-48
308-  6:	BRADI1G38340	Sobic.002G390100	  1e-91
308-  7:	BRADI1G38705	Sobic.002G389200	  2e-77
308-  8:	BRADI1G39060	Sobic.002G387100	  1e-20
## Alignment 309: score=312.0 e_value=1.5e-16 N=9 BdChr1&SbChr2 minus
309-  0:	BRADI1G68480	Sobic.002G034400	  7e-35
309-  1:	BRADI1G68487	Sobic.002G032800	  6e-48
309-  2:	BRADI1G68740	Sobic.002G030900	  5e-13
309-  3:	BRADI1G68800	Sobic.002G029900	  7e-10
309-  4:	BRADI1G68990	Sobic.002G027600	  6e-55
309-  5:	BRADI1G69057	Sobic.002G025000	  4e-54
309-  6:	BRADI1G69097	Sobic.002G023000	  8e-50
309-  7:	BRADI1G69207	Sobic.002G022600	 2e-120
309-  8:	BRADI1G69340	Sobic.002G021900	  3e-58
## Alignment 310: score=306.0 e_value=7.8e-18 N=9 BdChr1&SbChr2 minus
310-  0:	BRADI1G68870	Sobic.002G120200	  2e-64
310-  1:	BRADI1G69057	Sobic.002G119400	  9e-67
310-  2:	BRADI1G69277	Sobic.002G117300	  1e-30
310-  3:	BRADI1G69400	Sobic.002G117100	  1e-15
310-  4:	BRADI1G69430	Sobic.002G115800	  4e-08
310-  5:	BRADI1G69564	Sobic.002G113400	  4e-06
310-  6:	BRADI1G69600	Sobic.002G111900	 2e-108
310-  7:	BRADI1G69800	Sobic.002G111700	  2e-48
310-  8:	BRADI1G70017	Sobic.002G110800	  3e-28
## Alignment 311: score=299.0 e_value=9.1e-15 N=8 BdChr1&SbChr2 minus
311-  0:	BRADI1G29776	Sobic.002G283300	  2e-27
311-  1:	BRADI1G29910	Sobic.002G281100	  5e-29
311-  2:	BRADI1G29920	Sobic.002G280800	  4e-12
311-  3:	BRADI1G30026	Sobic.002G280500	  3e-35
311-  4:	BRADI1G30117	Sobic.002G278200	  4e-73
311-  5:	BRADI1G30190	Sobic.002G277800	  5e-09
311-  6:	BRADI1G30252	Sobic.002G275500	  1e-21
311-  7:	BRADI1G30377	Sobic.002G273600	  6e-86
## Alignment 312: score=293.0 e_value=9.3e-14 N=8 BdChr1&SbChr2 minus
312-  0:	BRADI1G22460	Sobic.002G423900	  2e-19
312-  1:	BRADI1G22530	Sobic.002G421700	  3e-08
312-  2:	BRADI1G22620	Sobic.002G420300	  9e-16
312-  3:	BRADI1G22650	Sobic.002G419200	  9e-35
312-  4:	BRADI1G22680	Sobic.002G418500	  8e-11
312-  5:	BRADI1G22690	Sobic.002G417200	  7e-14
312-  6:	BRADI1G22890	Sobic.002G414800	  4e-29
312-  7:	BRADI1G23110	Sobic.002G413200	  1e-19
## Alignment 313: score=291.0 e_value=3.6e-13 N=7 BdChr1&SbChr2 minus
313-  0:	BRADI1G70590	Sobic.002G362700	 2e-161
313-  1:	BRADI1G70600	Sobic.002G362000	  2e-62
313-  2:	BRADI1G70610	Sobic.002G361900	  2e-12
313-  3:	BRADI1G70637	Sobic.002G360200	  9e-27
313-  4:	BRADI1G70860	Sobic.002G359200	  2e-27
313-  5:	BRADI1G70900	Sobic.002G359000	 3e-170
313-  6:	BRADI1G70920	Sobic.002G357700	  2e-16
## Alignment 314: score=291.0 e_value=4e-14 N=8 BdChr1&SbChr2 minus
314-  0:	BRADI1G43580	Sobic.002G283300	  3e-35
314-  1:	BRADI1G43750	Sobic.002G282000	  5e-15
314-  2:	BRADI1G43820	Sobic.002G281700	  4e-22
314-  3:	BRADI1G43860	Sobic.002G281100	  5e-14
314-  4:	BRADI1G44070	Sobic.002G279100	  1e-53
314-  5:	BRADI1G44110	Sobic.002G276600	 2e-106
314-  6:	BRADI1G44340	Sobic.002G275200	  2e-26
314-  7:	BRADI1G44470	Sobic.002G274700	  2e-12
## Alignment 315: score=290.0 e_value=2.6e-13 N=8 BdChr1&SbChr2 minus
315-  0:	BRADI1G63320	Sobic.002G424800	  2e-61
315-  1:	BRADI1G63480	Sobic.002G424300	  9e-18
315-  2:	BRADI1G63530	Sobic.002G422000	  2e-36
315-  3:	BRADI1G63600	Sobic.002G421400	  1e-51
315-  4:	BRADI1G63670	Sobic.002G420800	  4e-31
315-  5:	BRADI1G63910	Sobic.002G418500	  1e-13
315-  6:	BRADI1G64010	Sobic.002G417200	  2e-70
315-  7:	BRADI1G64080	Sobic.002G414800	  5e-11
## Alignment 316: score=289.0 e_value=1.3e-12 N=8 BdChr1&SbChr2 minus
316-  0:	BRADI1G34572	Sobic.002G380100	  3e-24
316-  1:	BRADI1G34700	Sobic.002G379400	  6e-19
316-  2:	BRADI1G34857	Sobic.002G378700	  7e-37
316-  3:	BRADI1G35090	Sobic.002G377300	      0
316-  4:	BRADI1G35157	Sobic.002G376100	  5e-50
316-  5:	BRADI1G35320	Sobic.002G374300	  5e-08
316-  6:	BRADI1G35477	Sobic.002G372800	  1e-63
316-  7:	BRADI1G35520	Sobic.002G370900	  7e-12
## Alignment 317: score=288.0 e_value=1.6e-13 N=8 BdChr1&SbChr2 minus
317-  0:	BRADI1G15030	Sobic.002G320200	  5e-53
317-  1:	BRADI1G15040	Sobic.002G318600	  7e-07
317-  2:	BRADI1G15123	Sobic.002G316500	 6e-116
317-  3:	BRADI1G15295	Sobic.002G314500	  1e-34
317-  4:	BRADI1G15420	Sobic.002G313800	  6e-30
317-  5:	BRADI1G15650	Sobic.002G312600	  1e-26
317-  6:	BRADI1G15670	Sobic.002G311200	  8e-91
317-  7:	BRADI1G15710	Sobic.002G310000	  5e-21
## Alignment 318: score=284.0 e_value=8.2e-15 N=8 BdChr1&SbChr2 minus
318-  0:	BRADI1G11230	Sobic.002G233200	  1e-07
318-  1:	BRADI1G11340	Sobic.002G231300	  4e-24
318-  2:	BRADI1G11480	Sobic.002G231200	  6e-19
318-  3:	BRADI1G11550	Sobic.002G230500	  2e-14
318-  4:	BRADI1G11567	Sobic.002G229000	 1e-121
318-  5:	BRADI1G11600	Sobic.002G227400	  9e-18
318-  6:	BRADI1G11850	Sobic.002G225400	  2e-09
318-  7:	BRADI1G12000	Sobic.002G222800	  3e-06
## Alignment 319: score=283.0 e_value=1.2e-13 N=8 BdChr1&SbChr2 minus
319-  0:	BRADI1G57570	Sobic.002G317400	  8e-07
319-  1:	BRADI1G57637	Sobic.002G315100	  3e-18
319-  2:	BRADI1G57657	Sobic.002G314700	  2e-55
319-  3:	BRADI1G57775	Sobic.002G313100	  3e-17
319-  4:	BRADI1G57900	Sobic.002G311000	  6e-13
319-  5:	BRADI1G58087	Sobic.002G308400	  1e-06
319-  6:	BRADI1G58260	Sobic.002G308200	  3e-57
319-  7:	BRADI1G58400	Sobic.002G307000	  2e-16
## Alignment 320: score=281.0 e_value=5.6e-14 N=7 BdChr1&SbChr2 minus
320-  0:	BRADI1G57657	Sobic.002G177800	  6e-51
320-  1:	BRADI1G57670	Sobic.002G177600	  8e-54
320-  2:	BRADI1G57690	Sobic.002G176700	  6e-61
320-  3:	BRADI1G57700	Sobic.002G175700	  5e-07
320-  4:	BRADI1G57810	Sobic.002G173100	  9e-30
320-  5:	BRADI1G57900	Sobic.002G172100	      0
320-  6:	BRADI1G58000	Sobic.002G170300	  9e-60
## Alignment 321: score=280.0 e_value=6.9e-13 N=8 BdChr1&SbChr2 minus
321-  0:	BRADI1G37700	Sobic.002G357700	 4e-167
321-  1:	BRADI1G37880	Sobic.002G356800	  1e-17
321-  2:	BRADI1G37960	Sobic.002G355100	  8e-16
321-  3:	BRADI1G38180	Sobic.002G353200	  6e-19
321-  4:	BRADI1G38317	Sobic.002G350800	 4e-158
321-  5:	BRADI1G38370	Sobic.002G349000	  7e-60
321-  6:	BRADI1G38705	Sobic.002G347600	  1e-19
321-  7:	BRADI1G38770	Sobic.002G346700	  2e-08
## Alignment 322: score=278.0 e_value=1.4e-13 N=8 BdChr1&SbChr2 minus
322-  0:	BRADI1G66810	Sobic.002G378700	  4e-24
322-  1:	BRADI1G66950	Sobic.002G377300	  5e-33
322-  2:	BRADI1G67050	Sobic.002G376100	  3e-43
322-  3:	BRADI1G67247	Sobic.002G375500	  1e-19
322-  4:	BRADI1G67310	Sobic.002G373100	  8e-47
322-  5:	BRADI1G67340	Sobic.002G372100	  2e-06
322-  6:	BRADI1G67600	Sobic.002G370000	  1e-25
322-  7:	BRADI1G67820	Sobic.002G369400	 5e-112
## Alignment 323: score=277.0 e_value=1.8e-08 N=6 BdChr1&SbChr2 minus
323-  0:	BRADI1G71930	Sobic.002G233800	  3e-39
323-  1:	BRADI1G71990	Sobic.002G232900	  4e-40
323-  2:	BRADI1G72000	Sobic.002G232800	  2e-28
323-  3:	BRADI1G72007	Sobic.002G232200	      0
323-  4:	BRADI1G72030	Sobic.002G231800	  1e-44
323-  5:	BRADI1G72060	Sobic.002G231000	  3e-83
## Alignment 324: score=277.0 e_value=8.7e-13 N=7 BdChr1&SbChr2 minus
324-  0:	BRADI1G52510	Sobic.002G117700	      0
324-  1:	BRADI1G52520	Sobic.002G117400	      0
324-  2:	BRADI1G52530	Sobic.002G116300	      0
324-  3:	BRADI1G52670	Sobic.002G114300	 9e-164
324-  4:	BRADI1G52680	Sobic.002G113900	      0
324-  5:	BRADI1G52730	Sobic.002G112000	  4e-99
324-  6:	BRADI1G53110	Sobic.002G110400	  7e-77
## Alignment 325: score=276.0 e_value=7e-10 N=6 BdChr1&SbChr2 minus
325-  0:	BRADI1G07737	Sobic.002G011400	  3e-93
325-  1:	BRADI1G07760	Sobic.002G011000	  8e-81
325-  2:	BRADI1G07770	Sobic.002G010900	  1e-06
325-  3:	BRADI1G07780	Sobic.002G010600	  4e-32
325-  4:	BRADI1G07810	Sobic.002G010300	      0
325-  5:	BRADI1G07970	Sobic.002G008600	  2e-23
## Alignment 326: score=272.0 e_value=2.4e-14 N=8 BdChr1&SbChr2 minus
326-  0:	BRADI1G30767	Sobic.002G175200	  5e-20
326-  1:	BRADI1G30870	Sobic.002G174200	  7e-08
326-  2:	BRADI1G31080	Sobic.002G172000	  4e-14
326-  3:	BRADI1G31275	Sobic.002G171500	  8e-06
326-  4:	BRADI1G31290	Sobic.002G169700	  3e-72
326-  5:	BRADI1G31370	Sobic.002G167400	  3e-22
326-  6:	BRADI1G31570	Sobic.002G166900	  3e-29
326-  7:	BRADI1G31750	Sobic.002G166200	  9e-56
## Alignment 327: score=271.0 e_value=6.6e-11 N=7 BdChr1&SbChr2 minus
327-  0:	BRADI1G25910	Sobic.002G368100	  7e-38
327-  1:	BRADI1G26120	Sobic.002G367600	  2e-11
327-  2:	BRADI1G26210	Sobic.002G366800	  1e-10
327-  3:	BRADI1G26300	Sobic.002G365100	  4e-06
327-  4:	BRADI1G26330	Sobic.002G364900	  1e-06
327-  5:	BRADI1G26440	Sobic.002G363700	  7e-09
327-  6:	BRADI1G26670	Sobic.002G362900	  4e-21
## Alignment 328: score=262.0 e_value=4.1e-10 N=7 BdChr1&SbChr2 minus
328-  0:	BRADI1G36067	Sobic.002G353700	  3e-15
328-  1:	BRADI1G36242	Sobic.002G352500	 5e-116
328-  2:	BRADI1G36460	Sobic.002G351700	  3e-58
328-  3:	BRADI1G36590	Sobic.002G350500	  4e-07
328-  4:	BRADI1G36720	Sobic.002G349500	  1e-22
328-  5:	BRADI1G36790	Sobic.002G348900	  2e-22
328-  6:	BRADI1G36900	Sobic.002G347600	  1e-22
## Alignment 329: score=260.0 e_value=2e-09 N=6 BdChr1&SbChr2 minus
329-  0:	BRADI1G27157	Sobic.002G380300	  8e-37
329-  1:	BRADI1G27170	Sobic.002G380200	  2e-66
329-  2:	BRADI1G27270	Sobic.002G379700	  9e-89
329-  3:	BRADI1G27320	Sobic.002G378700	  3e-20
329-  4:	BRADI1G27430	Sobic.002G377600	  1e-87
329-  5:	BRADI1G27750	Sobic.002G377300	  9e-21
## Alignment 330: score=259.0 e_value=2.2e-11 N=7 BdChr1&SbChr2 minus
330-  0:	BRADI1G13730	Sobic.002G205300	  8e-22
330-  1:	BRADI1G13890	Sobic.002G204300	 7e-114
330-  2:	BRADI1G14000	Sobic.002G203000	  2e-18
330-  3:	BRADI1G14150	Sobic.002G201900	 1e-161
330-  4:	BRADI1G14160	Sobic.002G200500	  7e-49
330-  5:	BRADI1G14190	Sobic.002G198900	  5e-59
330-  6:	BRADI1G14410	Sobic.002G197500	  1e-16
## Alignment 331: score=258.0 e_value=3.4e-11 N=7 BdChr1&SbChr2 minus
331-  0:	BRADI1G53600	Sobic.002G200500	  3e-65
331-  1:	BRADI1G53770	Sobic.002G200300	  2e-52
331-  2:	BRADI1G53830	Sobic.002G199500	  9e-12
331-  3:	BRADI1G54007	Sobic.002G198100	  2e-17
331-  4:	BRADI1G54167	Sobic.002G197600	  2e-58
331-  5:	BRADI1G54280	Sobic.002G195800	  1e-14
331-  6:	BRADI1G54320	Sobic.002G193800	  5e-34
## Alignment 332: score=256.0 e_value=2.2e-11 N=7 BdChr1&SbChr2 minus
332-  0:	BRADI1G46070	Sobic.002G305400	  4e-33
332-  1:	BRADI1G46150	Sobic.002G304300	  8e-21
332-  2:	BRADI1G46367	Sobic.002G304000	  5e-09
332-  3:	BRADI1G46500	Sobic.002G302500	  1e-52
332-  4:	BRADI1G46750	Sobic.002G301000	  2e-12
332-  5:	BRADI1G46860	Sobic.002G300400	  3e-29
332-  6:	BRADI1G46880	Sobic.002G299000	  1e-11
## Alignment 333: score=255.0 e_value=1.1e-10 N=7 BdChr1&SbChr2 minus
333-  0:	BRADI1G36590	Sobic.002G071600	  2e-07
333-  1:	BRADI1G36730	Sobic.002G071000	      0
333-  2:	BRADI1G36820	Sobic.002G068900	  1e-20
333-  3:	BRADI1G36830	Sobic.002G067400	  6e-10
333-  4:	BRADI1G36900	Sobic.002G065200	  1e-52
333-  5:	BRADI1G36980	Sobic.002G063800	  5e-36
333-  6:	BRADI1G37090	Sobic.002G062500	  1e-42
## Alignment 334: score=254.0 e_value=9.5e-10 N=6 BdChr1&SbChr2 minus
334-  0:	BRADI1G43880	Sobic.002G197600	  1e-81
334-  1:	BRADI1G43980	Sobic.002G197100	 4e-113
334-  2:	BRADI1G44040	Sobic.002G196900	  6e-47
334-  3:	BRADI1G44047	Sobic.002G196600	 4e-158
334-  4:	BRADI1G44070	Sobic.002G196000	  4e-72
334-  5:	BRADI1G44110	Sobic.002G193600	 5e-132
## Alignment 335: score=253.0 e_value=1.4e-10 N=6 BdChr1&SbChr2 minus
335-  0:	BRADI1G29427	Sobic.002G169600	  1e-22
335-  1:	BRADI1G29560	Sobic.002G169400	  2e-24
335-  2:	BRADI1G29600	Sobic.002G169300	  7e-14
335-  3:	BRADI1G29634	Sobic.002G168500	  6e-08
335-  4:	BRADI1G29658	Sobic.002G168400	  6e-16
335-  5:	BRADI1G29776	Sobic.002G166200	  3e-50
## Alignment 336: score=253.0 e_value=9.1e-12 N=7 BdChr1&SbChr2 minus
336-  0:	BRADI1G22890	Sobic.002G364900	  1e-06
336-  1:	BRADI1G22980	Sobic.002G362800	  4e-27
336-  2:	BRADI1G22990	Sobic.002G360200	  2e-25
336-  3:	BRADI1G23060	Sobic.002G359800	  1e-33
336-  4:	BRADI1G23270	Sobic.002G358600	  1e-53
336-  5:	BRADI1G23287	Sobic.002G358100	  1e-10
336-  6:	BRADI1G23300	Sobic.002G355900	  1e-08
## Alignment 337: score=251.0 e_value=1.3e-08 N=6 BdChr1&SbChr2 minus
337-  0:	BRADI1G66810	Sobic.002G227400	  1e-16
337-  1:	BRADI1G66900	Sobic.002G226900	  8e-07
337-  2:	BRADI1G66920	Sobic.002G226800	  2e-10
337-  3:	BRADI1G67050	Sobic.002G226000	  2e-08
337-  4:	BRADI1G67247	Sobic.002G224400	  4e-47
337-  5:	BRADI1G67330	Sobic.002G224100	 3e-120
## Alignment 338: score=251.0 e_value=4.9e-08 N=6 BdChr1&SbChr2 minus
338-  0:	BRADI1G15420	Sobic.002G236600	  2e-22
338-  1:	BRADI1G15500	Sobic.002G235600	  8e-92
338-  2:	BRADI1G15600	Sobic.002G234200	  9e-61
338-  3:	BRADI1G15627	Sobic.002G232800	  3e-11
338-  4:	BRADI1G15670	Sobic.002G232200	 3e-123
338-  5:	BRADI1G15710	Sobic.002G231200	  3e-35
## Alignment 339: score=250.0 e_value=1.9e-11 N=7 BdChr1&SbChr2 minus
339-  0:	BRADI1G51430	Sobic.002G313300	  2e-18
339-  1:	BRADI1G51630	Sobic.002G311000	  4e-16
339-  2:	BRADI1G51687	Sobic.002G310800	  2e-35
339-  3:	BRADI1G51870	Sobic.002G310000	  9e-08
339-  4:	BRADI1G51960	Sobic.002G308400	  7e-09
339-  5:	BRADI1G51990	Sobic.002G305800	  4e-34
339-  6:	BRADI1G52030	Sobic.002G304300	  8e-20
## Alignment 340: score=737.0 e_value=7.8e-48 N=18 BdChr1&SbChr3 plus
340-  0:	BRADI1G65530	Sobic.003G344200	 1e-164
340-  1:	BRADI1G65630	Sobic.003G345000	  6e-48
340-  2:	BRADI1G65860	Sobic.003G345300	  5e-17
340-  3:	BRADI1G65940	Sobic.003G347300	      0
340-  4:	BRADI1G66110	Sobic.003G348100	      0
340-  5:	BRADI1G66210	Sobic.003G348400	 6e-110
340-  6:	BRADI1G66227	Sobic.003G348800	      0
340-  7:	BRADI1G66280	Sobic.003G349100	  2e-16
340-  8:	BRADI1G66330	Sobic.003G349600	  3e-24
340-  9:	BRADI1G66380	Sobic.003G350100	  2e-50
340- 10:	BRADI1G66470	Sobic.003G350700	      0
340- 11:	BRADI1G66480	Sobic.003G350800	      0
340- 12:	BRADI1G66720	Sobic.003G352700	      0
340- 13:	BRADI1G66730	Sobic.003G353300	  3e-11
340- 14:	BRADI1G66770	Sobic.003G353500	 3e-126
340- 15:	BRADI1G66860	Sobic.003G353800	  3e-67
340- 16:	BRADI1G66920	Sobic.003G354000	 3e-102
340- 17:	BRADI1G66930	Sobic.003G355200	      0
## Alignment 341: score=383.0 e_value=4.4e-19 N=9 BdChr1&SbChr3 plus
341-  0:	BRADI1G64010	Sobic.003G141500	  6e-17
341-  1:	BRADI1G64140	Sobic.003G142300	  1e-75
341-  2:	BRADI1G64170	Sobic.003G142400	  6e-70
341-  3:	BRADI1G64340	Sobic.003G143600	  1e-74
341-  4:	BRADI1G64590	Sobic.003G144500	  4e-34
341-  5:	BRADI1G64610	Sobic.003G144700	  4e-50
341-  6:	BRADI1G64650	Sobic.003G144900	  3e-17
341-  7:	BRADI1G64687	Sobic.003G145100	  3e-68
341-  8:	BRADI1G64730	Sobic.003G145300	  1e-07
## Alignment 342: score=375.0 e_value=1.2e-22 N=11 BdChr1&SbChr3 plus
342-  0:	BRADI1G19620	Sobic.003G222400	  8e-12
342-  1:	BRADI1G19790	Sobic.003G223000	  8e-83
342-  2:	BRADI1G19880	Sobic.003G225200	 7e-105
342-  3:	BRADI1G19900	Sobic.003G226800	  2e-30
342-  4:	BRADI1G20160	Sobic.003G229400	  2e-14
342-  5:	BRADI1G20240	Sobic.003G231300	  1e-12
342-  6:	BRADI1G20250	Sobic.003G232800	  1e-34
342-  7:	BRADI1G20390	Sobic.003G235000	  3e-40
342-  8:	BRADI1G20440	Sobic.003G236100	  2e-07
342-  9:	BRADI1G20570	Sobic.003G237100	  7e-72
342- 10:	BRADI1G20737	Sobic.003G239000	 7e-132
## Alignment 343: score=369.0 e_value=1.7e-19 N=10 BdChr1&SbChr3 plus
343-  0:	BRADI1G17060	Sobic.003G329600	  3e-31
343-  1:	BRADI1G17150	Sobic.003G329800	  5e-16
343-  2:	BRADI1G17236	Sobic.003G330300	  3e-81
343-  3:	BRADI1G17335	Sobic.003G332200	  1e-13
343-  4:	BRADI1G17440	Sobic.003G334600	  3e-50
343-  5:	BRADI1G17620	Sobic.003G336900	      0
343-  6:	BRADI1G17660	Sobic.003G337500	  2e-15
343-  7:	BRADI1G17740	Sobic.003G339100	  9e-06
343-  8:	BRADI1G17810	Sobic.003G339700	  3e-86
343-  9:	BRADI1G18020	Sobic.003G342200	  9e-08
## Alignment 344: score=363.0 e_value=1.1e-21 N=10 BdChr1&SbChr3 plus
344-  0:	BRADI1G49100	Sobic.003G215500	  1e-07
344-  1:	BRADI1G49200	Sobic.003G217900	  4e-14
344-  2:	BRADI1G49220	Sobic.003G218200	  4e-69
344-  3:	BRADI1G49330	Sobic.003G219700	  6e-94
344-  4:	BRADI1G49350	Sobic.003G219800	  9e-07
344-  5:	BRADI1G49460	Sobic.003G221000	  8e-12
344-  6:	BRADI1G49477	Sobic.003G223000	  7e-74
344-  7:	BRADI1G49590	Sobic.003G225200	  7e-84
344-  8:	BRADI1G49830	Sobic.003G227700	  3e-14
344-  9:	BRADI1G49950	Sobic.003G230000	  9e-52
## Alignment 345: score=357.0 e_value=1.6e-19 N=10 BdChr1&SbChr3 plus
345-  0:	BRADI1G63200	Sobic.003G277900	  4e-98
345-  1:	BRADI1G63290	Sobic.003G280300	  2e-27
345-  2:	BRADI1G63433	Sobic.003G281400	  8e-58
345-  3:	BRADI1G63520	Sobic.003G282600	  9e-24
345-  4:	BRADI1G63550	Sobic.003G283900	  4e-24
345-  5:	BRADI1G63700	Sobic.003G285200	  3e-12
345-  6:	BRADI1G63910	Sobic.003G287200	  3e-10
345-  7:	BRADI1G63927	Sobic.003G287500	  6e-40
345-  8:	BRADI1G64080	Sobic.003G289500	  4e-72
345-  9:	BRADI1G64340	Sobic.003G292100	  9e-60
## Alignment 346: score=341.0 e_value=6.4e-17 N=9 BdChr1&SbChr3 plus
346-  0:	BRADI1G48080	Sobic.003G149900	  9e-59
346-  1:	BRADI1G48147	Sobic.003G151300	  1e-76
346-  2:	BRADI1G48271	Sobic.003G153900	  3e-56
346-  3:	BRADI1G48460	Sobic.003G156400	  3e-07
346-  4:	BRADI1G48520	Sobic.003G156600	  7e-09
346-  5:	BRADI1G48540	Sobic.003G157500	  4e-19
346-  6:	BRADI1G48650	Sobic.003G159800	  8e-12
346-  7:	BRADI1G48670	Sobic.003G160200	      0
346-  8:	BRADI1G48747	Sobic.003G161100	  4e-30
## Alignment 347: score=341.0 e_value=4.3e-14 N=8 BdChr1&SbChr3 plus
347-  0:	BRADI1G18150	Sobic.003G414700	  1e-29
347-  1:	BRADI1G18185	Sobic.003G415400	  2e-15
347-  2:	BRADI1G18210	Sobic.003G415900	  2e-15
347-  3:	BRADI1G18240	Sobic.003G416100	  2e-32
347-  4:	BRADI1G18260	Sobic.003G416500	  5e-29
347-  5:	BRADI1G18370	Sobic.003G417500	  2e-81
347-  6:	BRADI1G18500	Sobic.003G418300	  7e-51
347-  7:	BRADI1G18670	Sobic.003G419800	  2e-55
## Alignment 348: score=332.0 e_value=1.9e-17 N=9 BdChr1&SbChr3 plus
348-  0:	BRADI1G20160	Sobic.003G329600	  3e-47
348-  1:	BRADI1G20250	Sobic.003G331100	  5e-38
348-  2:	BRADI1G20300	Sobic.003G332400	  6e-07
348-  3:	BRADI1G20470	Sobic.003G334000	  6e-06
348-  4:	BRADI1G20570	Sobic.003G334200	  1e-80
348-  5:	BRADI1G20737	Sobic.003G336400	  2e-85
348-  6:	BRADI1G20750	Sobic.003G336900	  6e-36
348-  7:	BRADI1G21020	Sobic.003G339400	  1e-05
348-  8:	BRADI1G21110	Sobic.003G339700	  3e-33
## Alignment 349: score=318.0 e_value=8.9e-18 N=9 BdChr1&SbChr3 plus
349-  0:	BRADI1G17130	Sobic.003G040300	  1e-07
349-  1:	BRADI1G17150	Sobic.003G042200	  1e-14
349-  2:	BRADI1G17310	Sobic.003G044700	  2e-10
349-  3:	BRADI1G17400	Sobic.003G046800	  1e-09
349-  4:	BRADI1G17600	Sobic.003G048200	  1e-72
349-  5:	BRADI1G17630	Sobic.003G048700	  5e-27
349-  6:	BRADI1G17840	Sobic.003G050300	  2e-61
349-  7:	BRADI1G17997	Sobic.003G051500	  2e-18
349-  8:	BRADI1G18080	Sobic.003G051600	  7e-06
## Alignment 350: score=313.0 e_value=3.9e-15 N=8 BdChr1&SbChr3 plus
350-  0:	BRADI1G29720	Sobic.003G208700	  1e-55
350-  1:	BRADI1G29792	Sobic.003G210500	  1e-41
350-  2:	BRADI1G29900	Sobic.003G212300	  6e-10
350-  3:	BRADI1G29970	Sobic.003G212400	  2e-18
350-  4:	BRADI1G30040	Sobic.003G213100	  3e-25
350-  5:	BRADI1G30277	Sobic.003G214900	  3e-28
350-  6:	BRADI1G30360	Sobic.003G215500	  2e-10
350-  7:	BRADI1G30400	Sobic.003G216400	  2e-09
## Alignment 351: score=308.0 e_value=2e-15 N=8 BdChr1&SbChr3 plus
351-  0:	BRADI1G20230	Sobic.003G325900	  7e-42
351-  1:	BRADI1G20240	Sobic.003G327800	  7e-17
351-  2:	BRADI1G20390	Sobic.003G329600	  1e-20
351-  3:	BRADI1G20527	Sobic.003G330900	  9e-18
351-  4:	BRADI1G20540	Sobic.003G331100	  1e-40
351-  5:	BRADI1G20570	Sobic.003G333200	  1e-65
351-  6:	BRADI1G20737	Sobic.003G334200	  2e-77
351-  7:	BRADI1G20750	Sobic.003G334400	  3e-30
## Alignment 352: score=305.0 e_value=1.2e-14 N=8 BdChr1&SbChr3 plus
352-  0:	BRADI1G06766	Sobic.003G334200	 3e-102
352-  1:	BRADI1G06970	Sobic.003G334600	  2e-50
352-  2:	BRADI1G07010	Sobic.003G335000	  3e-73
352-  3:	BRADI1G07090	Sobic.003G336400	  8e-65
352-  4:	BRADI1G07180	Sobic.003G336700	  1e-54
352-  5:	BRADI1G07237	Sobic.003G336900	  8e-33
352-  6:	BRADI1G07450	Sobic.003G337200	  2e-21
352-  7:	BRADI1G07590	Sobic.003G339700	  4e-42
## Alignment 353: score=304.0 e_value=2e-16 N=9 BdChr1&SbChr3 plus
353-  0:	BRADI1G68870	Sobic.003G325900	  1e-54
353-  1:	BRADI1G69020	Sobic.003G326700	  1e-45
353-  2:	BRADI1G69040	Sobic.003G327800	  1e-15
353-  3:	BRADI1G69097	Sobic.003G329800	  2e-21
353-  4:	BRADI1G69277	Sobic.003G331700	  3e-51
353-  5:	BRADI1G69390	Sobic.003G334300	  5e-09
353-  6:	BRADI1G69550	Sobic.003G336900	  1e-99
353-  7:	BRADI1G69800	Sobic.003G337200	  3e-42
353-  8:	BRADI1G69880	Sobic.003G338100	  4e-42
## Alignment 354: score=301.0 e_value=1.5e-16 N=9 BdChr1&SbChr3 plus
354-  0:	BRADI1G16630	Sobic.003G222400	  1e-31
354-  1:	BRADI1G16750	Sobic.003G222900	  4e-40
354-  2:	BRADI1G17060	Sobic.003G225200	  9e-29
354-  3:	BRADI1G17150	Sobic.003G225500	  5e-25
354-  4:	BRADI1G17387	Sobic.003G225700	  7e-46
354-  5:	BRADI1G17600	Sobic.003G227700	  6e-62
354-  6:	BRADI1G17810	Sobic.003G229400	  4e-13
354-  7:	BRADI1G17940	Sobic.003G231500	  8e-42
354-  8:	BRADI1G18140	Sobic.003G232900	  6e-33
## Alignment 355: score=291.0 e_value=9.5e-14 N=8 BdChr1&SbChr3 plus
355-  0:	BRADI1G19790	Sobic.003G214800	  1e-55
355-  1:	BRADI1G19880	Sobic.003G215500	  2e-09
355-  2:	BRADI1G20090	Sobic.003G216800	  3e-08
355-  3:	BRADI1G20230	Sobic.003G218200	  7e-20
355-  4:	BRADI1G20440	Sobic.003G220800	  3e-08
355-  5:	BRADI1G20560	Sobic.003G221900	  3e-19
355-  6:	BRADI1G20570	Sobic.003G223000	  2e-56
355-  7:	BRADI1G20750	Sobic.003G224200	  1e-07
## Alignment 356: score=286.0 e_value=6.1e-11 N=7 BdChr1&SbChr3 plus
356-  0:	BRADI1G17630	Sobic.003G248100	  6e-13
356-  1:	BRADI1G17660	Sobic.003G248400	  1e-13
356-  2:	BRADI1G17790	Sobic.003G250000	  3e-45
356-  3:	BRADI1G17997	Sobic.003G252000	  2e-24
356-  4:	BRADI1G18080	Sobic.003G252300	  1e-15
356-  5:	BRADI1G18160	Sobic.003G252900	  7e-61
356-  6:	BRADI1G18220	Sobic.003G254000	  4e-11
## Alignment 357: score=282.0 e_value=1.6e-12 N=7 BdChr1&SbChr3 plus
357-  0:	BRADI1G76840	Sobic.003G247600	 2e-153
357-  1:	BRADI1G77080	Sobic.003G248100	  2e-17
357-  2:	BRADI1G77130	Sobic.003G250000	  3e-59
357-  3:	BRADI1G77150	Sobic.003G251700	  1e-09
357-  4:	BRADI1G77217	Sobic.003G251800	  3e-11
357-  5:	BRADI1G77240	Sobic.003G252000	  7e-14
357-  6:	BRADI1G77247	Sobic.003G252500	      0
## Alignment 358: score=280.0 e_value=1.5e-13 N=8 BdChr1&SbChr3 plus
358-  0:	BRADI1G57570	Sobic.003G375000	  9e-11
358-  1:	BRADI1G57637	Sobic.003G377300	  2e-36
358-  2:	BRADI1G57657	Sobic.003G378900	  4e-48
358-  3:	BRADI1G57870	Sobic.003G381100	  6e-06
358-  4:	BRADI1G58057	Sobic.003G382300	  4e-48
358-  5:	BRADI1G58120	Sobic.003G383800	  9e-76
358-  6:	BRADI1G58260	Sobic.003G384400	  2e-12
358-  7:	BRADI1G58400	Sobic.003G385000	  8e-17
## Alignment 359: score=280.0 e_value=2.5e-13 N=8 BdChr1&SbChr3 plus
359-  0:	BRADI1G47660	Sobic.003G374600	  6e-23
359-  1:	BRADI1G47860	Sobic.003G375300	  4e-63
359-  2:	BRADI1G47990	Sobic.003G375800	  2e-88
359-  3:	BRADI1G48147	Sobic.003G378100	  1e-57
359-  4:	BRADI1G48271	Sobic.003G378900	  1e-48
359-  5:	BRADI1G48320	Sobic.003G380900	  1e-07
359-  6:	BRADI1G48520	Sobic.003G381100	  7e-51
359-  7:	BRADI1G48580	Sobic.003G382300	  8e-15
## Alignment 360: score=276.0 e_value=3.5e-10 N=7 BdChr1&SbChr3 plus
360-  0:	BRADI1G69600	Sobic.003G378100	  3e-51
360-  1:	BRADI1G69700	Sobic.003G378700	  7e-72
360-  2:	BRADI1G69800	Sobic.003G380100	  3e-46
360-  3:	BRADI1G69890	Sobic.003G381100	  2e-50
360-  4:	BRADI1G70040	Sobic.003G381700	  1e-34
360-  5:	BRADI1G70120	Sobic.003G383100	  2e-16
360-  6:	BRADI1G70280	Sobic.003G384400	  7e-17
## Alignment 361: score=272.0 e_value=2.4e-11 N=7 BdChr1&SbChr3 plus
361-  0:	BRADI1G32180	Sobic.003G407800	 2e-112
361-  1:	BRADI1G32280	Sobic.003G408900	  4e-52
361-  2:	BRADI1G32400	Sobic.003G409000	  5e-09
361-  3:	BRADI1G32420	Sobic.003G410900	  5e-16
361-  4:	BRADI1G32547	Sobic.003G411900	 1e-104
361-  5:	BRADI1G32630	Sobic.003G413000	  7e-47
361-  6:	BRADI1G32710	Sobic.003G414100	  6e-12
## Alignment 362: score=270.0 e_value=1.4e-11 N=7 BdChr1&SbChr3 plus
362-  0:	BRADI1G03040	Sobic.003G185200	  5e-11
362-  1:	BRADI1G03180	Sobic.003G186900	  7e-50
362-  2:	BRADI1G03277	Sobic.003G188000	  8e-51
362-  3:	BRADI1G03450	Sobic.003G190000	  2e-19
362-  4:	BRADI1G03530	Sobic.003G192200	  5e-43
362-  5:	BRADI1G03537	Sobic.003G192600	  3e-48
362-  6:	BRADI1G03650	Sobic.003G193200	  3e-61
## Alignment 363: score=269.0 e_value=4.4e-13 N=8 BdChr1&SbChr3 plus
363-  0:	BRADI1G58190	Sobic.003G288600	  4e-52
363-  1:	BRADI1G58357	Sobic.003G290400	  7e-32
363-  2:	BRADI1G58460	Sobic.003G291600	  1e-66
363-  3:	BRADI1G58580	Sobic.003G293600	  1e-20
363-  4:	BRADI1G58757	Sobic.003G294000	  2e-22
363-  5:	BRADI1G58960	Sobic.003G295100	  5e-10
363-  6:	BRADI1G59180	Sobic.003G296300	  6e-15
363-  7:	BRADI1G59290	Sobic.003G296500	  3e-09
## Alignment 364: score=268.0 e_value=6.1e-11 N=7 BdChr1&SbChr3 plus
364-  0:	BRADI1G57657	Sobic.003G079400	  1e-43
364-  1:	BRADI1G57780	Sobic.003G080100	  2e-46
364-  2:	BRADI1G57900	Sobic.003G080600	  2e-45
364-  3:	BRADI1G58000	Sobic.003G080700	  7e-48
364-  4:	BRADI1G58120	Sobic.003G082400	  2e-69
364-  5:	BRADI1G58260	Sobic.003G083500	  3e-30
364-  6:	BRADI1G58430	Sobic.003G084000	  8e-40
## Alignment 365: score=266.0 e_value=6.3e-13 N=7 BdChr1&SbChr3 plus
365-  0:	BRADI1G66730	Sobic.003G044600	  5e-07
365-  1:	BRADI1G66760	Sobic.003G044700	  1e-09
365-  2:	BRADI1G66770	Sobic.003G044800	  4e-16
365-  3:	BRADI1G66810	Sobic.003G047400	  1e-70
365-  4:	BRADI1G66950	Sobic.003G048700	  2e-10
365-  5:	BRADI1G67050	Sobic.003G051100	  4e-87
365-  6:	BRADI1G67247	Sobic.003G052100	  8e-47
## Alignment 366: score=266.0 e_value=2e-11 N=7 BdChr1&SbChr3 plus
366-  0:	BRADI1G07850	Sobic.003G208300	  4e-21
366-  1:	BRADI1G07942	Sobic.003G210900	  8e-62
366-  2:	BRADI1G08010	Sobic.003G212800	  7e-50
366-  3:	BRADI1G08240	Sobic.003G214900	  3e-28
366-  4:	BRADI1G08280	Sobic.003G215300	  2e-08
366-  5:	BRADI1G08287	Sobic.003G215500	  2e-08
366-  6:	BRADI1G08326	Sobic.003G216900	  2e-06
## Alignment 367: score=265.0 e_value=3.3e-11 N=7 BdChr1&SbChr3 plus
367-  0:	BRADI1G38110	Sobic.003G012800	  1e-09
367-  1:	BRADI1G38317	Sobic.003G012900	  1e-59
367-  2:	BRADI1G38340	Sobic.003G014200	  2e-13
367-  3:	BRADI1G38360	Sobic.003G014400	  2e-18
367-  4:	BRADI1G38705	Sobic.003G014700	  4e-95
367-  5:	BRADI1G38770	Sobic.003G016600	 2e-179
367-  6:	BRADI1G39000	Sobic.003G018300	  6e-11
## Alignment 368: score=260.0 e_value=6.8e-11 N=7 BdChr1&SbChr3 plus
368-  0:	BRADI1G08326	Sobic.003G027000	  2e-38
368-  1:	BRADI1G08540	Sobic.003G027800	  5e-16
368-  2:	BRADI1G08800	Sobic.003G028500	  8e-07
368-  3:	BRADI1G08830	Sobic.003G029600	  3e-09
368-  4:	BRADI1G09080	Sobic.003G030100	  6e-68
368-  5:	BRADI1G09150	Sobic.003G030800	  5e-17
368-  6:	BRADI1G09177	Sobic.003G031100	  3e-08
## Alignment 369: score=259.0 e_value=8e-10 N=6 BdChr1&SbChr3 plus
369-  0:	BRADI1G63190	Sobic.003G334300	  3e-16
369-  1:	BRADI1G63200	Sobic.003G334400	  1e-41
369-  2:	BRADI1G63320	Sobic.003G336700	  3e-76
369-  3:	BRADI1G63350	Sobic.003G336900	      0
369-  4:	BRADI1G63460	Sobic.003G337400	  1e-11
369-  5:	BRADI1G63550	Sobic.003G338200	  2e-40
## Alignment 370: score=259.0 e_value=2.1e-10 N=7 BdChr1&SbChr3 plus
370-  0:	BRADI1G45070	Sobic.003G352100	  5e-22
370-  1:	BRADI1G45160	Sobic.003G352900	 7e-125
370-  2:	BRADI1G45250	Sobic.003G354900	  2e-25
370-  3:	BRADI1G45290	Sobic.003G356100	  2e-99
370-  4:	BRADI1G45510	Sobic.003G357300	  1e-27
370-  5:	BRADI1G45647	Sobic.003G358100	 2e-132
370-  6:	BRADI1G45780	Sobic.003G359400	  3e-40
## Alignment 371: score=257.0 e_value=1.2e-11 N=7 BdChr1&SbChr3 plus
371-  0:	BRADI1G13640	Sobic.003G185200	  9e-11
371-  1:	BRADI1G13807	Sobic.003G187000	  1e-38
371-  2:	BRADI1G14060	Sobic.003G188000	  2e-72
371-  3:	BRADI1G14070	Sobic.003G189500	  7e-14
371-  4:	BRADI1G14117	Sobic.003G191400	  1e-47
371-  5:	BRADI1G14150	Sobic.003G192200	      0
371-  6:	BRADI1G14200	Sobic.003G193500	  3e-07
## Alignment 372: score=254.0 e_value=4.9e-11 N=7 BdChr1&SbChr3 plus
372-  0:	BRADI1G33360	Sobic.003G318300	  5e-85
372-  1:	BRADI1G33620	Sobic.003G319300	 2e-106
372-  2:	BRADI1G33710	Sobic.003G320100	  5e-11
372-  3:	BRADI1G33730	Sobic.003G320800	  1e-54
372-  4:	BRADI1G33870	Sobic.003G321500	  4e-06
372-  5:	BRADI1G34087	Sobic.003G323700	  3e-85
372-  6:	BRADI1G34110	Sobic.003G325900	  1e-41
## Alignment 373: score=253.0 e_value=7.7e-11 N=7 BdChr1&SbChr3 plus
373-  0:	BRADI1G66420	Sobic.003G332800	  2e-08
373-  1:	BRADI1G66660	Sobic.003G335000	  3e-60
373-  2:	BRADI1G66720	Sobic.003G335200	  4e-34
373-  3:	BRADI1G66810	Sobic.003G336400	  2e-52
373-  4:	BRADI1G67050	Sobic.003G336700	  9e-56
373-  5:	BRADI1G67247	Sobic.003G338200	  4e-43
373-  6:	BRADI1G67397	Sobic.003G339700	  5e-19
## Alignment 374: score=253.0 e_value=1.1e-08 N=6 BdChr1&SbChr3 plus
374-  0:	BRADI1G28320	Sobic.003G265300	  2e-91
374-  1:	BRADI1G28416	Sobic.003G267100	  9e-76
374-  2:	BRADI1G28500	Sobic.003G268400	  6e-10
374-  3:	BRADI1G28520	Sobic.003G268700	  1e-17
374-  4:	BRADI1G28530	Sobic.003G269400	  2e-22
374-  5:	BRADI1G28637	Sobic.003G269800	 2e-100
## Alignment 375: score=252.0 e_value=2.3e-12 N=7 BdChr1&SbChr3 plus
375-  0:	BRADI1G49220	Sobic.003G067200	  5e-70
375-  1:	BRADI1G49330	Sobic.003G068300	  5e-11
375-  2:	BRADI1G49450	Sobic.003G070100	  2e-06
375-  3:	BRADI1G49460	Sobic.003G070300	  2e-22
375-  4:	BRADI1G49720	Sobic.003G070600	  2e-49
375-  5:	BRADI1G49950	Sobic.003G072000	  2e-81
375-  6:	BRADI1G50147	Sobic.003G072100	  5e-44
## Alignment 376: score=250.0 e_value=3.6e-11 N=7 BdChr1&SbChr3 plus
376-  0:	BRADI1G33250	Sobic.003G261400	  3e-25
376-  1:	BRADI1G33440	Sobic.003G263200	  3e-48
376-  2:	BRADI1G33480	Sobic.003G265300	  2e-52
376-  3:	BRADI1G33490	Sobic.003G267900	  5e-27
376-  4:	BRADI1G33620	Sobic.003G268700	  1e-15
376-  5:	BRADI1G33750	Sobic.003G270400	  3e-09
376-  6:	BRADI1G33777	Sobic.003G271300	  4e-06
## Alignment 377: score=689.0 e_value=5.9e-40 N=16 BdChr1&SbChr3 minus
377-  0:	BRADI1G63080	Sobic.003G339700	 1e-168
377-  1:	BRADI1G63120	Sobic.003G339100	  7e-17
377-  2:	BRADI1G63200	Sobic.003G338200	      0
377-  3:	BRADI1G63220	Sobic.003G337500	  2e-15
377-  4:	BRADI1G63270	Sobic.003G337100	  3e-06
377-  5:	BRADI1G63446	Sobic.003G336100	      0
377-  6:	BRADI1G63510	Sobic.003G336000	      0
377-  7:	BRADI1G63550	Sobic.003G335000	      0
377-  8:	BRADI1G63600	Sobic.003G334600	  1e-70
377-  9:	BRADI1G63790	Sobic.003G333000	  2e-20
377- 10:	BRADI1G63840	Sobic.003G332200	  5e-28
377- 11:	BRADI1G63860	Sobic.003G332100	  2e-62
377- 12:	BRADI1G63950	Sobic.003G331600	 3e-122
377- 13:	BRADI1G64020	Sobic.003G330300	  3e-81
377- 14:	BRADI1G64050	Sobic.003G329700	  2e-06
377- 15:	BRADI1G64060	Sobic.003G329500	 2e-144
## Alignment 378: score=611.0 e_value=8e-42 N=16 BdChr1&SbChr3 minus
378-  0:	BRADI1G36550	Sobic.003G050600	  2e-30
378-  1:	BRADI1G36580	Sobic.003G050400	      0
378-  2:	BRADI1G36700	Sobic.003G049800	  6e-52
378-  3:	BRADI1G36740	Sobic.003G049600	      0
378-  4:	BRADI1G36750	Sobic.003G049400	  2e-20
378-  5:	BRADI1G36760	Sobic.003G049300	  1e-24
378-  6:	BRADI1G36790	Sobic.003G048200	  3e-10
378-  7:	BRADI1G36830	Sobic.003G046200	  4e-09
378-  8:	BRADI1G36930	Sobic.003G044900	  8e-49
378-  9:	BRADI1G36980	Sobic.003G043600	 3e-175
378- 10:	BRADI1G37120	Sobic.003G042900	  1e-25
378- 11:	BRADI1G37304	Sobic.003G042200	  3e-16
378- 12:	BRADI1G37560	Sobic.003G040300	  6e-11
378- 13:	BRADI1G37740	Sobic.003G038200	  6e-33
378- 14:	BRADI1G37880	Sobic.003G037200	  2e-12
378- 15:	BRADI1G37900	Sobic.003G035100	  6e-37
## Alignment 379: score=405.0 e_value=9.4e-19 N=9 BdChr1&SbChr3 minus
379-  0:	BRADI1G38050	Sobic.003G029400	  1e-16
379-  1:	BRADI1G38090	Sobic.003G028500	  2e-21
379-  2:	BRADI1G38110	Sobic.003G028000	  3e-29
379-  3:	BRADI1G38120	Sobic.003G027100	  1e-07
379-  4:	BRADI1G38150	Sobic.003G026600	  6e-64
379-  5:	BRADI1G38160	Sobic.003G026400	  2e-77
379-  6:	BRADI1G38180	Sobic.003G026300	 2e-108
379-  7:	BRADI1G38290	Sobic.003G024700	 1e-104
379-  8:	BRADI1G38340	Sobic.003G024400	 6e-140
## Alignment 380: score=331.0 e_value=4e-17 N=9 BdChr1&SbChr3 minus
380-  0:	BRADI1G29720	Sobic.003G336700	  3e-59
380-  1:	BRADI1G29776	Sobic.003G335000	  8e-61
380-  2:	BRADI1G29792	Sobic.003G334400	  4e-41
380-  3:	BRADI1G29857	Sobic.003G333300	  7e-13
380-  4:	BRADI1G29920	Sobic.003G332200	  3e-08
380-  5:	BRADI1G30117	Sobic.003G331700	  2e-39
380-  6:	BRADI1G30160	Sobic.003G329800	  7e-18
380-  7:	BRADI1G30377	Sobic.003G327800	  9e-59
380-  8:	BRADI1G30527	Sobic.003G326000	  7e-26
## Alignment 381: score=314.0 e_value=2.3e-17 N=9 BdChr1&SbChr3 minus
381-  0:	BRADI1G47097	Sobic.003G052100	  6e-64
381-  1:	BRADI1G47260	Sobic.003G051500	  7e-10
381-  2:	BRADI1G47277	Sobic.003G049500	 3e-176
381-  3:	BRADI1G47290	Sobic.003G047300	  2e-17
381-  4:	BRADI1G47400	Sobic.003G046800	  9e-12
381-  5:	BRADI1G47580	Sobic.003G044700	  4e-08
381-  6:	BRADI1G47620	Sobic.003G042200	  2e-11
381-  7:	BRADI1G47690	Sobic.003G040800	  5e-11
381-  8:	BRADI1G47780	Sobic.003G039700	  2e-19
## Alignment 382: score=311.0 e_value=6.9e-16 N=9 BdChr1&SbChr3 minus
382-  0:	BRADI1G51000	Sobic.003G048700	  5e-08
382-  1:	BRADI1G51177	Sobic.003G047400	  4e-65
382-  2:	BRADI1G51210	Sobic.003G046400	  3e-19
382-  3:	BRADI1G51440	Sobic.003G045900	  9e-06
382-  4:	BRADI1G51507	Sobic.003G043900	  9e-49
382-  5:	BRADI1G51630	Sobic.003G042200	  3e-16
382-  6:	BRADI1G51780	Sobic.003G040300	  3e-08
382-  7:	BRADI1G51870	Sobic.003G038200	  3e-11
382-  8:	BRADI1G52020	Sobic.003G036500	  3e-08
## Alignment 383: score=303.0 e_value=8e-16 N=8 BdChr1&SbChr3 minus
383-  0:	BRADI1G31680	Sobic.003G083600	  1e-50
383-  1:	BRADI1G31730	Sobic.003G083500	  6e-48
383-  2:	BRADI1G31750	Sobic.003G081700	  5e-55
383-  3:	BRADI1G31800	Sobic.003G080900	  7e-47
383-  4:	BRADI1G31970	Sobic.003G078300	  2e-10
383-  5:	BRADI1G32040	Sobic.003G077000	  2e-39
383-  6:	BRADI1G32030	Sobic.003G076200	  2e-06
383-  7:	BRADI1G32210	Sobic.003G073700	  2e-10
## Alignment 384: score=300.0 e_value=8.7e-15 N=8 BdChr1&SbChr3 minus
384-  0:	BRADI1G01365	Sobic.003G377200	  1e-37
384-  1:	BRADI1G01436	Sobic.003G375800	  3e-51
384-  2:	BRADI1G01500	Sobic.003G375100	  5e-40
384-  3:	BRADI1G01507	Sobic.003G374200	  2e-06
384-  4:	BRADI1G01630	Sobic.003G373100	  1e-14
384-  5:	BRADI1G01840	Sobic.003G372200	  2e-25
384-  6:	BRADI1G02000	Sobic.003G370200	      0
384-  7:	BRADI1G02160	Sobic.003G370100	  6e-18
## Alignment 385: score=299.0 e_value=7.9e-15 N=8 BdChr1&SbChr3 minus
385-  0:	BRADI1G19880	Sobic.003G383100	  2e-09
385-  1:	BRADI1G20090	Sobic.003G381100	  1e-13
385-  2:	BRADI1G20150	Sobic.003G380100	 2e-122
385-  3:	BRADI1G20170	Sobic.003G379800	      0
385-  4:	BRADI1G20197	Sobic.003G377300	  3e-21
385-  5:	BRADI1G20230	Sobic.003G377200	  7e-68
385-  6:	BRADI1G20440	Sobic.003G375000	  1e-10
385-  7:	BRADI1G20540	Sobic.003G373000	  1e-49
## Alignment 386: score=298.0 e_value=3.8e-11 N=7 BdChr1&SbChr3 minus
386-  0:	BRADI1G07810	Sobic.003G229400	  2e-20
386-  1:	BRADI1G07930	Sobic.003G227700	  2e-14
386-  2:	BRADI1G07970	Sobic.003G227300	  5e-25
386-  3:	BRADI1G08010	Sobic.003G226700	  3e-35
386-  4:	BRADI1G08106	Sobic.003G226600	  7e-15
386-  5:	BRADI1G08240	Sobic.003G225500	  8e-18
386-  6:	BRADI1G08287	Sobic.003G225200	  1e-21
## Alignment 387: score=293.0 e_value=3.4e-14 N=8 BdChr1&SbChr3 minus
387-  0:	BRADI1G57810	Sobic.003G338400	  2e-31
387-  1:	BRADI1G57900	Sobic.003G338200	  9e-42
387-  2:	BRADI1G58000	Sobic.003G336900	  3e-33
387-  3:	BRADI1G58020	Sobic.003G335000	  5e-62
387-  4:	BRADI1G58057	Sobic.003G333300	  3e-18
387-  5:	BRADI1G58087	Sobic.003G331100	  3e-07
387-  6:	BRADI1G58260	Sobic.003G329800	  1e-18
387-  7:	BRADI1G58400	Sobic.003G329600	  3e-50
## Alignment 388: score=292.0 e_value=1.2e-15 N=8 BdChr1&SbChr3 minus
388-  0:	BRADI1G45040	Sobic.003G224200	  2e-11
388-  1:	BRADI1G45180	Sobic.003G223800	  2e-23
388-  2:	BRADI1G45290	Sobic.003G223000	  5e-61
388-  3:	BRADI1G45297	Sobic.003G222900	  1e-27
388-  4:	BRADI1G45540	Sobic.003G220800	  2e-13
388-  5:	BRADI1G45780	Sobic.003G218200	  1e-31
388-  6:	BRADI1G45807	Sobic.003G216800	  1e-07
388-  7:	BRADI1G45846	Sobic.003G214800	  1e-31
## Alignment 389: score=291.0 e_value=6e-14 N=8 BdChr1&SbChr3 minus
389-  0:	BRADI1G32720	Sobic.003G270300	  2e-36
389-  1:	BRADI1G32810	Sobic.003G269500	  7e-07
389-  2:	BRADI1G32920	Sobic.003G269300	  4e-39
389-  3:	BRADI1G33117	Sobic.003G267800	 3e-149
389-  4:	BRADI1G33360	Sobic.003G265800	  3e-29
389-  5:	BRADI1G33510	Sobic.003G265600	  2e-15
389-  6:	BRADI1G33620	Sobic.003G265300	  2e-54
389-  7:	BRADI1G33750	Sobic.003G264900	  2e-34
## Alignment 390: score=288.0 e_value=4.6e-14 N=8 BdChr1&SbChr3 minus
390-  0:	BRADI1G36670	Sobic.003G273900	  9e-31
390-  1:	BRADI1G36760	Sobic.003G271500	  4e-10
390-  2:	BRADI1G36790	Sobic.003G269600	  8e-13
390-  3:	BRADI1G36800	Sobic.003G269500	  4e-17
390-  4:	BRADI1G37030	Sobic.003G267900	  1e-29
390-  5:	BRADI1G37230	Sobic.003G267100	  3e-11
390-  6:	BRADI1G37304	Sobic.003G265600	  4e-37
390-  7:	BRADI1G37360	Sobic.003G264200	 1e-129
## Alignment 391: score=287.0 e_value=1.5e-12 N=7 BdChr1&SbChr3 minus
391-  0:	BRADI1G19790	Sobic.003G142400	 3e-103
391-  1:	BRADI1G19880	Sobic.003G141500	  1e-14
391-  2:	BRADI1G19980	Sobic.003G140200	  6e-85
391-  3:	BRADI1G20160	Sobic.003G139500	      0
391-  4:	BRADI1G20220	Sobic.003G137400	  3e-25
391-  5:	BRADI1G20230	Sobic.003G137300	  3e-69
391-  6:	BRADI1G20250	Sobic.003G136600	  3e-68
## Alignment 392: score=284.0 e_value=9.5e-17 N=8 BdChr1&SbChr3 minus
392-  0:	BRADI1G43510	Sobic.003G153900	 2e-130
392-  1:	BRADI1G43680	Sobic.003G151900	  8e-49
392-  2:	BRADI1G43690	Sobic.003G151300	  2e-75
392-  3:	BRADI1G43717	Sobic.003G148700	  3e-23
392-  4:	BRADI1G43750	Sobic.003G147300	  1e-07
392-  5:	BRADI1G43880	Sobic.003G147200	  6e-13
392-  6:	BRADI1G44070	Sobic.003G145100	  5e-45
392-  7:	BRADI1G44190	Sobic.003G142800	  5e-23
## Alignment 393: score=283.0 e_value=2.8e-13 N=7 BdChr1&SbChr3 minus
393-  0:	BRADI1G57657	Sobic.003G196000	  2e-33
393-  1:	BRADI1G57680	Sobic.003G195000	  7e-30
393-  2:	BRADI1G57690	Sobic.003G193400	  7e-49
393-  3:	BRADI1G57810	Sobic.003G193200	  8e-57
393-  4:	BRADI1G57900	Sobic.003G193000	  2e-39
393-  5:	BRADI1G58000	Sobic.003G192600	  2e-48
393-  6:	BRADI1G58120	Sobic.003G192400	  3e-72
## Alignment 394: score=281.0 e_value=6.7e-12 N=7 BdChr1&SbChr3 minus
394-  0:	BRADI1G18200	Sobic.003G015000	 1e-122
394-  1:	BRADI1G18310	Sobic.003G014700	  2e-92
394-  2:	BRADI1G18450	Sobic.003G014200	  3e-18
394-  3:	BRADI1G18470	Sobic.003G013100	  1e-14
394-  4:	BRADI1G18500	Sobic.003G013000	  2e-42
394-  5:	BRADI1G18580	Sobic.003G012800	  2e-19
394-  6:	BRADI1G18630	Sobic.003G010600	  2e-10
## Alignment 395: score=279.0 e_value=1.6e-14 N=8 BdChr1&SbChr3 minus
395-  0:	BRADI1G16540	Sobic.003G254700	  5e-37
395-  1:	BRADI1G16670	Sobic.003G254100	 4e-115
395-  2:	BRADI1G17060	Sobic.003G253600	  7e-30
395-  3:	BRADI1G17310	Sobic.003G253400	  8e-06
395-  4:	BRADI1G17410	Sobic.003G253200	  2e-17
395-  5:	BRADI1G17440	Sobic.003G251800	  2e-09
395-  6:	BRADI1G17680	Sobic.003G251700	  6e-07
395-  7:	BRADI1G17840	Sobic.003G250000	  5e-52
## Alignment 396: score=277.0 e_value=3.9e-14 N=7 BdChr1&SbChr3 minus
396-  0:	BRADI1G29180	Sobic.003G165300	  6e-08
396-  1:	BRADI1G29370	Sobic.003G163900	  5e-07
396-  2:	BRADI1G29490	Sobic.003G162200	  6e-13
396-  3:	BRADI1G29634	Sobic.003G161100	  3e-16
396-  4:	BRADI1G29658	Sobic.003G161000	  3e-13
396-  5:	BRADI1G29792	Sobic.003G160600	  9e-23
396-  6:	BRADI1G29810	Sobic.003G159800	  5e-35
## Alignment 397: score=276.0 e_value=5.6e-13 N=8 BdChr1&SbChr3 minus
397-  0:	BRADI1G30377	Sobic.003G156200	  1e-14
397-  1:	BRADI1G30550	Sobic.003G155000	      0
397-  2:	BRADI1G30797	Sobic.003G153900	  3e-55
397-  3:	BRADI1G30940	Sobic.003G152600	  7e-48
397-  4:	BRADI1G31170	Sobic.003G151200	  6e-13
397-  5:	BRADI1G31370	Sobic.003G149900	  6e-13
397-  6:	BRADI1G31440	Sobic.003G148700	  4e-67
397-  7:	BRADI1G31500	Sobic.003G147300	  4e-09
## Alignment 398: score=276.0 e_value=7.7e-11 N=7 BdChr1&SbChr3 minus
398-  0:	BRADI1G20060	Sobic.003G226700	  8e-14
398-  1:	BRADI1G20160	Sobic.003G225200	  5e-45
398-  2:	BRADI1G20190	Sobic.003G223600	  2e-26
398-  3:	BRADI1G20250	Sobic.003G223400	  2e-08
398-  4:	BRADI1G20340	Sobic.003G222600	  1e-47
398-  5:	BRADI1G20360	Sobic.003G220800	  7e-08
398-  6:	BRADI1G20440	Sobic.003G219400	  6e-06
## Alignment 399: score=275.0 e_value=9e-14 N=8 BdChr1&SbChr3 minus
399-  0:	BRADI1G35960	Sobic.003G201100	      0
399-  1:	BRADI1G36160	Sobic.003G199200	  1e-29
399-  2:	BRADI1G36300	Sobic.003G197200	  2e-26
399-  3:	BRADI1G36400	Sobic.003G195000	  4e-31
399-  4:	BRADI1G36570	Sobic.003G194100	  6e-35
399-  5:	BRADI1G36720	Sobic.003G193200	  6e-64
399-  6:	BRADI1G36970	Sobic.003G193000	  1e-15
399-  7:	BRADI1G37000	Sobic.003G192200	 1e-159
## Alignment 400: score=271.0 e_value=3.8e-11 N=7 BdChr1&SbChr3 minus
[truncated: 1,461,876 more chars]
