# Supplementary material for: Genome-wide identification of GRAS genes in Brachypodium distachyon and functional characterization of BdSLR1 and BdSLRL1
Source: BMC Genomics. 2019 Aug 6;20:635. doi: 10.1186/s12864-019-5985-6 (PMC6683515; doi:10.1186/s12864-019-5985-6)
Supplement: Supplementary file 13 — Text 3. Synteny gene pairs between rice and Brachypodium distachyon. (TXT 1.28 M) (TXT 1320 kb) [file 12864_2019_5985_MOESM13_ESM.txt]

############### Parameters ###############
# MATCH_SCORE: 50
# MATCH_SIZE: 5
# GAP_PENALTY: -1
# OVERLAP_WINDOW: 5
# E_VALUE: 1e-05
# MAX GAPS: 25
############### Statistics ###############
# Number of collinear genes: 35346, Percentage: 38.71
# Number of all genes: 91311
##########################################
## Alignment 0: score=254.0 e_value=1.2e-10 N=6 BdChr1&Pt plus
  0-  0:	BRADI1G05720	GRMZM5G892247	  4e-56
  0-  1:	BRADI1G05750	GRMZM5G804708	 7e-157
  0-  2:	BRADI1G05752	GRMZM5G815606	  2e-82
  0-  3:	BRADI1G05756	GRMZM5G815553	  2e-53
  0-  4:	BRADI1G05800	GRMZM5G818111	  3e-94
  0-  5:	BRADI1G05803	GRMZM5G855343	  2e-44
## Alignment 1: score=275.0 e_value=1.4e-10 N=6 BdChr1&Pt minus
  1-  0:	BRADI1G05710	GRMZM5G844628	 2e-109
  1-  1:	BRADI1G05735	GRMZM5G831399	  3e-44
  1-  2:	BRADI1G05740	GRMZM5G808939	      0
  1-  3:	BRADI1G05752	GRMZM5G815606	  2e-82
  1-  4:	BRADI1G05754	GRMZM5G801074	  2e-39
  1-  5:	BRADI1G05780	GRMZM5G809869	 4e-173
## Alignment 2: score=3553.0 e_value=1.6e-299 N=74 BdChr1&ZmChr1 plus
  2-  0:	BRADI1G70407	GRMZM2G002002	      0
  2-  1:	BRADI1G70430	GRMZM2G134367	  6e-29
  2-  2:	BRADI1G70440	GRMZM2G155086	  5e-92
  2-  3:	BRADI1G70450	GRMZM5G808775	 8e-172
  2-  4:	BRADI1G70470	GRMZM2G120631	  2e-23
  2-  5:	BRADI1G70570	GRMZM2G029055	      0
  2-  6:	BRADI1G70590	GRMZM2G111191	      0
  2-  7:	BRADI1G70600	GRMZM2G111214	  1e-73
  2-  8:	BRADI1G70610	GRMZM2G411084	  6e-24
  2-  9:	BRADI1G70620	GRMZM2G064841	      0
  2- 10:	BRADI1G70637	GRMZM2G464510	      0
  2- 11:	BRADI1G70657	GRMZM5G896834	      0
  2- 12:	BRADI1G70670	GRMZM5G833323	      0
  2- 13:	BRADI1G70710	GRMZM2G004259	  1e-78
  2- 14:	BRADI1G70720	GRMZM2G004397	 2e-162
  2- 15:	BRADI1G70740	GRMZM2G004422	 3e-122
  2- 16:	BRADI1G70760	GRMZM2G004523	      0
  2- 17:	BRADI1G70770	GRMZM2G086604	  7e-67
  2- 18:	BRADI1G70780	GRMZM2G162535	  9e-35
  2- 19:	BRADI1G70790	GRMZM2G114234	  5e-98
  2- 20:	BRADI1G70800	GRMZM2G114232	  3e-27
  2- 21:	BRADI1G70810	GRMZM2G114190	      0
  2- 22:	BRADI1G70820	GRMZM2G114184	 2e-105
  2- 23:	BRADI1G70830	GRMZM2G114055	      0
  2- 24:	BRADI1G70840	GRMZM2G110847	 6e-136
  2- 25:	BRADI1G70850	GRMZM2G388915	      0
  2- 26:	BRADI1G70860	GRMZM2G346750	  4e-64
  2- 27:	BRADI1G70880	GRMZM5G895573	  7e-28
  2- 28:	BRADI1G70890	GRMZM5G880508	      0
  2- 29:	BRADI1G70900	GRMZM5G872264	      0
  2- 30:	BRADI1G70907	GRMZM2G007130	  6e-66
  2- 31:	BRADI1G70920	GRMZM2G006977	      0
  2- 32:	BRADI1G70937	GRMZM2G457178	      0
  2- 33:	BRADI1G70960	GRMZM2G457201	  3e-92
  2- 34:	BRADI1G71000	GRMZM2G119104	      0
  2- 35:	BRADI1G71020	GRMZM2G055025	 5e-173
  2- 36:	BRADI1G71040	GRMZM2G055101	      0
  2- 37:	BRADI1G71057	GRMZM2G055172	      0
  2- 38:	BRADI1G71070	GRMZM2G055217	 9e-128
  2- 39:	BRADI1G71082	GRMZM2G055282	      0
  2- 40:	BRADI1G71100	GRMZM2G007486	      0
  2- 41:	BRADI1G71110	GRMZM2G307529	  2e-82
  2- 42:	BRADI1G71160	GRMZM2G007347	      0
  2- 43:	BRADI1G71170	GRMZM2G007188	 7e-127
  2- 44:	BRADI1G71180	GRMZM2G015067	 4e-171
  2- 45:	BRADI1G71190	GRMZM2G015219	      0
  2- 46:	BRADI1G71200	GRMZM5G863656	  7e-29
  2- 47:	BRADI1G71210	GRMZM2G140674	  8e-51
  2- 48:	BRADI1G71220	GRMZM2G380789	 2e-179
  2- 49:	BRADI1G71230	GRMZM2G127635	  1e-40
  2- 50:	BRADI1G71240	GRMZM2G035217	      0
  2- 51:	BRADI1G71260	GRMZM2G005844	      0
  2- 52:	BRADI1G71280	GRMZM2G005624	  3e-64
  2- 53:	BRADI1G71290	GRMZM2G005435	 2e-162
  2- 54:	BRADI1G71320	GRMZM2G121706	  2e-30
  2- 55:	BRADI1G71330	GRMZM2G171073	 9e-100
  2- 56:	BRADI1G71340	GRMZM2G153769	      0
  2- 57:	BRADI1G71360	GRMZM2G301885	      0
  2- 58:	BRADI1G71420	GRMZM2G047513	  6e-67
  2- 59:	BRADI1G71430	GRMZM2G013430	 3e-121
  2- 60:	BRADI1G71460	GRMZM2G440543	  5e-13
  2- 61:	BRADI1G71465	GRMZM2G139852	  2e-78
  2- 62:	BRADI1G71480	GRMZM2G103873	  7e-29
  2- 63:	BRADI1G71500	GRMZM2G159632	      0
  2- 64:	BRADI1G71530	GRMZM2G119150	      0
  2- 65:	BRADI1G71540	GRMZM2G003506	      0
  2- 66:	BRADI1G71570	GRMZM2G003532	  7e-09
  2- 67:	BRADI1G71590	GRMZM2G071374	 2e-145
  2- 68:	BRADI1G71610	GRMZM2G071343	  3e-40
  2- 69:	BRADI1G71620	GRMZM2G032423	 1e-169
  2- 70:	BRADI1G71630	GRMZM2G326869	  3e-46
  2- 71:	BRADI1G71667	GRMZM2G155242	      0
  2- 72:	BRADI1G71700	GRMZM2G070716	  5e-95
  2- 73:	BRADI1G71710	GRMZM2G070442	  1e-75
## Alignment 3: score=3089.0 e_value=6.7e-261 N=65 BdChr1&ZmChr1 plus
  3-  0:	BRADI1G13610	GRMZM2G157456	 2e-102
  3-  1:	BRADI1G13620	GRMZM2G457357	  3e-14
  3-  2:	BRADI1G13635	GRMZM2G065498	  3e-43
  3-  3:	BRADI1G13640	GRMZM2G364069	      0
  3-  4:	BRADI1G13650	GRMZM2G038988	 2e-149
  3-  5:	BRADI1G13660	GRMZM2G324276	      0
  3-  6:	BRADI1G13670	GRMZM2G023392	 4e-125
  3-  7:	BRADI1G13680	GRMZM5G829103	  2e-91
  3-  8:	BRADI1G13700	GRMZM2G318671	  4e-30
  3-  9:	BRADI1G13710	GRMZM2G070323	      0
  3- 10:	BRADI1G13720	GRMZM2G020142	      0
  3- 11:	BRADI1G13750	GRMZM2G027991	 3e-171
  3- 12:	BRADI1G13760	GRMZM2G014392	      0
  3- 13:	BRADI1G13770	GRMZM2G162931	 8e-136
  3- 14:	BRADI1G13777	GRMZM2G127546	      0
  3- 15:	BRADI1G13800	GRMZM2G383338	  5e-08
  3- 16:	BRADI1G13840	GRMZM2G103610	 8e-180
  3- 17:	BRADI1G13860	GRMZM2G103559	 5e-155
  3- 18:	BRADI1G13890	GRMZM5G812926	      0
  3- 19:	BRADI1G13900	GRMZM5G805732	      0
  3- 20:	BRADI1G13910	GRMZM2G023291	  2e-84
  3- 21:	BRADI1G13930	GRMZM2G090217	 1e-104
  3- 22:	BRADI1G13940	GRMZM2G114036	 4e-129
  3- 23:	BRADI1G13960	GRMZM2G016602	      0
  3- 24:	BRADI1G13970	GRMZM2G173425	  5e-75
  3- 25:	BRADI1G13980	GRMZM2G165042	  3e-94
  3- 26:	BRADI1G13990	GRMZM5G872578	  5e-78
  3- 27:	BRADI1G14000	GRMZM2G111269	      0
  3- 28:	BRADI1G14050	GRMZM2G341410	      0
  3- 29:	BRADI1G14090	GRMZM2G039187	 6e-139
  3- 30:	BRADI1G14160	GRMZM2G423538	      0
  3- 31:	BRADI1G14200	GRMZM2G472643	      0
  3- 32:	BRADI1G14210	GRMZM2G472651	  2e-46
  3- 33:	BRADI1G14220	GRMZM2G066234	 5e-140
  3- 34:	BRADI1G14230	GRMZM2G366373	  1e-71
  3- 35:	BRADI1G14250	GRMZM2G141332	      0
  3- 36:	BRADI1G14270	GRMZM2G141379	      0
  3- 37:	BRADI1G14290	GRMZM2G070061	  1e-68
  3- 38:	BRADI1G14300	GRMZM2G070211	 2e-168
  3- 39:	BRADI1G14307	GRMZM2G070252	      0
  3- 40:	BRADI1G14340	GRMZM2G112596	      0
  3- 41:	BRADI1G14350	GRMZM2G021055	      0
  3- 42:	BRADI1G14360	GRMZM2G342105	      0
  3- 43:	BRADI1G14370	GRMZM2G043191	      0
  3- 44:	BRADI1G14380	GRMZM2G043127	  3e-27
  3- 45:	BRADI1G14450	GRMZM2G099056	      0
  3- 46:	BRADI1G14460	GRMZM2G099023	 1e-115
  3- 47:	BRADI1G14480	GRMZM2G039074	  4e-50
  3- 48:	BRADI1G14500	GRMZM2G098063	  1e-17
  3- 49:	BRADI1G14570	GRMZM2G045678	  1e-29
  3- 50:	BRADI1G14580	GRMZM2G341460	 1e-155
  3- 51:	BRADI1G14590	GRMZM2G038848	      0
  3- 52:	BRADI1G14605	GRMZM2G056303	  2e-42
  3- 53:	BRADI1G14620	GRMZM2G051894	      0
  3- 54:	BRADI1G14630	GRMZM2G352695	      0
  3- 55:	BRADI1G14677	GRMZM2G154320	  1e-64
  3- 56:	BRADI1G14690	GRMZM2G077131	  4e-98
  3- 57:	BRADI1G14700	GRMZM2G077214	      0
  3- 58:	BRADI1G14720	GRMZM2G066377	  7e-63
  3- 59:	BRADI1G14770	GRMZM2G172506	      0
  3- 60:	BRADI1G14780	GRMZM2G017319	  1e-82
  3- 61:	BRADI1G14810	GRMZM2G082686	  3e-29
  3- 62:	BRADI1G14820	GRMZM2G026346	 1e-166
  3- 63:	BRADI1G14830	GRMZM2G025731	      0
  3- 64:	BRADI1G14840	GRMZM2G025680	      0
## Alignment 4: score=2162.0 e_value=4.8e-169 N=46 BdChr1&ZmChr1 plus
  4-  0:	BRADI1G12470	GRMZM2G003607	      0
  4-  1:	BRADI1G12480	GRMZM2G116840	  9e-94
  4-  2:	BRADI1G12490	GRMZM2G415215	      0
  4-  3:	BRADI1G12510	GRMZM2G011588	      0
  4-  4:	BRADI1G12530	GRMZM2G163796	  1e-34
  4-  5:	BRADI1G12550	GRMZM2G027663	      0
  4-  6:	BRADI1G12560	GRMZM2G149024	      0
  4-  7:	BRADI1G12570	GRMZM2G149028	 6e-102
  4-  8:	BRADI1G12630	GRMZM2G176235	  3e-76
  4-  9:	BRADI1G12640	GRMZM2G323943	  5e-21
  4- 10:	BRADI1G12650	GRMZM2G018414	 1e-170
  4- 11:	BRADI1G12660	GRMZM2G050684	      0
  4- 12:	BRADI1G12670	GRMZM2G409093	      0
  4- 13:	BRADI1G12677	GRMZM2G061101	  8e-98
  4- 14:	BRADI1G12697	GRMZM2G460903	  6e-07
  4- 15:	BRADI1G12760	GRMZM2G120021	  2e-33
  4- 16:	BRADI1G12830	GRMZM2G044762	  1e-94
  4- 17:	BRADI1G12860	GRMZM2G118821	 8e-175
  4- 18:	BRADI1G13040	GRMZM2G067919	  2e-94
  4- 19:	BRADI1G13047	GRMZM2G369130	      0
  4- 20:	BRADI1G13060	GRMZM2G039639	 2e-119
  4- 21:	BRADI1G13080	GRMZM2G398423	  9e-17
  4- 22:	BRADI1G13090	GRMZM2G108766	      0
  4- 23:	BRADI1G13097	GRMZM2G108861	  5e-31
  4- 24:	BRADI1G13127	GRMZM2G033871	  1e-23
  4- 25:	BRADI1G13160	GRMZM2G146143	 3e-176
  4- 26:	BRADI1G13180	AY542798.1_FG003	 3e-152
  4- 27:	BRADI1G13190	GRMZM2G704005	  7e-64
  4- 28:	BRADI1G13200	GRMZM2G359127	  4e-63
  4- 29:	BRADI1G13207	GRMZM2G149219	  2e-29
  4- 30:	BRADI1G13220	GRMZM2G149238	 9e-124
  4- 31:	BRADI1G13226	GRMZM2G134398	 7e-133
  4- 32:	BRADI1G13240	GRMZM2G134450	 1e-118
  4- 33:	BRADI1G13250	GRMZM2G081910	  9e-68
  4- 34:	BRADI1G13280	GRMZM2G081822	  3e-09
  4- 35:	BRADI1G13290	GRMZM2G165747	      0
  4- 36:	BRADI1G13310	GRMZM2G466385	  1e-18
  4- 37:	BRADI1G13320	GRMZM2G176605	      0
  4- 38:	BRADI1G13340	GRMZM2G169432	  1e-66
  4- 39:	BRADI1G13350	GRMZM2G436429	 4e-134
  4- 40:	BRADI1G13400	GRMZM2G038677	  6e-42
  4- 41:	BRADI1G13430	GRMZM2G088083	      0
  4- 42:	BRADI1G13440	GRMZM2G092433	      0
  4- 43:	BRADI1G13450	GRMZM2G340749	      0
  4- 44:	BRADI1G13470	GRMZM2G330453	      0
  4- 45:	BRADI1G13480	GRMZM2G093855	      0
## Alignment 5: score=2047.0 e_value=1.1e-156 N=43 BdChr1&ZmChr1 plus
  5-  0:	BRADI1G10660	GRMZM2G073668	  2e-20
  5-  1:	BRADI1G10810	GRMZM5G810275	 1e-132
  5-  2:	BRADI1G10870	GRMZM2G002699	      0
  5-  3:	BRADI1G10890	GRMZM2G118003	      0
  5-  4:	BRADI1G10950	AC217401.3_FG003	      0
  5-  5:	BRADI1G10960	GRMZM2G346263	 1e-130
  5-  6:	BRADI1G10970	GRMZM2G044557	      0
  5-  7:	BRADI1G10980	GRMZM2G153706	 4e-150
  5-  8:	BRADI1G10990	GRMZM2G153476	  7e-96
  5-  9:	BRADI1G11000	GRMZM2G153444	 2e-113
  5- 10:	BRADI1G11027	GRMZM2G147332	      0
  5- 11:	BRADI1G11040	GRMZM2G062045	      0
  5- 12:	BRADI1G11050	GRMZM2G469224	 1e-103
  5- 13:	BRADI1G11060	AC233950.1_FG002	  3e-38
  5- 14:	BRADI1G11070	GRMZM2G704032	      0
  5- 15:	BRADI1G11080	GRMZM2G093849	      0
  5- 16:	BRADI1G11090	GRMZM2G144744	      0
  5- 17:	BRADI1G11110	GRMZM5G819320	 2e-140
  5- 18:	BRADI1G11130	GRMZM2G086003	 6e-173
  5- 19:	BRADI1G11140	GRMZM2G386856	  7e-24
  5- 20:	BRADI1G11160	GRMZM2G057374	 6e-116
  5- 21:	BRADI1G11180	GRMZM2G057394	      0
  5- 22:	BRADI1G11187	GRMZM2G041770	 1e-180
  5- 23:	BRADI1G11200	GRMZM2G041818	 2e-110
  5- 24:	BRADI1G11220	GRMZM2G042040	  2e-80
  5- 25:	BRADI1G11230	GRMZM2G004012	  2e-44
  5- 26:	BRADI1G11250	GRMZM2G132958	 3e-102
  5- 27:	BRADI1G11270	GRMZM2G025648	  1e-55
  5- 28:	BRADI1G11280	GRMZM2G100650	 8e-123
  5- 29:	BRADI1G11310	GRMZM2G144346	  2e-92
  5- 30:	BRADI1G11340	GRMZM5G865999	  1e-24
  5- 31:	BRADI1G11350	GRMZM2G009544	  8e-20
  5- 32:	BRADI1G11390	GRMZM2G127656	 6e-131
  5- 33:	BRADI1G11397	GRMZM2G127652	  7e-23
  5- 34:	BRADI1G11410	GRMZM2G022859	 3e-101
  5- 35:	BRADI1G11430	GRMZM2G023110	      0
  5- 36:	BRADI1G11440	GRMZM2G023289	      0
  5- 37:	BRADI1G11450	GRMZM2G024104	      0
  5- 38:	BRADI1G11480	GRMZM2G066749	      0
  5- 39:	BRADI1G11490	GRMZM2G155323	      0
  5- 40:	BRADI1G11500	GRMZM2G126019	      0
  5- 41:	BRADI1G11520	GRMZM2G126038	      0
  5- 42:	BRADI1G11525	GRMZM2G126049	 5e-150
## Alignment 6: score=1505.0 e_value=1.4e-127 N=35 BdChr1&ZmChr1 plus
  6-  0:	BRADI1G18730	GRMZM2G144995	      0
  6-  1:	BRADI1G18750	GRMZM2G101689	  9e-23
  6-  2:	BRADI1G18960	GRMZM2G362281	  2e-70
  6-  3:	BRADI1G18970	GRMZM2G061624	      0
  6-  4:	BRADI1G18990	AC204530.4_FG003	  9e-33
  6-  5:	BRADI1G19010	GRMZM5G898740	 1e-136
  6-  6:	BRADI1G19050	AC204530.4_FG006	      0
  6-  7:	BRADI1G19100	GRMZM2G115975	      0
  6-  8:	BRADI1G19150	GRMZM2G115921	  5e-75
  6-  9:	BRADI1G19350	GRMZM2G063055	  3e-23
  6- 10:	BRADI1G19370	GRMZM2G062969	  2e-21
  6- 11:	BRADI1G19380	GRMZM2G057652	  3e-96
  6- 12:	BRADI1G19570	GRMZM2G108530	 4e-175
  6- 13:	BRADI1G19670	GRMZM5G822100	  1e-09
  6- 14:	BRADI1G19790	AC226368.2_FG006	  1e-16
  6- 15:	BRADI1G19800	GRMZM2G043346	      0
  6- 16:	BRADI1G19860	GRMZM2G073401	  5e-49
  6- 17:	BRADI1G19880	GRMZM2G040954	      0
  6- 18:	BRADI1G19890	GRMZM5G808350	      0
  6- 19:	BRADI1G19900	AC216247.3_FG001	  8e-62
  6- 20:	BRADI1G19970	GRMZM2G040515	  9e-92
  6- 21:	BRADI1G19980	GRMZM2G040638	 1e-129
  6- 22:	BRADI1G20080	GRMZM2G330650	 1e-128
  6- 23:	BRADI1G20100	GRMZM2G107196	      0
  6- 24:	BRADI1G20125	GRMZM6G451610	  5e-54
  6- 25:	BRADI1G20210	GRMZM2G026417	  4e-62
  6- 26:	BRADI1G20240	GRMZM2G026322	      0
  6- 27:	BRADI1G20250	GRMZM2G147698	  1e-74
  6- 28:	BRADI1G20290	GRMZM2G063498	  2e-32
  6- 29:	BRADI1G20360	GRMZM2G301297	  3e-16
  6- 30:	BRADI1G20370	GRMZM2G001288	  9e-48
  6- 31:	BRADI1G20440	GRMZM2G042683	  4e-87
  6- 32:	BRADI1G20560	GRMZM2G350312	  3e-58
  6- 33:	BRADI1G20580	GRMZM2G051836	  2e-50
  6- 34:	BRADI1G20670	GRMZM2G078876	  1e-06
## Alignment 7: score=986.0 e_value=8.6e-68 N=23 BdChr1&ZmChr1 plus
  7-  0:	BRADI1G17430	GRMZM2G102365	  2e-94
  7-  1:	BRADI1G17440	GRMZM2G031001	  5e-85
  7-  2:	BRADI1G17450	GRMZM2G020940	  6e-83
  7-  3:	BRADI1G17490	GRMZM2G124209	      0
  7-  4:	BRADI1G17510	GRMZM2G003424	      0
  7-  5:	BRADI1G17570	GRMZM2G008501	      0
  7-  6:	BRADI1G17600	GRMZM2G106408	      0
  7-  7:	BRADI1G17620	GRMZM2G016480	      0
  7-  8:	BRADI1G17630	GRMZM2G056355	 8e-128
  7-  9:	BRADI1G17640	GRMZM2G075262	  4e-25
  7- 10:	BRADI1G17670	GRMZM2G049211	      0
  7- 11:	BRADI1G17700	GRMZM2G062391	  2e-94
  7- 12:	BRADI1G17720	GRMZM2G063657	 2e-135
  7- 13:	BRADI1G17740	GRMZM2G075988	  5e-14
  7- 14:	BRADI1G17830	GRMZM2G173387	      0
  7- 15:	BRADI1G17910	GRMZM2G043493	  2e-19
  7- 16:	BRADI1G17980	GRMZM2G015226	  1e-12
  7- 17:	BRADI1G18100	GRMZM5G849959	 1e-117
  7- 18:	BRADI1G18150	GRMZM2G064814	  1e-56
  7- 19:	BRADI1G18160	GRMZM2G042074	      0
  7- 20:	BRADI1G18185	GRMZM2G133978	  3e-21
  7- 21:	BRADI1G18190	GRMZM2G134109	  2e-50
  7- 22:	BRADI1G18210	GRMZM2G075502	  4e-22
## Alignment 8: score=730.0 e_value=2e-42 N=16 BdChr1&ZmChr1 plus
  8-  0:	BRADI1G76690	GRMZM2G353553	  8e-77
  8-  1:	BRADI1G76770	GRMZM2G132690	  1e-20
  8-  2:	BRADI1G76780	GRMZM2G039312	  1e-19
  8-  3:	BRADI1G76792	GRMZM2G453403	  1e-22
  8-  4:	BRADI1G76840	GRMZM2G453438	 2e-144
  8-  5:	BRADI1G76927	GRMZM2G040068	      0
  8-  6:	BRADI1G76940	GRMZM2G064466	 5e-105
  8-  7:	BRADI1G76950	GRMZM5G867121	  2e-15
  8-  8:	BRADI1G77010	GRMZM2G312693	 6e-112
  8-  9:	BRADI1G77040	GRMZM2G099467	      0
  8- 10:	BRADI1G77130	GRMZM2G085198	 6e-122
  8- 11:	BRADI1G77150	GRMZM2G125095	  5e-55
  8- 12:	BRADI1G77160	GRMZM2G097249	  3e-54
  8- 13:	BRADI1G77170	GRMZM2G097188	  4e-44
  8- 14:	BRADI1G77230	GRMZM2G014026	  1e-08
  8- 15:	BRADI1G77325	GRMZM2G040743	  2e-15
## Alignment 9: score=711.0 e_value=7.9e-42 N=15 BdChr1&ZmChr1 plus
  9-  0:	BRADI1G63480	GRMZM2G152891	  1e-17
  9-  1:	BRADI1G63680	GRMZM2G314064	  3e-58
  9-  2:	BRADI1G63690	GRMZM2G009060	      0
  9-  3:	BRADI1G63710	GRMZM2G309363	  2e-29
  9-  4:	BRADI1G63730	GRMZM2G009253	 3e-130
  9-  5:	BRADI1G63740	GRMZM2G009690	      0
  9-  6:	BRADI1G63780	GRMZM2G033570	      0
  9-  7:	BRADI1G63790	GRMZM2G174680	  3e-23
  9-  8:	BRADI1G63800	GRMZM2G174696	      0
  9-  9:	BRADI1G63810	GRMZM2G144997	  7e-40
  9- 10:	BRADI1G63822	GRMZM2G145024	      0
  9- 11:	BRADI1G63850	GRMZM2G018678	 2e-140
  9- 12:	BRADI1G63860	GRMZM2G018728	  4e-84
  9- 13:	BRADI1G63910	GRMZM2G030272	  1e-91
  9- 14:	BRADI1G63920	GRMZM2G122740	      0
## Alignment 10: score=670.0 e_value=4.6e-34 N=14 BdChr1&ZmChr1 plus
 10-  0:	BRADI1G68260	GRMZM2G360234	  6e-08
 10-  1:	BRADI1G68270	GRMZM2G147942	      0
 10-  2:	BRADI1G68280	GRMZM2G077942	  1e-99
 10-  3:	BRADI1G68290	GRMZM2G165926	      0
 10-  4:	BRADI1G68300	GRMZM2G108138	  4e-81
 10-  5:	BRADI1G68310	GRMZM2G108032	      0
 10-  6:	BRADI1G68330	GRMZM2G346861	 4e-129
 10-  7:	BRADI1G68350	GRMZM2G149481	      0
 10-  8:	BRADI1G68390	GRMZM2G149624	  1e-68
 10-  9:	BRADI1G68430	GRMZM2G149636	      0
 10- 10:	BRADI1G68440	GRMZM2G149647	 4e-110
 10- 11:	BRADI1G68450	GRMZM2G172537	      0
 10- 12:	BRADI1G68460	GRMZM2G165944	      0
 10- 13:	BRADI1G68480	GRMZM2G019689	  2e-33
## Alignment 11: score=657.0 e_value=1.6e-39 N=15 BdChr1&ZmChr1 plus
 11-  0:	BRADI1G77990	GRMZM2G113761	 3e-134
 11-  1:	BRADI1G78090	GRMZM2G028033	  4e-65
 11-  2:	BRADI1G78120	GRMZM2G177391	 1e-101
 11-  3:	BRADI1G78130	GRMZM2G071208	      0
 11-  4:	BRADI1G78160	GRMZM2G071172	  5e-90
 11-  5:	BRADI1G78190	GRMZM2G053742	      0
 11-  6:	BRADI1G78230	GRMZM2G079470	 2e-167
 11-  7:	BRADI1G78240	GRMZM2G351505	  3e-17
 11-  8:	BRADI1G78280	GRMZM2G089248	      0
 11-  9:	BRADI1G78290	GRMZM2G089121	 2e-161
 11- 10:	BRADI1G78310	GRMZM2G114893	  1e-28
 11- 11:	BRADI1G78320	GRMZM2G061099	      0
 11- 12:	BRADI1G78487	GRMZM2G154565	  2e-96
 11- 13:	BRADI1G78530	GRMZM2G317386	  2e-74
 11- 14:	BRADI1G78540	GRMZM2G113098	  7e-44
## Alignment 12: score=637.0 e_value=1.2e-43 N=15 BdChr1&ZmChr1 plus
 12-  0:	BRADI1G02570	GRMZM2G123876	  6e-09
 12-  1:	BRADI1G02690	AC191575.2_FG001	 2e-148
 12-  2:	BRADI1G02710	GRMZM5G840909	  3e-95
 12-  3:	BRADI1G02720	GRMZM5G882418	      0
 12-  4:	BRADI1G02750	GRMZM2G127309	  3e-78
 12-  5:	BRADI1G02760	GRMZM2G156756	      0
 12-  6:	BRADI1G02790	GRMZM2G156739	 2e-140
 12-  7:	BRADI1G02803	GRMZM2G156729	  2e-87
 12-  8:	BRADI1G02810	GRMZM2G458549	      0
 12-  9:	BRADI1G02910	GRMZM2G458533	      0
 12- 10:	BRADI1G02920	GRMZM2G156543	      0
 12- 11:	BRADI1G03040	GRMZM2G114673	  7e-53
 12- 12:	BRADI1G03270	GRMZM5G874478	  2e-08
 12- 13:	BRADI1G03277	GRMZM2G119216	  1e-09
 12- 14:	BRADI1G03490	AC217358.3_FG008	  7e-90
## Alignment 13: score=555.0 e_value=6.2e-30 N=13 BdChr1&ZmChr1 plus
 13-  0:	BRADI1G16560	GRMZM2G114354	      0
 13-  1:	BRADI1G16610	AC208201.3_FG003	      0
 13-  2:	BRADI1G16630	AC208201.3_FG002	  8e-91
 13-  3:	BRADI1G16660	GRMZM2G087186	      0
 13-  4:	BRADI1G16670	GRMZM2G135359	      0
 13-  5:	BRADI1G16680	GRMZM2G135337	      0
 13-  6:	BRADI1G16700	GRMZM2G058138	      0
 13-  7:	BRADI1G16710	GRMZM2G144224	  3e-57
 13-  8:	BRADI1G16750	GRMZM2G104373	      0
 13-  9:	BRADI1G16757	GRMZM2G010909	  2e-24
 13- 10:	BRADI1G16780	GRMZM2G321870	      0
 13- 11:	BRADI1G16790	GRMZM2G377215	      0
 13- 12:	BRADI1G16830	GRMZM5G807260	  5e-15
## Alignment 14: score=467.0 e_value=3e-27 N=12 BdChr1&ZmChr1 plus
 14-  0:	BRADI1G57457	GRMZM2G085189	      0
 14-  1:	BRADI1G57520	GRMZM2G477314	 7e-108
 14-  2:	BRADI1G57560	GRMZM2G028151	 5e-119
 14-  3:	BRADI1G57607	GRMZM2G135447	  5e-94
 14-  4:	BRADI1G57657	GRMZM2G475948	      0
 14-  5:	BRADI1G57860	GRMZM2G427697	      0
 14-  6:	BRADI1G57900	AC235547.1_FG005	  9e-34
 14-  7:	BRADI1G58020	GRMZM2G065214	 4e-127
 14-  8:	BRADI1G58030	GRMZM2G472827	  1e-35
 14-  9:	BRADI1G58057	GRMZM2G163251	  1e-78
 14- 10:	BRADI1G58230	GRMZM2G065374	  3e-60
 14- 11:	BRADI1G58290	GRMZM2G079117	  3e-17
## Alignment 15: score=418.0 e_value=1.3e-21 N=9 BdChr1&ZmChr1 plus
 15-  0:	BRADI1G06670	GRMZM2G065374	 2e-107
 15-  1:	BRADI1G06760	GRMZM2G100208	  2e-17
 15-  2:	BRADI1G06780	GRMZM5G811069	 3e-169
 15-  3:	BRADI1G06790	GRMZM2G038964	 3e-157
 15-  4:	BRADI1G06800	GRMZM5G836376	 1e-117
 15-  5:	BRADI1G06810	GRMZM2G108806	  1e-42
 15-  6:	BRADI1G06820	GRMZM2G108807	  4e-89
 15-  7:	BRADI1G06830	GRMZM2G108819	  2e-13
 15-  8:	BRADI1G06840	GRMZM2G108828	  9e-81
## Alignment 16: score=417.0 e_value=3.9e-16 N=9 BdChr1&ZmChr1 plus
 16-  0:	BRADI1G04337	GRMZM2G004511	  4e-72
 16-  1:	BRADI1G04440	GRMZM2G104125	      0
 16-  2:	BRADI1G04500	GRMZM2G363545	  8e-11
 16-  3:	BRADI1G04510	GRMZM2G138340	  7e-25
 16-  4:	BRADI1G04520	GRMZM2G134227	      0
 16-  5:	BRADI1G04527	GRMZM2G064503	  3e-58
 16-  6:	BRADI1G04560	GRMZM2G072671	  1e-71
 16-  7:	BRADI1G04580	GRMZM2G116878	 3e-111
 16-  8:	BRADI1G04590	GRMZM2G179133	 3e-114
## Alignment 17: score=411.0 e_value=6e-18 N=9 BdChr1&ZmChr1 plus
 17-  0:	BRADI1G60710	GRMZM2G152925	  3e-68
 17-  1:	BRADI1G60740	GRMZM2G152877	      0
 17-  2:	BRADI1G60750	GRMZM2G396212	      0
 17-  3:	BRADI1G60756	GRMZM2G120069	      0
 17-  4:	BRADI1G60810	GRMZM2G426511	 1e-162
 17-  5:	BRADI1G60846	GRMZM2G107499	      0
 17-  6:	BRADI1G60852	GRMZM2G107495	  1e-76
 17-  7:	BRADI1G60890	GRMZM2G410479	      0
 17-  8:	BRADI1G60910	GRMZM2G120587	  6e-23
## Alignment 18: score=389.0 e_value=1e-13 N=8 BdChr1&ZmChr1 plus
 18-  0:	BRADI1G12190	GRMZM2G104542	      0
 18-  1:	BRADI1G12200	GRMZM2G104501	 2e-178
 18-  2:	BRADI1G12210	AC196156.3_FG003	  3e-55
 18-  3:	BRADI1G12217	GRMZM2G420121	      0
 18-  4:	BRADI1G12230	GRMZM2G028379	  7e-37
 18-  5:	BRADI1G12240	GRMZM2G075974	 8e-157
 18-  6:	BRADI1G12250	GRMZM2G060070	 4e-160
 18-  7:	BRADI1G12280	GRMZM2G133684	 5e-115
## Alignment 19: score=386.0 e_value=4.1e-15 N=8 BdChr1&ZmChr1 plus
 19-  0:	BRADI1G74350	GRMZM2G010871	 7e-125
 19-  1:	BRADI1G74360	GRMZM2G433446	  3e-49
 19-  2:	BRADI1G74400	GRMZM2G453739	  7e-10
 19-  3:	BRADI1G74410	GRMZM2G070673	  2e-55
 19-  4:	BRADI1G74430	GRMZM2G324390	      0
 19-  5:	BRADI1G74437	GRMZM2G017237	      0
 19-  6:	BRADI1G74460	GRMZM2G343854	  8e-17
 19-  7:	BRADI1G74470	GRMZM2G040387	  2e-25
## Alignment 20: score=384.0 e_value=1.6e-21 N=10 BdChr1&ZmChr1 plus
 20-  0:	BRADI1G66820	GRMZM5G820904	      0
 20-  1:	BRADI1G66830	GRMZM2G164084	      0
 20-  2:	BRADI1G67050	AC217401.3_FG003	  4e-81
 20-  3:	BRADI1G67280	GRMZM2G704032	  4e-07
 20-  4:	BRADI1G67340	GRMZM2G144744	  3e-28
 20-  5:	BRADI1G67460	GRMZM2G072578	  4e-38
 20-  6:	BRADI1G67530	GRMZM2G041770	  7e-62
 20-  7:	BRADI1G67580	GRMZM2G004012	  8e-26
 20-  8:	BRADI1G67640	GRMZM2G132958	  2e-32
 20-  9:	BRADI1G67887	GRMZM5G865999	  7e-49
## Alignment 21: score=384.0 e_value=2.8e-21 N=9 BdChr1&ZmChr1 plus
 21-  0:	BRADI1G17160	GRMZM5G835810	 8e-143
 21-  1:	BRADI1G17200	GRMZM2G165919	 3e-171
 21-  2:	BRADI1G17210	GRMZM2G174284	 1e-178
 21-  3:	BRADI1G17230	GRMZM2G138814	 5e-104
 21-  4:	BRADI1G17236	GRMZM2G152891	 4e-104
 21-  5:	BRADI1G17250	GRMZM2G174896	      0
 21-  6:	BRADI1G17257	GRMZM2G180889	  3e-91
 21-  7:	BRADI1G17420	GRMZM2G314064	  2e-28
 21-  8:	BRADI1G17660	GRMZM2G030272	  7e-16
## Alignment 22: score=358.0 e_value=8.3e-17 N=9 BdChr1&ZmChr1 plus
 22-  0:	BRADI1G22560	GRMZM2G464580	  6e-12
 22-  1:	BRADI1G22745	GRMZM2G042881	  3e-35
 22-  2:	BRADI1G22750	GRMZM2G072448	  6e-88
 22-  3:	BRADI1G22830	GRMZM2G068701	      0
 22-  4:	BRADI1G22940	GRMZM2G106026	  1e-15
 22-  5:	BRADI1G23000	GRMZM2G057412	      0
 22-  6:	BRADI1G23060	GRMZM2G132794	      0
 22-  7:	BRADI1G23150	GRMZM2G024175	  2e-34
 22-  8:	BRADI1G23180	GRMZM2G038991	  2e-33
## Alignment 23: score=350.0 e_value=1.8e-17 N=8 BdChr1&ZmChr1 plus
 23-  0:	BRADI1G01580	GRMZM2G056393	  2e-07
 23-  1:	BRADI1G01700	GRMZM2G134054	      0
 23-  2:	BRADI1G01720	GRMZM2G123901	 1e-111
 23-  3:	BRADI1G01740	GRMZM2G123843	      0
 23-  4:	BRADI1G01750	GRMZM2G421126	  1e-90
 23-  5:	BRADI1G01790	GRMZM2G323261	  8e-47
 23-  6:	BRADI1G01800	GRMZM2G024686	      0
 23-  7:	BRADI1G01970	GRMZM5G821637	  3e-57
## Alignment 24: score=349.0 e_value=3.1e-16 N=8 BdChr1&ZmChr1 plus
 24-  0:	BRADI1G60960	GRMZM2G078806	 6e-172
 24-  1:	BRADI1G60970	GRMZM2G078876	  7e-25
 24-  2:	BRADI1G60977	GRMZM2G143086	  3e-19
 24-  3:	BRADI1G61000	GRMZM2G113139	      0
 24-  4:	BRADI1G61010	GRMZM2G003138	      0
 24-  5:	BRADI1G61030	GRMZM2G017670	  8e-27
 24-  6:	BRADI1G61280	GRMZM2G370510	  5e-16
 24-  7:	BRADI1G61330	GRMZM2G104353	  2e-12
## Alignment 25: score=348.0 e_value=5e-12 N=7 BdChr1&ZmChr1 plus
 25-  0:	BRADI1G03150	GRMZM2G122148	 1e-122
 25-  1:	BRADI1G03160	GRMZM2G122108	 5e-145
 25-  2:	BRADI1G03170	GRMZM2G122045	      0
 25-  3:	BRADI1G03180	AC198418.3_FG005	      0
 25-  4:	BRADI1G03185	GRMZM5G860632	  3e-10
 25-  5:	BRADI1G03207	GRMZM2G340257	  3e-89
 25-  6:	BRADI1G03220	GRMZM2G142097	  7e-82
## Alignment 26: score=348.0 e_value=9.1e-20 N=8 BdChr1&ZmChr1 plus
 26-  0:	BRADI1G12377	GRMZM2G068525	  3e-25
 26-  1:	BRADI1G12450	GRMZM2G080603	  8e-17
 26-  2:	BRADI1G12510	GRMZM2G099319	      0
 26-  3:	BRADI1G12530	GRMZM2G099366	  9e-37
 26-  4:	BRADI1G12570	GRMZM2G400268	  8e-77
 26-  5:	BRADI1G12580	GRMZM2G059064	  3e-06
 26-  6:	BRADI1G12590	GRMZM2G059029	  9e-09
 26-  7:	BRADI1G12720	AC212323.4_FG005	  5e-06
## Alignment 27: score=344.0 e_value=5.6e-18 N=8 BdChr1&ZmChr1 plus
 27-  0:	BRADI1G77570	GRMZM2G368041	  1e-66
 27-  1:	BRADI1G77580	GRMZM2G067638	      0
 27-  2:	BRADI1G77620	GRMZM2G345776	  1e-13
 27-  3:	BRADI1G77730	GRMZM2G181231	 9e-130
 27-  4:	BRADI1G77740	AC210173.4_FG005	 6e-159
 27-  5:	BRADI1G77750	GRMZM5G886799	      0
 27-  6:	BRADI1G77760	GRMZM2G703918	  2e-62
 27-  7:	BRADI1G77930	GRMZM2G082484	  2e-83
## Alignment 28: score=342.0 e_value=4.6e-12 N=7 BdChr1&ZmChr1 plus
 28-  0:	BRADI1G06040	GRMZM2G141460	  1e-24
 28-  1:	BRADI1G06060	GRMZM2G060924	      0
 28-  2:	BRADI1G06070	GRMZM2G060765	      0
 28-  3:	BRADI1G06080	GRMZM2G049547	      0
 28-  4:	BRADI1G06090	GRMZM2G120674	 6e-107
 28-  5:	BRADI1G06100	GRMZM2G120657	      0
 28-  6:	BRADI1G06110	GRMZM2G120596	 1e-157
## Alignment 29: score=333.0 e_value=5.2e-15 N=7 BdChr1&ZmChr1 plus
 29-  0:	BRADI1G01190	GRMZM2G422670	      0
 29-  1:	BRADI1G01200	GRMZM2G422649	      0
 29-  2:	BRADI1G01210	GRMZM2G100020	  7e-53
 29-  3:	BRADI1G01220	GRMZM2G099987	 4e-128
 29-  4:	BRADI1G01227	GRMZM2G123527	 9e-114
 29-  5:	BRADI1G01350	GRMZM2G115456	  7e-88
 29-  6:	BRADI1G01365	GRMZM2G438524	  1e-12
## Alignment 30: score=327.0 e_value=3.2e-14 N=7 BdChr1&ZmChr1 plus
 30-  0:	BRADI1G12697	AC177899.2_FG009	  3e-74
 30-  1:	BRADI1G12860	GRMZM2G115190	 2e-163
 30-  2:	BRADI1G12870	GRMZM2G115162	      0
 30-  3:	BRADI1G12880	GRMZM2G132084	 2e-172
 30-  4:	BRADI1G12890	GRMZM2G131939	 1e-132
 30-  5:	BRADI1G12910	GRMZM2G122267	      0
 30-  6:	BRADI1G12940	GRMZM2G024335	  8e-79
## Alignment 31: score=325.0 e_value=7.9e-17 N=9 BdChr1&ZmChr1 plus
 31-  0:	BRADI1G56970	GRMZM2G008327	  2e-21
 31-  1:	BRADI1G57000	GRMZM2G473244	  1e-20
 31-  2:	BRADI1G57247	GRMZM2G341934	  7e-67
 31-  3:	BRADI1G57410	GRMZM2G026223	  2e-06
 31-  4:	BRADI1G57570	GRMZM2G070259	  4e-11
 31-  5:	BRADI1G57607	GRMZM2G159431	  5e-22
 31-  6:	BRADI1G57700	GRMZM2G165422	  1e-55
 31-  7:	BRADI1G57900	GRMZM2G176604	  2e-66
 31-  8:	BRADI1G58057	GRMZM2G025642	  9e-47
## Alignment 32: score=320.0 e_value=1.6e-16 N=9 BdChr1&ZmChr1 plus
 32-  0:	BRADI1G00517	GRMZM2G386914	  4e-19
 32-  1:	BRADI1G00620	GRMZM2G053764	  8e-99
 32-  2:	BRADI1G00700	GRMZM2G154090	      0
 32-  3:	BRADI1G00760	GRMZM2G430675	  7e-22
 32-  4:	BRADI1G00770	GRMZM2G008290	  1e-14
 32-  5:	BRADI1G00790	GRMZM2G414791	  5e-73
 32-  6:	BRADI1G01021	GRMZM2G164018	  8e-12
 32-  7:	BRADI1G01190	GRMZM2G342010	  1e-33
 32-  8:	BRADI1G01350	GRMZM2G010871	  5e-06
## Alignment 33: score=316.0 e_value=8.4e-14 N=8 BdChr1&ZmChr1 plus
 33-  0:	BRADI1G00620	GRMZM2G150867	 6e-102
 33-  1:	BRADI1G00660	GRMZM2G139834	  4e-22
 33-  2:	BRADI1G00670	AC198979.4_FG009	  2e-16
 33-  3:	BRADI1G00700	GRMZM2G070087	      0
 33-  4:	BRADI1G00770	GRMZM2G086163	  3e-06
 33-  5:	BRADI1G00820	GRMZM2G140339	  1e-26
 33-  6:	BRADI1G01021	GRMZM2G169747	  6e-07
 33-  7:	BRADI1G01130	GRMZM2G165972	  2e-62
## Alignment 34: score=306.0 e_value=4.1e-14 N=8 BdChr1&ZmChr1 plus
 34-  0:	BRADI1G17060	GRMZM2G124550	  1e-24
 34-  1:	BRADI1G17190	GRMZM2G440537	  3e-21
 34-  2:	BRADI1G17250	GRMZM2G008327	  5e-25
 34-  3:	BRADI1G17320	GRMZM2G013986	 3e-172
 34-  4:	BRADI1G17440	GRMZM2G406204	  4e-51
 34-  5:	BRADI1G17680	GRMZM2G082227	  3e-14
 34-  6:	BRADI1G17790	GRMZM2G341934	  3e-73
 34-  7:	BRADI1G17810	GRMZM2G105415	  3e-33
## Alignment 35: score=292.0 e_value=2.1e-11 N=7 BdChr1&ZmChr1 plus
 35-  0:	BRADI1G70637	GRMZM2G389645	  1e-34
 35-  1:	BRADI1G70690	GRMZM2G047855	      0
 35-  2:	BRADI1G70780	GRMZM2G047422	  4e-08
 35-  3:	BRADI1G70810	GRMZM2G105025	  6e-77
 35-  4:	BRADI1G70820	GRMZM2G099305	 2e-106
 35-  5:	BRADI1G70830	GRMZM2G306024	  4e-09
 35-  6:	BRADI1G70950	GRMZM2G156800	  9e-21
## Alignment 36: score=292.0 e_value=1.9e-10 N=6 BdChr1&ZmChr1 plus
 36-  0:	BRADI1G13500	AC177897.2_FG002	      0
 36-  1:	BRADI1G13510	GRMZM2G134976	  3e-95
 36-  2:	BRADI1G13520	GRMZM2G134982	      0
 36-  3:	BRADI1G13560	GRMZM2G353497	  4e-13
 36-  4:	BRADI1G13570	GRMZM2G085873	  8e-79
 36-  5:	BRADI1G13580	GRMZM2G146616	      0
## Alignment 37: score=290.0 e_value=3.2e-11 N=7 BdChr1&ZmChr1 plus
 37-  0:	BRADI1G76840	GRMZM2G165422	  1e-64
 37-  1:	BRADI1G76890	GRMZM2G119494	      0
 37-  2:	BRADI1G76920	GRMZM2G176604	  1e-62
 37-  3:	BRADI1G77080	GRMZM2G055575	  2e-37
 37-  4:	BRADI1G77217	GRMZM2G025642	  1e-53
 37-  5:	BRADI1G77247	GRMZM2G180951	      0
 37-  6:	BRADI1G77325	GRMZM2G032852	  9e-18
## Alignment 38: score=286.0 e_value=6e-11 N=7 BdChr1&ZmChr1 plus
 38-  0:	BRADI1G68290	GRMZM2G039577	 2e-102
 38-  1:	BRADI1G68330	GRMZM2G148536	  2e-80
 38-  2:	BRADI1G68360	GRMZM2G163751	      0
 38-  3:	BRADI1G68390	GRMZM2G114356	  2e-57
 38-  4:	BRADI1G68410	GRMZM2G169704	  2e-84
 38-  5:	BRADI1G68430	GRMZM2G063024	      0
 38-  6:	BRADI1G68440	AC210517.3_FG003	  6e-08
## Alignment 39: score=274.0 e_value=0 N=6 BdChr1&ZmChr1 plus
 39-  0:	BRADI1G15030	GRMZM2G120621	  1e-13
 39-  1:	BRADI1G15160	GRMZM2G110304	  1e-43
 39-  2:	BRADI1G15170	GRMZM2G110294	  1e-44
 39-  3:	BRADI1G15180	GRMZM2G408967	  4e-61
 39-  4:	BRADI1G15190	GRMZM2G171118	      0
 39-  5:	BRADI1G15270	GRMZM2G153928	 4e-142
## Alignment 40: score=273.0 e_value=7.6e-10 N=6 BdChr1&ZmChr1 plus
 40-  0:	BRADI1G05390	GRMZM2G018798	  6e-36
 40-  1:	BRADI1G05410	GRMZM2G159285	  3e-27
 40-  2:	BRADI1G05540	GRMZM2G169671	 1e-104
 40-  3:	BRADI1G05550	GRMZM2G003489	  3e-13
 40-  4:	BRADI1G05560	GRMZM2G128617	 1e-104
 40-  5:	BRADI1G05590	GRMZM2G078416	  5e-25
## Alignment 41: score=272.0 e_value=1.5e-11 N=7 BdChr1&ZmChr1 plus
 41-  0:	BRADI1G66660	GRMZM2G042622	  2e-52
 41-  1:	BRADI1G66810	GRMZM2G056122	  6e-65
 41-  2:	BRADI1G66880	GRMZM2G124638	  1e-11
 41-  3:	BRADI1G66950	GRMZM2G068193	  3e-25
 41-  4:	BRADI1G66970	GRMZM2G004582	  6e-30
 41-  5:	BRADI1G67050	GRMZM2G151216	  4e-28
 41-  6:	BRADI1G67180	GRMZM2G149480	  1e-07
## Alignment 42: score=272.0 e_value=3.2e-13 N=7 BdChr1&ZmChr1 plus
 42-  0:	BRADI1G66227	GRMZM2G044027	 3e-164
 42-  1:	BRADI1G66390	GRMZM2G077797	  4e-59
 42-  2:	BRADI1G66400	GRMZM2G078052	      0
 42-  3:	BRADI1G66640	GRMZM2G338333	  4e-06
 42-  4:	BRADI1G66660	GRMZM2G442277	  5e-54
 42-  5:	BRADI1G66810	GRMZM2G041955	  2e-61
 42-  6:	BRADI1G66950	GRMZM2G017792	  2e-25
## Alignment 43: score=269.0 e_value=2.1e-12 N=7 BdChr1&ZmChr1 plus
 43-  0:	BRADI1G46110	GRMZM2G021498	  1e-09
 43-  1:	BRADI1G46120	GRMZM2G419901	  1e-08
 43-  2:	BRADI1G46367	GRMZM2G156486	 3e-103
 43-  3:	BRADI1G46500	GRMZM2G175164	 2e-137
 43-  4:	BRADI1G46550	GRMZM2G017254	  2e-62
 43-  5:	BRADI1G46660	GRMZM2G097434	      0
 43-  6:	BRADI1G46690	GRMZM2G129674	  2e-21
## Alignment 44: score=266.0 e_value=3.9e-11 N=6 BdChr1&ZmChr1 plus
 44-  0:	BRADI1G77360	GRMZM2G388684	  5e-18
 44-  1:	BRADI1G77610	GRMZM2G314660	  3e-43
 44-  2:	BRADI1G77667	GRMZM2G092232	      0
 44-  3:	BRADI1G77690	GRMZM2G092165	  2e-18
 44-  4:	BRADI1G77700	GRMZM2G124550	      0
 44-  5:	BRADI1G77710	GRMZM2G144197	 3e-138
## Alignment 45: score=265.0 e_value=2.1e-13 N=8 BdChr1&ZmChr1 plus
 45-  0:	BRADI1G63060	GRMZM2G047656	  6e-63
 45-  1:	BRADI1G63080	GRMZM2G300990	  5e-14
 45-  2:	BRADI1G63290	GRMZM2G156800	  1e-31
 45-  3:	BRADI1G63530	GRMZM2G124540	  7e-12
 45-  4:	BRADI1G63690	GRMZM6G039492	  6e-14
 45-  5:	BRADI1G63927	GRMZM2G039891	  9e-06
 45-  6:	BRADI1G64020	GRMZM2G407626	  5e-16
 45-  7:	BRADI1G64140	GRMZM2G176876	  4e-20
## Alignment 46: score=262.0 e_value=4.8e-13 N=8 BdChr1&ZmChr1 plus
 46-  0:	BRADI1G76207	GRMZM2G031001	  4e-44
 46-  1:	BRADI1G76362	GRMZM2G023715	  1e-52
 46-  2:	BRADI1G76560	GRMZM2G312661	  9e-07
 46-  3:	BRADI1G76660	GRMZM2G016480	  3e-41
 46-  4:	BRADI1G76840	GRMZM2G100288	  4e-65
 46-  5:	BRADI1G77080	GRMZM2G056355	  1e-22
 46-  6:	BRADI1G77240	GRMZM2G353195	  3e-07
 46-  7:	BRADI1G77325	GRMZM2G044038	  4e-27
## Alignment 47: score=260.0 e_value=2.4e-08 N=6 BdChr1&ZmChr1 plus
 47-  0:	BRADI1G09080	GRMZM2G423538	  8e-62
 47-  1:	BRADI1G09090	GRMZM2G366373	  1e-36
 47-  2:	BRADI1G09140	GRMZM2G141379	  2e-66
 47-  3:	BRADI1G09170	GRMZM2G070211	  9e-63
 47-  4:	BRADI1G09250	GRMZM2G099023	 1e-108
 47-  5:	BRADI1G09320	GRMZM2G017089	  1e-06
## Alignment 48: score=260.0 e_value=1.4e-11 N=7 BdChr1&ZmChr1 plus
 48-  0:	BRADI1G63080	GRMZM2G344388	  3e-14
 48-  1:	BRADI1G63190	GRMZM2G040828	  2e-13
 48-  2:	BRADI1G63320	GRMZM2G433579	  2e-56
 48-  3:	BRADI1G63350	GRMZM2G480698	  1e-06
 48-  4:	BRADI1G63360	GRMZM2G122543	  1e-27
 48-  5:	BRADI1G63460	GRMZM2G065635	  1e-16
 48-  6:	BRADI1G63550	GRMZM2G072292	  5e-70
## Alignment 49: score=259.0 e_value=3.2e-11 N=7 BdChr1&ZmChr1 plus
 49-  0:	BRADI1G63080	GRMZM2G055575	 5e-149
 49-  1:	BRADI1G63170	GRMZM2G428184	  2e-36
 49-  2:	BRADI1G63200	GRMZM2G371137	 6e-163
 49-  3:	BRADI1G63290	GRMZM2G032852	  6e-28
 49-  4:	BRADI1G63530	GRMZM5G887276	  1e-18
 49-  5:	BRADI1G63550	GRMZM2G109566	  4e-65
 49-  6:	BRADI1G63600	GRMZM2G059428	  3e-48
## Alignment 50: score=258.0 e_value=7.3e-11 N=7 BdChr1&ZmChr1 plus
 50-  0:	BRADI1G09900	GRMZM2G018414	  6e-47
 50-  1:	BRADI1G10047	GRMZM2G061101	  1e-68
 50-  2:	BRADI1G10170	GRMZM2G120021	  1e-38
 50-  3:	BRADI1G10180	GRMZM2G045314	  7e-21
 50-  4:	BRADI1G10347	GRMZM2G046101	 2e-107
 50-  5:	BRADI1G10530	GRMZM2G094713	  4e-19
 50-  6:	BRADI1G10760	GRMZM2G068171	  3e-08
## Alignment 51: score=257.0 e_value=9.2e-11 N=7 BdChr1&ZmChr1 plus
 51-  0:	BRADI1G21980	GRMZM2G099522	  2e-54
 51-  1:	BRADI1G22060	GRMZM2G163043	  3e-07
 51-  2:	BRADI1G22290	GRMZM2G111324	  7e-15
 51-  3:	BRADI1G22340	GRMZM2G040728	  2e-08
 51-  4:	BRADI1G22390	GRMZM2G417905	  2e-27
 51-  5:	BRADI1G22540	GRMZM2G433579	  2e-61
 51-  6:	BRADI1G22650	GRMZM2G480698	  2e-12
## Alignment 52: score=256.0 e_value=1.4e-12 N=8 BdChr1&ZmChr1 plus
 52-  0:	BRADI1G46880	GRMZM2G100992	  4e-10
 52-  1:	BRADI1G47050	GRMZM2G119357	  2e-07
 52-  2:	BRADI1G47277	GRMZM2G142249	  2e-08
 52-  3:	BRADI1G47480	GRMZM2G061487	  2e-11
 52-  4:	BRADI1G47570	GRMZM2G114093	  1e-37
 52-  5:	BRADI1G47767	GRMZM2G548074	 3e-137
 52-  6:	BRADI1G47990	GRMZM2G136353	  2e-83
 52-  7:	BRADI1G48147	GRMZM2G055561	  2e-13
## Alignment 53: score=254.0 e_value=4.1e-13 N=7 BdChr1&ZmChr1 plus
 53-  0:	BRADI1G72370	GRMZM2G077897	  1e-73
 53-  1:	BRADI1G72380	GRMZM2G340279	  9e-87
 53-  2:	BRADI1G72430	GRMZM5G802981	  1e-09
 53-  3:	BRADI1G72440	GRMZM2G416156	  6e-09
 53-  4:	BRADI1G72590	GRMZM2G117513	  7e-11
 53-  5:	BRADI1G72740	GRMZM2G142390	 1e-158
 53-  6:	BRADI1G72960	GRMZM2G037630	  1e-31
## Alignment 54: score=252.0 e_value=4.8e-09 N=6 BdChr1&ZmChr1 plus
 54-  0:	BRADI1G74250	GRMZM2G018646	  3e-10
 54-  1:	BRADI1G74350	GRMZM2G003489	  9e-10
 54-  2:	BRADI1G74460	GRMZM2G472226	  3e-08
 54-  3:	BRADI1G74510	GRMZM2G025857	  4e-49
 54-  4:	BRADI1G74560	GRMZM2G126338	 3e-176
 54-  5:	BRADI1G74570	GRMZM2G011373	  6e-22
## Alignment 55: score=252.0 e_value=2.6e-11 N=7 BdChr1&ZmChr1 plus
 55-  0:	BRADI1G66660	GRMZM2G068525	  7e-27
 55-  1:	BRADI1G66770	GRMZM2G478599	  3e-17
 55-  2:	BRADI1G66950	GRMZM5G839017	  2e-12
 55-  3:	BRADI1G67050	GRMZM2G093809	  6e-58
 55-  4:	BRADI1G67180	GRMZM5G802704	  4e-16
 55-  5:	BRADI1G67247	AC195785.3_FG004	  6e-59
 55-  6:	BRADI1G67397	GRMZM2G151236	  2e-08
## Alignment 56: score=252.0 e_value=3.9e-13 N=7 BdChr1&ZmChr1 plus
 56-  0:	BRADI1G23690	GRMZM2G304897	  1e-51
 56-  1:	BRADI1G23730	GRMZM2G159992	  4e-52
 56-  2:	BRADI1G23890	GRMZM2G171110	  2e-18
 56-  3:	BRADI1G24135	GRMZM2G368632	  3e-52
 56-  4:	BRADI1G24287	GRMZM2G172081	  1e-66
 56-  5:	BRADI1G24490	GRMZM2G172098	  7e-74
 56-  6:	BRADI1G24560	GRMZM2G083475	  5e-54
## Alignment 57: score=252.0 e_value=2.8e-08 N=6 BdChr1&ZmChr1 plus
 57-  0:	BRADI1G03590	GRMZM5G804658	 9e-139
 57-  1:	BRADI1G03620	GRMZM2G049159	      0
 57-  2:	BRADI1G03650	GRMZM2G087459	 2e-161
 57-  3:	BRADI1G03690	GRMZM2G112925	 4e-104
 57-  4:	BRADI1G03710	AC233935.1_FG005	  2e-31
 57-  5:	BRADI1G03720	GRMZM2G428391	      0
## Alignment 58: score=16348.0 e_value=0 N=342 BdChr1&ZmChr1 minus
 58-  0:	BRADI1G71720	GRMZM2G028247	  2e-68
 58-  1:	BRADI1G71730	GRMZM2G003520	  7e-43
 58-  2:	BRADI1G71740	GRMZM2G003466	  5e-71
 58-  3:	BRADI1G71770	GRMZM2G445296	  9e-75
 58-  4:	BRADI1G71780	AC166636.1_FG008	 7e-131
 58-  5:	BRADI1G71790	AC166636.1_FG007	  4e-40
 58-  6:	BRADI1G71800	GRMZM2G147481	 1e-176
 58-  7:	BRADI1G71810	GRMZM2G447551	      0
 58-  8:	BRADI1G71820	GRMZM2G113775	      0
 58-  9:	BRADI1G71830	GRMZM2G113821	      0
 58- 10:	BRADI1G71840	GRMZM2G464393	 1e-152
 58- 11:	BRADI1G71860	GRMZM2G097283	 3e-167
 58- 12:	BRADI1G71870	GRMZM2G420357	  7e-29
 58- 13:	BRADI1G71880	GRMZM2G154007	      0
 58- 14:	BRADI1G71897	GRMZM2G095915	 6e-178
 58- 15:	BRADI1G71920	GRMZM2G075712	  1e-31
 58- 16:	BRADI1G71930	GRMZM2G132367	  6e-72
 58- 17:	BRADI1G71990	GRMZM2G006631	  4e-71
 58- 18:	BRADI1G72000	GRMZM2G148706	  2e-61
 58- 19:	BRADI1G72007	GRMZM2G031177	      0
 58- 20:	BRADI1G72030	GRMZM2G117491	 5e-143
 58- 21:	BRADI1G72060	GRMZM2G009326	 3e-133
 58- 22:	BRADI1G72070	GRMZM2G398848	      0
 58- 23:	BRADI1G72080	GRMZM2G053627	  1e-46
 58- 24:	BRADI1G72086	GRMZM2G106017	 3e-136
 58- 25:	BRADI1G72092	GRMZM2G385605	      0
 58- 26:	BRADI1G72100	AC177850.2_FG005	  1e-17
 58- 27:	BRADI1G72110	GRMZM2G024099	      0
 58- 28:	BRADI1G72120	GRMZM2G023575	 3e-116
 58- 29:	BRADI1G72150	GRMZM2G059102	 2e-118
 58- 30:	BRADI1G72160	GRMZM2G358311	      0
 58- 31:	BRADI1G72180	GRMZM2G093197	  1e-63
 58- 32:	BRADI1G72200	GRMZM2G061806	 1e-150
 58- 33:	BRADI1G72270	GRMZM2G113401	  2e-83
 58- 34:	BRADI1G72280	GRMZM2G113351	      0
 58- 35:	BRADI1G72320	GRMZM2G109589	      0
 58- 36:	BRADI1G72350	GRMZM2G109431	      0
 58- 37:	BRADI1G72370	GRMZM2G410623	 6e-161
 58- 38:	BRADI1G72390	GRMZM5G815358	  2e-79
 58- 39:	BRADI1G72400	GRMZM2G410515	      0
 58- 40:	BRADI1G72430	GRMZM2G153393	      0
 58- 41:	BRADI1G72440	GRMZM2G496991	  2e-25
 58- 42:	BRADI1G72450	GRMZM2G129674	  5e-10
 58- 43:	BRADI1G72470	GRMZM2G115182	 1e-146
 58- 44:	BRADI1G72480	GRMZM2G145308	 3e-156
 58- 45:	BRADI1G72490	GRMZM2G097434	      0
 58- 46:	BRADI1G72500	GRMZM2G000427	      0
 58- 47:	BRADI1G72510	GRMZM2G148855	      0
 58- 48:	BRADI1G72560	GRMZM2G445602	      0
 58- 49:	BRADI1G72590	GRMZM2G343157	  5e-12
 58- 50:	BRADI1G72620	GRMZM2G045979	 2e-171
 58- 51:	BRADI1G72630	AC196394.3_FG002	  6e-11
 58- 52:	BRADI1G72640	GRMZM2G016511	 2e-178
 58- 53:	BRADI1G72650	GRMZM2G017254	      0
 58- 54:	BRADI1G72690	GRMZM2G017616	      0
 58- 55:	BRADI1G72740	GRMZM2G175164	      0
 58- 56:	BRADI1G72756	GRMZM2G080524	  2e-40
 58- 57:	BRADI1G72780	GRMZM2G064663	  3e-74
 58- 58:	BRADI1G72790	GRMZM5G855347	      0
 58- 59:	BRADI1G72880	GRMZM2G012102	  7e-98
 58- 60:	BRADI1G72890	GRMZM2G399072	  5e-38
 58- 61:	BRADI1G72920	GRMZM2G178852	  6e-38
 58- 62:	BRADI1G72927	GRMZM2G156486	 6e-179
 58- 63:	BRADI1G72940	GRMZM2G000741	 2e-164
 58- 64:	BRADI1G72960	GRMZM2G000686	  2e-86
 58- 65:	BRADI1G72967	GRMZM2G119933	      0
 58- 66:	BRADI1G72990	GRMZM2G419901	  1e-80
 58- 67:	BRADI1G73010	GRMZM2G142609	 2e-153
 58- 68:	BRADI1G73030	GRMZM2G142557	      0
 58- 69:	BRADI1G73040	GRMZM2G021498	 1e-148
 58- 70:	BRADI1G73070	GRMZM2G303361	  8e-10
 58- 71:	BRADI1G73120	GRMZM2G124353	      0
 58- 72:	BRADI1G73140	GRMZM2G159456	  2e-34
 58- 73:	BRADI1G73150	GRMZM2G035243	 2e-161
 58- 74:	BRADI1G73170	GRMZM2G034302	      0
 58- 75:	BRADI1G73180	GRMZM2G034283	 7e-100
 58- 76:	BRADI1G73190	GRMZM2G139963	 5e-131
 58- 77:	BRADI1G73670	GRMZM2G162814	  3e-46
 58- 78:	BRADI1G73700	GRMZM2G162764	  5e-97
 58- 79:	BRADI1G73710	GRMZM2G162749	 9e-154
 58- 80:	BRADI1G73720	GRMZM5G857303	  2e-71
 58- 81:	BRADI1G73730	GRMZM2G464818	      0
 58- 82:	BRADI1G73740	GRMZM2G136113	      0
 58- 83:	BRADI1G73770	GRMZM2G026807	 1e-158
 58- 84:	BRADI1G73780	GRMZM2G091921	  5e-24
 58- 85:	BRADI1G73790	GRMZM2G091916	      0
 58- 86:	BRADI1G73796	GRMZM2G091822	      0
 58- 87:	BRADI1G73810	GRMZM2G362942	      0
 58- 88:	BRADI1G73817	GRMZM2G362960	  2e-32
 58- 89:	BRADI1G73840	GRMZM2G063287	  3e-28
 58- 90:	BRADI1G73850	GRMZM2G063304	  1e-18
 58- 91:	BRADI1G73860	GRMZM2G412674	      0
 58- 92:	BRADI1G73870	GRMZM2G112793	 6e-112
 58- 93:	BRADI1G73890	GRMZM2G115131	 2e-169
 58- 94:	BRADI1G73900	GRMZM2G424020	      0
 58- 95:	BRADI1G73910	GRMZM5G850455	  2e-50
 58- 96:	BRADI1G73935	GRMZM2G124042	      0
 58- 97:	BRADI1G73970	GRMZM2G123986	 2e-130
 58- 98:	BRADI1G73990	GRMZM2G037912	 3e-131
 58- 99:	BRADI1G74000	GRMZM2G314133	      0
 58-100:	BRADI1G74050	GRMZM2G417455	      0
 58-101:	BRADI1G74060	GRMZM2G004641	 1e-155
 58-102:	BRADI1G74087	GRMZM2G169280	      0
 58-103:	BRADI1G74140	GRMZM2G169295	  3e-29
 58-104:	BRADI1G74150	GRMZM2G169320	      0
 58-105:	BRADI1G74160	AC186417.3_FG007	  3e-06
 58-106:	BRADI1G74180	GRMZM2G172322	      0
 58-107:	BRADI1G74185	GRMZM2G031718	      0
 58-108:	BRADI1G74257	GRMZM2G031790	      0
 58-109:	BRADI1G74270	GRMZM2G136081	 2e-104
 58-110:	BRADI1G74277	GRMZM2G480386	      0
 58-111:	BRADI1G74350	GRMZM2G165972	 6e-102
 58-112:	BRADI1G74360	GRMZM2G165998	 8e-140
 58-113:	BRADI1G74380	GRMZM2G166445	  1e-31
 58-114:	BRADI1G74400	GRMZM2G154036	  2e-69
 58-115:	BRADI1G74420	GRMZM2G154211	      0
 58-116:	BRADI1G74450	GRMZM2G453111	      0
 58-117:	BRADI1G74460	GRMZM2G453139	  4e-14
 58-118:	BRADI1G74480	GRMZM2G038982	      0
 58-119:	BRADI1G74490	GRMZM2G472266	  7e-44
 58-120:	BRADI1G74500	GRMZM2G169747	      0
 58-121:	BRADI1G74510	GRMZM2G472236	  5e-72
 58-122:	BRADI1G74520	GRMZM2G096252	  2e-25
 58-123:	BRADI1G74530	GRMZM2G397339	 3e-130
 58-124:	BRADI1G74540	GRMZM2G076423	      0
 58-125:	BRADI1G74547	GRMZM2G377780	      0
 58-126:	BRADI1G74560	GRMZM2G076062	      0
 58-127:	BRADI1G74570	GRMZM2G075958	 2e-134
 58-128:	BRADI1G74580	GRMZM2G000823	      0
 58-129:	BRADI1G74590	GRMZM2G300801	      0
 58-130:	BRADI1G74597	GRMZM2G000749	      0
 58-131:	BRADI1G74640	GRMZM5G813886	      0
 58-132:	BRADI1G74650	GRMZM2G027821	      0
 58-133:	BRADI1G74680	GRMZM2G141636	 5e-150
 58-134:	BRADI1G74700	GRMZM2G140339	 4e-108
 58-135:	BRADI1G74710	GRMZM2G173826	  4e-99
 58-136:	BRADI1G74827	GRMZM2G445783	 2e-101
 58-137:	BRADI1G74850	GRMZM2G315806	 3e-160
 58-138:	BRADI1G74870	GRMZM2G122787	      0
 58-139:	BRADI1G74880	GRMZM2G122816	  1e-45
 58-140:	BRADI1G74890	GRMZM2G086072	 2e-179
 58-141:	BRADI1G74900	GRMZM2G086163	  3e-21
 58-142:	BRADI1G74910	GRMZM5G863105	  3e-28
 58-143:	BRADI1G74916	GRMZM5G859683	 2e-171
 58-144:	BRADI1G74940	AC209858.4_FG002	      0
 58-145:	BRADI1G74950	AC209858.4_FG004	 5e-125
 58-146:	BRADI1G74997	GRMZM2G401342	 8e-120
 58-147:	BRADI1G75010	GRMZM2G100707	      0
 58-148:	BRADI1G75020	GRMZM2G070087	      0
 58-149:	BRADI1G75040	AC198979.4_FG009	  8e-33
 58-150:	BRADI1G75050	GRMZM2G056786	  2e-16
 58-151:	BRADI1G75080	GRMZM2G358279	      0
 58-152:	BRADI1G75087	GRMZM2G139834	 5e-175
 58-153:	BRADI1G75110	GRMZM2G092483	  3e-42
 58-154:	BRADI1G75127	GRMZM2G329159	 4e-124
 58-155:	BRADI1G75140	GRMZM2G043799	      0
 58-156:	BRADI1G75170	GRMZM2G150867	 1e-103
 58-157:	BRADI1G75180	GRMZM2G150915	  1e-59
 58-158:	BRADI1G75190	GRMZM2G150925	  6e-56
 58-159:	BRADI1G75220	GRMZM2G028521	      0
 58-160:	BRADI1G75250	GRMZM2G439049	 3e-146
 58-161:	BRADI1G75256	GRMZM2G418037	 2e-126
 58-162:	BRADI1G75262	GRMZM2G087918	 1e-122
 58-163:	BRADI1G75270	GRMZM2G339563	      0
 58-164:	BRADI1G75280	GRMZM2G038485	  1e-41
 58-165:	BRADI1G75350	GRMZM2G062724	  1e-88
 58-166:	BRADI1G75360	GRMZM2G062841	 4e-116
 58-167:	BRADI1G75400	GRMZM2G062933	      0
 58-168:	BRADI1G75410	GRMZM2G178571	 2e-168
 58-169:	BRADI1G75430	GRMZM2G009818	      0
 58-170:	BRADI1G75450	GRMZM2G470309	 7e-159
 58-171:	BRADI1G75460	GRMZM2G415343	      0
 58-172:	BRADI1G75470	GRMZM2G103599	 2e-108
 58-173:	BRADI1G75500	GRMZM2G107532	      0
 58-174:	BRADI1G75530	GRMZM2G107679	  4e-32
 58-175:	BRADI1G75550	GRMZM2G107686	      0
 58-176:	BRADI1G75560	GRMZM5G860938	      0
 58-177:	BRADI1G75580	GRMZM5G823004	      0
 58-178:	BRADI1G75600	GRMZM2G041899	 4e-106
 58-179:	BRADI1G75610	GRMZM2G450125	      0
 58-180:	BRADI1G75620	GRMZM2G149257	 6e-110
 58-181:	BRADI1G75640	GRMZM2G450071	  1e-36
 58-182:	BRADI1G75670	GRMZM2G047002	  3e-36
 58-183:	BRADI1G75700	GRMZM2G066860	  1e-86
 58-184:	BRADI1G75707	GRMZM2G323830	 2e-174
 58-185:	BRADI1G75760	GRMZM2G474258	 1e-120
 58-186:	BRADI1G75770	GRMZM2G171333	  1e-43
 58-187:	BRADI1G75780	GRMZM2G171324	      0
 58-188:	BRADI1G75790	GRMZM2G171181	  4e-96
 58-189:	BRADI1G75820	GRMZM2G472167	      0
 58-190:	BRADI1G75830	GRMZM2G172751	      0
 58-191:	BRADI1G75840	GRMZM2G172758	  1e-86
 58-192:	BRADI1G75850	GRMZM2G009014	  2e-29
 58-193:	BRADI1G75877	GRMZM2G157510	  1e-49
 58-194:	BRADI1G75900	GRMZM2G018579	  1e-75
 58-195:	BRADI1G75910	GRMZM2G018417	 2e-119
 58-196:	BRADI1G75930	AC155624.2_FG011	 4e-103
 58-197:	BRADI1G75940	AC155624.2_FG006	      0
 58-198:	BRADI1G75960	GRMZM2G176397	      0
 58-199:	BRADI1G75970	GRMZM2G176499	 9e-125
 58-200:	BRADI1G75980	GRMZM2G176523	      0
 58-201:	BRADI1G75990	GRMZM2G475168	  2e-51
 58-202:	BRADI1G76000	GRMZM2G075901	  2e-73
 58-203:	BRADI1G76010	GRMZM2G075870	      0
 58-204:	BRADI1G76020	GRMZM2G075701	      0
 58-205:	BRADI1G76030	GRMZM2G173372	 2e-104
 58-206:	BRADI1G76040	GRMZM2G092481	 3e-174
 58-207:	BRADI1G76060	GRMZM2G119499	  2e-15
 58-208:	BRADI1G76110	GRMZM2G093286	      0
 58-209:	BRADI1G76140	GRMZM2G048740	      0
 58-210:	BRADI1G76147	GRMZM2G110616	      0
 58-211:	BRADI1G76177	GRMZM2G410991	 8e-128
 58-212:	BRADI1G76190	GRMZM2G110345	      0
 58-213:	BRADI1G76207	GRMZM2G059428	 2e-110
 58-214:	BRADI1G76227	GRMZM2G099598	      0
 58-215:	BRADI1G76250	GRMZM2G399948	  6e-40
 58-216:	BRADI1G76260	GRMZM2G095968	 8e-136
 58-217:	BRADI1G76280	GRMZM2G096020	      0
 58-218:	BRADI1G76290	GRMZM2G007441	 5e-141
 58-219:	BRADI1G76300	GRMZM2G071349	  9e-43
 58-220:	BRADI1G76307	GRMZM2G040887	      0
 58-221:	BRADI1G76314	GRMZM2G057158	 3e-176
 58-222:	BRADI1G76330	GRMZM2G090568	      0
 58-223:	BRADI1G76340	GRMZM2G109509	      0
 58-224:	BRADI1G76350	GRMZM2G109566	  3e-86
 58-225:	BRADI1G76370	GRMZM2G020548	      0
 58-226:	BRADI1G76380	GRMZM2G089092	 2e-110
 58-227:	BRADI1G76387	GRMZM2G089056	  2e-99
 58-228:	BRADI1G76400	GRMZM2G392956	      0
 58-229:	BRADI1G76407	GRMZM2G092923	 6e-165
 58-230:	BRADI1G76420	GRMZM2G392863	  7e-12
 58-231:	BRADI1G76430	GRMZM2G092813	      0
 58-232:	BRADI1G76440	GRMZM2G137374	  3e-35
 58-233:	BRADI1G76450	GRMZM2G137312	  5e-61
 58-234:	BRADI1G76460	GRMZM2G008064	 6e-166
 58-235:	BRADI1G76470	GRMZM5G845611	      0
 58-236:	BRADI1G76480	GRMZM2G031859	      0
 58-237:	BRADI1G76500	GRMZM2G032219	      0
 58-238:	BRADI1G76520	GRMZM2G032409	      0
 58-239:	BRADI1G76530	GRMZM2G321041	  1e-23
 58-240:	BRADI1G76550	GRMZM2G321053	 1e-130
 58-241:	BRADI1G76560	GRMZM2G032852	      0
 58-242:	BRADI1G76590	GRMZM2G143588	      0
 58-243:	BRADI1G76610	GRMZM2G448701	  2e-15
 58-244:	BRADI1G76617	GRMZM2G180951	      0
 58-245:	BRADI1G76630	GRMZM2G065718	 7e-106
 58-246:	BRADI1G76640	GRMZM2G040158	      0
 58-247:	BRADI1G76660	GRMZM2G371137	      0
 58-248:	BRADI1G76677	GRMZM2G129243	      0
 58-249:	BRADI1G76690	GRMZM2G428184	  2e-83
 58-250:	BRADI1G76730	GRMZM2G025642	  3e-18
 58-251:	BRADI1G76740	GRMZM2G025552	  3e-49
 58-252:	BRADI1G76760	GRMZM2G055575	      0
 58-253:	BRADI1G76770	GRMZM2G055704	  2e-35
 58-254:	BRADI1G76780	GRMZM2G055737	  2e-12
 58-255:	BRADI1G76786	GRMZM2G176521	 9e-152
 58-256:	BRADI1G76792	GRMZM2G476107	      0
 58-257:	BRADI1G76810	GRMZM2G176548	  3e-12
 58-258:	BRADI1G76830	GRMZM2G176558	      0
 58-259:	BRADI1G76835	GRMZM2G176585	  3e-41
 58-260:	BRADI1G76840	GRMZM2G176604	      0
 58-261:	BRADI1G76850	GRMZM2G089860	      0
 58-262:	BRADI1G76860	GRMZM2G089976	      0
 58-263:	BRADI1G76870	GRMZM2G090051	  1e-27
 58-264:	BRADI1G76880	GRMZM2G119471	 8e-140
 58-265:	BRADI1G76910	GRMZM2G119736	      0
 58-266:	BRADI1G76920	GRMZM2G165422	      0
 58-267:	BRADI1G76940	GRMZM2G327059	 5e-131
 58-268:	BRADI1G76950	GRMZM2G159477	  1e-26
 58-269:	BRADI1G76990	GRMZM2G159427	      0
 58-270:	BRADI1G77000	GRMZM2G070259	 1e-101
 58-271:	BRADI1G77010	GRMZM2G070047	 5e-113
 58-272:	BRADI1G77020	GRMZM2G026223	  3e-75
 58-273:	BRADI1G77040	GRMZM2G475380	      0
 58-274:	BRADI1G77047	GRMZM2G176840	 3e-100
 58-275:	BRADI1G77060	GRMZM2G176820	 5e-110
 58-276:	BRADI1G77070	GRMZM2G475289	  5e-56
 58-277:	BRADI1G77080	GRMZM2G105415	      0
 58-278:	BRADI1G77087	GRMZM2G040762	      0
 58-279:	BRADI1G77130	GRMZM2G341934	 8e-124
 58-280:	BRADI1G77150	GRMZM2G082227	  4e-56
 58-281:	BRADI1G77170	GRMZM2G136859	  2e-96
 58-282:	BRADI1G77177	GRMZM2G104468	 3e-178
 58-283:	BRADI1G77200	GRMZM2G049031	      0
 58-284:	BRADI1G77217	GRMZM2G406204	      0
 58-285:	BRADI1G77230	GRMZM2G181153	  2e-52
 58-286:	BRADI1G77240	GRMZM2G167568	      0
 58-287:	BRADI1G77247	GRMZM2G442324	      0
 58-288:	BRADI1G77260	GRMZM2G013986	      0
 58-289:	BRADI1G77265	GRMZM2G312438	      0
 58-290:	BRADI1G77270	GRMZM2G013634	 3e-132
 58-291:	BRADI1G77280	GRMZM2G387837	 2e-173
 58-292:	BRADI1G77290	GRMZM2G087207	      0
 58-293:	BRADI1G77320	GRMZM2G008710	 9e-180
 58-294:	BRADI1G77325	GRMZM2G008327	      0
 58-295:	BRADI1G77335	GRMZM2G030567	  2e-29
 58-296:	BRADI1G77350	GRMZM2G030299	      0
 58-297:	BRADI1G77360	GRMZM2G030173	  2e-99
 58-298:	BRADI1G77370	GRMZM2G320099	      0
 58-299:	BRADI1G77380	GRMZM2G029824	 1e-155
 58-300:	BRADI1G77390	GRMZM2G029713	 3e-150
 58-301:	BRADI1G77400	GRMZM2G044247	 7e-175
 58-302:	BRADI1G77410	GRMZM2G044388	 8e-118
 58-303:	BRADI1G77440	GRMZM2G062210	      0
 58-304:	BRADI1G77450	GRMZM2G055698	 3e-129
 58-305:	BRADI1G77470	GRMZM2G055880	 3e-103
 58-306:	BRADI1G77510	GRMZM2G426802	      0
 58-307:	BRADI1G77547	GRMZM2G077780	      0
 58-308:	BRADI1G77560	GRMZM2G077769	  8e-50
 58-309:	BRADI1G77570	GRMZM2G077760	  6e-71
 58-310:	BRADI1G77580	GRMZM2G077669	      0
 58-311:	BRADI1G77760	GRMZM2G436226	 1e-126
 58-312:	BRADI1G77770	GRMZM2G137236	      0
 58-313:	BRADI1G77820	GRMZM2G137329	  2e-28
 58-314:	BRADI1G77840	GRMZM2G137352	  3e-58
 58-315:	BRADI1G77887	GRMZM2G006673	      0
 58-316:	BRADI1G77910	GRMZM2G042539	  2e-26
 58-317:	BRADI1G77940	GRMZM2G086269	  2e-41
 58-318:	BRADI1G77990	GRMZM2G388684	 2e-151
 58-319:	BRADI1G77997	GRMZM2G085691	      0
 58-320:	BRADI1G78027	GRMZM2G035377	      0
 58-321:	BRADI1G78040	GRMZM2G052546	      0
 58-322:	BRADI1G78090	GRMZM2G329177	      0
 58-323:	BRADI1G78100	GRMZM2G158378	      0
 58-324:	BRADI1G78110	GRMZM2G109725	      0
 58-325:	BRADI1G78150	GRMZM2G458423	  2e-73
 58-326:	BRADI1G78180	GRMZM2G114469	 1e-146
 58-327:	BRADI1G78190	GRMZM2G703466	      0
 58-328:	BRADI1G78210	GRMZM2G164696	      0
 58-329:	BRADI1G78220	GRMZM2G060296	      0
 58-330:	BRADI1G78230	GRMZM2G060265	 2e-174
 58-331:	BRADI1G78240	GRMZM2G379898	  3e-20
 58-332:	BRADI1G78290	AC193500.3_FG003	 3e-122
 58-333:	BRADI1G78330	GRMZM2G161483	      0
 58-334:	BRADI1G78340	GRMZM2G097229	 2e-106
 58-335:	BRADI1G78430	GRMZM2G026639	      0
 58-336:	BRADI1G78560	GRMZM2G374779	      0
 58-337:	BRADI1G78570	GRMZM2G073979	 2e-112
 58-338:	BRADI1G78577	GRMZM2G172183	      0
 58-339:	BRADI1G78610	GRMZM2G032104	      0
 58-340:	BRADI1G78690	GRMZM2G330436	 2e-104
 58-341:	BRADI1G78697	GRMZM2G471814	  2e-98
## Alignment 59: score=12748.0 e_value=0 N=264 BdChr1&ZmChr1 minus
 59-  0:	BRADI1G63980	GRMZM2G128644	  9e-20
 59-  1:	BRADI1G63990	GRMZM2G180889	 4e-112
 59-  2:	BRADI1G64000	GRMZM2G175038	  2e-62
 59-  3:	BRADI1G64010	GRMZM2G174896	      0
 59-  4:	BRADI1G64020	GRMZM2G152891	 4e-104
 59-  5:	BRADI1G64030	GRMZM2G160466	  2e-32
 59-  6:	BRADI1G64040	GRMZM2G138814	 4e-149
 59-  7:	BRADI1G64050	GRMZM2G318652	  5e-18
 59-  8:	BRADI1G64060	GRMZM2G174284	      0
 59-  9:	BRADI1G64080	GRMZM2G476593	      0
 59- 10:	BRADI1G64120	GRMZM2G165919	      0
 59- 11:	BRADI1G64140	GRMZM2G070849	 5e-100
 59- 12:	BRADI1G64150	GRMZM2G084940	      0
 59- 13:	BRADI1G64160	GRMZM2G084783	 8e-102
 59- 14:	BRADI1G64190	GRMZM2G385931	      0
 59- 15:	BRADI1G64200	GRMZM2G030794	  2e-27
 59- 16:	BRADI1G64210	GRMZM5G895991	      0
 59- 17:	BRADI1G64220	GRMZM5G835810	      0
 59- 18:	BRADI1G64240	GRMZM2G317160	 3e-126
 59- 19:	BRADI1G64250	GRMZM2G018941	  3e-86
 59- 20:	BRADI1G64260	GRMZM5G851485	  1e-15
 59- 21:	BRADI1G64267	GRMZM2G329040	      0
 59- 22:	BRADI1G64300	GRMZM2G089720	      0
 59- 23:	BRADI1G64310	GRMZM2G135968	      0
 59- 24:	BRADI1G64320	GRMZM2G033491	 6e-154
 59- 25:	BRADI1G64360	GRMZM2G124532	      0
 59- 26:	BRADI1G64370	GRMZM2G013639	      0
 59- 27:	BRADI1G64380	GRMZM2G121960	      0
 59- 28:	BRADI1G64400	GRMZM2G422295	  2e-38
 59- 29:	BRADI1G64410	GRMZM2G121871	      0
 59- 30:	BRADI1G64420	GRMZM2G011483	      0
 59- 31:	BRADI1G64430	GRMZM2G056373	  3e-43
 59- 32:	BRADI1G64440	GRMZM5G824629	 3e-165
 59- 33:	BRADI1G64460	GRMZM2G043484	      0
 59- 34:	BRADI1G64480	GRMZM2G092442	 3e-137
 59- 35:	BRADI1G64487	GRMZM2G030036	 1e-158
 59- 36:	BRADI1G64507	GRMZM2G140432	      0
 59- 37:	BRADI1G64520	GRMZM2G179155	 3e-121
 59- 38:	BRADI1G64540	GRMZM2G301823	  1e-45
 59- 39:	BRADI1G64550	GRMZM2G038015	  1e-21
 59- 40:	BRADI1G64560	GRMZM2G383790	 2e-167
 59- 41:	BRADI1G64590	GRMZM2G084389	  2e-79
 59- 42:	BRADI1G64620	GRMZM2G475971	  1e-31
 59- 43:	BRADI1G64630	GRMZM2G013783	      0
 59- 44:	BRADI1G64650	GRMZM2G013957	  3e-14
 59- 45:	BRADI1G64660	GRMZM2G010000	      0
 59- 46:	BRADI1G64670	GRMZM2G021433	  3e-65
 59- 47:	BRADI1G64687	GRMZM2G129872	  1e-52
 59- 48:	BRADI1G64700	GRMZM2G017400	  5e-97
 59- 49:	BRADI1G64710	GRMZM5G819965	  4e-41
 59- 50:	BRADI1G64720	GRMZM2G162356	  3e-57
 59- 51:	BRADI1G64730	GRMZM5G807260	  7e-36
 59- 52:	BRADI1G64750	GRMZM2G036086	 1e-100
 59- 53:	BRADI1G64770	GRMZM2G122965	      0
 59- 54:	BRADI1G64790	GRMZM2G427418	      0
 59- 55:	BRADI1G64800	GRMZM2G427438	  1e-76
 59- 56:	BRADI1G64810	GRMZM2G076537	 1e-169
 59- 57:	BRADI1G64817	GRMZM2G377215	 6e-156
 59- 58:	BRADI1G64830	GRMZM2G300692	      0
 59- 59:	BRADI1G64850	GRMZM2G016734	  3e-67
 59- 60:	BRADI1G64860	GRMZM2G321870	      0
 59- 61:	BRADI1G64880	GRMZM2G112538	  8e-65
 59- 62:	BRADI1G64927	GRMZM2G095043	      0
 59- 63:	BRADI1G64940	GRMZM2G113364	      0
 59- 64:	BRADI1G64950	GRMZM2G129302	      0
 59- 65:	BRADI1G64957	GRMZM2G010328	  3e-46
 59- 66:	BRADI1G64970	GRMZM2G010545	      0
 59- 67:	BRADI1G64980	GRMZM2G010909	  2e-36
 59- 68:	BRADI1G64987	GRMZM2G455809	 8e-144
 59- 69:	BRADI1G65000	GRMZM2G153450	 5e-116
 59- 70:	BRADI1G65010	GRMZM2G104534	      0
 59- 71:	BRADI1G65060	GRMZM2G104464	  4e-70
 59- 72:	BRADI1G65070	GRMZM2G104373	      0
 59- 73:	BRADI1G65080	GRMZM2G417082	  3e-13
 59- 74:	BRADI1G65090	GRMZM2G365240	  3e-60
 59- 75:	BRADI1G65100	GRMZM5G814718	      0
 59- 76:	BRADI1G65110	GRMZM2G066274	      0
 59- 77:	BRADI1G65130	GRMZM2G144224	  7e-77
 59- 78:	BRADI1G65140	GRMZM2G029543	      0
 59- 79:	BRADI1G65150	GRMZM2G030016	 1e-126
 59- 80:	BRADI1G65157	GRMZM2G032047	 4e-105
 59- 81:	BRADI1G65170	GRMZM2G032182	      0
 59- 82:	BRADI1G65180	GRMZM2G110000	 1e-109
 59- 83:	BRADI1G65210	GRMZM2G058138	      0
 59- 84:	BRADI1G65220	GRMZM2G007080	  3e-78
 59- 85:	BRADI1G65230	GRMZM2G006981	  3e-07
 59- 86:	BRADI1G65250	GRMZM2G307992	  1e-97
 59- 87:	BRADI1G65300	GRMZM2G006370	      0
 59- 88:	BRADI1G65310	GRMZM2G006085	  3e-72
 59- 89:	BRADI1G65320	GRMZM2G135337	  2e-91
 59- 90:	BRADI1G65340	GRMZM2G135359	      0
 59- 91:	BRADI1G65350	GRMZM2G135456	      0
 59- 92:	BRADI1G65400	GRMZM2G452695	  7e-64
 59- 93:	BRADI1G65410	AC196161.3_FG002	  1e-19
 59- 94:	BRADI1G65420	GRMZM5G824405	      0
 59- 95:	BRADI1G65430	GRMZM5G850640	      0
 59- 96:	BRADI1G65440	GRMZM2G087186	      0
 59- 97:	BRADI1G65450	GRMZM2G087161	      0
 59- 98:	BRADI1G65467	GRMZM2G087079	  6e-64
 59- 99:	BRADI1G65490	GRMZM2G094388	  1e-94
 59-100:	BRADI1G65500	GRMZM2G459824	  3e-96
 59-101:	BRADI1G65510	AC208201.3_FG001	      0
 59-102:	BRADI1G65520	AC208201.3_FG002	 2e-170
 59-103:	BRADI1G65530	AC208201.3_FG003	      0
 59-104:	BRADI1G65540	GRMZM2G053669	      0
 59-105:	BRADI1G65557	AC208436.3_FG007	  4e-32
 59-106:	BRADI1G65600	GRMZM2G114354	  5e-94
 59-107:	BRADI1G65620	GRMZM2G024159	 4e-114
 59-108:	BRADI1G65630	GRMZM2G107867	      0
 59-109:	BRADI1G65657	GRMZM2G107838	 2e-125
 59-110:	BRADI1G65670	GRMZM2G107731	 1e-144
 59-111:	BRADI1G65680	GRMZM2G158261	 1e-130
 59-112:	BRADI1G65700	GRMZM2G158197	      0
 59-113:	BRADI1G65710	GRMZM2G073628	  6e-58
 59-114:	BRADI1G65750	GRMZM2G001079	 1e-136
 59-115:	BRADI1G65760	GRMZM2G021095	  6e-84
 59-116:	BRADI1G65767	GRMZM2G319781	 2e-144
 59-117:	BRADI1G65780	GRMZM2G179462	  5e-26
 59-118:	BRADI1G65785	GRMZM2G141386	  1e-50
 59-119:	BRADI1G65790	GRMZM2G443265	      0
 59-120:	BRADI1G65800	GRMZM2G141273	      0
 59-121:	BRADI1G65810	GRMZM2G017792	      0
 59-122:	BRADI1G65820	GRMZM2G137839	 2e-167
 59-123:	BRADI1G65850	GRMZM2G030880	  3e-34
 59-124:	BRADI1G65860	AC202041.4_FG003	  3e-15
 59-125:	BRADI1G65870	GRMZM2G052581	      0
 59-126:	BRADI1G65880	GRMZM2G052479	  1e-93
 59-127:	BRADI1G65900	AC217300.3_FG005	 2e-125
 59-128:	BRADI1G65930	AC217300.3_FG004	 2e-131
 59-129:	BRADI1G65940	GRMZM2G154883	      0
 59-130:	BRADI1G65950	GRMZM2G109967	 1e-111
 59-131:	BRADI1G65960	GRMZM2G041955	  3e-59
 59-132:	BRADI1G66000	GRMZM2G338037	  1e-46
 59-133:	BRADI1G66010	GRMZM2G042032	  2e-19
 59-134:	BRADI1G66020	GRMZM2G338131	  1e-93
 59-135:	BRADI1G66050	GRMZM2G041989	  6e-85
 59-136:	BRADI1G66080	GRMZM2G352883	 8e-124
 59-137:	BRADI1G66110	GRMZM2G054332	      0
 59-138:	BRADI1G66130	GRMZM2G136268	      0
 59-139:	BRADI1G66160	GRMZM2G442277	      0
 59-140:	BRADI1G66200	GRMZM2G396674	  1e-65
 59-141:	BRADI1G66210	GRMZM2G338333	 7e-112
 59-142:	BRADI1G66250	GRMZM2G026654	 7e-154
 59-143:	BRADI1G66280	GRMZM2G026910	  6e-37
 59-144:	BRADI1G66310	GRMZM2G471904	  8e-16
 59-145:	BRADI1G66330	GRMZM2G048154	  3e-66
 59-146:	BRADI1G66340	GRMZM2G150697	  7e-69
 59-147:	BRADI1G66350	GRMZM2G044237	      0
 59-148:	BRADI1G66420	GRMZM2G119886	      0
 59-149:	BRADI1G66430	GRMZM2G157329	  4e-92
 59-150:	BRADI1G66440	GRMZM2G044027	      0
 59-151:	BRADI1G66450	GRMZM2G043878	  1e-70
 59-152:	BRADI1G66460	GRMZM2G172574	  3e-63
 59-153:	BRADI1G66480	GRMZM2G048482	      0
 59-154:	BRADI1G66497	GRMZM2G096231	  4e-87
 59-155:	BRADI1G66510	GRMZM2G096261	  5e-44
 59-156:	BRADI1G66580	GRMZM2G428410	 1e-144
 59-157:	BRADI1G66597	AC233935.1_FG005	  4e-35
 59-158:	BRADI1G66610	GRMZM5G891990	      0
 59-159:	BRADI1G66620	GRMZM2G160906	      0
 59-160:	BRADI1G66627	GRMZM2G043030	 8e-167
 59-161:	BRADI1G66640	GRMZM2G113002	 1e-109
 59-162:	BRADI1G66650	GRMZM2G112925	      0
 59-163:	BRADI1G66660	GRMZM2G087459	      0
 59-164:	BRADI1G66670	GRMZM2G087600	 8e-124
 59-165:	BRADI1G66677	GRMZM2G110309	      0
 59-166:	BRADI1G66687	GRMZM2G174644	      0
 59-167:	BRADI1G66710	GRMZM2G179432	 6e-175
 59-168:	BRADI1G66720	GRMZM2G305526	      0
 59-169:	BRADI1G66730	GRMZM2G078164	  7e-41
 59-170:	BRADI1G66740	GRMZM2G109885	      0
 59-171:	BRADI1G66750	GRMZM2G109831	  8e-76
 59-172:	BRADI1G66770	GRMZM2G026911	 3e-169
 59-173:	BRADI1G66800	GRMZM5G804658	      0
 59-174:	BRADI1G66820	GRMZM2G001918	      0
 59-175:	BRADI1G66830	GRMZM2G100086	      0
 59-176:	BRADI1G66840	GRMZM2G320960	  1e-23
 59-177:	BRADI1G66870	GRMZM2G057646	  3e-91
 59-178:	BRADI1G66880	GRMZM2G119168	  3e-74
 59-179:	BRADI1G66890	GRMZM2G061202	      0
 59-180:	BRADI1G66900	GRMZM2G141799	 8e-130
 59-181:	BRADI1G66930	GRMZM2G160506	      0
 59-182:	BRADI1G66940	GRMZM2G160452	      0
 59-183:	BRADI1G66950	GRMZM2G160428	      0
 59-184:	BRADI1G66960	GRMZM2G160324	      0
 59-185:	BRADI1G66970	GRMZM2G160237	      0
 59-186:	BRADI1G66980	GRMZM2G160198	      0
 59-187:	BRADI1G67000	GRMZM2G306806	      0
 59-188:	BRADI1G67010	GRMZM2G007055	  1e-82
 59-189:	BRADI1G67020	GRMZM2G306732	      0
 59-190:	BRADI1G67050	GRMZM5G886952	      0
 59-191:	BRADI1G67060	GRMZM2G046274	      0
 59-192:	BRADI1G67090	GRMZM2G481529	 1e-116
 59-193:	BRADI1G67100	GRMZM2G128206	 5e-117
 59-194:	BRADI1G67110	GRMZM2G128444	 4e-132
 59-195:	BRADI1G67127	AC217897.3_FG010	  1e-47
 59-196:	BRADI1G67140	GRMZM2G012319	      0
 59-197:	BRADI1G67160	GRMZM2G079112	      0
 59-198:	BRADI1G67180	GRMZM2G540403	      0
 59-199:	BRADI1G67190	GRMZM2G049041	 8e-106
 59-200:	BRADI1G67200	GRMZM2G049190	      0
 59-201:	BRADI1G67210	GRMZM2G093217	      0
 59-202:	BRADI1G67230	GRMZM2G093305	 4e-102
 59-203:	BRADI1G67240	GRMZM2G161337	      0
 59-204:	BRADI1G67247	GRMZM2G161452	      0
 59-205:	BRADI1G67260	GRMZM2G151521	 2e-176
 59-206:	BRADI1G67270	GRMZM2G151564	      0
 59-207:	BRADI1G67280	GRMZM2G151576	      0
 59-208:	BRADI1G67290	GRMZM2G151582	  1e-27
 59-209:	BRADI1G67320	GRMZM2G100620	 2e-131
 59-210:	BRADI1G67330	GRMZM2G118208	 4e-175
 59-211:	BRADI1G67340	GRMZM2G055263	      0
 59-212:	BRADI1G67350	GRMZM2G015281	  3e-22
 59-213:	BRADI1G67370	GRMZM2G014419	  2e-84
 59-214:	BRADI1G67380	GRMZM2G048703	 2e-126
 59-215:	BRADI1G67397	GRMZM2G066120	      0
 59-216:	BRADI1G67410	GRMZM2G143655	  8e-84
 59-217:	BRADI1G67420	GRMZM2G073591	      0
 59-218:	BRADI1G67430	GRMZM2G408305	      0
 59-219:	BRADI1G67440	GRMZM5G883632	  2e-48
 59-220:	BRADI1G67450	GRMZM2G703555	 1e-118
 59-221:	BRADI1G67460	GRMZM2G105362	  1e-71
 59-222:	BRADI1G67500	GRMZM2G072376	  1e-06
 59-223:	BRADI1G67517	GRMZM2G150827	      0
 59-224:	BRADI1G67540	GRMZM5G884432	 3e-162
 59-225:	BRADI1G67570	GRMZM2G372398	      0
 59-226:	BRADI1G67580	GRMZM2G352678	  1e-42
 59-227:	BRADI1G67590	GRMZM2G063733	      0
 59-228:	BRADI1G67640	GRMZM2G060138	  2e-54
 59-229:	BRADI1G67670	GRMZM2G360429	  5e-40
 59-230:	BRADI1G67680	GRMZM5G872118	  6e-98
 59-231:	BRADI1G67687	GRMZM2G474289	  3e-95
 59-232:	BRADI1G67720	GRMZM2G341309	  5e-43
 59-233:	BRADI1G67730	GRMZM2G001696	      0
 59-234:	BRADI1G67740	GRMZM2G001663	      0
 59-235:	BRADI1G67750	GRMZM2G050825	 8e-110
 59-236:	BRADI1G67760	GRMZM2G127123	      0
 59-237:	BRADI1G67780	GRMZM5G860152	 6e-179
 59-238:	BRADI1G67790	GRMZM2G164562	      0
 59-239:	BRADI1G67800	GRMZM2G030422	      0
 59-240:	BRADI1G67810	GRMZM2G030223	      0
 59-241:	BRADI1G67840	GRMZM2G136513	      0
 59-242:	BRADI1G67850	GRMZM2G174236	  1e-38
 59-243:	BRADI1G67870	GRMZM2G377647	 6e-132
 59-244:	BRADI1G67887	GRMZM2G019567	      0
 59-245:	BRADI1G67900	GRMZM2G019260	      0
 59-246:	BRADI1G67910	GRMZM2G097788	  5e-21
 59-247:	BRADI1G67920	GRMZM2G087275	      0
 59-248:	BRADI1G67942	GRMZM2G355450	      0
 59-249:	BRADI1G67950	GRMZM2G359879	      0
 59-250:	BRADI1G67960	GRMZM2G058910	      0
 59-251:	BRADI1G67980	GRMZM2G089812	  4e-79
 59-252:	BRADI1G68000	GRMZM2G102347	 2e-135
 59-253:	BRADI1G68010	GRMZM2G102483	 3e-161
 59-254:	BRADI1G68040	GRMZM2G170336	      0
 59-255:	BRADI1G68050	GRMZM2G170382	 2e-101
 59-256:	BRADI1G68060	GRMZM2G170532	 1e-117
 59-257:	BRADI1G68070	GRMZM2G179907	 1e-157
 59-258:	BRADI1G68090	GRMZM2G321033	      0
 59-259:	BRADI1G68110	GRMZM2G035461	      0
 59-260:	BRADI1G68120	GRMZM2G035552	      0
 59-261:	BRADI1G68140	GRMZM2G110004	      0
 59-262:	BRADI1G68160	GRMZM2G110023	 3e-104
 59-263:	BRADI1G68170	GRMZM2G110913	  9e-80
## Alignment 60: score=10935.0 e_value=0 N=230 BdChr1&ZmChr1 minus
 60-  0:	BRADI1G06772	GRMZM2G038494	      0
 60-  1:	BRADI1G06890	GRMZM2G017290	 2e-107
 60-  2:	BRADI1G06907	GRMZM2G463730	      0
 60-  3:	BRADI1G06930	GRMZM2G163296	  2e-56
 60-  4:	BRADI1G06960	GRMZM2G463726	 5e-109
 60-  5:	BRADI1G06970	GRMZM2G163251	  9e-97
 60-  6:	BRADI1G06980	GRMZM2G029385	  6e-56
 60-  7:	BRADI1G07010	GRMZM2G065214	      0
 60-  8:	BRADI1G07070	GRMZM5G838226	 3e-132
 60-  9:	BRADI1G07080	GRMZM2G170727	  1e-85
 60- 10:	BRADI1G07090	GRMZM2G471348	      0
 60- 11:	BRADI1G07100	GRMZM2G068028	      0
 60- 12:	BRADI1G07110	GRMZM2G068158	      0
 60- 13:	BRADI1G07120	GRMZM2G068179	 4e-170
 60- 14:	BRADI1G07132	GRMZM2G367092	  2e-79
 60- 15:	BRADI1G07140	GRMZM2G122139	      0
 60- 16:	BRADI1G07150	GRMZM2G072806	 3e-132
 60- 17:	BRADI1G07170	GRMZM2G072744	      0
 60- 18:	BRADI1G07190	GRMZM5G837018	      0
 60- 19:	BRADI1G07200	GRMZM5G843891	  3e-11
 60- 20:	BRADI1G07210	GRMZM2G165619	  2e-35
 60- 21:	BRADI1G07220	GRMZM2G427697	      0
 60- 22:	BRADI1G07237	GRMZM2G475948	      0
 60- 23:	BRADI1G07247	GRMZM2G135447	 1e-121
 60- 24:	BRADI1G07260	GRMZM2G176876	  6e-59
 60- 25:	BRADI1G07270	GRMZM2G029314	 7e-165
 60- 26:	BRADI1G07277	GRMZM2G028286	      0
 60- 27:	BRADI1G07290	GRMZM2G028151	 1e-164
 60- 28:	BRADI1G07300	GRMZM2G456186	  3e-41
 60- 29:	BRADI1G07310	GRMZM2G177046	  1e-08
 60- 30:	BRADI1G07320	GRMZM2G477314	 5e-152
 60- 31:	BRADI1G07340	GRMZM2G038301	      0
 60- 32:	BRADI1G07350	GRMZM2G407626	  1e-62
 60- 33:	BRADI1G07360	GRMZM2G085189	      0
 60- 34:	BRADI1G07370	AC234157.1_FG002	  2e-86
 60- 35:	BRADI1G07390	GRMZM5G843914	      0
 60- 36:	BRADI1G07420	AC234157.1_FG003	  6e-23
 60- 37:	BRADI1G07430	GRMZM2G039978	  8e-55
 60- 38:	BRADI1G07440	GRMZM2G040030	  4e-74
 60- 39:	BRADI1G07470	GRMZM2G072553	  1e-54
 60- 40:	BRADI1G07480	GRMZM2G072653	      0
 60- 41:	BRADI1G07490	GRMZM2G072682	 2e-161
 60- 42:	BRADI1G07510	GRMZM2G031870	  4e-19
 60- 43:	BRADI1G07520	GRMZM2G164493	 4e-162
 60- 44:	BRADI1G07530	GRMZM2G164558	  2e-33
 60- 45:	BRADI1G07540	GRMZM2G164580	      0
 60- 46:	BRADI1G07550	GRMZM2G009958	  2e-75
 60- 47:	BRADI1G07570	GRMZM2G107688	  3e-43
 60- 48:	BRADI1G07600	GRMZM2G108865	  8e-51
 60- 49:	BRADI1G07630	GRMZM2G124540	  3e-51
 60- 50:	BRADI1G07640	GRMZM5G886709	  5e-75
 60- 51:	BRADI1G07650	GRMZM2G156800	      0
 60- 52:	BRADI1G07660	GRMZM2G400714	  3e-58
 60- 53:	BRADI1G07680	GRMZM2G099305	 2e-168
 60- 54:	BRADI1G07750	GRMZM2G154799	  2e-78
 60- 55:	BRADI1G07755	AC186424.4_FG008	  7e-22
 60- 56:	BRADI1G07760	GRMZM2G105025	      0
 60- 57:	BRADI1G07770	GRMZM2G047422	  2e-21
 60- 58:	BRADI1G07780	GRMZM2G047656	 2e-104
 60- 59:	BRADI1G07797	GRMZM2G047759	  2e-27
 60- 60:	BRADI1G07810	GRMZM2G047855	      0
 60- 61:	BRADI1G07820	GRMZM2G348578	 1e-141
 60- 62:	BRADI1G07830	GRMZM2G151480	  7e-23
 60- 63:	BRADI1G07840	GRMZM2G091578	      0
 60- 64:	BRADI1G07850	GRMZM2G389645	      0
 60- 65:	BRADI1G07860	GRMZM2G050566	  8e-13
 60- 66:	BRADI1G07870	GRMZM2G050512	      0
 60- 67:	BRADI1G07930	GRMZM2G118809	      0
 60- 68:	BRADI1G07936	GRMZM2G074501	  1e-29
 60- 69:	BRADI1G07942	GRMZM2G454980	      0
 60- 70:	BRADI1G07950	GRMZM2G147596	  3e-15
 60- 71:	BRADI1G07960	GRMZM2G008072	      0
 60- 72:	BRADI1G07970	GRMZM2G008029	  1e-78
 60- 73:	BRADI1G07980	GRMZM2G166999	  4e-84
 60- 74:	BRADI1G07987	GRMZM2G029536	 4e-135
 60- 75:	BRADI1G08000	GRMZM2G330218	      0
 60- 76:	BRADI1G08030	GRMZM2G146015	  2e-54
 60- 77:	BRADI1G08060	GRMZM2G074317	      0
 60- 78:	BRADI1G08070	GRMZM2G074158	      0
 60- 79:	BRADI1G08106	GRMZM2G143204	  2e-44
 60- 80:	BRADI1G08120	GRMZM2G328500	      0
 60- 81:	BRADI1G08140	GRMZM2G031138	 6e-126
 60- 82:	BRADI1G08200	GRMZM2G023833	  4e-61
 60- 83:	BRADI1G08217	GRMZM2G123732	 1e-171
 60- 84:	BRADI1G08230	GRMZM2G123714	  3e-48
 60- 85:	BRADI1G08260	GRMZM2G090422	 1e-126
 60- 86:	BRADI1G08287	GRMZM2G024231	      0
 60- 87:	BRADI1G08294	GRMZM2G024051	      0
 60- 88:	BRADI1G08301	GRMZM2G128016	      0
 60- 89:	BRADI1G08310	GRMZM5G826714	      0
 60- 90:	BRADI1G08320	GRMZM2G021781	  3e-39
 60- 91:	BRADI1G08326	GRMZM2G032339	  2e-48
 60- 92:	BRADI1G08350	GRMZM2G032962	  6e-49
 60- 93:	BRADI1G08380	GRMZM2G083677	      0
 60- 94:	BRADI1G08400	GRMZM2G057935	      0
 60- 95:	BRADI1G08410	GRMZM2G058032	  2e-18
 60- 96:	BRADI1G08420	GRMZM2G421491	      0
 60- 97:	BRADI1G08430	GRMZM2G421500	      0
 60- 98:	BRADI1G08440	GRMZM2G120484	  6e-17
 60- 99:	BRADI1G08460	GRMZM5G815323	 1e-127
 60-100:	BRADI1G08470	GRMZM2G177974	      0
 60-101:	BRADI1G08480	GRMZM2G177928	      0
 60-102:	BRADI1G08500	GRMZM2G177867	      0
 60-103:	BRADI1G08510	GRMZM2G146000	 2e-174
 60-104:	BRADI1G08517	GRMZM2G145974	  2e-71
 60-105:	BRADI1G08530	GRMZM2G016546	 2e-107
 60-106:	BRADI1G08540	GRMZM2G016671	      0
 60-107:	BRADI1G08550	GRMZM2G147687	      0
 60-108:	BRADI1G08607	GRMZM5G802858	 4e-165
 60-109:	BRADI1G08620	GRMZM2G010052	  5e-25
 60-110:	BRADI1G08627	GRMZM2G010037	  3e-54
 60-111:	BRADI1G08660	GRMZM2G009843	      0
 60-112:	BRADI1G08680	GRMZM2G011373	 1e-139
 60-113:	BRADI1G08690	GRMZM5G813111	 2e-148
 60-114:	BRADI1G08727	GRMZM2G173852	      0
 60-115:	BRADI1G08740	GRMZM2G025857	  5e-06
 60-116:	BRADI1G08760	GRMZM2G025906	      0
 60-117:	BRADI1G08770	GRMZM2G472171	  6e-19
 60-118:	BRADI1G08790	GRMZM2G171248	 7e-133
 60-119:	BRADI1G08800	GRMZM2G472226	  2e-12
 60-120:	BRADI1G08820	GRMZM2G377131	  1e-44
 60-121:	BRADI1G08830	GRMZM2G078252	      0
 60-122:	BRADI1G08847	GRMZM2G078275	      0
 60-123:	BRADI1G08870	GRMZM2G128617	 2e-144
 60-124:	BRADI1G08880	GRMZM2G128564	      0
 60-125:	BRADI1G08890	GRMZM2G003489	  2e-27
 60-126:	BRADI1G08900	GRMZM2G009895	 3e-130
 60-127:	BRADI1G08907	GRMZM2G010034	 4e-125
 60-128:	BRADI1G08917	GRMZM2G056645	      0
 60-129:	BRADI1G08930	GRMZM2G169671	 2e-153
 60-130:	BRADI1G08970	GRMZM2G155312	  4e-64
 60-131:	BRADI1G09030	GRMZM2G149952	      0
 60-132:	BRADI1G09040	GRMZM2G149923	  9e-96
 60-133:	BRADI1G09060	GRMZM2G149775	  1e-80
 60-134:	BRADI1G09080	GRMZM2G149681	      0
 60-135:	BRADI1G09090	GRMZM2G159285	  2e-74
 60-136:	BRADI1G09120	GRMZM2G159295	      0
 60-137:	BRADI1G09130	GRMZM2G460594	  4e-44
 60-138:	BRADI1G09140	GRMZM2G018798	 4e-109
 60-139:	BRADI1G09150	GRMZM2G322001	 6e-114
 60-140:	BRADI1G09170	GRMZM2G018487	 1e-149
 60-141:	BRADI1G09177	GRMZM2G301089	  8e-74
 60-142:	BRADI1G09187	GRMZM2G001869	 6e-138
 60-143:	BRADI1G09200	GRMZM2G301071	      0
 60-144:	BRADI1G09220	GRMZM2G095798	  2e-30
 60-145:	BRADI1G09230	GRMZM2G472278	  2e-33
 60-146:	BRADI1G09280	GRMZM2G169825	  1e-31
 60-147:	BRADI1G09300	GRMZM2G135283	      0
 60-148:	BRADI1G09310	GRMZM2G418263	      0
 60-149:	BRADI1G09320	GRMZM2G133749	      0
 60-150:	BRADI1G09327	GRMZM2G133652	      0
 60-151:	BRADI1G09350	GRMZM2G361593	 9e-168
 60-152:	BRADI1G09370	GRMZM2G361662	  2e-77
 60-153:	BRADI1G09390	GRMZM2G416426	      0
 60-154:	BRADI1G09400	GRMZM2G416388	 2e-103
 60-155:	BRADI1G09410	GRMZM2G115839	  3e-71
 60-156:	BRADI1G09430	GRMZM2G131575	  5e-59
 60-157:	BRADI1G09440	GRMZM2G131525	 2e-156
 60-158:	BRADI1G09460	GRMZM2G147849	      0
 60-159:	BRADI1G09470	GRMZM2G147900	      0
 60-160:	BRADI1G09480	GRMZM2G147917	      0
 60-161:	BRADI1G09507	GRMZM2G164088	  1e-70
 60-162:	BRADI1G09530	GRMZM2G164085	      0
 60-163:	BRADI1G09537	GRMZM2G391936	      0
 60-164:	BRADI1G09600	GRMZM2G090043	  8e-18
 60-165:	BRADI1G09637	GRMZM2G481194	  1e-70
 60-166:	BRADI1G09710	GRMZM2G027059	      0
 60-167:	BRADI1G09750	GRMZM2G090070	      0
 60-168:	BRADI1G09760	GRMZM2G090112	  2e-23
 60-169:	BRADI1G09770	GRMZM2G179906	      0
 60-170:	BRADI1G09810	AC233878.1_FG004	      0
 60-171:	BRADI1G09830	GRMZM2G058884	  3e-25
 60-172:	BRADI1G09840	GRMZM2G082633	  4e-90
 60-173:	BRADI1G09847	GRMZM2G390695	  9e-39
 60-174:	BRADI1G09860	GRMZM2G089102	      0
 60-175:	BRADI1G09890	GRMZM2G089118	  1e-11
 60-176:	BRADI1G09900	GRMZM2G178261	      0
 60-177:	BRADI1G09910	GRMZM2G137891	 3e-111
 60-178:	BRADI1G09940	GRMZM2G061442	 2e-120
 60-179:	BRADI1G09950	GRMZM2G049349	      0
 60-180:	BRADI1G09960	GRMZM2G092091	 3e-179
 60-181:	BRADI1G09990	GRMZM2G092198	      0
 60-182:	BRADI1G10007	GRMZM2G101460	      0
 60-183:	BRADI1G10017	GRMZM2G141472	 1e-167
 60-184:	BRADI1G10030	GRMZM2G054361	      0
 60-185:	BRADI1G10040	GRMZM2G073754	  5e-92
 60-186:	BRADI1G10047	GRMZM2G017087	 2e-136
 60-187:	BRADI1G10060	GRMZM2G017709	  3e-22
 60-188:	BRADI1G10070	GRMZM2G455433	 1e-164
 60-189:	BRADI1G10110	GRMZM2G149576	      0
 60-190:	BRADI1G10120	AC211401.4_FG003	 2e-120
 60-191:	BRADI1G10140	GRMZM2G179473	 1e-179
 60-192:	BRADI1G10150	GRMZM2G153292	      0
 60-193:	BRADI1G10180	GRMZM2G088162	      0
 60-194:	BRADI1G10210	GRMZM2G329864	  7e-73
 60-195:	BRADI1G10250	GRMZM2G028500	  1e-50
 60-196:	BRADI1G10260	GRMZM2G143238	      0
 60-197:	BRADI1G10270	GRMZM2G704053	 1e-157
 60-198:	BRADI1G10290	GRMZM2G133198	  6e-12
 60-199:	BRADI1G10300	GRMZM2G133183	  2e-35
 60-200:	BRADI1G10330	GRMZM2G133169	      0
 60-201:	BRADI1G10340	GRMZM2G150166	      0
 60-202:	BRADI1G10360	GRMZM2G071025	      0
 60-203:	BRADI1G10370	GRMZM2G047038	      0
 60-204:	BRADI1G10390	GRMZM2G107540	  7e-68
 60-205:	BRADI1G10410	GRMZM2G056914	  9e-83
 60-206:	BRADI1G10420	GRMZM2G047372	  6e-90
 60-207:	BRADI1G10447	GRMZM2G477879	 1e-173
 60-208:	BRADI1G10470	GRMZM2G077147	 3e-113
 60-209:	BRADI1G10480	GRMZM5G826838	      0
 60-210:	BRADI1G10490	GRMZM5G867390	      0
 60-211:	BRADI1G10510	GRMZM2G157727	      0
 60-212:	BRADI1G10530	GRMZM2G015073	      0
 60-213:	BRADI1G10540	GRMZM5G863645	 4e-158
 60-214:	BRADI1G10550	GRMZM2G073912	      0
 60-215:	BRADI1G10560	GRMZM2G359929	      0
 60-216:	BRADI1G10580	GRMZM2G059964	  3e-34
 60-217:	BRADI1G10590	GRMZM2G059981	 1e-139
 60-218:	BRADI1G10610	GRMZM2G423423	  7e-63
 60-219:	BRADI1G10630	GRMZM2G047055	      0
 60-220:	BRADI1G10640	GRMZM2G046849	      0
 60-221:	BRADI1G10660	GRMZM2G155767	      0
 60-222:	BRADI1G10670	GRMZM2G149315	 3e-104
 60-223:	BRADI1G10697	GRMZM2G176735	      0
 60-224:	BRADI1G10760	GRMZM2G127559	      0
 60-225:	BRADI1G10770	GRMZM5G845962	 1e-131
 60-226:	BRADI1G10970	GRMZM2G126049	  3e-27
 60-227:	BRADI1G11210	GRMZM2G127652	  7e-06
 60-228:	BRADI1G11365	GRMZM5G800853	  2e-48
 60-229:	BRADI1G11525	GRMZM5G865999	  1e-14
## Alignment 61: score=6703.0 e_value=0 N=141 BdChr1&ZmChr1 minus
 61-  0:	BRADI1G61050	GRMZM2G353718	  2e-25
 61-  1:	BRADI1G61057	GRMZM2G100497	      0
 61-  2:	BRADI1G61070	GRMZM2G100452	      0
 61-  3:	BRADI1G61090	GRMZM2G051836	  3e-50
 61-  4:	BRADI1G61110	GRMZM2G350312	 3e-103
 61-  5:	BRADI1G61130	GRMZM2G121996	      0
 61-  6:	BRADI1G61170	GRMZM5G815369	      0
 61-  7:	BRADI1G61180	GRMZM2G056944	 2e-116
 61-  8:	BRADI1G61200	GRMZM5G883601	      0
 61-  9:	BRADI1G61230	GRMZM2G084540	      0
 61- 10:	BRADI1G61250	GRMZM2G042683	  1e-91
 61- 11:	BRADI1G61260	GRMZM2G075153	      0
 61- 12:	BRADI1G61290	GRMZM2G301271	 5e-140
 61- 13:	BRADI1G61320	GRMZM2G001288	  2e-98
 61- 14:	BRADI1G61330	GRMZM2G301297	  3e-13
 61- 15:	BRADI1G61360	GRMZM2G015902	 4e-112
 61- 16:	BRADI1G61380	GRMZM2G063498	 3e-179
 61- 17:	BRADI1G61390	GRMZM2G063561	  1e-20
 61- 18:	BRADI1G61397	GRMZM2G147698	 2e-121
 61- 19:	BRADI1G61407	GRMZM2G026322	      0
 61- 20:	BRADI1G61477	GRMZM2G026417	 1e-115
 61- 21:	BRADI1G61490	GRMZM6G451610	  3e-68
 61- 22:	BRADI1G61497	GRMZM2G107196	      0
 61- 23:	BRADI1G61510	GRMZM2G330650	 3e-148
 61- 24:	BRADI1G61530	GRMZM2G040638	 2e-153
 61- 25:	BRADI1G61590	AC216247.3_FG005	  1e-96
 61- 26:	BRADI1G61620	AC216247.3_FG001	  4e-75
 61- 27:	BRADI1G61630	GRMZM5G808350	      0
 61- 28:	BRADI1G61637	GRMZM2G040954	      0
 61- 29:	BRADI1G61680	GRMZM2G043346	      0
 61- 30:	BRADI1G61690	GRMZM2G046297	  2e-75
 61- 31:	BRADI1G61740	AC226368.2_FG006	      0
 61- 32:	BRADI1G61750	GRMZM2G109221	      0
 61- 33:	BRADI1G61764	AC213099.3_FG001	  7e-76
 61- 34:	BRADI1G61771	AC213099.3_FG002	 2e-174
 61- 35:	BRADI1G61790	GRMZM2G442387	      0
 61- 36:	BRADI1G61810	GRMZM2G168665	 2e-103
 61- 37:	BRADI1G61830	GRMZM2G108576	 1e-177
 61- 38:	BRADI1G61840	GRMZM2G108530	      0
 61- 39:	BRADI1G61860	GRMZM2G108416	      0
 61- 40:	BRADI1G61890	GRMZM2G057674	      0
 61- 41:	BRADI1G61920	GRMZM2G057652	  6e-92
 61- 42:	BRADI1G61937	GRMZM2G062969	  9e-12
 61- 43:	BRADI1G61950	GRMZM2G063055	  4e-28
 61- 44:	BRADI1G62000	GRMZM2G081322	      0
 61- 45:	BRADI1G62020	GRMZM2G115921	  1e-96
 61- 46:	BRADI1G62030	GRMZM2G115975	      0
 61- 47:	BRADI1G62037	AC204530.4_FG006	  2e-69
 61- 48:	BRADI1G62090	GRMZM5G898740	 1e-145
 61- 49:	BRADI1G62120	AC204530.4_FG003	  2e-17
 61- 50:	BRADI1G62140	AC204530.4_FG002	      0
 61- 51:	BRADI1G62150	GRMZM2G061624	      0
 61- 52:	BRADI1G62160	GRMZM2G362281	  2e-81
 61- 53:	BRADI1G62170	GRMZM2G086788	 2e-143
 61- 54:	BRADI1G62210	GRMZM5G885628	      0
 61- 55:	BRADI1G62257	GRMZM2G101689	      0
 61- 56:	BRADI1G62320	GRMZM2G469162	      0
 61- 57:	BRADI1G62330	GRMZM2G144868	      0
 61- 58:	BRADI1G62360	GRMZM2G000923	  8e-80
 61- 59:	BRADI1G62390	GRMZM2G378907	      0
 61- 60:	BRADI1G62400	GRMZM2G347708	 4e-153
 61- 61:	BRADI1G62410	GRMZM2G063048	      0
 61- 62:	BRADI1G62420	GRMZM2G134671	 2e-159
 61- 63:	BRADI1G62430	GRMZM2G124576	      0
 61- 64:	BRADI1G62440	GRMZM2G052206	      0
 61- 65:	BRADI1G62480	GRMZM2G052148	      0
 61- 66:	BRADI1G62490	GRMZM2G052034	  7e-58
 61- 67:	BRADI1G62520	GRMZM5G882821	      0
 61- 68:	BRADI1G62540	AC205502.4_FG004	  3e-41
 61- 69:	BRADI1G62547	GRMZM5G896731	 5e-131
 61- 70:	BRADI1G62570	GRMZM2G133322	 6e-103
 61- 71:	BRADI1G62580	GRMZM2G168318	  7e-14
 61- 72:	BRADI1G62590	GRMZM2G083689	      0
 61- 73:	BRADI1G62600	GRMZM2G097843	  5e-69
 61- 74:	BRADI1G62630	GRMZM2G177532	      0
 61- 75:	BRADI1G62660	GRMZM2G075502	  1e-27
 61- 76:	BRADI1G62680	GRMZM2G075290	 8e-154
 61- 77:	BRADI1G62690	GRMZM2G134109	  2e-51
 61- 78:	BRADI1G62700	GRMZM2G133986	      0
 61- 79:	BRADI1G62710	GRMZM2G133978	  5e-22
 61- 80:	BRADI1G62720	GRMZM2G030072	 1e-160
 61- 81:	BRADI1G62725	GRMZM2G042074	  1e-68
 61- 82:	BRADI1G62740	GRMZM2G064814	  1e-56
 61- 83:	BRADI1G62760	GRMZM5G849959	 4e-150
 61- 84:	BRADI1G62790	GRMZM2G322917	  4e-12
 61- 85:	BRADI1G62800	GRMZM2G018229	 8e-158
 61- 86:	BRADI1G62840	GRMZM2G158662	      0
 61- 87:	BRADI1G62850	GRMZM2G158676	      0
 61- 88:	BRADI1G62860	GRMZM2G073755	  3e-32
 61- 89:	BRADI1G62870	GRMZM2G015226	  1e-13
 61- 90:	BRADI1G62890	GRMZM2G107597	 7e-102
 61- 91:	BRADI1G62920	GRMZM2G013588	      0
 61- 92:	BRADI1G62940	GRMZM2G353147	      0
 61- 93:	BRADI1G62950	GRMZM2G069618	      0
 61- 94:	BRADI1G62970	AC204306.3_FG007	  2e-21
 61- 95:	BRADI1G63020	GRMZM2G010823	      0
 61- 96:	BRADI1G63030	GRMZM2G030571	      0
 61- 97:	BRADI1G63040	GRMZM2G043493	  7e-36
 61- 98:	BRADI1G63050	GRMZM2G043948	      0
 61- 99:	BRADI1G63080	GRMZM2G044038	      0
 61-100:	BRADI1G63087	GRMZM2G044074	      0
 61-101:	BRADI1G63100	GRMZM2G173387	      0
 61-102:	BRADI1G63110	GRMZM2G413154	  3e-10
 61-103:	BRADI1G63120	GRMZM2G075988	  4e-41
 61-104:	BRADI1G63127	GRMZM2G063657	      0
 61-105:	BRADI1G63147	GRMZM2G062425	 5e-103
 61-106:	BRADI1G63170	GRMZM2G062391	 1e-113
 61-107:	BRADI1G63180	GRMZM2G054916	 4e-160
 61-108:	BRADI1G63190	GRMZM2G353195	      0
 61-109:	BRADI1G63200	GRMZM2G119850	      0
 61-110:	BRADI1G63210	GRMZM2G049211	      0
 61-111:	BRADI1G63240	GRMZM2G072892	      0
 61-112:	BRADI1G63260	GRMZM2G075245	  2e-11
 61-113:	BRADI1G63270	GRMZM2G075262	      0
 61-114:	BRADI1G63290	GRMZM2G056355	 1e-153
 61-115:	BRADI1G63300	GRMZM2G056424	  3e-60
 61-116:	BRADI1G63310	GRMZM2G056462	 4e-152
 61-117:	BRADI1G63320	GRMZM2G100288	      0
 61-118:	BRADI1G63330	GRMZM2G399320	      0
 61-119:	BRADI1G63340	GRMZM2G019991	 9e-169
 61-120:	BRADI1G63350	GRMZM2G016480	      0
 61-121:	BRADI1G63380	GRMZM2G320325	 1e-159
 61-122:	BRADI1G63390	GRMZM2G017223	  2e-35
 61-123:	BRADI1G63410	GRMZM2G031825	 8e-174
 61-124:	BRADI1G63420	GRMZM2G032912	 1e-102
 61-125:	BRADI1G63433	AC209460.3_FG002	  2e-68
 61-126:	BRADI1G63460	GRMZM2G106408	      0
 61-127:	BRADI1G63470	GRMZM2G106283	  4e-32
 61-128:	BRADI1G63480	GRMZM2G312661	  6e-70
 61-129:	BRADI1G63490	GRMZM2G010196	  5e-93
 61-130:	BRADI1G63510	GRMZM2G050077	      0
 61-131:	BRADI1G63520	GRMZM2G008501	      0
 61-132:	BRADI1G63530	GRMZM2G006477	      0
 61-133:	BRADI1G63550	GRMZM2G023715	      0
 61-134:	BRADI1G63560	GRMZM2G003379	      0
 61-135:	BRADI1G63570	GRMZM2G003424	      0
 61-136:	BRADI1G63580	GRMZM2G124209	      0
 61-137:	BRADI1G63585	GRMZM2G423851	  1e-35
 61-138:	BRADI1G63610	GRMZM2G020940	      0
 61-139:	BRADI1G63640	GRMZM2G102365	 2e-110
 61-140:	BRADI1G63650	GRMZM2G407825	      0
## Alignment 62: score=4840.0 e_value=0 N=101 BdChr1&ZmChr1 minus
 62-  0:	BRADI1G68480	AC155390.2_FG002	      0
 62-  1:	BRADI1G68487	GRMZM5G818431	      0
 62-  2:	BRADI1G68500	GRMZM5G849530	  9e-79
 62-  3:	BRADI1G68505	GRMZM5G868062	  1e-65
 62-  4:	BRADI1G68510	GRMZM2G085427	      0
 62-  5:	BRADI1G68515	GRMZM5G884325	  2e-43
 62-  6:	BRADI1G68520	GRMZM2G099528	  2e-50
 62-  7:	BRADI1G68530	GRMZM2G055052	      0
 62-  8:	BRADI1G68540	GRMZM2G157157	      0
 62-  9:	BRADI1G68560	GRMZM2G157177	 4e-174
 62- 10:	BRADI1G68570	GRMZM2G157197	  3e-35
 62- 11:	BRADI1G68580	GRMZM2G152663	      0
 62- 12:	BRADI1G68600	GRMZM2G152549	      0
 62- 13:	BRADI1G68670	GRMZM2G152447	 8e-175
 62- 14:	BRADI1G68680	GRMZM2G152390	      0
 62- 15:	BRADI1G68697	GRMZM2G152360	 8e-141
 62- 16:	BRADI1G68720	GRMZM2G100629	  9e-95
 62- 17:	BRADI1G68730	GRMZM2G465595	 3e-100
 62- 18:	BRADI1G68740	GRMZM2G060952	      0
 62- 19:	BRADI1G68750	GRMZM2G061096	      0
 62- 20:	BRADI1G68757	GRMZM2G147603	      0
 62- 21:	BRADI1G68770	GRMZM2G167151	  2e-22
 62- 22:	BRADI1G68820	GRMZM2G079889	      0
 62- 23:	BRADI1G68880	GRMZM2G096877	 5e-145
 62- 24:	BRADI1G68887	GRMZM2G116823	  1e-88
 62- 25:	BRADI1G68940	GRMZM2G116292	  1e-89
 62- 26:	BRADI1G68950	GRMZM2G118497	      0
 62- 27:	BRADI1G68957	GRMZM2G072088	      0
 62- 28:	BRADI1G68970	GRMZM2G072041	 1e-103
 62- 29:	BRADI1G68990	GRMZM2G072292	      0
 62- 30:	BRADI1G69000	GRMZM2G012501	      0
 62- 31:	BRADI1G69020	GRMZM2G012758	      0
 62- 32:	BRADI1G69030	GRMZM2G133573	  2e-18
 62- 33:	BRADI1G69040	GRMZM2G065635	      0
 62- 34:	BRADI1G69057	GRMZM2G043470	      0
 62- 35:	BRADI1G69110	GRMZM2G317317	  1e-79
 62- 36:	BRADI1G69120	GRMZM2G135877	 3e-159
 62- 37:	BRADI1G69130	GRMZM2G088843	  3e-50
 62- 38:	BRADI1G69140	GRMZM2G122543	 3e-163
 62- 39:	BRADI1G69150	GRMZM2G126808	  8e-40
 62- 40:	BRADI1G69160	GRMZM2G153536	      0
 62- 41:	BRADI1G69170	GRMZM2G091456	      0
 62- 42:	BRADI1G69180	GRMZM2G012126	  9e-64
 62- 43:	BRADI1G69190	GRMZM2G180452	 1e-128
 62- 44:	BRADI1G69200	GRMZM2G180458	 2e-151
 62- 45:	BRADI1G69240	GRMZM2G476914	      0
 62- 46:	BRADI1G69260	GRMZM2G161780	      0
 62- 47:	BRADI1G69270	GRMZM2G180044	 1e-102
 62- 48:	BRADI1G69290	GRMZM2G180023	      0
 62- 49:	BRADI1G69300	GRMZM2G153611	      0
 62- 50:	BRADI1G69307	GRMZM2G469304	      0
 62- 51:	BRADI1G69330	GRMZM2G002178	      0
 62- 52:	BRADI1G69340	GRMZM2G433579	      0
 62- 53:	BRADI1G69350	GRMZM2G103579	      0
 62- 54:	BRADI1G69390	GRMZM2G040828	 2e-177
 62- 55:	BRADI1G69400	GRMZM2G344388	 9e-145
 62- 56:	BRADI1G69407	GRMZM2G118485	 8e-163
 62- 57:	BRADI1G69420	GRMZM2G099860	      0
 62- 58:	BRADI1G69480	GRMZM2G099797	      0
 62- 59:	BRADI1G69490	GRMZM2G140991	  5e-99
 62- 60:	BRADI1G69520	GRMZM2G128613	      0
 62- 61:	BRADI1G69530	GRMZM2G050514	      0
 62- 62:	BRADI1G69540	GRMZM2G040728	      0
 62- 63:	BRADI1G69557	GRMZM2G040561	  2e-31
 62- 64:	BRADI1G69571	GRMZM2G040121	 1e-130
 62- 65:	BRADI1G69580	GRMZM2G040052	      0
 62- 66:	BRADI1G69590	GRMZM2G411653	      0
 62- 67:	BRADI1G69600	GRMZM2G411668	      0
 62- 68:	BRADI1G69610	GRMZM2G111324	      0
 62- 69:	BRADI1G69637	GRMZM2G164974	      0
 62- 70:	BRADI1G69650	GRMZM2G164965	 2e-126
 62- 71:	BRADI1G69660	GRMZM2G134251	      0
 62- 72:	BRADI1G69680	GRMZM5G891739	  1e-73
 62- 73:	BRADI1G69690	GRMZM5G879116	      0
 62- 74:	BRADI1G69710	AC208897.3_FG004	      0
 62- 75:	BRADI1G69747	AC208897.3_FG003	 5e-177
 62- 76:	BRADI1G69770	GRMZM2G163154	      0
 62- 77:	BRADI1G69780	GRMZM2G163129	      0
 62- 78:	BRADI1G69790	GRMZM2G163116	  2e-98
 62- 79:	BRADI1G69820	GRMZM2G178894	  6e-76
 62- 80:	BRADI1G69840	GRMZM2G165622	  3e-34
 62- 81:	BRADI1G69870	GRMZM2G099767	      0
 62- 82:	BRADI1G69880	GRMZM2G099628	      0
 62- 83:	BRADI1G69890	GRMZM2G099522	 4e-119
 62- 84:	BRADI1G69900	GRMZM2G088309	 8e-105
 62- 85:	BRADI1G69910	GRMZM2G173067	      0
 62- 86:	BRADI1G69930	GRMZM2G098667	      0
 62- 87:	BRADI1G69980	GRMZM2G098714	      0
 62- 88:	BRADI1G70000	GRMZM2G079823	      0
 62- 89:	BRADI1G70017	GRMZM2G094444	      0
 62- 90:	BRADI1G70050	GRMZM2G395121	  2e-88
 62- 91:	BRADI1G70080	GRMZM2G103079	      0
 62- 92:	BRADI1G70160	GRMZM2G130987	      0
 62- 93:	BRADI1G70170	GRMZM2G015804	      0
 62- 94:	BRADI1G70210	GRMZM2G091543	 4e-126
 62- 95:	BRADI1G70250	GRMZM5G890241	 8e-117
 62- 96:	BRADI1G70280	GRMZM2G107872	      0
 62- 97:	BRADI1G70290	GRMZM2G107854	      0
 62- 98:	BRADI1G70300	GRMZM2G107815	      0
 62- 99:	BRADI1G70330	GRMZM2G107805	      0
 62-100:	BRADI1G70340	GRMZM2G107774	  2e-83
## Alignment 63: score=4335.0 e_value=0 N=92 BdChr1&ZmChr1 minus
 63-  0:	BRADI1G04370	GRMZM2G402765	  1e-66
 63-  1:	BRADI1G04597	GRMZM2G111642	      0
 63-  2:	BRADI1G04610	GRMZM2G092746	      0
 63-  3:	BRADI1G04660	GRMZM2G092663	 5e-158
 63-  4:	BRADI1G04670	GRMZM2G012224	      0
 63-  5:	BRADI1G04690	GRMZM2G013206	  3e-62
 63-  6:	BRADI1G04700	GRMZM2G013342	  2e-95
 63-  7:	BRADI1G04720	GRMZM2G082312	      0
 63-  8:	BRADI1G04730	GRMZM2G170489	  7e-29
 63-  9:	BRADI1G04740	GRMZM2G170457	  1e-58
 63- 10:	BRADI1G04760	GRMZM2G009901	 4e-178
 63- 11:	BRADI1G04780	GRMZM2G046267	  1e-14
 63- 12:	BRADI1G04790	GRMZM6G587571	 1e-105
 63- 13:	BRADI1G04800	GRMZM2G022662	  8e-62
 63- 14:	BRADI1G04810	GRMZM2G349062	      0
 63- 15:	BRADI1G04830	GRMZM2G062357	      0
 63- 16:	BRADI1G04840	GRMZM2G062377	      0
 63- 17:	BRADI1G04850	GRMZM2G062394	      0
 63- 18:	BRADI1G04870	GRMZM2G029396	      0
 63- 19:	BRADI1G04907	GRMZM2G151249	 2e-103
 63- 20:	BRADI1G04930	GRMZM2G168833	  2e-62
 63- 21:	BRADI1G04940	GRMZM2G168809	  4e-75
 63- 22:	BRADI1G04980	GRMZM2G474798	      0
 63- 23:	BRADI1G05010	GRMZM2G474685	  1e-09
 63- 24:	BRADI1G05030	GRMZM2G096486	 2e-130
 63- 25:	BRADI1G05037	GRMZM2G137358	 3e-103
 63- 26:	BRADI1G05060	GRMZM2G137338	      0
 63- 27:	BRADI1G05070	GRMZM2G049687	      0
 63- 28:	BRADI1G05090	GRMZM2G049906	      0
 63- 29:	BRADI1G05100	GRMZM2G049912	 7e-137
 63- 30:	BRADI1G05116	GRMZM2G166931	 1e-179
 63- 31:	BRADI1G05122	GRMZM5G825524	      0
 63- 32:	BRADI1G05140	GRMZM2G053023	  6e-24
 63- 33:	BRADI1G05170	GRMZM2G072156	      0
 63- 34:	BRADI1G05180	GRMZM2G453320	      0
 63- 35:	BRADI1G05190	GRMZM2G312091	      0
 63- 36:	BRADI1G05240	GRMZM2G311961	      0
 63- 37:	BRADI1G05260	GRMZM2G039592	 2e-109
 63- 38:	BRADI1G05270	GRMZM2G051466	  3e-11
 63- 39:	BRADI1G05320	GRMZM2G163912	 1e-114
 63- 40:	BRADI1G05330	GRMZM2G164020	  3e-26
 63- 41:	BRADI1G05350	GRMZM2G164082	  4e-13
 63- 42:	BRADI1G05370	GRMZM2G397190	  2e-20
 63- 43:	BRADI1G05390	GRMZM2G457544	 1e-152
 63- 44:	BRADI1G05410	GRMZM5G809195	  1e-48
 63- 45:	BRADI1G05420	GRMZM2G118594	  6e-12
 63- 46:	BRADI1G05450	GRMZM2G015436	 2e-117
 63- 47:	BRADI1G05480	GRMZM2G019446	 4e-143
 63- 48:	BRADI1G05490	GRMZM2G019361	      0
 63- 49:	BRADI1G05500	GRMZM2G080034	 6e-122
 63- 50:	BRADI1G05510	GRMZM2G068952	      0
 63- 51:	BRADI1G05520	GRMZM2G068936	  4e-59
 63- 52:	BRADI1G05540	GRMZM2G133023	 3e-119
 63- 53:	BRADI1G05550	GRMZM2G132971	      0
 63- 54:	BRADI1G05560	GRMZM2G074356	  2e-71
 63- 55:	BRADI1G05580	GRMZM2G052471	 8e-108
 63- 56:	BRADI1G05590	GRMZM2G070381	      0
 63- 57:	BRADI1G05600	GRMZM2G070322	      0
 63- 58:	BRADI1G05630	GRMZM2G073429	      0
 63- 59:	BRADI1G05670	GRMZM2G178341	  1e-94
 63- 60:	BRADI1G05680	GRMZM2G178415	      0
 63- 61:	BRADI1G05690	GRMZM2G031062	  3e-31
 63- 62:	BRADI1G05830	GRMZM2G006047	  2e-13
 63- 63:	BRADI1G05910	GRMZM2G026703	 5e-126
 63- 64:	BRADI1G05920	GRMZM2G371210	      0
 63- 65:	BRADI1G06130	GRMZM2G061084	  1e-22
 63- 66:	BRADI1G06150	GRMZM2G141460	  8e-24
 63- 67:	BRADI1G06160	GRMZM2G019799	      0
 63- 68:	BRADI1G06230	GRMZM2G010353	      0
 63- 69:	BRADI1G06260	GRMZM2G174210	  2e-26
 63- 70:	BRADI1G06290	GRMZM2G329181	      0
 63- 71:	BRADI1G06310	GRMZM2G329300	 1e-166
 63- 72:	BRADI1G06330	GRMZM2G135011	  2e-56
 63- 73:	BRADI1G06340	GRMZM2G134917	      0
 63- 74:	BRADI1G06350	GRMZM2G433557	 3e-130
 63- 75:	BRADI1G06372	GRMZM2G414540	 3e-161
 63- 76:	BRADI1G06380	GRMZM2G116126	      0
 63- 77:	BRADI1G06387	GRMZM2G704093	      0
 63- 78:	BRADI1G06410	GRMZM2G069218	 7e-108
 63- 79:	BRADI1G06420	GRMZM5G888196	  3e-27
 63- 80:	BRADI1G06440	GRMZM2G395354	  1e-47
 63- 81:	BRADI1G06450	GRMZM2G308687	  6e-88
 63- 82:	BRADI1G06460	GRMZM2G115516	  3e-28
 63- 83:	BRADI1G06470	GRMZM2G039906	 1e-168
 63- 84:	BRADI1G06480	GRMZM2G040145	      0
 63- 85:	BRADI1G06510	GRMZM2G058872	  5e-76
 63- 86:	BRADI1G06540	GRMZM2G058760	      0
 63- 87:	BRADI1G06570	GRMZM2G058734	      0
 63- 88:	BRADI1G06590	GRMZM2G058496	 2e-130
 63- 89:	BRADI1G06610	GRMZM2G058414	 2e-126
 63- 90:	BRADI1G06620	GRMZM2G058261	      0
 63- 91:	BRADI1G06630	GRMZM2G361220	 3e-114
## Alignment 64: score=3714.0 e_value=0 N=79 BdChr1&ZmChr1 minus
 64-  0:	BRADI1G00450	GRMZM2G007675	      0
 64-  1:	BRADI1G00460	GRMZM2G391815	      0
 64-  2:	BRADI1G00470	GRMZM2G077183	 6e-136
 64-  3:	BRADI1G00480	GRMZM2G077222	      0
 64-  4:	BRADI1G00490	GRMZM2G077535	  2e-67
 64-  5:	BRADI1G00530	GRMZM2G377487	 7e-146
 64-  6:	BRADI1G00560	GRMZM2G077596	      0
 64-  7:	BRADI1G00567	GRMZM2G036169	      0
 64-  8:	BRADI1G00607	GRMZM2G006284	  3e-31
 64-  9:	BRADI1G00670	GRMZM2G381441	  1e-36
 64- 10:	BRADI1G00730	GRMZM2G434173	      0
 64- 11:	BRADI1G00760	GRMZM2G135199	      0
 64- 12:	BRADI1G00807	GRMZM2G048220	  2e-18
 64- 13:	BRADI1G00847	GRMZM2G056916	      0
 64- 14:	BRADI1G00887	GRMZM2G167031	      0
 64- 15:	BRADI1G00920	AC203966.5_FG003	 1e-103
 64- 16:	BRADI1G00940	GRMZM5G896082	 2e-159
 64- 17:	BRADI1G00950	AC203966.5_FG005	 2e-170
 64- 18:	BRADI1G00980	GRMZM2G347956	 2e-101
 64- 19:	BRADI1G00990	GRMZM2G047774	      0
 64- 20:	BRADI1G01007	GRMZM2G137968	      0
 64- 21:	BRADI1G01014	GRMZM2G138053	 4e-100
 64- 22:	BRADI1G01021	GRMZM2G438524	      0
 64- 23:	BRADI1G01030	GRMZM2G023557	  7e-13
 64- 24:	BRADI1G01060	GRMZM2G083717	  5e-07
 64- 25:	BRADI1G01090	GRMZM2G176612	      0
 64- 26:	BRADI1G01140	GRMZM2G422649	      0
 64- 27:	BRADI1G01300	GRMZM2G083964	  2e-36
 64- 28:	BRADI1G01420	GRMZM2G115372	      0
 64- 29:	BRADI1G01460	GRMZM5G876146	 1e-153
 64- 30:	BRADI1G01470	GRMZM5G821637	      0
 64- 31:	BRADI1G01487	GRMZM2G058511	      0
 64- 32:	BRADI1G01500	GRMZM2G164547	  9e-30
 64- 33:	BRADI1G01520	GRMZM2G021642	  7e-55
 64- 34:	BRADI1G01530	GRMZM2G021742	 1e-144
 64- 35:	BRADI1G01570	GRMZM2G022248	  4e-73
 64- 36:	BRADI1G01580	GRMZM2G022269	      0
 64- 37:	BRADI1G01600	GRMZM2G023242	  2e-88
 64- 38:	BRADI1G01620	GRMZM2G024267	  3e-84
 64- 39:	BRADI1G01640	GRMZM2G024686	  2e-10
 64- 40:	BRADI1G01670	GRMZM2G123920	 3e-113
 64- 41:	BRADI1G01805	GRMZM2G134054	  4e-72
 64- 42:	BRADI1G01810	GRMZM2G100920	      0
 64- 43:	BRADI1G01820	GRMZM2G001661	  3e-25
 64- 44:	BRADI1G01830	GRMZM2G301805	 3e-129
 64- 45:	BRADI1G01840	GRMZM2G045241	      0
 64- 46:	BRADI1G01847	GRMZM2G016774	 1e-167
 64- 47:	BRADI1G01870	GRMZM2G016290	 9e-172
 64- 48:	BRADI1G01880	GRMZM2G016084	 1e-179
 64- 49:	BRADI1G01890	GRMZM2G316148	  2e-42
 64- 50:	BRADI1G01900	GRMZM2G426200	      0
 64- 51:	BRADI1G01920	GRMZM2G369815	 2e-139
 64- 52:	BRADI1G01930	GRMZM2G369912	      0
 64- 53:	BRADI1G01980	GRMZM2G155935	      0
 64- 54:	BRADI1G01990	GRMZM2G155980	      0
 64- 55:	BRADI1G02020	GRMZM2G118014	 3e-172
 64- 56:	BRADI1G02030	GRMZM2G118005	  3e-72
 64- 57:	BRADI1G02080	AC217358.3_FG010	 2e-135
 64- 58:	BRADI1G02100	AC217358.3_FG008	 8e-101
 64- 59:	BRADI1G02107	AC217358.3_FG007	  2e-82
 64- 60:	BRADI1G02117	GRMZM5G891724	      0
 64- 61:	BRADI1G02130	GRMZM5G881369	  7e-11
 64- 62:	BRADI1G02170	AC217358.3_FG005	 4e-160
 64- 63:	BRADI1G02220	GRMZM2G704150	  4e-26
 64- 64:	BRADI1G02280	GRMZM2G114899	      0
 64- 65:	BRADI1G02300	GRMZM2G114992	  4e-08
 64- 66:	BRADI1G02400	GRMZM2G170137	  4e-86
 64- 67:	BRADI1G02410	GRMZM2G470422	  1e-63
 64- 68:	BRADI1G02420	GRMZM2G338809	      0
 64- 69:	BRADI1G02440	GRMZM2G113158	      0
 64- 70:	BRADI1G02450	GRMZM2G167428	      0
 64- 71:	BRADI1G02460	GRMZM2G051675	  2e-97
 64- 72:	BRADI1G02490	GRMZM5G862488	      0
 64- 73:	BRADI1G02510	GRMZM2G113137	      0
 64- 74:	BRADI1G02560	GRMZM2G455769	  6e-61
 64- 75:	BRADI1G02580	GRMZM2G053299	      0
 64- 76:	BRADI1G02597	GRMZM2G053803	      0
 64- 77:	BRADI1G02630	GRMZM2G053916	 6e-142
 64- 78:	BRADI1G02680	GRMZM2G448523	      0
## Alignment 65: score=2719.0 e_value=7.3e-231 N=58 BdChr1&ZmChr1 minus
 65-  0:	BRADI1G02980	GRMZM2G058089	      0
 65-  1:	BRADI1G03000	GRMZM2G058075	  1e-24
 65-  2:	BRADI1G03010	GRMZM2G057973	 3e-161
 65-  3:	BRADI1G03020	GRMZM2G114775	  2e-46
 65-  4:	BRADI1G03030	GRMZM2G114692	      0
 65-  5:	BRADI1G03090	GRMZM2G119755	  2e-42
 65-  6:	BRADI1G03100	GRMZM2G458349	  2e-69
 65-  7:	BRADI1G03110	GRMZM2G156459	 8e-132
 65-  8:	BRADI1G03130	GRMZM2G156516	 4e-147
 65-  9:	BRADI1G03290	GRMZM2G122148	 9e-125
 65- 10:	BRADI1G03350	GRMZM2G081105	      0
 65- 11:	BRADI1G03380	GRMZM2G479744	      0
 65- 12:	BRADI1G03390	GRMZM2G425778	  5e-54
 65- 13:	BRADI1G03400	GRMZM2G156937	 7e-119
 65- 14:	BRADI1G03410	GRMZM2G156848	  2e-51
 65- 15:	BRADI1G03420	GRMZM2G177445	      0
 65- 16:	BRADI1G03460	GRMZM2G405185	  1e-22
 65- 17:	BRADI1G03480	GRMZM2G045781	      0
 65- 18:	BRADI1G03490	GRMZM2G473906	 3e-153
 65- 19:	BRADI1G03500	GRMZM2G055834	      0
 65- 20:	BRADI1G03510	GRMZM2G055802	  3e-31
 65- 21:	BRADI1G03537	GRMZM2G093210	 2e-142
 65- 22:	BRADI1G03590	GRMZM2G459811	      0
 65- 23:	BRADI1G03600	GRMZM2G068443	 6e-126
 65- 24:	BRADI1G03610	GRMZM2G068244	 1e-174
 65- 25:	BRADI1G03620	GRMZM2G368909	      0
 65- 26:	BRADI1G03640	GRMZM2G368886	 3e-152
 65- 27:	BRADI1G03660	GRMZM2G129620	      0
 65- 28:	BRADI1G03690	GRMZM2G093776	      0
 65- 29:	BRADI1G03710	GRMZM2G017470	  7e-57
 65- 30:	BRADI1G03730	GRMZM2G148370	      0
 65- 31:	BRADI1G03737	GRMZM2G012280	 6e-116
 65- 32:	BRADI1G03750	GRMZM2G060702	  1e-70
 65- 33:	BRADI1G03800	GRMZM2G061662	      0
 65- 34:	BRADI1G03820	GRMZM2G061900	 4e-113
 65- 35:	BRADI1G03827	GRMZM2G155317	 1e-145
 65- 36:	BRADI1G03840	GRMZM2G155329	 3e-101
 65- 37:	BRADI1G03850	GRMZM2G155525	  1e-77
 65- 38:	BRADI1G03860	GRMZM2G155580	      0
 65- 39:	BRADI1G03880	GRMZM5G862109	 1e-141
 65- 40:	BRADI1G03900	AC225147.4_FG003	 3e-117
 65- 41:	BRADI1G03940	GRMZM2G139250	      0
 65- 42:	BRADI1G04000	GRMZM2G450920	      0
 65- 43:	BRADI1G04010	GRMZM2G151997	 9e-114
 65- 44:	BRADI1G04040	GRMZM2G450960	  1e-08
 65- 45:	BRADI1G04060	GRMZM2G031523	      0
 65- 46:	BRADI1G04070	GRMZM2G129015	  5e-41
 65- 47:	BRADI1G04080	GRMZM2G072584	      0
 65- 48:	BRADI1G04090	GRMZM2G160304	 1e-126
 65- 49:	BRADI1G04097	GRMZM2G465553	 5e-179
 65- 50:	BRADI1G04140	GRMZM2G347056	      0
 65- 51:	BRADI1G04150	GRMZM2G347043	 1e-139
 65- 52:	BRADI1G04240	GRMZM2G107745	  1e-71
 65- 53:	BRADI1G04270	GRMZM2G128663	 9e-163
 65- 54:	BRADI1G04280	GRMZM2G027068	  4e-62
 65- 55:	BRADI1G04292	GRMZM2G087753	      0
 65- 56:	BRADI1G04310	GRMZM2G087612	      0
 65- 57:	BRADI1G04330	GRMZM2G004459	      0
## Alignment 66: score=2306.0 e_value=2.2e-198 N=50 BdChr1&ZmChr1 minus
 66-  0:	BRADI1G11120	GRMZM2G072578	  9e-72
 66-  1:	BRADI1G11340	GRMZM2G143160	  2e-08
 66-  2:	BRADI1G11525	GRMZM2G044557	  5e-26
 66-  3:	BRADI1G11530	GRMZM2G002499	 7e-103
 66-  4:	BRADI1G11540	GRMZM2G073668	      0
 66-  5:	BRADI1G11550	GRMZM2G031022	 2e-118
 66-  6:	BRADI1G11557	GRMZM2G037164	  7e-23
 66-  7:	BRADI1G11580	GRMZM2G037152	  9e-80
 66-  8:	BRADI1G11610	GRMZM2G036505	  3e-65
 66-  9:	BRADI1G11620	GRMZM2G033787	  7e-35
 66- 10:	BRADI1G11640	GRMZM2G033619	      0
 66- 11:	BRADI1G11650	GRMZM2G009368	 1e-117
 66- 12:	BRADI1G11670	GRMZM2G109130	      0
 66- 13:	BRADI1G11687	GRMZM2G123128	 1e-128
 66- 14:	BRADI1G11700	GRMZM2G123159	 8e-116
 66- 15:	BRADI1G11720	GRMZM2G123204	      0
 66- 16:	BRADI1G11730	GRMZM2G323838	      0
 66- 17:	BRADI1G11740	GRMZM2G027797	      0
 66- 18:	BRADI1G11750	GRMZM2G480954	  1e-26
 66- 19:	BRADI1G11760	GRMZM2G180979	      0
 66- 20:	BRADI1G11770	GRMZM5G856436	  6e-82
 66- 21:	BRADI1G11790	GRMZM2G159149	  3e-99
 66- 22:	BRADI1G11800	GRMZM2G091964	  2e-86
 66- 23:	BRADI1G11810	GRMZM2G704021	  1e-90
 66- 24:	BRADI1G11817	GRMZM2G397836	      0
 66- 25:	BRADI1G11830	GRMZM2G097164	 8e-133
 66- 26:	BRADI1G11837	GRMZM2G097109	 2e-166
 66- 27:	BRADI1G11850	GRMZM2G079619	      0
 66- 28:	BRADI1G11882	GRMZM2G079850	  1e-70
 66- 29:	BRADI1G11890	GRMZM2G079915	  2e-30
 66- 30:	BRADI1G11910	GRMZM5G858417	      0
 66- 31:	BRADI1G11920	GRMZM2G122018	 7e-115
 66- 32:	BRADI1G11940	GRMZM2G024131	 7e-168
 66- 33:	BRADI1G11960	GRMZM2G113569	  4e-87
 66- 34:	BRADI1G11980	GRMZM2G094698	      0
 66- 35:	BRADI1G12000	AC203019.3_FG001	  5e-24
 66- 36:	BRADI1G12010	GRMZM2G063298	 8e-134
 66- 37:	BRADI1G12030	GRMZM2G063133	      0
 66- 38:	BRADI1G12040	GRMZM2G363813	      0
 66- 39:	BRADI1G12067	GRMZM2G351304	      0
 66- 40:	BRADI1G12100	GRMZM2G063503	  4e-12
 66- 41:	BRADI1G12110	GRMZM2G080725	 1e-163
 66- 42:	BRADI1G12117	GRMZM2G068259	      0
 66- 43:	BRADI1G12140	GRMZM2G022997	      0
 66- 44:	BRADI1G12157	GRMZM2G388911	 5e-110
 66- 45:	BRADI1G12170	GRMZM2G072898	  2e-31
 66- 46:	BRADI1G12290	GRMZM2G133633	      0
 66- 47:	BRADI1G12300	GRMZM2G420436	      0
 66- 48:	BRADI1G12440	GRMZM2G467893	      0
 66- 49:	BRADI1G12450	GRMZM2G083783	  3e-38
## Alignment 67: score=1852.0 e_value=1.2e-134 N=39 BdChr1&ZmChr1 minus
 67-  0:	BRADI1G60040	GRMZM2G135834	 1e-100
 67-  1:	BRADI1G60050	GRMZM2G179521	      0
 67-  2:	BRADI1G60060	GRMZM2G313104	  5e-09
 67-  3:	BRADI1G60080	GRMZM2G004736	      0
 67-  4:	BRADI1G60100	GRMZM2G149383	 1e-106
 67-  5:	BRADI1G60120	GRMZM5G811373	  9e-85
 67-  6:	BRADI1G60130	GRMZM2G110027	  1e-72
 67-  7:	BRADI1G60140	GRMZM2G110067	 5e-123
 67-  8:	BRADI1G60150	GRMZM2G110076	  2e-94
 67-  9:	BRADI1G60170	GRMZM2G142390	      0
 67- 10:	BRADI1G60207	GRMZM2G524711	 2e-171
 67- 11:	BRADI1G60217	GRMZM2G071688	      0
 67- 12:	BRADI1G60250	GRMZM5G828488	 7e-113
 67- 13:	BRADI1G60260	GRMZM2G048324	      0
 67- 14:	BRADI1G60270	GRMZM2G117222	 4e-144
 67- 15:	BRADI1G60280	GRMZM2G009435	  1e-63
 67- 16:	BRADI1G60290	GRMZM2G472234	  2e-29
 67- 17:	BRADI1G60350	GRMZM2G095411	  4e-16
 67- 18:	BRADI1G60357	GRMZM2G111208	      0
 67- 19:	BRADI1G60380	GRMZM2G062996	      0
 67- 20:	BRADI1G60390	GRMZM2G049070	  5e-34
 67- 21:	BRADI1G60417	GRMZM2G085825	      0
 67- 22:	BRADI1G60440	GRMZM2G046480	      0
 67- 23:	BRADI1G60460	GRMZM2G347808	      0
 67- 24:	BRADI1G60470	GRMZM2G340286	  7e-56
 67- 25:	BRADI1G60480	GRMZM2G022061	 3e-110
 67- 26:	BRADI1G60490	GRMZM2G031591	  3e-31
 67- 27:	BRADI1G60500	GRMZM2G347583	      0
 67- 28:	BRADI1G60510	GRMZM2G077897	      0
 67- 29:	BRADI1G60520	GRMZM2G077960	      0
 67- 30:	BRADI1G60550	GRMZM2G003530	      0
 67- 31:	BRADI1G60580	GRMZM2G471240	      0
 67- 32:	BRADI1G60600	GRMZM2G120587	      0
 67- 33:	BRADI1G60620	GRMZM2G382717	 2e-157
 67- 34:	BRADI1G60630	GRMZM2G082836	 3e-119
 67- 35:	BRADI1G60647	GRMZM2G305400	  3e-84
 67- 36:	BRADI1G60670	GRMZM2G412430	  1e-46
 67- 37:	BRADI1G60680	GRMZM2G179792	      0
 67- 38:	BRADI1G60690	GRMZM2G056151	  1e-48
## Alignment 68: score=1806.0 e_value=4e-153 N=42 BdChr1&ZmChr1 minus
 68-  0:	BRADI1G53610	GRMZM2G061900	 3e-104
 68-  1:	BRADI1G53650	GRMZM5G862109	 2e-128
 68-  2:	BRADI1G53660	AC225147.4_FG003	 3e-108
 68-  3:	BRADI1G53710	GRMZM2G151997	  2e-58
 68-  4:	BRADI1G53720	GRMZM2G450960	  8e-06
 68-  5:	BRADI1G53770	GRMZM2G347043	 3e-107
 68-  6:	BRADI1G54020	GRMZM2G179133	  1e-99
 68-  7:	BRADI1G54060	GRMZM2G116878	 2e-113
 68-  8:	BRADI1G54180	GRMZM2G138340	  1e-22
 68-  9:	BRADI1G54190	GRMZM2G363545	  4e-13
 68- 10:	BRADI1G54210	GRMZM2G077181	      0
 68- 11:	BRADI1G54240	GRMZM2G004511	  1e-65
 68- 12:	BRADI1G54250	GRMZM2G111642	      0
 68- 13:	BRADI1G54270	GRMZM2G092663	 9e-150
 68- 14:	BRADI1G54360	GRMZM2G082312	      0
 68- 15:	BRADI1G54370	GRMZM2G170457	  2e-53
 68- 16:	BRADI1G54430	GRMZM2G009901	 1e-141
 68- 17:	BRADI1G54560	GRMZM2G168833	  2e-42
 68- 18:	BRADI1G54620	GRMZM2G176630	      0
 68- 19:	BRADI1G54680	GRMZM2G096486	 1e-131
 68- 20:	BRADI1G54690	GRMZM2G137358	  3e-77
 68- 21:	BRADI1G54700	GRMZM2G137338	      0
 68- 22:	BRADI1G54740	GRMZM2G137321	  2e-54
 68- 23:	BRADI1G54840	GRMZM2G049888	  2e-75
 68- 24:	BRADI1G54990	GRMZM2G453320	      0
 68- 25:	BRADI1G55000	GRMZM2G312091	 2e-168
 68- 26:	BRADI1G55120	GRMZM2G051466	  3e-13
 68- 27:	BRADI1G55170	GRMZM2G163912	  2e-90
 68- 28:	BRADI1G55260	GRMZM2G164020	  3e-22
 68- 29:	BRADI1G55370	GRMZM5G809195	  4e-37
 68- 30:	BRADI1G55440	GRMZM2G015436	 5e-137
 68- 31:	BRADI1G55450	GRMZM2G019446	  5e-46
 68- 32:	BRADI1G55470	GRMZM2G019361	      0
 68- 33:	BRADI1G55480	GRMZM2G080034	  7e-96
 68- 34:	BRADI1G55500	GRMZM2G078200	      0
 68- 35:	BRADI1G55510	GRMZM2G068952	      0
 68- 36:	BRADI1G55530	GRMZM2G371271	  4e-49
 68- 37:	BRADI1G55630	GRMZM2G132971	 1e-129
 68- 38:	BRADI1G55650	GRMZM2G074356	  2e-75
 68- 39:	BRADI1G55720	GRMZM2G070322	 1e-177
 68- 40:	BRADI1G55780	GRMZM2G005991	  2e-28
 68- 41:	BRADI1G55900	GRMZM2G006047	  7e-13
## Alignment 69: score=1234.0 e_value=7.3e-95 N=29 BdChr1&ZmChr1 minus
 69-  0:	BRADI1G13060	GRMZM2G006853	  2e-45
 69-  1:	BRADI1G13080	GRMZM2G013842	  2e-09
 69-  2:	BRADI1G13240	GRMZM2G168108	  5e-44
 69-  3:	BRADI1G13280	GRMZM2G449274	  2e-08
 69-  4:	BRADI1G13290	GRMZM2G149751	      0
 69-  5:	BRADI1G13400	AC203989.4_FG001	  7e-38
 69-  6:	BRADI1G13440	GRMZM2G042313	      0
 69-  7:	BRADI1G13530	GRMZM2G300786	  4e-65
 69-  8:	BRADI1G13570	GRMZM2G141955	  2e-77
 69-  9:	BRADI1G13650	GRMZM2G018030	  2e-67
 69- 10:	BRADI1G13660	GRMZM2G091278	 4e-139
 69- 11:	BRADI1G13680	GRMZM2G008250	  1e-11
 69- 12:	BRADI1G13690	GRMZM2G028900	      0
 69- 13:	BRADI1G13710	GRMZM2G028700	      0
 69- 14:	BRADI1G13760	GRMZM2G407181	      0
 69- 15:	BRADI1G13770	GRMZM2G099542	      0
 69- 16:	BRADI1G13777	GRMZM2G088565	      0
 69- 17:	BRADI1G13800	GRMZM2G088312	  2e-22
 69- 18:	BRADI1G13840	GRMZM2G083284	 2e-147
 69- 19:	BRADI1G13860	GRMZM2G171822	 4e-115
 69- 20:	BRADI1G13870	GRMZM2G119339	  6e-63
 69- 21:	BRADI1G13910	GRMZM2G003509	      0
 69- 22:	BRADI1G13940	GRMZM5G836977	  2e-51
 69- 23:	BRADI1G13980	GRMZM5G865967	  2e-32
 69- 24:	BRADI1G14060	GRMZM2G332821	  3e-58
 69- 25:	BRADI1G14200	GRMZM2G019434	  2e-26
 69- 26:	BRADI1G14230	GRMZM2G079957	  9e-56
 69- 27:	BRADI1G14250	GRMZM2G100121	      0
 69- 28:	BRADI1G14270	GRMZM2G180195	 3e-136
## Alignment 70: score=1100.0 e_value=1.6e-71 N=23 BdChr1&ZmChr1 minus
 70-  0:	BRADI1G15330	GRMZM2G034828	      0
 70-  1:	BRADI1G15340	GRMZM2G034503	  5e-63
 70-  2:	BRADI1G15350	GRMZM2G034417	  7e-66
 70-  3:	BRADI1G15360	GRMZM2G146486	      0
 70-  4:	BRADI1G15370	GRMZM2G146589	      0
 70-  5:	BRADI1G15377	GRMZM2G146819	      0
 70-  6:	BRADI1G15390	GRMZM2G013600	  3e-49
 70-  7:	BRADI1G15400	GRMZM2G012119	 9e-137
 70-  8:	BRADI1G15410	GRMZM2G011912	      0
 70-  9:	BRADI1G15420	GRMZM2G011832	  5e-46
 70- 10:	BRADI1G15450	GRMZM2G011269	 4e-170
 70- 11:	BRADI1G15480	GRMZM2G011078	  1e-77
 70- 12:	BRADI1G15520	GRMZM2G010831	  9e-20
 70- 13:	BRADI1G15530	GRMZM2G105971	  5e-32
 70- 14:	BRADI1G15540	GRMZM2G158831	 5e-150
 70- 15:	BRADI1G15547	GRMZM2G105189	      0
 70- 16:	BRADI1G15560	GRMZM2G152419	 4e-172
 70- 17:	BRADI1G15610	GRMZM2G455817	      0
 70- 18:	BRADI1G15640	GRMZM2G073192	  7e-19
 70- 19:	BRADI1G15670	GRMZM5G800723	  3e-80
 70- 20:	BRADI1G15710	GRMZM5G803556	      0
 70- 21:	BRADI1G15730	GRMZM2G174549	      0
 70- 22:	BRADI1G15760	GRMZM2G083091	  3e-53
## Alignment 71: score=977.0 e_value=6.6e-67 N=21 BdChr1&ZmChr1 minus
 71-  0:	BRADI1G14860	GRMZM2G121293	      0
 71-  1:	BRADI1G14877	GRMZM2G466394	      0
 71-  2:	BRADI1G14890	GRMZM2G165005	  4e-13
 71-  3:	BRADI1G14930	GRMZM2G058244	  8e-71
 71-  4:	BRADI1G14980	GRMZM2G058227	      0
 71-  5:	BRADI1G14986	GRMZM2G058057	  7e-16
 71-  6:	BRADI1G15010	GRMZM2G103843	      0
 71-  7:	BRADI1G15030	GRMZM2G103773	      0
 71-  8:	BRADI1G15050	GRMZM2G073725	      0
 71-  9:	BRADI1G15060	GRMZM2G074024	      0
 71- 10:	BRADI1G15070	GRMZM2G074193	 6e-141
 71- 11:	BRADI1G15090	GRMZM2G074254	  3e-72
 71- 12:	BRADI1G15100	GRMZM2G532387	  2e-40
 71- 13:	BRADI1G15110	GRMZM2G083437	      0
 71- 14:	BRADI1G15120	GRMZM2G383408	      0
 71- 15:	BRADI1G15123	GRMZM2G335814	      0
 71- 16:	BRADI1G15126	GRMZM2G129540	 3e-156
 71- 17:	BRADI1G15140	GRMZM5G859592	  6e-39
 71- 18:	BRADI1G15190	GRMZM2G120621	      0
 71- 19:	BRADI1G15290	GRMZM2G414192	 2e-177
 71- 20:	BRADI1G15310	GRMZM2G441489	  2e-44
## Alignment 72: score=618.0 e_value=2.8e-39 N=15 BdChr1&ZmChr1 minus
 72-  0:	BRADI1G15190	AC214524.3_FG002	 3e-118
 72-  1:	BRADI1G15410	GRMZM2G053946	  5e-08
 72-  2:	BRADI1G15600	GRMZM2G020523	  8e-70
 72-  3:	BRADI1G15840	GRMZM2G077316	 5e-122
 72-  4:	BRADI1G15880	GRMZM2G074138	      0
 72-  5:	BRADI1G16000	GRMZM2G138710	      0
 72-  6:	BRADI1G16060	GRMZM5G892991	      0
 72-  7:	BRADI1G16075	GRMZM2G032821	      0
 72-  8:	BRADI1G16120	GRMZM2G160554	  6e-14
 72-  9:	BRADI1G16140	GRMZM2G030805	      0
 72- 10:	BRADI1G16170	GRMZM2G030955	 5e-127
 72- 11:	BRADI1G16180	GRMZM2G005630	 4e-138
 72- 12:	BRADI1G16190	GRMZM2G130121	      0
 72- 13:	BRADI1G16200	GRMZM2G464580	  8e-72
 72- 14:	BRADI1G16240	GRMZM2G171022	 4e-152
## Alignment 73: score=560.0 e_value=1.2e-35 N=14 BdChr1&ZmChr1 minus
 73-  0:	BRADI1G72920	GRMZM2G173732	  2e-20
 73-  1:	BRADI1G73150	GRMZM2G019171	 5e-152
 73-  2:	BRADI1G73170	GRMZM2G083248	      0
 73-  3:	BRADI1G73190	GRMZM2G097349	  2e-62
 73-  4:	BRADI1G73210	GRMZM2G125762	      0
 73-  5:	BRADI1G73670	GRMZM2G104024	  4e-39
 73-  6:	BRADI1G73710	GRMZM2G138455	  3e-83
 73-  7:	BRADI1G73860	GRMZM2G147402	      0
 73-  8:	BRADI1G73870	GRMZM2G382077	      0
 73-  9:	BRADI1G73900	GRMZM2G168222	      0
 73- 10:	BRADI1G73950	GRMZM2G520535	  8e-12
 73- 11:	BRADI1G74130	GRMZM2G012611	  1e-11
 73- 12:	BRADI1G74270	GRMZM2G110681	 3e-100
 73- 13:	BRADI1G74437	GRMZM2G040324	  6e-16
## Alignment 74: score=557.0 e_value=7.3e-34 N=14 BdChr1&ZmChr1 minus
 74-  0:	BRADI1G74540	GRMZM2G119521	      0
 74-  1:	BRADI1G74597	GRMZM2G118917	      0
 74-  2:	BRADI1G74710	GRMZM2G332412	 8e-102
 74-  3:	BRADI1G74820	GRMZM2G076597	      0
 74-  4:	BRADI1G74900	GRMZM2G008290	  1e-16
 74-  5:	BRADI1G74916	GRMZM2G036765	      0
 74-  6:	BRADI1G75010	GRMZM5G836588	      0
 74-  7:	BRADI1G75020	GRMZM2G154090	      0
 74-  8:	BRADI1G75170	GRMZM2G053764	 3e-101
 74-  9:	BRADI1G75220	GRMZM2G060742	      0
 74- 10:	BRADI1G75340	GRMZM5G809265	 9e-126
 74- 11:	BRADI1G75350	GRMZM2G144782	 2e-134
 74- 12:	BRADI1G75500	GRMZM2G315666	  1e-27
 74- 13:	BRADI1G75520	GRMZM2G416120	      0
## Alignment 75: score=458.0 e_value=8.4e-24 N=11 BdChr1&ZmChr1 minus
 75-  0:	BRADI1G20900	GRMZM2G111208	  6e-08
 75-  1:	BRADI1G21020	GRMZM2G049070	  3e-31
 75-  2:	BRADI1G21040	GRMZM5G802981	  1e-07
 75-  3:	BRADI1G21080	GRMZM2G077897	      0
 75-  4:	BRADI1G21190	GRMZM2G382717	 2e-109
 75-  5:	BRADI1G21210	GRMZM2G082836	 2e-108
 75-  6:	BRADI1G21230	GRMZM2G305400	  5e-50
 75-  7:	BRADI1G21310	GRMZM2G179789	  3e-07
 75-  8:	BRADI1G21410	GRMZM2G107495	  2e-65
 75-  9:	BRADI1G21480	GRMZM2G104353	  6e-07
 75- 10:	BRADI1G21640	GRMZM2G426511	  9e-38
## Alignment 76: score=437.0 e_value=1.3e-23 N=10 BdChr1&ZmChr1 minus
 76-  0:	BRADI1G76060	GRMZM2G175134	  7e-60
 76-  1:	BRADI1G76227	GRMZM2G026767	      0
 76-  2:	BRADI1G76250	GRMZM2G327907	  2e-22
 76-  3:	BRADI1G76260	GRMZM2G026147	 7e-111
 76-  4:	BRADI1G76314	GRMZM2G136769	      0
 76-  5:	BRADI1G76420	AC211996.4_FG002	  1e-05
 76-  6:	BRADI1G76500	GRMZM2G040441	 2e-131
 76-  7:	BRADI1G76530	GRMZM2G083382	  7e-10
 76-  8:	BRADI1G76540	GRMZM2G083173	      0
 76-  9:	BRADI1G76560	GRMZM2G040743	      0
## Alignment 77: score=414.0 e_value=1.5e-17 N=9 BdChr1&ZmChr1 minus
 77-  0:	BRADI1G77260	GRMZM2G430039	      0
 77-  1:	BRADI1G77265	GRMZM2G133943	      0
 77-  2:	BRADI1G77300	GRMZM2G434500	      0
 77-  3:	BRADI1G77335	GRMZM2G087878	  7e-11
 77-  4:	BRADI1G77390	GRMZM2G087243	 3e-157
 77-  5:	BRADI1G77430	GRMZM2G060257	 6e-126
 77-  6:	BRADI1G77450	GRMZM2G093962	 4e-111
 77-  7:	BRADI1G77460	GRMZM2G143703	 2e-126
 77-  8:	BRADI1G77470	GRMZM2G064804	 8e-129
## Alignment 78: score=364.0 e_value=1.1e-14 N=8 BdChr1&ZmChr1 minus
 78-  0:	BRADI1G18340	GRMZM2G169890	  4e-95
 78-  1:	BRADI1G18380	GRMZM2G378907	 6e-161
 78-  2:	BRADI1G18390	GRMZM2G347708	 5e-124
 78-  3:	BRADI1G18407	GRMZM2G134671	  6e-55
 78-  4:	BRADI1G18440	GRMZM2G124576	      0
 78-  5:	BRADI1G18450	GRMZM2G052206	      0
 78-  6:	BRADI1G18490	GRMZM5G882821	 4e-166
 78-  7:	BRADI1G18607	GRMZM2G168318	  1e-16
## Alignment 79: score=350.0 e_value=1.4e-18 N=9 BdChr1&ZmChr1 minus
 79-  0:	BRADI1G52567	GRMZM2G045241	  1e-21
 79-  1:	BRADI1G52760	GRMZM2G369912	      0
 79-  2:	BRADI1G53000	GRMZM2G352415	 2e-151
 79-  3:	BRADI1G53040	GRMZM5G881369	  1e-49
 79-  4:	BRADI1G53070	AC217358.3_FG005	 3e-157
 79-  5:	BRADI1G53180	GRMZM2G051675	  4e-57
 79-  6:	BRADI1G53207	GRMZM2G113137	      0
 79-  7:	BRADI1G53260	GRMZM2G455769	  9e-16
 79-  8:	BRADI1G53410	GRMZM2G057973	 2e-151
## Alignment 80: score=324.0 e_value=1.2e-14 N=7 BdChr1&ZmChr1 minus
 80-  0:	BRADI1G76792	GRMZM5G841360	      0
 80-  1:	BRADI1G76830	GRMZM5G881029	  7e-43
 80-  2:	BRADI1G76835	GRMZM5G899119	  3e-41
 80-  3:	BRADI1G76840	GRMZM2G014366	      0
 80-  4:	BRADI1G76850	GRMZM5G812553	      0
 80-  5:	BRADI1G76870	GRMZM5G826824	  1e-81
 80-  6:	BRADI1G77080	GRMZM2G032852	  7e-28
## Alignment 81: score=314.0 e_value=4e-11 N=7 BdChr1&ZmChr1 minus
 81-  0:	BRADI1G14660	GRMZM2G174645	  1e-40
 81-  1:	BRADI1G14750	AF546187.1_FG012	  5e-10
 81-  2:	BRADI1G14810	GRMZM2G426125	  9e-32
 81-  3:	BRADI1G14820	GRMZM2G060690	 2e-137
 81-  4:	BRADI1G14840	GRMZM2G028036	      0
 81-  5:	BRADI1G14850	GRMZM2G048140	      0
 81-  6:	BRADI1G14890	GRMZM2G139324	  2e-11
## Alignment 82: score=304.0 e_value=5.1e-13 N=8 BdChr1&ZmChr1 minus
 82-  0:	BRADI1G45470	GRMZM2G003466	  5e-48
 82-  1:	BRADI1G45540	GRMZM2G055018	  7e-09
 82-  2:	BRADI1G45567	GRMZM2G039129	  1e-15
 82-  3:	BRADI1G45670	GRMZM2G075712	  8e-07
 82-  4:	BRADI1G45727	GRMZM2G148706	  6e-20
 82-  5:	BRADI1G45747	GRMZM2G009326	  8e-90
 82-  6:	BRADI1G45807	GRMZM2G059102	  8e-59
 82-  7:	BRADI1G45846	GRMZM2G410623	  3e-49
## Alignment 83: score=297.0 e_value=3.7e-14 N=8 BdChr1&ZmChr1 minus
 83-  0:	BRADI1G46560	GRMZM2G166407	  7e-08
 83-  1:	BRADI1G46570	GRMZM2G151216	  3e-49
 83-  2:	BRADI1G46690	GRMZM2G016079	  3e-08
 83-  3:	BRADI1G46880	GRMZM2G068193	  2e-20
 83-  4:	BRADI1G47097	GRMZM2G055992	  2e-16
 83-  5:	BRADI1G47226	GRMZM2G115442	  1e-09
 83-  6:	BRADI1G47277	AC234203.1_FG004	 1e-171
 83-  7:	BRADI1G47350	GRMZM5G879527	  2e-17
## Alignment 84: score=291.0 e_value=4.8e-13 N=8 BdChr1&ZmChr1 minus
 84-  0:	BRADI1G08280	GRMZM2G391815	  2e-06
 84-  1:	BRADI1G08294	GRMZM2G036169	  9e-10
 84-  2:	BRADI1G08450	GRMZM2G006366	  6e-40
 84-  3:	BRADI1G08710	AC203966.5_FG001	  6e-13
 84-  4:	BRADI1G08840	GRMZM2G438524	  2e-22
 84-  5:	BRADI1G08890	GRMZM2G115456	  2e-56
 84-  6:	BRADI1G09080	GRMZM5G821637	  5e-54
 84-  7:	BRADI1G09160	GRMZM2G159353	  6e-90
## Alignment 85: score=288.0 e_value=2e-16 N=9 BdChr1&ZmChr1 minus
 85-  0:	BRADI1G57570	GRMZM2G166355	  3e-08
 85-  1:	BRADI1G57750	GRMZM2G151216	  3e-23
 85-  2:	BRADI1G57970	GRMZM2G016079	  1e-06
 85-  3:	BRADI1G58020	GRMZM2G458441	  2e-33
 85-  4:	BRADI1G58057	GRMZM2G430522	  5e-42
 85-  5:	BRADI1G58230	GRMZM5G879527	  4e-07
 85-  6:	BRADI1G58260	GRMZM2G132763	  1e-60
 85-  7:	BRADI1G58290	GRMZM2G059012	  1e-51
 85-  8:	BRADI1G58460	GRMZM2G362303	  2e-45
## Alignment 86: score=270.0 e_value=4.8e-14 N=8 BdChr1&ZmChr1 minus
 86-  0:	BRADI1G07590	GRMZM2G107867	  3e-42
 86-  1:	BRADI1G07750	GRMZM2G017792	  2e-26
 86-  2:	BRADI1G07930	GRMZM2G042543	  3e-11
 86-  3:	BRADI1G07942	GRMZM2G442277	 1e-131
 86-  4:	BRADI1G08040	GRMZM2G042107	  3e-08
 86-  5:	BRADI1G08280	GRMZM2G401769	  2e-82
 86-  6:	BRADI1G08500	GRMZM2G471904	  2e-44
 86-  7:	BRADI1G08727	GRMZM2G078052	  2e-15
## Alignment 87: score=270.0 e_value=1.9e-13 N=7 BdChr1&ZmChr1 minus
 87-  0:	BRADI1G06766	GRMZM2G475897	  1e-15
 87-  1:	BRADI1G06800	GRMZM2G093824	  1e-28
 87-  2:	BRADI1G06990	GRMZM2G026976	  4e-13
 87-  3:	BRADI1G07010	GRMZM2G428201	  5e-11
 87-  4:	BRADI1G07170	GRMZM2G068577	  4e-08
 87-  5:	BRADI1G07180	GRMZM2G068525	  4e-28
 87-  6:	BRADI1G07260	GRMZM2G087316	  3e-30
## Alignment 88: score=267.0 e_value=2.5e-11 N=7 BdChr1&ZmChr1 minus
 88-  0:	BRADI1G07180	GRMZM2G180023	  1e-21
 88-  1:	BRADI1G07390	GRMZM2G469304	 4e-136
 88-  2:	BRADI1G07480	GRMZM2G002178	      0
 88-  3:	BRADI1G07590	GRMZM2G344388	  5e-19
 88-  4:	BRADI1G07630	GRMZM2G099797	  6e-11
 88-  5:	BRADI1G07850	GRMZM2G024435	  8e-33
 88-  6:	BRADI1G07930	GRMZM2G040728	  5e-06
## Alignment 89: score=261.0 e_value=9.1e-11 N=7 BdChr1&ZmChr1 minus
 89-  0:	BRADI1G68740	GRMZM2G048121	 3e-132
 89-  1:	BRADI1G68820	GRMZM5G826416	 2e-121
 89-  2:	BRADI1G68990	GRMZM2G172081	      0
 89-  3:	BRADI1G69057	GRMZM2G368632	  2e-54
 89-  4:	BRADI1G69150	GRMZM2G131476	  3e-53
 89-  5:	BRADI1G69250	GRMZM2G058630	  2e-90
 89-  6:	BRADI1G69340	GRMZM2G159992	  2e-63
## Alignment 90: score=261.0 e_value=3.4e-12 N=7 BdChr1&ZmChr1 minus
 90-  0:	BRADI1G63080	GRMZM2G151236	  2e-12
 90-  1:	BRADI1G63190	GRMZM2G475897	  7e-23
 90-  2:	BRADI1G63200	GRMZM2G093809	  2e-53
 90-  3:	BRADI1G63290	GRMZM5G839017	  3e-08
 90-  4:	BRADI1G63320	GRMZM2G428201	  2e-11
 90-  5:	BRADI1G63550	GRMZM2G068525	  3e-27
 90-  6:	BRADI1G63600	GRMZM2G475014	  8e-46
## Alignment 91: score=257.0 e_value=4.8e-12 N=7 BdChr1&ZmChr1 minus
 91-  0:	BRADI1G17060	GRMZM2G081915	  1e-32
 91-  1:	BRADI1G17250	GRMZM2G066377	  6e-07
 91-  2:	BRADI1G17410	GRMZM2G045678	  3e-20
 91-  3:	BRADI1G17620	GRMZM2G507763	  2e-06
 91-  4:	BRADI1G17660	GRMZM2G070211	  2e-10
 91-  5:	BRADI1G17810	GRMZM2G472643	  4e-77
 91-  6:	BRADI1G17820	GRMZM2G111269	  4e-23
## Alignment 92: score=255.0 e_value=3.5e-11 N=7 BdChr1&ZmChr1 minus
 92-  0:	BRADI1G68870	GRMZM2G471348	  2e-72
 92-  1:	BRADI1G68990	AC235547.1_FG005	  1e-28
 92-  2:	BRADI1G69057	GRMZM2G475948	  5e-58
 92-  3:	BRADI1G69207	GRMZM2G028151	 4e-124
 92-  4:	BRADI1G69307	GRMZM5G843914	 1e-134
 92-  5:	BRADI1G69330	GRMZM2G072653	 4e-157
 92-  6:	BRADI1G69480	GRMZM6G039492	  1e-09
## Alignment 93: score=254.0 e_value=5.6e-12 N=7 BdChr1&ZmChr1 minus
 93-  0:	BRADI1G63650	GRMZM2G352695	  3e-14
 93-  1:	BRADI1G63690	GRMZM2G039074	  4e-13
 93-  2:	BRADI1G63920	GRMZM2G342911	  1e-11
 93-  3:	BRADI1G63927	GRMZM2G066067	  2e-16
 93-  4:	BRADI1G64010	GRMZM2G472643	 3e-107
 93-  5:	BRADI1G64080	GRMZM2G423538	  7e-62
 93-  6:	BRADI1G64140	GRMZM2G121570	  6e-23
## Alignment 94: score=250.0 e_value=4.6e-11 N=7 BdChr1&ZmChr1 minus
 94-  0:	BRADI1G34850	GRMZM2G129266	 1e-141
 94-  1:	BRADI1G34857	GRMZM2G056594	  2e-21
 94-  2:	BRADI1G34920	AC212023.4_FG004	  3e-10
 94-  3:	BRADI1G35010	GRMZM2G114570	 3e-122
 94-  4:	BRADI1G35090	GRMZM2G031893	      0
 94-  5:	BRADI1G35157	GRMZM2G181231	  2e-37
 94-  6:	BRADI1G35350	GRMZM2G073399	  5e-18
## Alignment 95: score=250.0 e_value=2.6e-09 N=6 BdChr1&ZmChr1 minus
 95-  0:	BRADI1G14160	GRMZM2G078416	  2e-12
 95-  1:	BRADI1G14200	GRMZM2G155312	  2e-10
 95-  2:	BRADI1G14230	GRMZM2G159285	  2e-31
 95-  3:	BRADI1G14270	GRMZM2G018798	  2e-78
 95-  4:	BRADI1G14300	GRMZM2G018487	  8e-61
 95-  5:	BRADI1G14460	GRMZM5G852097	  2e-84
## Alignment 96: score=311.0 e_value=2.8e-14 N=8 BdChr1&ZmChr10 plus
 96-  0:	BRADI1G57730	GRMZM2G123178	  3e-32
 96-  1:	BRADI1G57780	GRMZM2G066248	  1e-32
 96-  2:	BRADI1G57900	GRMZM2G065292	  5e-10
 96-  3:	BRADI1G58020	GRMZM2G410191	  9e-09
 96-  4:	BRADI1G58250	GRMZM2G306348	  2e-06
 96-  5:	BRADI1G58260	GRMZM2G167280	  4e-38
 96-  6:	BRADI1G58400	GRMZM5G802115	  3e-06
 96-  7:	BRADI1G58430	GRMZM2G018281	 2e-105
## Alignment 97: score=294.0 e_value=1.5e-12 N=7 BdChr1&ZmChr10 plus
 97-  0:	BRADI1G58930	GRMZM5G873586	  7e-80
 97-  1:	BRADI1G58940	AC152495.1_FG002	  2e-06
 97-  2:	BRADI1G58950	GRMZM5G879178	  3e-06
 97-  3:	BRADI1G58980	GRMZM2G069382	  4e-07
 97-  4:	BRADI1G59070	GRMZM2G304965	  8e-83
 97-  5:	BRADI1G59180	GRMZM2G441031	  6e-11
 97-  6:	BRADI1G59317	GRMZM2G093997	  8e-52
## Alignment 98: score=278.0 e_value=1e-10 N=7 BdChr1&ZmChr10 plus
 98-  0:	BRADI1G76640	GRMZM2G093643	  3e-16
 98-  1:	BRADI1G76780	GRMZM2G106836	  9e-07
 98-  2:	BRADI1G76840	GRMZM2G001934	  1e-60
 98-  3:	BRADI1G76920	GRMZM2G104658	  3e-26
 98-  4:	BRADI1G77130	GRMZM2G136525	  8e-47
 98-  5:	BRADI1G77150	GRMZM2G023813	  2e-07
 98-  6:	BRADI1G77325	GRMZM2G110908	  1e-20
## Alignment 99: score=265.0 e_value=2.3e-11 N=7 BdChr1&ZmChr10 plus
 99-  0:	BRADI1G63200	GRMZM5G851140	  2e-96
 99-  1:	BRADI1G63290	GRMZM2G347226	  2e-33
 99-  2:	BRADI1G63320	GRMZM2G475197	  1e-38
 99-  3:	BRADI1G63550	GRMZM2G418432	  1e-44
 99-  4:	BRADI1G63740	GRMZM2G413943	  4e-16
 99-  5:	BRADI1G63910	GRMZM2G004060	  4e-09
 99-  6:	BRADI1G64010	GRMZM2G137407	 1e-140
## Alignment 100: score=260.0 e_value=1.7e-11 N=7 BdChr1&ZmChr10 plus
100-  0:	BRADI1G57570	GRMZM2G003897	  1e-06
100-  1:	BRADI1G57637	GRMZM2G393742	  5e-11
100-  2:	BRADI1G57730	GRMZM2G093858	  6e-54
100-  3:	BRADI1G57900	GRMZM2G429163	  1e-15
100-  4:	BRADI1G58020	GRMZM2G139157	  8e-26
100-  5:	BRADI1G58250	GRMZM2G125947	  3e-34
100-  6:	BRADI1G58400	GRMZM2G155836	  1e-18
## Alignment 101: score=255.0 e_value=9.7e-11 N=7 BdChr1&ZmChr10 plus
101-  0:	BRADI1G20170	GRMZM2G031624	  4e-13
101-  1:	BRADI1G20340	GRMZM2G104795	  1e-56
101-  2:	BRADI1G20390	GRMZM2G465833	  1e-51
101-  3:	BRADI1G20570	GRMZM2G001466	  1e-64
101-  4:	BRADI1G20750	GRMZM2G002950	  1e-32
101-  5:	BRADI1G20870	AC195319.3_FG001	  1e-06
101-  6:	BRADI1G20910	GRMZM2G320023	  3e-27
## Alignment 102: score=293.0 e_value=5.5e-16 N=8 BdChr1&ZmChr10 minus
102-  0:	BRADI1G41890	GRMZM2G433484	  4e-21
102-  1:	BRADI1G42257	GRMZM2G347226	  2e-20
102-  2:	BRADI1G42290	GRMZM2G388776	  1e-07
102-  3:	BRADI1G42360	GRMZM2G001466	  6e-61
102-  4:	BRADI1G42377	GRMZM2G301124	  2e-90
102-  5:	BRADI1G42397	GRMZM2G163550	  8e-18
102-  6:	BRADI1G42467	AC198398.3_FG005	  5e-23
102-  7:	BRADI1G42707	GRMZM2G326663	  5e-21
## Alignment 103: score=279.0 e_value=2.5e-14 N=8 BdChr1&ZmChr10 minus
103-  0:	BRADI1G76240	GRMZM5G813470	  6e-13
103-  1:	BRADI1G76350	GRMZM2G418432	  2e-45
103-  2:	BRADI1G76362	GRMZM2G475197	  6e-39
103-  3:	BRADI1G76560	GRMZM2G347226	      0
103-  4:	BRADI1G76660	GRMZM2G002950	  7e-56
103-  5:	BRADI1G76707	GRMZM2G118316	  3e-06
103-  6:	BRADI1G76840	GRMZM2G301124	  5e-55
103-  7:	BRADI1G77080	GRMZM2G465833	  4e-28
## Alignment 104: score=273.0 e_value=7.2e-15 N=8 BdChr1&ZmChr10 minus
104-  0:	BRADI1G58810	GRMZM2G099002	  2e-28
104-  1:	BRADI1G58997	GRMZM2G050829	  1e-46
104-  2:	BRADI1G59010	GRMZM2G155836	  1e-23
104-  3:	BRADI1G59070	GRMZM5G894486	  4e-47
104-  4:	BRADI1G59210	GRMZM2G139157	  1e-21
104-  5:	BRADI1G59360	GRMZM2G429163	  5e-21
104-  6:	BRADI1G59510	GRMZM2G148884	  3e-21
104-  7:	BRADI1G59690	GRMZM2G016254	  4e-33
## Alignment 105: score=256.0 e_value=8.7e-13 N=7 BdChr1&ZmChr10 minus
105-  0:	BRADI1G07590	GRMZM2G099002	  7e-43
105-  1:	BRADI1G07780	GRMZM2G050829	  1e-44
105-  2:	BRADI1G07870	GRMZM2G060798	  2e-09
105-  3:	BRADI1G07930	GRMZM5G830329	  2e-72
105-  4:	BRADI1G07942	GRMZM2G139157	  1e-22
105-  5:	BRADI1G08050	GRMZM2G148924	  4e-09
105-  6:	BRADI1G08240	GRMZM2G429163	  2e-15
## Alignment 106: score=252.0 e_value=3.1e-11 N=7 BdChr1&ZmChr10 minus
106-  0:	BRADI1G43417	GRMZM2G059214	  6e-31
106-  1:	BRADI1G43510	GRMZM2G418432	  2e-45
106-  2:	BRADI1G43560	AC233898.1_FG004	  8e-81
106-  3:	BRADI1G43580	GRMZM2G475197	  3e-37
106-  4:	BRADI1G43690	GRMZM2G002950	  8e-32
106-  5:	BRADI1G43880	GRMZM2G301124	  3e-60
106-  6:	BRADI1G43887	GRMZM2G163550	  1e-17
## Alignment 107: score=252.0 e_value=9.3e-11 N=7 BdChr1&ZmChr10 minus
107-  0:	BRADI1G33217	GRMZM2G099002	  2e-23
107-  1:	BRADI1G33440	GRMZM2G061447	  3e-59
107-  2:	BRADI1G33640	GRMZM2G082522	  2e-40
107-  3:	BRADI1G33730	GRMZM2G394500	  7e-32
107-  4:	BRADI1G33900	GRMZM2G060798	  8e-36
107-  5:	BRADI1G34030	GRMZM2G155836	  3e-41
107-  6:	BRADI1G34170	GRMZM2G125947	  2e-22
## Alignment 108: score=2234.0 e_value=6.7e-204 N=51 BdChr1&ZmChr2 plus
108-  0:	BRADI1G54280	GRMZM2G155450	  2e-24
108-  1:	BRADI1G54480	GRMZM2G092284	      0
108-  2:	BRADI1G54510	GRMZM2G036034	      0
108-  3:	BRADI1G54537	GRMZM2G105652	      0
108-  4:	BRADI1G54620	GRMZM2G149841	      0
108-  5:	BRADI1G54630	GRMZM2G149847	 7e-119
108-  6:	BRADI1G54680	GRMZM2G008919	 3e-130
108-  7:	BRADI1G54690	GRMZM2G008898	  7e-65
108-  8:	BRADI1G54700	GRMZM2G008862	      0
108-  9:	BRADI1G54730	GRMZM2G008765	  3e-68
108- 10:	BRADI1G54740	GRMZM2G444560	  1e-42
108- 11:	BRADI1G54840	GRMZM2G144843	      0
108- 12:	BRADI1G54847	GRMZM2G144821	      0
108- 13:	BRADI1G54960	GRMZM2G395128	  3e-89
108- 14:	BRADI1G55020	GRMZM2G082931	  9e-71
108- 15:	BRADI1G55100	GRMZM2G082886	  3e-52
108- 16:	BRADI1G55170	GRMZM2G082809	  4e-95
108- 17:	BRADI1G55250	GRMZM2G414496	      0
108- 18:	BRADI1G55280	GRMZM2G111172	 5e-101
108- 19:	BRADI1G55460	GRMZM2G322641	  9e-20
108- 20:	BRADI1G55510	GRMZM2G018197	      0
108- 21:	BRADI1G55530	GRMZM2G367206	  2e-94
108- 22:	BRADI1G55560	GRMZM2G355752	  1e-28
108- 23:	BRADI1G55720	GRMZM2G176394	 3e-178
108- 24:	BRADI1G55780	GRMZM2G176347	  7e-22
108- 25:	BRADI1G56000	GRMZM2G170934	      0
108- 26:	BRADI1G56010	GRMZM2G469477	  8e-41
108- 27:	BRADI1G56020	GRMZM2G469469	      0
108- 28:	BRADI1G56040	GRMZM2G170896	      0
108- 29:	BRADI1G56100	GRMZM2G037923	      0
108- 30:	BRADI1G56150	GRMZM2G037614	      0
108- 31:	BRADI1G56180	AC209768.3_FG005	  2e-87
108- 32:	BRADI1G56200	GRMZM2G021051	 7e-164
108- 33:	BRADI1G56270	GRMZM2G020898	      0
108- 34:	BRADI1G56510	GRMZM2G022206	 3e-110
108- 35:	BRADI1G56550	GRMZM2G322279	  2e-10
108- 36:	BRADI1G56720	GRMZM2G330772	 5e-160
108- 37:	BRADI1G56780	GRMZM5G864266	      0
108- 38:	BRADI1G56890	GRMZM5G871297	      0
108- 39:	BRADI1G56910	GRMZM2G012546	  4e-83
108- 40:	BRADI1G56930	GRMZM5G860072	  2e-80
108- 41:	BRADI1G56950	GRMZM2G354123	  5e-16
108- 42:	BRADI1G56970	GRMZM2G012326	      0
108- 43:	BRADI1G56990	GRMZM2G098637	  1e-70
108- 44:	BRADI1G57000	GRMZM2G139467	      0
108- 45:	BRADI1G57120	GRMZM2G362693	  9e-51
108- 46:	BRADI1G57200	GRMZM2G095969	      0
108- 47:	BRADI1G57350	GRMZM2G423636	  7e-91
108- 48:	BRADI1G57377	GRMZM2G021921	 2e-124
108- 49:	BRADI1G57390	GRMZM2G324544	  3e-18
108- 50:	BRADI1G57570	GRMZM2G096814	  2e-12
## Alignment 109: score=1322.0 e_value=2.2e-102 N=31 BdChr1&ZmChr2 plus
109-  0:	BRADI1G61840	GRMZM2G082448	      0
109-  1:	BRADI1G61920	GRMZM2G172138	 2e-125
109-  2:	BRADI1G62020	GRMZM2G159041	  2e-75
109-  3:	BRADI1G62030	GRMZM2G340359	      0
109-  4:	BRADI1G62037	GRMZM2G163826	      0
109-  5:	BRADI1G62080	GRMZM2G350773	  8e-45
109-  6:	BRADI1G62090	GRMZM2G440459	  7e-94
109-  7:	BRADI1G62300	GRMZM2G327692	  3e-19
109-  8:	BRADI1G62390	GRMZM2G053311	  2e-06
109-  9:	BRADI1G62440	GRMZM5G873277	      0
109- 10:	BRADI1G62580	GRMZM2G171068	 6e-116
109- 11:	BRADI1G62655	GRMZM2G474468	  2e-31
109- 12:	BRADI1G62660	GRMZM2G123486	  1e-22
109- 13:	BRADI1G62725	GRMZM2G157621	  5e-28
109- 14:	BRADI1G62760	GRMZM2G010505	 2e-115
109- 15:	BRADI1G62830	GRMZM2G010991	  3e-31
109- 16:	BRADI1G62870	GRMZM2G001247	  1e-57
109- 17:	BRADI1G62970	GRMZM2G383937	  1e-16
109- 18:	BRADI1G63060	GRMZM2G133475	 2e-117
109- 19:	BRADI1G63080	GRMZM2G308752	  2e-73
109- 20:	BRADI1G63120	GRMZM2G359116	  2e-23
109- 21:	BRADI1G63127	GRMZM2G359105	 6e-179
109- 22:	BRADI1G63270	GRMZM2G172485	  4e-62
109- 23:	BRADI1G63310	GRMZM2G030646	 6e-144
109- 24:	BRADI1G63460	GRMZM2G031125	      0
109- 25:	BRADI1G63480	GRMZM2G031329	  1e-63
109- 26:	BRADI1G63520	GRMZM2G005103	 5e-138
109- 27:	BRADI1G63580	GRMZM2G003331	      0
109- 28:	BRADI1G63670	GRMZM2G003409	  1e-30
109- 29:	BRADI1G63780	GRMZM2G003558	 3e-129
109- 30:	BRADI1G63880	GRMZM2G101390	      0
## Alignment 110: score=1094.0 e_value=5e-71 N=23 BdChr1&ZmChr2 plus
110-  0:	BRADI1G20737	GRMZM2G358381	  1e-15
110-  1:	BRADI1G20840	GRMZM2G098859	      0
110-  2:	BRADI1G20860	GRMZM2G124335	      0
110-  3:	BRADI1G20870	GRMZM2G148194	      0
110-  4:	BRADI1G20880	GRMZM2G159237	 7e-149
110-  5:	BRADI1G20910	GRMZM2G159210	  1e-19
110-  6:	BRADI1G20980	GRMZM2G125004	 1e-106
110-  7:	BRADI1G20995	GRMZM2G124963	      0
110-  8:	BRADI1G21020	GRMZM2G358987	  3e-47
110-  9:	BRADI1G21040	GRMZM2G031081	  5e-10
110- 10:	BRADI1G21097	GRMZM2G056467	  1e-61
110- 11:	BRADI1G21102	GRMZM2G056564	 4e-115
110- 12:	BRADI1G21110	GRMZM2G056612	      0
110- 13:	BRADI1G21250	GRMZM2G016844	      0
110- 14:	BRADI1G21260	GRMZM2G314955	  3e-74
110- 15:	BRADI1G21320	GRMZM5G851698	 1e-125
110- 16:	BRADI1G21330	GRMZM2G365160	      0
110- 17:	BRADI1G21360	GRMZM2G117993	  2e-45
110- 18:	BRADI1G21366	GRMZM2G419969	  6e-51
110- 19:	BRADI1G21390	GRMZM2G077823	  9e-67
110- 20:	BRADI1G21400	GRMZM2G086805	  6e-74
110- 21:	BRADI1G21410	GRMZM5G879278	 3e-130
110- 22:	BRADI1G21420	GRMZM2G117564	 1e-153
## Alignment 111: score=902.0 e_value=7.9e-56 N=20 BdChr1&ZmChr2 plus
111-  0:	BRADI1G53480	GRMZM2G137250	  7e-09
111-  1:	BRADI1G53520	GRMZM2G463996	  2e-99
111-  2:	BRADI1G53567	GRMZM2G464013	  1e-72
111-  3:	BRADI1G53620	GRMZM2G019251	  5e-57
111-  4:	BRADI1G53640	GRMZM2G069005	 8e-135
111-  5:	BRADI1G53660	GRMZM2G047316	 3e-118
111-  6:	BRADI1G53670	GRMZM2G455491	      0
111-  7:	BRADI1G53710	GRMZM5G876616	 2e-121
111-  8:	BRADI1G53740	GRMZM2G139900	  1e-86
111-  9:	BRADI1G53760	GRMZM2G063643	 1e-180
111- 10:	BRADI1G53770	GRMZM2G162739	 1e-102
111- 11:	BRADI1G53857	GRMZM2G127683	 1e-137
111- 12:	BRADI1G53970	GRMZM2G304548	  1e-23
111- 13:	BRADI1G54060	GRMZM2G018046	 4e-123
111- 14:	BRADI1G54080	GRMZM2G150608	  2e-68
111- 15:	BRADI1G54147	GRMZM2G150754	      0
111- 16:	BRADI1G54180	GRMZM2G171370	  5e-77
111- 17:	BRADI1G54200	GRMZM2G051367	      0
111- 18:	BRADI1G54250	GRMZM2G018241	      0
111- 19:	BRADI1G54280	GRMZM2G073928	      0
## Alignment 112: score=748.0 e_value=8.8e-50 N=18 BdChr1&ZmChr2 plus
112-  0:	BRADI1G60207	GRMZM2G358381	      0
112-  1:	BRADI1G60300	GRMZM2G124335	      0
112-  2:	BRADI1G60310	GRMZM2G159237	 4e-146
112-  3:	BRADI1G60370	GRMZM2G125004	 5e-122
112-  4:	BRADI1G60390	GRMZM2G358987	  8e-31
112-  5:	BRADI1G60490	GRMZM2G031143	  2e-18
112-  6:	BRADI1G60637	GRMZM2G016844	  6e-19
112-  7:	BRADI1G60730	GRMZM5G851698	 2e-130
112-  8:	BRADI1G60750	GRMZM2G365160	      0
112-  9:	BRADI1G60852	GRMZM5G879278	 5e-110
112- 10:	BRADI1G60950	GRMZM2G117564	 8e-153
112- 11:	BRADI1G60970	AC194203.3_FG003	  2e-17
112- 12:	BRADI1G61090	GRMZM2G064640	  1e-94
112- 13:	BRADI1G61110	GRMZM2G064938	  3e-20
112- 14:	BRADI1G61160	GRMZM2G139284	  1e-88
112- 15:	BRADI1G61407	GRMZM2G075244	 3e-174
112- 16:	BRADI1G61637	GRMZM2G422576	      0
112- 17:	BRADI1G61650	GRMZM2G159200	  5e-06
## Alignment 113: score=655.0 e_value=1.9e-39 N=15 BdChr1&ZmChr2 plus
113-  0:	BRADI1G04860	GRMZM2G092327	      0
113-  1:	BRADI1G04917	GRMZM2G105652	      0
113-  2:	BRADI1G04957	GRMZM2G149841	      0
113-  3:	BRADI1G05000	GRMZM5G843555	 2e-110
113-  4:	BRADI1G05030	GRMZM2G008919	 1e-125
113-  5:	BRADI1G05037	GRMZM2G008898	  4e-79
113-  6:	BRADI1G05060	GRMZM2G008862	      0
113-  7:	BRADI1G05180	GRMZM2G024808	      0
113-  8:	BRADI1G05320	GRMZM2G082809	  8e-58
113-  9:	BRADI1G05340	GRMZM2G111172	 7e-101
113- 10:	BRADI1G05500	GRMZM2G018992	  6e-99
113- 11:	BRADI1G05510	GRMZM2G018197	      0
113- 12:	BRADI1G05520	GRMZM2G117226	  9e-20
113- 13:	BRADI1G05600	GRMZM2G176394	 9e-153
113- 14:	BRADI1G05650	GRMZM2G170934	 2e-159
## Alignment 114: score=638.0 e_value=2.5e-40 N=14 BdChr1&ZmChr2 plus
114-  0:	BRADI1G19950	GRMZM2G141551	 6e-123
114-  1:	BRADI1G19980	GRMZM2G044049	 4e-115
114-  2:	BRADI1G20067	GRMZM2G102944	      0
114-  3:	BRADI1G20080	GRMZM2G102903	 7e-159
114-  4:	BRADI1G20125	GRMZM2G323082	  7e-68
114-  5:	BRADI1G20140	GRMZM5G812660	  4e-71
114-  6:	BRADI1G20150	GRMZM2G703373	      0
114-  7:	BRADI1G20160	GRMZM2G075002	      0
114-  8:	BRADI1G20210	GRMZM2G075122	 8e-126
114-  9:	BRADI1G20220	GRMZM2G075148	  7e-28
114- 10:	BRADI1G20240	GRMZM2G075244	      0
114- 11:	BRADI1G20400	GRMZM2G021129	 1e-109
114- 12:	BRADI1G20440	GRMZM2G068715	 7e-110
114- 13:	BRADI1G20480	GRMZM2G123212	  1e-37
## Alignment 115: score=610.0 e_value=5.1e-37 N=14 BdChr1&ZmChr2 plus
115-  0:	BRADI1G21310	GRMZM2G113512	  8e-16
115-  1:	BRADI1G21480	GRMZM2G016106	  4e-15
115-  2:	BRADI1G21610	GRMZM2G340048	  2e-59
115-  3:	BRADI1G21800	GRMZM2G143173	  1e-69
115-  4:	BRADI1G21880	GRMZM2G564586	  3e-29
115-  5:	BRADI1G21900	GRMZM2G180947	  8e-65
115-  6:	BRADI1G21955	GRMZM2G180950	  6e-08
115-  7:	BRADI1G21980	GRMZM2G180958	  2e-37
115-  8:	BRADI1G21990	GRMZM5G830681	      0
115-  9:	BRADI1G22020	GRMZM2G321404	  1e-77
115- 10:	BRADI1G22060	GRMZM2G021567	      0
115- 11:	BRADI1G22087	AC205608.4_FG004	      0
115- 12:	BRADI1G22110	GRMZM2G043579	 8e-173
115- 13:	BRADI1G22140	GRMZM2G043489	      0
## Alignment 116: score=592.0 e_value=5.6e-36 N=14 BdChr1&ZmChr2 plus
116-  0:	BRADI1G05837	GRMZM2G176347	  8e-20
116-  1:	BRADI1G05930	GRMZM2G037923	      0
116-  2:	BRADI1G05970	GRMZM2G340130	 5e-176
116-  3:	BRADI1G06050	GRMZM2G020898	      0
116-  4:	BRADI1G06090	GRMZM2G022206	 8e-108
116-  5:	BRADI1G06130	GRMZM2G322279	  2e-20
116-  6:	BRADI1G06240	GRMZM2G012546	  7e-97
116-  7:	BRADI1G06260	GRMZM2G354123	  1e-17
116-  8:	BRADI1G06270	GRMZM2G012326	      0
116-  9:	BRADI1G06320	GRMZM5G851654	  2e-57
116- 10:	BRADI1G06440	GRMZM2G324471	  4e-37
116- 11:	BRADI1G06460	GRMZM2G020805	  2e-37
116- 12:	BRADI1G06650	GRMZM2G438456	  3e-31
116- 13:	BRADI1G06800	GRMZM5G856071	  1e-28
## Alignment 117: score=586.0 e_value=4.4e-33 N=13 BdChr1&ZmChr2 plus
117-  0:	BRADI1G26750	GRMZM5G834303	  3e-29
117-  1:	BRADI1G26857	GRMZM2G158191	  9e-99
117-  2:	BRADI1G26890	GRMZM2G013777	  6e-68
117-  3:	BRADI1G26900	GRMZM2G172429	      0
117-  4:	BRADI1G26910	GRMZM2G172442	  5e-34
117-  5:	BRADI1G26930	GRMZM2G474236	      0
117-  6:	BRADI1G26940	GRMZM2G181158	 2e-102
117-  7:	BRADI1G27010	GRMZM2G169694	 1e-136
117-  8:	BRADI1G27027	GRMZM2G076730	      0
117-  9:	BRADI1G27040	GRMZM2G171628	 1e-106
117- 10:	BRADI1G27050	GRMZM2G171613	  1e-66
117- 11:	BRADI1G27110	GRMZM2G121427	      0
117- 12:	BRADI1G27270	GRMZM2G113794	  2e-23
## Alignment 118: score=549.0 e_value=5.1e-32 N=13 BdChr1&ZmChr2 plus
118-  0:	BRADI1G57247	GRMZM2G048775	  2e-40
118-  1:	BRADI1G57457	GRMZM2G083572	      0
118-  2:	BRADI1G57560	GRMZM2G146688	  5e-60
118-  3:	BRADI1G57607	GRMZM2G452178	 5e-115
118-  4:	BRADI1G57657	GRMZM2G452121	      0
118-  5:	BRADI1G57830	GRMZM2G345270	  9e-14
118-  6:	BRADI1G57860	GRMZM5G827174	 5e-152
118-  7:	BRADI1G58000	GRMZM5G836990	  4e-60
118-  8:	BRADI1G58050	GRMZM2G008058	      0
118-  9:	BRADI1G58057	GRMZM5G803888	  3e-44
118- 10:	BRADI1G58160	GRMZM2G016677	 8e-111
118- 11:	BRADI1G58210	GRMZM2G016236	      0
118- 12:	BRADI1G58260	GRMZM2G034572	      0
## Alignment 119: score=528.0 e_value=1.5e-26 N=12 BdChr1&ZmChr2 plus
119-  0:	BRADI1G28430	GRMZM5G840225	 1e-116
119-  1:	BRADI1G28467	GRMZM5G872070	  2e-54
119-  2:	BRADI1G28530	GRMZM2G064873	      0
119-  3:	BRADI1G28650	GRMZM5G872997	 3e-162
119-  4:	BRADI1G28760	GRMZM2G092125	 7e-176
119-  5:	BRADI1G28840	GRMZM2G340408	 4e-142
119-  6:	BRADI1G28847	GRMZM2G105922	      0
119-  7:	BRADI1G28940	GRMZM2G137550	  5e-09
119-  8:	BRADI1G28967	GRMZM2G333478	      0
119-  9:	BRADI1G28990	GRMZM2G050885	      0
119- 10:	BRADI1G29010	GRMZM2G025924	      0
119- 11:	BRADI1G29060	GRMZM2G028353	      0
## Alignment 120: score=526.0 e_value=7.8e-27 N=12 BdChr1&ZmChr2 plus
120-  0:	BRADI1G18140	GRMZM2G075387	  5e-20
120-  1:	BRADI1G18310	GRMZM2G030148	  1e-66
120-  2:	BRADI1G18347	GRMZM2G131554	  1e-89
120-  3:	BRADI1G18380	GRMZM2G053311	  4e-13
120-  4:	BRADI1G18420	GRMZM2G053434	 1e-171
120-  5:	BRADI1G18450	GRMZM5G873277	      0
120-  6:	BRADI1G18500	GRMZM2G459003	  2e-69
120-  7:	BRADI1G18570	GRMZM2G077632	      0
120-  8:	BRADI1G18580	GRMZM2G458437	  8e-67
120-  9:	BRADI1G18607	GRMZM2G171068	      0
120- 10:	BRADI1G18670	GRMZM2G168326	  2e-07
120- 11:	BRADI1G18820	GRMZM2G163519	  8e-34
## Alignment 121: score=362.0 e_value=2.8e-19 N=8 BdChr1&ZmChr2 plus
121-  0:	BRADI1G17060	GRMZM2G308752	  1e-16
121-  1:	BRADI1G17130	GRMZM2G031125	  7e-10
121-  2:	BRADI1G17236	GRMZM2G395244	 2e-104
121-  3:	BRADI1G17242	GRMZM2G395236	 2e-141
121-  4:	BRADI1G17257	GRMZM2G097277	      0
121-  5:	BRADI1G17280	GRMZM2G402307	      0
121-  6:	BRADI1G17300	GRMZM2G101390	      0
121-  7:	BRADI1G17310	GRMZM2G402262	  2e-19
## Alignment 122: score=346.0 e_value=4.6e-16 N=8 BdChr1&ZmChr2 plus
122-  0:	BRADI1G22907	GRMZM2G431309	  7e-20
122-  1:	BRADI1G23010	GRMZM2G112954	  3e-26
122-  2:	BRADI1G23150	GRMZM2G403800	  9e-41
122-  3:	BRADI1G23160	GRMZM2G105207	  1e-44
122-  4:	BRADI1G23170	GRMZM2G105302	  2e-17
122-  5:	BRADI1G23250	GRMZM2G351417	      0
122-  6:	BRADI1G23350	GRMZM2G019060	  6e-38
122-  7:	BRADI1G23497	GRMZM5G823629	  7e-82
## Alignment 123: score=328.0 e_value=3e-18 N=8 BdChr1&ZmChr2 plus
123-  0:	BRADI1G20160	GRMZM2G056612	  3e-41
123-  1:	BRADI1G20300	GRMZM2G128771	  2e-36
123-  2:	BRADI1G20440	GRMZM2G077823	  3e-10
123-  3:	BRADI1G20660	GRMZM2G416964	  3e-13
123-  4:	BRADI1G20670	AC194203.3_FG003	  1e-16
123-  5:	BRADI1G20720	GRMZM2G162798	      0
123-  6:	BRADI1G20750	GRMZM2G162781	      0
123-  7:	BRADI1G20770	GRMZM2G044126	      0
## Alignment 124: score=274.0 e_value=2e-12 N=7 BdChr1&ZmChr2 plus
124-  0:	BRADI1G02280	GRMZM2G001668	  1e-52
124-  1:	BRADI1G02510	GRMZM2G028353	      0
124-  2:	BRADI1G02710	GRMZM2G008216	 1e-101
124-  3:	BRADI1G02940	GRMZM2G074687	      0
124-  4:	BRADI1G02960	GRMZM2G074567	 4e-176
124-  5:	BRADI1G03010	GRMZM2G092648	 2e-126
124-  6:	BRADI1G03070	GRMZM2G482245	  2e-25
## Alignment 125: score=271.0 e_value=5.5e-14 N=8 BdChr1&ZmChr2 plus
125-  0:	BRADI1G27157	GRMZM2G149847	  6e-67
125-  1:	BRADI1G27320	GRMZM2G144843	  1e-66
125-  2:	BRADI1G27757	AC214602.3_FG012	  5e-13
125-  3:	BRADI1G27930	GRMZM2G135002	  2e-29
125-  4:	BRADI1G28090	GRMZM2G082886	  7e-11
125-  5:	BRADI1G28320	GRMZM2G381766	  7e-90
125-  6:	BRADI1G28416	GRMZM2G018607	  4e-09
125-  7:	BRADI1G28590	GRMZM2G176394	  8e-14
## Alignment 126: score=271.0 e_value=1e-11 N=6 BdChr1&ZmChr2 plus
126-  0:	BRADI1G26990	GRMZM5G871013	  8e-11
126-  1:	BRADI1G27180	GRMZM2G417715	  9e-16
126-  2:	BRADI1G27197	GRMZM2G171880	      0
126-  3:	BRADI1G27210	GRMZM2G171847	 7e-107
126-  4:	BRADI1G27230	GRMZM2G171745	 1e-161
126-  5:	BRADI1G27237	GRMZM2G158248	      0
## Alignment 127: score=270.0 e_value=2.3e-11 N=7 BdChr1&ZmChr2 plus
127-  0:	BRADI1G66810	GRMZM2G117988	  5e-10
127-  1:	BRADI1G66920	GRMZM2G021610	  2e-16
127-  2:	BRADI1G66950	GRMZM2G099425	  2e-39
127-  3:	BRADI1G67050	GRMZM2G099295	  1e-15
127-  4:	BRADI1G67247	GRMZM2G060271	  3e-65
127-  5:	BRADI1G67397	GRMZM2G089159	  3e-29
127-  6:	BRADI1G67430	GRMZM2G310868	  5e-14
## Alignment 128: score=266.0 e_value=9.3e-12 N=7 BdChr1&ZmChr2 plus
128-  0:	BRADI1G57900	GRMZM2G037482	  9e-19
128-  1:	BRADI1G58000	GRMZM2G175829	  4e-18
128-  2:	BRADI1G58020	GRMZM2G171620	  1e-68
128-  3:	BRADI1G58210	GRMZM2G111954	      0
128-  4:	BRADI1G58260	GRMZM2G082191	  3e-60
128-  5:	BRADI1G58290	GRMZM2G055957	  7e-63
128-  6:	BRADI1G58460	GRMZM2G042011	  5e-14
## Alignment 129: score=261.0 e_value=7.1e-10 N=6 BdChr1&ZmChr2 plus
129-  0:	BRADI1G64660	GRMZM5G855808	 2e-159
129-  1:	BRADI1G64730	GRMZM2G303530	  2e-13
129-  2:	BRADI1G64780	GRMZM5G836628	      0
129-  3:	BRADI1G64817	GRMZM2G353276	 1e-112
129-  4:	BRADI1G64860	AC212451.4_FG009	  2e-47
129-  5:	BRADI1G65070	GRMZM2G095593	      0
## Alignment 130: score=258.0 e_value=1.1e-11 N=7 BdChr1&ZmChr2 plus
130-  0:	BRADI1G74900	GRMZM2G123486	  2e-06
130-  1:	BRADI1G74916	GRMZM2G157621	  1e-36
130-  2:	BRADI1G75050	GRMZM2G383937	  5e-12
130-  3:	BRADI1G75150	GRMZM2G308752	  4e-13
130-  4:	BRADI1G75310	GRMZM2G031125	  5e-23
130-  5:	BRADI1G75570	GRMZM2G043817	  5e-14
130-  6:	BRADI1G75600	GRMZM2G318296	 1e-100
## Alignment 131: score=257.0 e_value=1.3e-11 N=7 BdChr1&ZmChr2 plus
131-  0:	BRADI1G46500	GRMZM2G173896	  9e-18
131-  1:	BRADI1G46750	GRMZM2G024312	  9e-09
131-  2:	BRADI1G46910	GRMZM2G066489	  5e-76
131-  3:	BRADI1G46990	GRMZM2G146847	  4e-16
131-  4:	BRADI1G47160	GRMZM2G017197	 9e-130
131-  5:	BRADI1G47260	GRMZM2G076771	  1e-08
131-  6:	BRADI1G47277	GRMZM2G318504	  2e-20
## Alignment 132: score=254.0 e_value=4.7e-09 N=6 BdChr1&ZmChr2 plus
132-  0:	BRADI1G58057	GRMZM2G081930	  1e-38
132-  1:	BRADI1G58070	GRMZM2G147241	  1e-46
132-  2:	BRADI1G58260	GRMZM2G037482	  6e-18
132-  3:	BRADI1G58290	GRMZM2G049608	  2e-31
132-  4:	BRADI1G58370	GRMZM2G173299	  2e-31
132-  5:	BRADI1G58420	GRMZM2G150295	  8e-15
## Alignment 133: score=253.0 e_value=1.9e-11 N=7 BdChr1&ZmChr2 plus
133-  0:	BRADI1G65330	GRMZM5G800842	  5e-57
133-  1:	BRADI1G65530	GRMZM2G411159	 9e-152
133-  2:	BRADI1G65580	GRMZM2G056546	  1e-11
133-  3:	BRADI1G65810	GRMZM2G180704	  3e-27
133-  4:	BRADI1G65930	AC217842.3_FG001	  1e-07
133-  5:	BRADI1G65960	GRMZM2G138303	  1e-27
133-  6:	BRADI1G65990	GRMZM2G137250	  3e-15
## Alignment 134: score=250.0 e_value=1.7e-09 N=6 BdChr1&ZmChr2 plus
134-  0:	BRADI1G65520	GRMZM5G836628	  1e-22
134-  1:	BRADI1G65580	GRMZM2G129209	      0
134-  2:	BRADI1G65610	GRMZM2G129238	      0
134-  3:	BRADI1G65750	GRMZM2G076307	  7e-44
134-  4:	BRADI1G65820	GRMZM2G140667	 3e-132
134-  5:	BRADI1G65910	GRMZM2G033962	 2e-173
## Alignment 135: score=6933.0 e_value=0 N=148 BdChr1&ZmChr2 minus
135-  0:	BRADI1G22240	GRMZM2G457889	      0
135-  1:	BRADI1G22250	GRMZM5G898684	      0
135-  2:	BRADI1G22290	GRMZM2G036752	  4e-44
135-  3:	BRADI1G22510	AC233952.1_FG006	  5e-71
135-  4:	BRADI1G22560	AC233952.1_FG008	  4e-21
135-  5:	BRADI1G22566	GRMZM2G146416	 2e-138
135-  6:	BRADI1G22590	GRMZM2G146292	      0
135-  7:	BRADI1G22670	GRMZM2G113696	 8e-103
135-  8:	BRADI1G22690	GRMZM2G113512	      0
135-  9:	BRADI1G22717	GRMZM2G414002	      0
135- 10:	BRADI1G22730	GRMZM2G040230	      0
135- 11:	BRADI1G22740	GRMZM2G165542	  2e-19
135- 12:	BRADI1G22800	GRMZM2G378121	  3e-27
135- 13:	BRADI1G22820	GRMZM2G079067	  7e-71
135- 14:	BRADI1G22830	GRMZM2G378106	      0
135- 15:	BRADI1G22840	GRMZM2G175718	      0
135- 16:	BRADI1G22850	GRMZM2G376432	 3e-100
135- 17:	BRADI1G22870	GRMZM2G007324	      0
135- 18:	BRADI1G22900	GRMZM2G108040	  6e-16
135- 19:	BRADI1G22907	GRMZM2G125501	      0
135- 20:	BRADI1G22920	GRMZM2G177110	  3e-71
135- 21:	BRADI1G22930	GRMZM5G824534	      0
135- 22:	BRADI1G22940	AC211702.2_FG002	  6e-19
135- 23:	BRADI1G22960	GRMZM2G383841	  3e-78
135- 24:	BRADI1G22970	GRMZM2G082612	      0
135- 25:	BRADI1G23000	GRMZM2G007060	      0
135- 26:	BRADI1G23010	GRMZM2G090493	 2e-171
135- 27:	BRADI1G23020	GRMZM2G090274	  3e-37
135- 28:	BRADI1G23050	GRMZM2G028905	      0
135- 29:	BRADI1G23060	GRMZM2G019060	      0
135- 30:	BRADI1G23080	GRMZM2G454474	 3e-100
135- 31:	BRADI1G23100	GRMZM2G129575	 4e-108
135- 32:	BRADI1G23257	GRMZM2G034764	      0
135- 33:	BRADI1G23270	GRMZM2G112954	  8e-56
135- 34:	BRADI1G23280	GRMZM2G014400	      0
135- 35:	BRADI1G23340	GRMZM2G130854	      0
135- 36:	BRADI1G23350	GRMZM2G431309	      0
135- 37:	BRADI1G23400	GRMZM2G130773	      0
135- 38:	BRADI1G23420	GRMZM2G024708	  7e-33
135- 39:	BRADI1G23460	GRMZM2G062244	  9e-71
135- 40:	BRADI1G23470	GRMZM2G022213	  1e-97
135- 41:	BRADI1G23480	AC194970.5_FG004	      0
135- 42:	BRADI1G23490	AC194970.5_FG009	      0
135- 43:	BRADI1G23497	AC194970.5_FG005	      0
135- 44:	BRADI1G23510	AC194970.5_FG001	      0
135- 45:	BRADI1G23550	AC194970.5_FG002	  2e-31
135- 46:	BRADI1G23560	GRMZM5G807835	 5e-128
135- 47:	BRADI1G23580	GRMZM2G121458	 3e-128
135- 48:	BRADI1G23590	GRMZM2G039622	  4e-77
135- 49:	BRADI1G23600	GRMZM2G039251	      0
135- 50:	BRADI1G23610	GRMZM2G038519	 2e-131
135- 51:	BRADI1G23620	GRMZM2G113370	  3e-58
135- 52:	BRADI1G23630	GRMZM2G113396	  2e-87
135- 53:	BRADI1G23640	GRMZM2G113420	      0
135- 54:	BRADI1G23740	GRMZM2G310868	  6e-16
135- 55:	BRADI1G23750	GRMZM2G011246	  6e-55
135- 56:	BRADI1G23756	GRMZM2G011236	  3e-43
135- 57:	BRADI1G23770	GRMZM2G333258	  3e-43
135- 58:	BRADI1G23940	GRMZM2G327406	 2e-145
135- 59:	BRADI1G23970	GRMZM2G089159	      0
135- 60:	BRADI1G23980	GRMZM2G030713	      0
135- 61:	BRADI1G23990	GRMZM2G042612	  4e-23
135- 62:	BRADI1G24010	GRMZM2G042660	      0
135- 63:	BRADI1G24040	GRMZM2G042715	  5e-51
135- 64:	BRADI1G24060	GRMZM2G087479	      0
135- 65:	BRADI1G24080	GRMZM2G060011	 1e-121
135- 66:	BRADI1G24100	GRMZM2G360517	      0
135- 67:	BRADI1G24135	GRMZM2G060271	      0
135- 68:	BRADI1G24200	GRMZM2G099239	  3e-67
135- 69:	BRADI1G24210	GRMZM2G099270	      0
135- 70:	BRADI1G24220	GRMZM2G099285	  1e-32
135- 71:	BRADI1G24230	GRMZM2G099295	 1e-174
135- 72:	BRADI1G24240	GRMZM2G099425	      0
135- 73:	BRADI1G24250	GRMZM2G099463	 8e-143
135- 74:	BRADI1G24270	GRMZM2G099622	 2e-130
135- 75:	BRADI1G24370	GRMZM2G319375	  9e-28
135- 76:	BRADI1G24400	GRMZM2G021610	      0
135- 77:	BRADI1G24410	GRMZM2G418343	  7e-34
135- 78:	BRADI1G24490	GRMZM2G418415	 1e-180
135- 79:	BRADI1G24500	GRMZM2G117968	      0
135- 80:	BRADI1G24710	GRMZM6G317966	  2e-23
135- 81:	BRADI1G24887	GRMZM2G166337	 2e-102
135- 82:	BRADI1G24920	GRMZM2G067520	      0
135- 83:	BRADI1G24930	GRMZM2G414995	 6e-111
135- 84:	BRADI1G24940	GRMZM2G415012	      0
135- 85:	BRADI1G24970	GRMZM2G142922	  5e-35
135- 86:	BRADI1G25002	GRMZM5G821988	      0
135- 87:	BRADI1G25107	GRMZM2G367267	      0
135- 88:	BRADI1G25170	GRMZM2G045732	  8e-70
135- 89:	BRADI1G25200	GRMZM2G163297	  2e-46
135- 90:	BRADI1G25220	GRMZM2G163233	  2e-25
135- 91:	BRADI1G25240	GRMZM2G063263	 2e-131
135- 92:	BRADI1G25250	GRMZM2G063309	  2e-07
135- 93:	BRADI1G25270	GRMZM2G144180	  1e-57
135- 94:	BRADI1G25290	GRMZM2G346499	  3e-09
135- 95:	BRADI1G25302	GRMZM2G046011	  2e-42
135- 96:	BRADI1G25320	GRMZM2G046474	      0
135- 97:	BRADI1G25340	GRMZM2G099487	 3e-169
135- 98:	BRADI1G25370	GRMZM5G821439	      0
135- 99:	BRADI1G25380	GRMZM5G864498	      0
135-100:	BRADI1G25390	GRMZM2G151826	  8e-45
135-101:	BRADI1G25420	GRMZM5G821027	 2e-122
135-102:	BRADI1G25430	GRMZM5G804323	  4e-72
135-103:	BRADI1G25440	GRMZM5G803981	      0
135-104:	BRADI1G25517	GRMZM5G846916	  1e-68
135-105:	BRADI1G25564	GRMZM2G087662	  2e-06
135-106:	BRADI1G25770	GRMZM2G475265	      0
135-107:	BRADI1G25800	GRMZM2G175952	  2e-96
135-108:	BRADI1G25810	GRMZM2G046933	  3e-39
135-109:	BRADI1G25816	GRMZM2G131286	      0
135-110:	BRADI1G25950	GRMZM2G309048	  9e-23
135-111:	BRADI1G25977	GRMZM2G067063	      0
135-112:	BRADI1G26010	GRMZM2G125527	  1e-51
135-113:	BRADI1G26020	GRMZM2G125507	 1e-128
135-114:	BRADI1G26030	GRMZM2G125495	      0
135-115:	BRADI1G26060	GRMZM2G426556	      0
135-116:	BRADI1G26080	GRMZM2G125487	  5e-23
135-117:	BRADI1G26090	GRMZM2G026309	      0
135-118:	BRADI1G26120	GRMZM2G026532	      0
135-119:	BRADI1G26180	GRMZM2G096944	      0
135-120:	BRADI1G26197	GRMZM2G125935	      0
135-121:	BRADI1G26210	GRMZM2G169615	 7e-167
135-122:	BRADI1G26220	GRMZM2G470103	  8e-14
135-123:	BRADI1G26240	GRMZM2G470075	 4e-113
135-124:	BRADI1G26260	GRMZM2G479045	  1e-31
135-125:	BRADI1G26287	GRMZM2G127714	 1e-173
135-126:	BRADI1G26300	GRMZM2G127729	 1e-114
135-127:	BRADI1G26310	GRMZM2G168706	      0
135-128:	BRADI1G26330	GRMZM2G168679	      0
135-129:	BRADI1G26350	GRMZM2G336839	  6e-55
135-130:	BRADI1G26410	GRMZM2G036615	  1e-15
135-131:	BRADI1G26420	GRMZM2G336962	      0
135-132:	BRADI1G26520	GRMZM2G002879	 6e-143
135-133:	BRADI1G26530	GRMZM2G087254	      0
135-134:	BRADI1G26550	GRMZM2G064759	 9e-154
135-135:	BRADI1G26570	GRMZM2G064655	  4e-34
135-136:	BRADI1G26590	GRMZM2G179459	      0
135-137:	BRADI1G26600	GRMZM2G480808	  2e-21
135-138:	BRADI1G26607	GRMZM2G480809	      0
135-139:	BRADI1G26620	GRMZM2G179505	      0
135-140:	BRADI1G26680	GRMZM2G154904	      0
135-141:	BRADI1G26700	GRMZM2G154864	      0
135-142:	BRADI1G26710	GRMZM2G457003	      0
135-143:	BRADI1G26720	GRMZM2G113779	  7e-43
135-144:	BRADI1G26750	GRMZM2G113794	 2e-170
135-145:	BRADI1G26830	GRMZM2G069200	  2e-25
135-146:	BRADI1G26840	GRMZM2G180272	  1e-81
135-147:	BRADI1G26900	GRMZM2G169669	  2e-15
## Alignment 136: score=1570.0 e_value=8.7e-118 N=33 BdChr1&ZmChr2 minus
136-  0:	BRADI1G17360	GRMZM2G003563	      0
136-  1:	BRADI1G17450	GRMZM2G003409	  1e-74
136-  2:	BRADI1G17490	GRMZM2G003331	      0
136-  3:	BRADI1G17500	GRMZM2G003252	 2e-119
136-  4:	BRADI1G17570	GRMZM2G005103	 8e-151
136-  5:	BRADI1G17590	GRMZM2G151983	      0
136-  6:	BRADI1G17600	GRMZM2G031125	      0
136-  7:	BRADI1G17640	GRMZM2G172485	  3e-58
136-  8:	BRADI1G17665	GRMZM2G473709	  3e-07
136-  9:	BRADI1G17680	GRMZM2G172621	      0
136- 10:	BRADI1G17720	GRMZM2G359105	 5e-168
136- 11:	BRADI1G17740	GRMZM2G359116	  2e-24
136- 12:	BRADI1G17800	GRMZM2G008444	      0
136- 13:	BRADI1G17840	GRMZM2G133475	 2e-107
136- 14:	BRADI1G17950	GRMZM2G001297	      0
136- 15:	BRADI1G17980	GRMZM2G001247	  7e-57
136- 16:	BRADI1G17997	GRMZM2G312434	      0
136- 17:	BRADI1G18010	GRMZM2G010991	  8e-32
136- 18:	BRADI1G18030	GRMZM2G010783	  2e-42
136- 19:	BRADI1G18040	GRMZM2G010551	 2e-148
136- 20:	BRADI1G18090	GRMZM2G010542	  6e-09
136- 21:	BRADI1G18100	GRMZM2G010505	 4e-126
136- 22:	BRADI1G18110	GRMZM2G010136	 9e-169
136- 23:	BRADI1G18120	GRMZM2G009876	 2e-171
136- 24:	BRADI1G18130	GRMZM2G009571	 6e-164
136- 25:	BRADI1G18140	GRMZM2G163519	 7e-156
136- 26:	BRADI1G18160	GRMZM2G157621	      0
136- 27:	BRADI1G18170	AC208892.3_FG005	  3e-47
136- 28:	BRADI1G18180	GRMZM2G057448	      0
136- 29:	BRADI1G18210	GRMZM2G123486	  9e-36
136- 30:	BRADI1G18220	GRMZM2G474451	      0
136- 31:	BRADI1G18230	GRMZM2G474462	  3e-30
136- 32:	BRADI1G18240	GRMZM2G474468	  3e-50
## Alignment 137: score=1567.0 e_value=3.8e-117 N=34 BdChr1&ZmChr2 minus
137-  0:	BRADI1G18550	GRMZM2G005493	      0
137-  1:	BRADI1G18680	GRMZM2G131467	 1e-114
137-  2:	BRADI1G18760	GRMZM2G025255	 2e-154
137-  3:	BRADI1G18780	GRMZM2G327692	  2e-17
137-  4:	BRADI1G18790	GRMZM2G327635	      0
137-  5:	BRADI1G18800	GRMZM2G137707	      0
137-  6:	BRADI1G18810	GRMZM2G137724	 8e-145
137-  7:	BRADI1G18820	GRMZM2G075387	 4e-151
137-  8:	BRADI1G18900	GRMZM2G075431	      0
137-  9:	BRADI1G18910	GRMZM2G141258	      0
137- 10:	BRADI1G18980	GRMZM2G141418	  4e-43
137- 11:	BRADI1G19010	GRMZM2G440459	  4e-93
137- 12:	BRADI1G19020	GRMZM2G350773	  2e-42
137- 13:	BRADI1G19050	GRMZM2G163826	      0
137- 14:	BRADI1G19100	GRMZM2G340359	      0
137- 15:	BRADI1G19120	GRMZM2G166994	 1e-176
137- 16:	BRADI1G19130	GRMZM2G166971	  3e-71
137- 17:	BRADI1G19150	GRMZM2G159041	  1e-82
137- 18:	BRADI1G19160	GRMZM2G459363	      0
137- 19:	BRADI1G19210	GRMZM2G035985	      0
137- 20:	BRADI1G19265	GRMZM2G327703	  2e-14
137- 21:	BRADI1G19300	GRMZM2G071076	      0
137- 22:	BRADI1G19390	GRMZM2G172210	      0
137- 23:	BRADI1G19510	GRMZM5G871572	      0
137- 24:	BRADI1G19530	GRMZM2G048013	  1e-33
137- 25:	BRADI1G19570	GRMZM2G082448	      0
137- 26:	BRADI1G19620	GRMZM5G875776	  4e-20
137- 27:	BRADI1G19660	GRMZM2G322618	  8e-90
137- 28:	BRADI1G19670	GRMZM2G022947	      0
137- 29:	BRADI1G19690	GRMZM2G060160	      0
137- 30:	BRADI1G19702	GRMZM2G060109	      0
137- 31:	BRADI1G19810	GRMZM2G159200	  5e-43
137- 32:	BRADI1G19860	GRMZM2G035063	  9e-50
137- 33:	BRADI1G19880	GRMZM2G422576	      0
## Alignment 138: score=1026.0 e_value=4.3e-74 N=23 BdChr1&ZmChr2 minus
138-  0:	BRADI1G27157	GRMZM2G169694	  7e-42
138-  1:	BRADI1G27237	GRMZM2G158248	      0
138-  2:	BRADI1G27280	GRMZM5G865543	  5e-29
138-  3:	BRADI1G27300	GRMZM2G578411	  2e-11
138-  4:	BRADI1G27310	GRMZM2G034410	      0
138-  5:	BRADI1G27332	GRMZM2G034794	 1e-121
138-  6:	BRADI1G27356	GRMZM2G133421	 1e-168
138-  7:	BRADI1G27377	GRMZM2G173186	      0
138-  8:	BRADI1G27450	GRMZM2G062268	 1e-148
138-  9:	BRADI1G27470	GRMZM5G890599	  6e-21
138- 10:	BRADI1G27710	GRMZM2G097089	      0
138- 11:	BRADI1G27720	GRMZM2G097122	  1e-84
138- 12:	BRADI1G27740	GRMZM2G400173	      0
138- 13:	BRADI1G27947	GRMZM2G164263	  1e-65
138- 14:	BRADI1G28130	GRMZM2G114322	 4e-117
138- 15:	BRADI1G28150	GRMZM2G172945	  1e-27
138- 16:	BRADI1G28167	GRMZM2G165949	  1e-62
138- 17:	BRADI1G28190	GRMZM2G052434	      0
138- 18:	BRADI1G28210	GRMZM2G352428	  2e-25
138- 19:	BRADI1G28230	GRMZM2G085199	 4e-119
138- 20:	BRADI1G28260	GRMZM2G105250	      0
138- 21:	BRADI1G28280	GRMZM2G137944	      0
138- 22:	BRADI1G28380	GRMZM2G063868	  3e-77
## Alignment 139: score=929.0 e_value=2.3e-69 N=22 BdChr1&ZmChr2 minus
139-  0:	BRADI1G58250	GRMZM2G007700	  3e-17
139-  1:	BRADI1G58290	GRMZM5G836990	  2e-59
139-  2:	BRADI1G58460	GRMZM2G452121	  3e-50
139-  3:	BRADI1G58620	GRMZM2G103955	  2e-11
139-  4:	BRADI1G58720	GRMZM2G402239	  2e-23
139-  5:	BRADI1G58830	GRMZM2G173882	  4e-70
139-  6:	BRADI1G58920	GRMZM2G173721	  5e-71
139-  7:	BRADI1G58940	AC210211.3_FG003	  1e-27
139-  8:	BRADI1G58970	GRMZM2G048912	  6e-06
139-  9:	BRADI1G58997	GRMZM2G048775	 3e-152
139- 10:	BRADI1G59010	GRMZM2G143602	      0
139- 11:	BRADI1G59250	GRMZM2G148693	  4e-97
139- 12:	BRADI1G59260	GRMZM2G347995	  2e-97
139- 13:	BRADI1G59300	GRMZM2G048494	      0
139- 14:	BRADI1G59331	GRMZM2G132504	      0
139- 15:	BRADI1G59380	GRMZM2G097967	  7e-68
139- 16:	BRADI1G59410	GRMZM5G873015	  8e-72
139- 17:	BRADI1G59650	GRMZM2G096693	 2e-153
139- 18:	BRADI1G59700	GRMZM2G096814	  4e-76
139- 19:	BRADI1G59730	GRMZM2G409771	      0
139- 20:	BRADI1G59760	GRMZM2G052985	 2e-133
139- 21:	BRADI1G59780	GRMZM2G438456	      0
## Alignment 140: score=843.0 e_value=3.2e-52 N=18 BdChr1&ZmChr2 minus
140-  0:	BRADI1G52760	GRMZM2G147885	      0
140-  1:	BRADI1G53020	GRMZM2G047431	      0
140-  2:	BRADI1G53060	GRMZM2G176977	      0
140-  3:	BRADI1G53070	GRMZM2G145964	  3e-47
140-  4:	BRADI1G53085	GRMZM2G145944	      0
140-  5:	BRADI1G53100	GRMZM2G145895	 3e-120
140-  6:	BRADI1G53110	GRMZM2G367008	      0
140-  7:	BRADI1G53120	GRMZM2G067756	      0
140-  8:	BRADI1G53150	GRMZM2G366919	      0
140-  9:	BRADI1G53207	GRMZM2G082580	      0
140- 10:	BRADI1G53260	GRMZM2G357112	  5e-73
140- 11:	BRADI1G53340	GRMZM2G130052	 2e-136
140- 12:	BRADI1G53360	GRMZM6G105548	  3e-58
140- 13:	BRADI1G53380	GRMZM2G482245	  9e-83
140- 14:	BRADI1G53410	GRMZM2G092648	 9e-171
140- 15:	BRADI1G53420	GRMZM2G074567	 6e-178
140- 16:	BRADI1G53437	GRMZM2G008216	 6e-102
140- 17:	BRADI1G53520	GRMZM2G173926	 2e-118
## Alignment 141: score=812.0 e_value=2.5e-47 N=17 BdChr1&ZmChr2 minus
141-  0:	BRADI1G16470	GRMZM2G033931	      0
141-  1:	BRADI1G16490	GRMZM2G033962	      0
141-  2:	BRADI1G16510	GRMZM2G140667	 5e-142
141-  3:	BRADI1G16527	GRMZM2G140970	 2e-108
141-  4:	BRADI1G16540	GRMZM2G076307	  6e-51
141-  5:	BRADI1G16560	GRMZM2G129238	      0
141-  6:	BRADI1G16580	GRMZM2G129209	      0
141-  7:	BRADI1G16640	GRMZM2G151905	      0
141-  8:	BRADI1G16730	GRMZM2G128109	      0
141-  9:	BRADI1G16750	GRMZM2G095593	      0
141- 10:	BRADI1G16770	GRMZM2G142437	      0
141- 11:	BRADI1G16780	AC212451.4_FG009	  3e-56
141- 12:	BRADI1G16790	GRMZM2G353276	      0
141- 13:	BRADI1G16810	GRMZM5G836628	      0
141- 14:	BRADI1G16830	GRMZM2G303530	  1e-16
141- 15:	BRADI1G17040	GRMZM5G855808	 2e-129
141- 16:	BRADI1G17070	GRMZM2G387383	      0
## Alignment 142: score=713.0 e_value=3.5e-44 N=16 BdChr1&ZmChr2 minus
142-  0:	BRADI1G06970	GRMZM5G803888	  1e-45
142-  1:	BRADI1G07010	GRMZM5G836990	 8e-148
142-  2:	BRADI1G07220	GRMZM5G827174	 2e-122
142-  3:	BRADI1G07237	GRMZM2G452121	      0
142-  4:	BRADI1G07247	GRMZM2G452178	  8e-79
142-  5:	BRADI1G07277	AC212245.3_FG001	  3e-11
142-  6:	BRADI1G07290	GRMZM2G146688	  3e-60
142-  7:	BRADI1G07300	GRMZM2G042343	  4e-51
142-  8:	BRADI1G07330	GRMZM2G479717	  2e-13
142-  9:	BRADI1G07360	GRMZM2G083572	      0
142- 10:	BRADI1G07420	GRMZM2G379575	  8e-17
142- 11:	BRADI1G07440	GRMZM2G378515	  9e-56
142- 12:	BRADI1G07630	GRMZM2G173882	  3e-84
142- 13:	BRADI1G07760	GRMZM2G350357	  2e-87
142- 14:	BRADI1G07780	GRMZM2G048775	 9e-150
142- 15:	BRADI1G07810	GRMZM2G143602	      0
## Alignment 143: score=465.0 e_value=2.1e-20 N=10 BdChr1&ZmChr2 minus
143-  0:	BRADI1G21490	GRMZM2G101769	 4e-101
143-  1:	BRADI1G21560	GRMZM2G358381	      0
143-  2:	BRADI1G21580	GRMZM2G101142	 3e-121
143-  3:	BRADI1G21620	GRMZM2G096106	      0
143-  4:	BRADI1G21640	GRMZM2G066343	 1e-130
143-  5:	BRADI1G21700	GRMZM2G066388	  2e-21
143-  6:	BRADI1G21710	GRMZM2G111614	      0
143-  7:	BRADI1G21755	GRMZM2G412888	      0
143-  8:	BRADI1G21770	GRMZM2G040618	 3e-111
143-  9:	BRADI1G21780	GRMZM2G128072	  3e-62
## Alignment 144: score=422.0 e_value=1.2e-19 N=10 BdChr1&ZmChr2 minus
144-  0:	BRADI1G76530	GRMZM2G068128	  3e-12
144-  1:	BRADI1G76630	GRMZM2G003752	 1e-101
144-  2:	BRADI1G76660	GRMZM2G114276	  5e-61
144-  3:	BRADI1G76750	GRMZM2G114186	  3e-12
144-  4:	BRADI1G76780	GRMZM2G164428	  3e-13
144-  5:	BRADI1G76870	GRMZM2G164318	 3e-103
144-  6:	BRADI1G76927	GRMZM2G426067	      0
144-  7:	BRADI1G77010	GRMZM2G038851	  8e-81
144-  8:	BRADI1G77040	GRMZM2G050234	 1e-125
144-  9:	BRADI1G77150	GRMZM2G102059	  6e-55
## Alignment 145: score=410.0 e_value=1.2e-23 N=10 BdChr1&ZmChr2 minus
145-  0:	BRADI1G61080	GRMZM2G123212	  4e-11
145-  1:	BRADI1G61250	GRMZM2G068715	  3e-88
145-  2:	BRADI1G61270	GRMZM2G021129	  1e-92
145-  3:	BRADI1G61460	GRMZM2G075148	  3e-25
145-  4:	BRADI1G61477	GRMZM2G075122	  8e-90
145-  5:	BRADI1G61490	GRMZM2G323082	  5e-36
145-  6:	BRADI1G61510	GRMZM2G102903	 5e-131
145-  7:	BRADI1G61530	GRMZM2G044049	 8e-141
145-  8:	BRADI1G61630	GRMZM2G075619	      0
145-  9:	BRADI1G61750	GRMZM5G805030	  2e-11
## Alignment 146: score=333.0 e_value=1.1e-14 N=8 BdChr1&ZmChr2 minus
146-  0:	BRADI1G59210	GRMZM2G175874	  7e-57
146-  1:	BRADI1G59420	GRMZM2G028662	  2e-07
146-  2:	BRADI1G59600	GRMZM2G125495	      0
146-  3:	BRADI1G59660	GRMZM2G026532	 5e-152
146-  4:	BRADI1G59700	GRMZM2G169615	  2e-79
146-  5:	BRADI1G59720	GRMZM2G479045	  5e-14
146-  6:	BRADI1G59730	GRMZM2G011176	  4e-24
146-  7:	BRADI1G59780	GRMZM2G168679	  7e-70
## Alignment 147: score=332.0 e_value=1.7e-15 N=8 BdChr1&ZmChr2 minus
147-  0:	BRADI1G01930	GRMZM2G147885	      0
147-  1:	BRADI1G02100	GRMZM2G029486	 2e-120
147-  2:	BRADI1G02170	GRMZM2G145964	  3e-47
147-  3:	BRADI1G02230	GRMZM2G367008	  2e-32
147-  4:	BRADI1G02260	GRMZM2G067756	      0
147-  5:	BRADI1G02510	GRMZM2G082580	      0
147-  6:	BRADI1G02517	GRMZM2G101596	  2e-88
147-  7:	BRADI1G02560	GRMZM2G357112	  5e-23
## Alignment 148: score=315.0 e_value=1.2e-13 N=8 BdChr1&ZmChr2 minus
148-  0:	BRADI1G33300	GRMZM2G096546	  1e-91
148-  1:	BRADI1G33320	GRMZM2G160585	  3e-68
148-  2:	BRADI1G33440	GRMZM2G095209	  3e-47
148-  3:	BRADI1G33480	GRMZM5G880265	  2e-07
148-  4:	BRADI1G33550	GRMZM2G086573	  1e-06
148-  5:	BRADI1G33620	GRMZM2G363066	  9e-60
148-  6:	BRADI1G33730	AC210003.2_FG004	  2e-92
148-  7:	BRADI1G33900	GRMZM2G056572	 1e-150
## Alignment 149: score=315.0 e_value=1.6e-17 N=9 BdChr1&ZmChr2 minus
149-  0:	BRADI1G19980	GRMZM2G048775	  6e-49
149-  1:	BRADI1G20090	GRMZM2G148693	  6e-14
149-  2:	BRADI1G20185	GRMZM2G097967	  4e-06
149-  3:	BRADI1G20190	GRMZM2G324466	  9e-23
149-  4:	BRADI1G20240	GRMZM2G139467	  1e-08
149-  5:	BRADI1G20390	GRMZM2G012326	  1e-10
149-  6:	BRADI1G20570	GRMZM2G170896	  2e-42
149-  7:	BRADI1G20750	GRMZM2G176394	  3e-12
149-  8:	BRADI1G20760	GRMZM2G367206	  3e-14
## Alignment 150: score=313.0 e_value=4.9e-15 N=8 BdChr1&ZmChr2 minus
150-  0:	BRADI1G20240	GRMZM2G022947	  9e-19
150-  1:	BRADI1G20390	GRMZM2G422576	  7e-21
150-  2:	BRADI1G20410	GRMZM2G119745	      0
150-  3:	BRADI1G20460	GRMZM2G053833	  1e-26
150-  4:	BRADI1G20570	GRMZM2G703373	  9e-74
150-  5:	BRADI1G20580	GRMZM2G064640	  8e-95
150-  6:	BRADI1G20610	GRMZM2G044175	 2e-158
150-  7:	BRADI1G20760	GRMZM2G077823	  2e-08
## Alignment 151: score=297.0 e_value=2.8e-15 N=8 BdChr1&ZmChr2 minus
151-  0:	BRADI1G16580	GRMZM2G056546	  6e-11
151-  1:	BRADI1G16610	GRMZM2G411159	 9e-134
151-  2:	BRADI1G16680	GRMZM5G800842	  4e-95
151-  3:	BRADI1G16690	GRMZM2G090531	  2e-19
151-  4:	BRADI1G16810	GRMZM2G153675	  6e-09
151-  5:	BRADI1G17236	GRMZM2G167982	  8e-06
151-  6:	BRADI1G17270	GRMZM2G126126	  4e-58
151-  7:	BRADI1G17440	GRMZM2G018436	  8e-63
## Alignment 152: score=284.0 e_value=1.3e-11 N=7 BdChr1&ZmChr2 minus
152-  0:	BRADI1G12397	GRMZM2G381766	  1e-53
152-  1:	BRADI1G12430	GRMZM2G059033	      0
152-  2:	BRADI1G12440	GRMZM2G024808	      0
152-  3:	BRADI1G12610	GRMZM2G444533	  1e-48
152-  4:	BRADI1G12697	GRMZM2G144843	  4e-51
152-  5:	BRADI1G12787	GRMZM2G144890	  3e-06
152-  6:	BRADI1G12890	GRMZM2G149847	  1e-29
## Alignment 153: score=271.0 e_value=1.5e-10 N=7 BdChr1&ZmChr2 minus
153-  0:	BRADI1G46596	GRMZM2G399284	  4e-89
153-  1:	BRADI1G46690	GRMZM2G148333	  1e-24
153-  2:	BRADI1G46750	GRMZM2G140160	  8e-08
153-  3:	BRADI1G46800	GRMZM2G057779	  4e-42
153-  4:	BRADI1G46910	GRMZM2G341499	  7e-82
153-  5:	BRADI1G47097	GRMZM2G002569	 5e-170
153-  6:	BRADI1G47290	GRMZM2G083759	      0
## Alignment 154: score=264.0 e_value=8.9e-09 N=6 BdChr1&ZmChr2 minus
154-  0:	BRADI1G52530	GRMZM5G831712	      0
154-  1:	BRADI1G52567	GRMZM2G365035	      0
154-  2:	BRADI1G52620	GRMZM2G137250	  3e-13
154-  3:	BRADI1G52630	GRMZM2G080139	      0
154-  4:	BRADI1G52730	GRMZM2G353091	  5e-90
154-  5:	BRADI1G52960	GRMZM2G173419	  2e-17
## Alignment 155: score=255.0 e_value=2.5e-09 N=6 BdChr1&ZmChr2 minus
155-  0:	BRADI1G45040	GRMZM2G316136	  2e-11
155-  1:	BRADI1G45060	GRMZM2G383937	  6e-08
155-  2:	BRADI1G45070	GRMZM2G312434	  2e-08
155-  3:	BRADI1G45090	GRMZM2G163519	  2e-24
155-  4:	BRADI1G45160	GRMZM2G157621	  5e-32
155-  5:	BRADI1G45170	GRMZM2G474451	  5e-30
## Alignment 156: score=252.0 e_value=7.3e-12 N=7 BdChr1&ZmChr2 minus
156-  0:	BRADI1G26670	GRMZM2G308752	  2e-15
156-  1:	BRADI1G26870	GRMZM2G133475	  7e-52
156-  2:	BRADI1G27027	GRMZM2G357683	  7e-40
156-  3:	BRADI1G27140	GRMZM2G312434	  5e-17
156-  4:	BRADI1G27270	GRMZM2G163519	  1e-15
156-  5:	BRADI1G27320	GRMZM2G474451	  9e-20
156-  6:	BRADI1G27750	GRMZM5G873277	  7e-30
## Alignment 157: score=252.0 e_value=2.4e-08 N=6 BdChr1&ZmChr2 minus
157-  0:	BRADI1G14000	GRMZM2G089159	  5e-17
157-  1:	BRADI1G14030	GRMZM2G087479	 4e-166
157-  2:	BRADI1G14060	GRMZM2G060271	  4e-59
157-  3:	BRADI1G14070	GRMZM2G099425	  7e-15
157-  4:	BRADI1G14190	GRMZM2G117988	  9e-17
157-  5:	BRADI1G14200	AC191325.3_FG005	  2e-06
## Alignment 158: score=411.0 e_value=1.4e-24 N=11 BdChr1&ZmChr3 plus
158-  0:	BRADI1G38110	GRMZM2G142179	  8e-10
158-  1:	BRADI1G38317	GRMZM2G012861	  1e-37
158-  2:	BRADI1G38360	GRMZM2G114050	  2e-23
158-  3:	BRADI1G38760	GRMZM2G102927	 5e-156
158-  4:	BRADI1G38770	GRMZM2G400929	 2e-123
158-  5:	BRADI1G39000	GRMZM2G386590	  9e-11
158-  6:	BRADI1G39030	GRMZM2G534288	  9e-10
158-  7:	BRADI1G39110	GRMZM2G146161	      0
158-  8:	BRADI1G39150	GRMZM2G051043	 4e-110
158-  9:	BRADI1G39510	GRMZM2G055089	  1e-16
158- 10:	BRADI1G39927	GRMZM2G074691	  1e-12
## Alignment 159: score=280.0 e_value=2.9e-15 N=8 BdChr1&ZmChr3 plus
159-  0:	BRADI1G01365	GRMZM2G126664	  6e-39
159-  1:	BRADI1G01436	GRMZM2G167253	  2e-43
159-  2:	BRADI1G01500	GRMZM2G120814	  2e-40
159-  3:	BRADI1G01507	GRMZM2G049373	  1e-06
159-  4:	BRADI1G01630	GRMZM2G081652	  3e-15
159-  5:	BRADI1G01840	GRMZM2G097821	  7e-25
159-  6:	BRADI1G02000	GRMZM2G110897	      0
159-  7:	BRADI1G02160	GRMZM2G110922	  1e-16
## Alignment 160: score=255.0 e_value=3.4e-08 N=6 BdChr1&ZmChr3 plus
160-  0:	BRADI1G22580	GRMZM2G098397	  4e-11
160-  1:	BRADI1G22690	GRMZM2G018372	      0
160-  2:	BRADI1G22717	GRMZM2G398731	 8e-119
160-  3:	BRADI1G22780	GRMZM2G085433	  1e-08
160-  4:	BRADI1G22907	GRMZM2G159475	  2e-16
160-  5:	BRADI1G23010	GRMZM2G351387	  6e-36
## Alignment 161: score=254.0 e_value=1.9e-08 N=6 BdChr1&ZmChr3 plus
161-  0:	BRADI1G07930	GRMZM2G147752	  4e-21
161-  1:	BRADI1G07970	AC198725.4_FG009	  3e-25
161-  2:	BRADI1G08010	GRMZM2G089351	  1e-35
161-  3:	BRADI1G08106	GRMZM2G105140	  6e-15
161-  4:	BRADI1G08240	GRMZM2G011401	  6e-18
161-  5:	BRADI1G08287	GRMZM5G856738	  2e-20
## Alignment 162: score=675.0 e_value=4.3e-45 N=17 BdChr1&ZmChr3 minus
162-  0:	BRADI1G65530	GRMZM2G043095	 2e-165
162-  1:	BRADI1G65590	GRMZM2G122280	 2e-142
162-  2:	BRADI1G65810	GRMZM2G448633	  5e-26
162-  3:	BRADI1G65860	GRMZM2G475743	  3e-18
162-  4:	BRADI1G65940	GRMZM2G096470	      0
162-  5:	BRADI1G66110	GRMZM2G049877	      0
162-  6:	BRADI1G66210	GRMZM2G123977	 2e-112
162-  7:	BRADI1G66227	GRMZM2G359234	      0
162-  8:	BRADI1G66330	GRMZM2G376061	  3e-23
162-  9:	BRADI1G66380	GRMZM2G306258	  2e-50
162- 10:	BRADI1G66470	AC209784.3_FG007	      0
162- 11:	BRADI1G66480	GRMZM2G018189	 2e-179
162- 12:	BRADI1G66720	GRMZM2G072808	      0
162- 13:	BRADI1G66730	GRMZM2G064948	  1e-13
162- 14:	BRADI1G66860	GRMZM2G054807	  1e-86
162- 15:	BRADI1G66920	GRMZM2G059453	 2e-101
162- 16:	BRADI1G66930	GRMZM2G119300	      0
## Alignment 163: score=329.0 e_value=1.5e-15 N=8 BdChr1&ZmChr3 minus
163-  0:	BRADI1G36580	GRMZM2G054559	      0
163-  1:	BRADI1G36700	GRMZM2G096240	  7e-53
163-  2:	BRADI1G36740	GRMZM2G039454	      0
163-  3:	BRADI1G36750	GRMZM2G039828	  3e-19
163-  4:	BRADI1G36760	GRMZM2G061798	  5e-22
163-  5:	BRADI1G36790	GRMZM2G138750	  2e-07
163-  6:	BRADI1G37030	GRMZM2G178209	  3e-27
163-  7:	BRADI1G37230	GRMZM2G118243	  1e-07
## Alignment 164: score=304.0 e_value=5.3e-11 N=7 BdChr1&ZmChr3 minus
164-  0:	BRADI1G13570	GRMZM2G116646	  3e-75
164-  1:	BRADI1G13580	GRMZM2G078090	      0
164-  2:	BRADI1G13620	AC206768.3_FG005	  4e-10
164-  3:	BRADI1G13660	GRMZM2G349268	 4e-151
164-  4:	BRADI1G13710	GRMZM2G009593	      0
164-  5:	BRADI1G13740	AC197150.3_FG003	      0
164-  6:	BRADI1G13760	GRMZM5G858784	      0
## Alignment 165: score=295.0 e_value=2.7e-11 N=7 BdChr1&ZmChr3 minus
165-  0:	BRADI1G14070	GRMZM2G390345	      0
165-  1:	BRADI1G14090	GRMZM2G342821	  1e-38
165-  2:	BRADI1G14200	GRMZM2G105766	 1e-149
165-  3:	BRADI1G14230	GRMZM2G138268	  1e-38
165-  4:	BRADI1G14250	GRMZM2G441768	      0
165-  5:	BRADI1G14270	GRMZM2G116574	 5e-139
165-  6:	BRADI1G14300	GRMZM2G173680	 2e-111
## Alignment 166: score=279.0 e_value=4.3e-11 N=7 BdChr1&ZmChr3 minus
166-  0:	BRADI1G18150	AC184112.4_FG010	  1e-24
166-  1:	BRADI1G18210	GRMZM5G822137	  3e-14
166-  2:	BRADI1G18240	GRMZM2G019686	  1e-30
166-  3:	BRADI1G18260	GRMZM2G425004	  4e-29
166-  4:	BRADI1G18370	GRMZM2G035625	  1e-80
166-  5:	BRADI1G18600	GRMZM2G345226	  1e-74
166-  6:	BRADI1G18760	AC209381.3_FG007	  9e-06
## Alignment 167: score=273.0 e_value=1.2e-11 N=7 BdChr1&ZmChr3 minus
167-  0:	BRADI1G33250	GRMZM2G020034	  2e-25
167-  1:	BRADI1G33480	GRMZM2G312712	  1e-14
167-  2:	BRADI1G33510	GRMZM2G028568	  4e-49
167-  3:	BRADI1G33620	GRMZM2G448672	  6e-63
167-  4:	BRADI1G33650	GRMZM2G349243	  6e-53
167-  5:	BRADI1G33680	GRMZM2G050697	  1e-11
167-  6:	BRADI1G33777	GRMZM5G833207	  1e-26
## Alignment 168: score=268.0 e_value=8.1e-12 N=7 BdChr1&ZmChr3 minus
168-  0:	BRADI1G13440	GRMZM2G092391	  4e-48
168-  1:	BRADI1G13680	GRMZM2G104396	  6e-18
168-  2:	BRADI1G13910	GRMZM2G178102	      0
168-  3:	BRADI1G13940	GRMZM2G002993	  1e-86
168-  4:	BRADI1G13970	GRMZM2G114613	  3e-72
168-  5:	BRADI1G14060	GRMZM2G162959	  1e-08
168-  6:	BRADI1G14160	GRMZM2G162988	  2e-60
## Alignment 169: score=252.0 e_value=2.1e-11 N=6 BdChr1&ZmChr3 minus
169-  0:	BRADI1G44840	GRMZM2G062718	 5e-152
169-  1:	BRADI1G45040	GRMZM2G021517	  2e-21
169-  2:	BRADI1G45060	GRMZM2G035785	  3e-07
169-  3:	BRADI1G45070	AC197555.3_FG007	  1e-25
169-  4:	BRADI1G45170	GRMZM5G889606	  6e-07
169-  5:	BRADI1G45290	GRMZM2G010664	  4e-45
## Alignment 170: score=875.0 e_value=8.5e-67 N=22 BdChr1&ZmChr4 plus
170-  0:	BRADI1G32360	GRMZM2G041310	  9e-23
170-  1:	BRADI1G32390	GRMZM2G471304	  2e-20
170-  2:	BRADI1G32547	GRMZM2G028980	      0
170-  3:	BRADI1G32726	GRMZM2G132866	      0
170-  4:	BRADI1G32840	GRMZM2G101872	  9e-37
170-  5:	BRADI1G32850	GRMZM2G101920	  3e-29
170-  6:	BRADI1G32860	GRMZM2G118637	      0
170-  7:	BRADI1G32870	GRMZM2G419953	 2e-109
170-  8:	BRADI1G32977	GRMZM2G119640	  8e-52
170-  9:	BRADI1G33070	GRMZM2G419994	  6e-14
170- 10:	BRADI1G33250	GRMZM2G111304	 9e-126
170- 11:	BRADI1G33310	GRMZM2G052740	      0
170- 12:	BRADI1G33450	GRMZM2G166162	 1e-111
170- 13:	BRADI1G33610	GRMZM2G166147	  4e-50
170- 14:	BRADI1G33770	GRMZM2G166044	  3e-18
170- 15:	BRADI1G33870	GRMZM2G166041	  3e-27
170- 16:	BRADI1G33900	GRMZM2G166035	 4e-161
170- 17:	BRADI1G33940	GRMZM2G166032	      0
170- 18:	BRADI1G34060	GRMZM2G155370	  1e-39
170- 19:	BRADI1G34080	GRMZM2G155384	      0
170- 20:	BRADI1G34240	AC196708.3_FG006	  3e-32
170- 21:	BRADI1G34327	GRMZM2G165931	      0
## Alignment 171: score=670.0 e_value=3.6e-43 N=15 BdChr1&ZmChr4 plus
171-  0:	BRADI1G43660	GRMZM2G122846	  4e-16
171-  1:	BRADI1G43770	GRMZM2G125268	      0
171-  2:	BRADI1G43780	GRMZM2G125387	      0
171-  3:	BRADI1G43787	GRMZM2G125455	      0
171-  4:	BRADI1G43820	GRMZM2G125544	      0
171-  5:	BRADI1G43950	GRMZM2G380457	  1e-54
171-  6:	BRADI1G44000	GRMZM2G003501	 2e-172
171-  7:	BRADI1G44040	GRMZM2G171051	  3e-47
171-  8:	BRADI1G44070	GRMZM2G055158	  6e-72
171-  9:	BRADI1G44080	GRMZM2G063464	 4e-169
171- 10:	BRADI1G44120	GRMZM2G063426	  3e-16
171- 11:	BRADI1G44170	GRMZM2G063276	  6e-50
171- 12:	BRADI1G44200	GRMZM2G063220	  1e-53
171- 13:	BRADI1G44430	GRMZM2G125991	  1e-52
171- 14:	BRADI1G44440	GRMZM2G029859	      0
## Alignment 172: score=615.0 e_value=6.8e-37 N=15 BdChr1&ZmChr4 plus
172-  0:	BRADI1G63060	AC197758.3_FG004	 1e-119
172-  1:	BRADI1G63080	GRMZM2G113967	 1e-175
172-  2:	BRADI1G63127	GRMZM2G032475	 2e-136
172-  3:	BRADI1G63210	GRMZM2G347541	      0
172-  4:	BRADI1G63220	GRMZM2G063216	  9e-18
172-  5:	BRADI1G63270	GRMZM2G360835	  2e-18
172-  6:	BRADI1G63460	GRMZM5G836610	  7e-56
172-  7:	BRADI1G63550	GRMZM2G099754	  6e-58
172-  8:	BRADI1G63570	GRMZM2G346113	  7e-68
172-  9:	BRADI1G63580	GRMZM2G006762	 1e-129
172- 10:	BRADI1G63600	GRMZM6G257110	  7e-43
172- 11:	BRADI1G63822	GRMZM2G174797	 9e-111
172- 12:	BRADI1G63990	GRMZM2G077299	      0
172- 13:	BRADI1G64010	GRMZM2G472311	  5e-41
172- 14:	BRADI1G64080	GRMZM2G353301	  3e-20
## Alignment 173: score=464.0 e_value=1.1e-24 N=11 BdChr1&ZmChr4 plus
173-  0:	BRADI1G31330	GRMZM2G168252	  2e-57
173-  1:	BRADI1G31390	GRMZM2G168229	  1e-43
173-  2:	BRADI1G31510	GRMZM2G421240	  5e-08
173-  3:	BRADI1G31600	GRMZM2G020986	  3e-96
173-  4:	BRADI1G31680	GRMZM2G124151	      0
173-  5:	BRADI1G31690	GRMZM2G421857	      0
173-  6:	BRADI1G31730	GRMZM2G353659	 4e-140
173-  7:	BRADI1G31850	GRMZM2G003988	 4e-169
173-  8:	BRADI1G31860	GRMZM2G303086	  5e-23
173-  9:	BRADI1G31987	GRMZM2G010152	      0
173- 10:	BRADI1G32087	GRMZM2G051004	      0
## Alignment 174: score=357.0 e_value=9.2e-14 N=8 BdChr1&ZmChr4 plus
174-  0:	BRADI1G38390	GRMZM2G016923	      0
174-  1:	BRADI1G38650	GRMZM2G085751	  3e-87
174-  2:	BRADI1G38670	GRMZM2G073788	 7e-137
174-  3:	BRADI1G38680	GRMZM2G148118	      0
174-  4:	BRADI1G38687	GRMZM2G060896	      0
174-  5:	BRADI1G38740	GRMZM2G153597	  1e-11
174-  6:	BRADI1G38770	GRMZM2G004835	      0
174-  7:	BRADI1G39000	GRMZM2G038335	  4e-18
## Alignment 175: score=333.0 e_value=8.3e-18 N=9 BdChr1&ZmChr4 plus
175-  0:	BRADI1G13910	GRMZM2G006062	  8e-17
175-  1:	BRADI1G14060	AC196183.3_FG002	  2e-19
175-  2:	BRADI1G14160	GRMZM2G441687	  3e-23
175-  3:	BRADI1G14320	GRMZM2G008410	  4e-06
175-  4:	BRADI1G14350	GRMZM2G098744	 5e-111
175-  5:	BRADI1G14580	GRMZM2G146234	  1e-28
175-  6:	BRADI1G14700	GRMZM2G142661	  2e-32
175-  7:	BRADI1G14720	GRMZM2G399067	  7e-85
175-  8:	BRADI1G14870	GRMZM2G099297	  2e-21
## Alignment 176: score=273.0 e_value=3.6e-12 N=7 BdChr1&ZmChr4 plus
176-  0:	BRADI1G06720	GRMZM2G116973	  1e-07
176-  1:	BRADI1G06766	GRMZM2G020864	  4e-65
176-  2:	BRADI1G06970	GRMZM6G257110	  4e-37
176-  3:	BRADI1G07090	GRMZM2G462417	  2e-92
176-  4:	BRADI1G07260	GRMZM2G162434	  1e-46
176-  5:	BRADI1G07290	GRMZM2G174834	  1e-56
176-  6:	BRADI1G07350	GRMZM2G146720	  1e-12
## Alignment 177: score=272.0 e_value=5e-13 N=8 BdChr1&ZmChr4 plus
177-  0:	BRADI1G63320	GRMZM2G091632	  1e-70
177-  1:	BRADI1G63550	GRMZM2G089819	  7e-40
177-  2:	BRADI1G63720	GRMZM2G033089	  2e-06
177-  3:	BRADI1G63910	GRMZM2G063216	  6e-38
177-  4:	BRADI1G64080	GRMZM2G020864	  4e-76
177-  5:	BRADI1G64170	GRMZM2G462417	 4e-103
177-  6:	BRADI1G64240	GRMZM2G174834	  3e-55
177-  7:	BRADI1G64280	GRMZM2G146720	  3e-07
## Alignment 178: score=267.0 e_value=1.3e-11 N=7 BdChr1&ZmChr4 plus
178-  0:	BRADI1G24730	GRMZM2G088549	  2e-25
178-  1:	BRADI1G24840	GRMZM2G030831	  4e-45
178-  2:	BRADI1G25090	GRMZM2G062971	  3e-43
178-  3:	BRADI1G25187	GRMZM2G446189	  4e-38
178-  4:	BRADI1G25410	GRMZM2G064547	  9e-16
178-  5:	BRADI1G25470	GRMZM2G017586	  1e-50
178-  6:	BRADI1G25517	GRMZM2G074087	  1e-15
## Alignment 179: score=266.0 e_value=6.7e-11 N=7 BdChr1&ZmChr4 plus
179-  0:	BRADI1G30797	GRMZM2G451007	  3e-55
179-  1:	BRADI1G30860	GRMZM2G467703	  7e-42
179-  2:	BRADI1G30900	GRMZM2G467686	  2e-07
179-  3:	BRADI1G31080	GRMZM2G166035	  8e-36
179-  4:	BRADI1G31280	GRMZM2G155370	  7e-08
179-  5:	BRADI1G31390	GRMZM2G065451	  5e-21
179-  6:	BRADI1G31570	AC233922.1_FG008	  5e-22
## Alignment 180: score=261.0 e_value=1.7e-11 N=7 BdChr1&ZmChr4 plus
180-  0:	BRADI1G02100	GRMZM2G416142	  4e-60
180-  1:	BRADI1G02160	GRMZM2G026043	  2e-09
180-  2:	BRADI1G02230	GRMZM2G163396	 6e-133
180-  3:	BRADI1G02290	GRMZM2G165231	  3e-19
180-  4:	BRADI1G02360	GRMZM2G139670	  9e-20
180-  5:	BRADI1G02575	GRMZM2G123037	  1e-08
180-  6:	BRADI1G02580	GRMZM2G092459	  2e-58
## Alignment 181: score=257.0 e_value=2.8e-10 N=6 BdChr1&ZmChr4 plus
181-  0:	BRADI1G21250	GRMZM2G140600	  8e-25
181-  1:	BRADI1G21330	GRMZM5G828182	      0
181-  2:	BRADI1G21380	GRMZM2G315931	  4e-21
181-  3:	BRADI1G21390	GRMZM2G016296	  7e-59
181-  4:	BRADI1G21480	GRMZM2G050218	  1e-08
181-  5:	BRADI1G21610	GRMZM2G143898	  2e-08
## Alignment 182: score=256.0 e_value=1.1e-11 N=7 BdChr1&ZmChr4 plus
182-  0:	BRADI1G49477	GRMZM2G029859	  1e-86
182-  1:	BRADI1G49490	GRMZM5G885045	  2e-08
182-  2:	BRADI1G49590	GRMZM2G347047	  2e-89
182-  3:	BRADI1G49620	GRMZM2G019209	      0
182-  4:	BRADI1G49830	GRMZM2G024331	  2e-21
182-  5:	BRADI1G50057	GRMZM2G113950	  1e-26
182-  6:	BRADI1G50147	GRMZM2G473411	  2e-42
## Alignment 183: score=254.0 e_value=5.5e-08 N=6 BdChr1&ZmChr4 plus
183-  0:	BRADI1G07750	GRMZM2G121790	  1e-28
183-  1:	BRADI1G07780	GRMZM2G117706	  4e-53
183-  2:	BRADI1G07850	GRMZM2G085718	  1e-34
183-  3:	BRADI1G07870	GRMZM2G040452	  5e-12
183-  4:	BRADI1G07930	GRMZM2G070508	  5e-06
183-  5:	BRADI1G07942	GRMZM2G301512	  3e-42
## Alignment 184: score=250.0 e_value=3.7e-11 N=7 BdChr1&ZmChr4 plus
184-  0:	BRADI1G15190	GRMZM2G010221	  5e-16
184-  1:	BRADI1G15290	GRMZM2G036880	  5e-36
184-  2:	BRADI1G15350	GRMZM2G051276	  2e-36
184-  3:	BRADI1G15500	GRMZM2G087226	  4e-52
184-  4:	BRADI1G15590	GRMZM2G132866	      0
184-  5:	BRADI1G15600	GRMZM2G419953	  9e-81
184-  6:	BRADI1G15850	GRMZM2G410963	  2e-16
## Alignment 185: score=2954.0 e_value=4.5e-275 N=68 BdChr1&ZmChr4 minus
185-  0:	BRADI1G44470	GRMZM2G469828	      0
185-  1:	BRADI1G44480	GRMZM2G361693	      0
185-  2:	BRADI1G44520	GRMZM2G361659	 1e-162
185-  3:	BRADI1G44560	GRMZM2G060495	  2e-41
185-  4:	BRADI1G44790	GRMZM2G439422	  4e-66
185-  5:	BRADI1G44870	GRMZM2G036282	  4e-44
185-  6:	BRADI1G44937	GRMZM2G144501	  1e-37
185-  7:	BRADI1G45020	GRMZM2G149184	      0
185-  8:	BRADI1G45060	GRMZM2G080079	  4e-70
185-  9:	BRADI1G45200	GRMZM2G082184	 1e-150
185- 10:	BRADI1G45210	GRMZM2G166940	      0
185- 11:	BRADI1G45260	GRMZM2G042101	  7e-27
185- 12:	BRADI1G45280	GRMZM2G041809	  7e-83
185- 13:	BRADI1G45297	GRMZM2G083820	 7e-124
185- 14:	BRADI1G45304	GRMZM2G161566	 9e-150
185- 15:	BRADI1G45380	GRMZM2G025470	  8e-75
185- 16:	BRADI1G45410	GRMZM2G016948	  2e-25
185- 17:	BRADI1G45420	GRMZM2G021605	      0
185- 18:	BRADI1G45440	GRMZM2G021889	      0
185- 19:	BRADI1G45470	GRMZM2G029323	  1e-51
185- 20:	BRADI1G45480	GRMZM2G151044	 1e-153
185- 21:	BRADI1G45500	GRMZM2G101518	 7e-148
185- 22:	BRADI1G45540	GRMZM2G169617	  6e-66
185- 23:	BRADI1G45567	GRMZM2G041699	 2e-124
185- 24:	BRADI1G45572	GRMZM2G149422	  4e-97
185- 25:	BRADI1G45630	GRMZM2G109140	 6e-120
185- 26:	BRADI1G45640	GRMZM2G108919	  1e-76
185- 27:	BRADI1G45660	GRMZM2G308193	      0
185- 28:	BRADI1G45710	GRMZM2G008819	  1e-35
185- 29:	BRADI1G45727	GRMZM2G035704	  1e-36
185- 30:	BRADI1G45770	GRMZM2G075074	  1e-26
185- 31:	BRADI1G45807	GRMZM2G370777	  1e-96
185- 32:	BRADI1G45910	GRMZM2G040050	  2e-29
185- 33:	BRADI1G45970	GRMZM2G384260	  2e-12
185- 34:	BRADI1G46002	GRMZM2G471594	 1e-126
185- 35:	BRADI1G46110	GRMZM2G473016	  2e-57
185- 36:	BRADI1G46120	GRMZM2G011110	  8e-50
185- 37:	BRADI1G46180	GRMZM2G176475	  9e-32
185- 38:	BRADI1G46220	GRMZM2G126765	  4e-91
185- 39:	BRADI1G46247	GRMZM2G126646	      0
185- 40:	BRADI1G46270	GRMZM2G165991	  4e-16
185- 41:	BRADI1G46280	GRMZM2G165961	      0
185- 42:	BRADI1G46300	GRMZM2G139293	  1e-24
185- 43:	BRADI1G46340	GRMZM2G121151	  1e-24
185- 44:	BRADI1G46427	GRMZM2G105335	  4e-42
185- 45:	BRADI1G46450	GRMZM2G308074	  2e-16
185- 46:	BRADI1G46470	GRMZM2G315230	  2e-77
185- 47:	BRADI1G46596	GRMZM2G091189	 2e-120
185- 48:	BRADI1G46690	GRMZM2G018398	  6e-77
185- 49:	BRADI1G46760	GRMZM2G181359	      0
185- 50:	BRADI1G46800	GRMZM2G181358	  5e-42
185- 51:	BRADI1G46840	GRMZM2G181336	  1e-62
185- 52:	BRADI1G46880	GRMZM2G039106	  7e-18
185- 53:	BRADI1G46980	GRMZM2G070239	  2e-14
185- 54:	BRADI1G46990	GRMZM2G016362	  4e-54
185- 55:	BRADI1G47000	GRMZM2G042179	      0
185- 56:	BRADI1G47067	GRMZM2G422190	 1e-140
185- 57:	BRADI1G47220	GRMZM2G316787	 2e-162
185- 58:	BRADI1G47330	GRMZM2G010912	  3e-08
185- 59:	BRADI1G47350	GRMZM2G316758	  2e-59
185- 60:	BRADI1G47480	GRMZM2G111415	  6e-42
185- 61:	BRADI1G47500	GRMZM2G411764	  2e-30
185- 62:	BRADI1G47550	GRMZM2G148374	      0
185- 63:	BRADI1G47580	GRMZM2G108084	  2e-07
185- 64:	BRADI1G47710	GRMZM2G108147	 8e-131
185- 65:	BRADI1G47760	GRMZM2G125823	  6e-21
185- 66:	BRADI1G47920	GRMZM2G178955	      0
185- 67:	BRADI1G48060	GRMZM2G054012	  6e-29
## Alignment 186: score=1055.0 e_value=9.3e-82 N=25 BdChr1&ZmChr4 minus
186-  0:	BRADI1G35350	GRMZM2G062683	  5e-23
186-  1:	BRADI1G35477	GRMZM2G125308	  2e-65
186-  2:	BRADI1G35520	GRMZM2G039848	 3e-129
186-  3:	BRADI1G35540	GRMZM2G336761	  3e-21
186-  4:	BRADI1G35647	GRMZM2G105631	      0
186-  5:	BRADI1G35770	GRMZM2G365185	      0
186-  6:	BRADI1G35840	GRMZM2G064268	 5e-169
186-  7:	BRADI1G35920	GRMZM2G056920	  2e-46
186-  8:	BRADI1G35930	GRMZM2G056867	  8e-70
186-  9:	BRADI1G35950	GRMZM2G417658	      0
186- 10:	BRADI1G36017	GRMZM2G058739	      0
186- 11:	BRADI1G36050	GRMZM2G058866	  1e-78
186- 12:	BRADI1G36090	GRMZM2G030265	 1e-152
186- 13:	BRADI1G36230	GRMZM2G155822	 2e-118
186- 14:	BRADI1G36242	GRMZM2G349586	  3e-08
186- 15:	BRADI1G36400	GRMZM2G165817	      0
186- 16:	BRADI1G36420	GRMZM5G876160	 4e-122
186- 17:	BRADI1G36480	GRMZM2G090935	 5e-101
186- 18:	BRADI1G36530	GRMZM2G481452	      0
186- 19:	BRADI1G36550	GRMZM2G180967	  3e-82
186- 20:	BRADI1G36570	GRMZM2G180971	      0
186- 21:	BRADI1G36610	GRMZM2G171423	  8e-38
186- 22:	BRADI1G36700	GRMZM2G171452	  6e-62
186- 23:	BRADI1G36830	GRMZM2G107362	      0
186- 24:	BRADI1G36840	GRMZM2G141587	  5e-08
## Alignment 187: score=683.0 e_value=7.7e-41 N=16 BdChr1&ZmChr4 minus
187-  0:	BRADI1G37150	GRMZM2G411561	 1e-129
187-  1:	BRADI1G37230	GRMZM2G343139	      0
187-  2:	BRADI1G37280	GRMZM2G080056	      0
187-  3:	BRADI1G37290	GRMZM2G172883	      0
187-  4:	BRADI1G37337	GRMZM2G022538	  2e-40
187-  5:	BRADI1G37360	GRMZM2G038195	      0
187-  6:	BRADI1G37377	GRMZM2G301512	      0
187-  7:	BRADI1G37450	GRMZM2G121495	      0
187-  8:	BRADI1G37490	GRMZM2G320497	      0
187-  9:	BRADI1G37692	GRMZM2G139643	 9e-106
187- 10:	BRADI1G37730	GRMZM2G070508	 2e-171
187- 11:	BRADI1G37760	GRMZM2G069631	      0
187- 12:	BRADI1G37770	GRMZM2G111886	      0
187- 13:	BRADI1G37940	GRMZM2G049329	      0
187- 14:	BRADI1G37960	GRMZM2G121790	  9e-16
187- 15:	BRADI1G38170	GRMZM2G128608	      0
## Alignment 188: score=464.0 e_value=1.1e-23 N=11 BdChr1&ZmChr4 minus
188-  0:	BRADI1G17440	GRMZM6G257110	  7e-59
188-  1:	BRADI1G17490	GRMZM2G006762	 3e-136
188-  2:	BRADI1G17510	GRMZM2G346113	  4e-67
188-  3:	BRADI1G17600	GRMZM5G836610	  6e-47
188-  4:	BRADI1G17640	GRMZM2G360835	  5e-10
188-  5:	BRADI1G17660	GRMZM2G063216	  7e-17
188-  6:	BRADI1G17670	GRMZM2G347541	      0
188-  7:	BRADI1G17720	GRMZM2G032475	  3e-94
188-  8:	BRADI1G17810	GRMZM2G113967	  6e-83
188-  9:	BRADI1G17840	AC197758.3_FG004	  3e-97
188- 10:	BRADI1G18030	GRMZM5G822947	  5e-09
## Alignment 189: score=407.0 e_value=1.1e-20 N=10 BdChr1&ZmChr4 minus
189-  0:	BRADI1G74540	GRMZM2G102163	  8e-70
189-  1:	BRADI1G74660	GRMZM2G142806	  5e-14
189-  2:	BRADI1G74900	GRMZM2G120964	  1e-14
189-  3:	BRADI1G75050	GRMZM2G146228	  3e-16
189-  4:	BRADI1G75080	GRMZM2G146207	 5e-123
189-  5:	BRADI1G75110	GRMZM2G075499	  3e-39
189-  6:	BRADI1G75140	GRMZM2G473411	 1e-117
189-  7:	BRADI1G75220	GRMZM2G073954	  3e-80
189-  8:	BRADI1G75290	GRMZM2G081843	  2e-26
189-  9:	BRADI1G75310	GRMZM2G024331	  4e-24
## Alignment 190: score=338.0 e_value=8e-19 N=9 BdChr1&ZmChr4 minus
190-  0:	BRADI1G28870	GRMZM2G444222	  1e-17
190-  1:	BRADI1G28950	GRMZM2G448213	  4e-46
190-  2:	BRADI1G29050	GRMZM2G416808	  2e-11
190-  3:	BRADI1G29267	GRMZM2G311664	  4e-08
190-  4:	BRADI1G29370	GRMZM2G455909	  1e-09
190-  5:	BRADI1G29427	GRMZM2G155305	  2e-06
190-  6:	BRADI1G29634	GRMZM2G308369	  2e-07
190-  7:	BRADI1G29646	GRMZM2G164217	  7e-08
190-  8:	BRADI1G29830	GRMZM2G058410	  1e-07
## Alignment 191: score=274.0 e_value=1.1e-11 N=7 BdChr1&ZmChr4 minus
191-  0:	BRADI1G68680	GRMZM2G174739	  7e-74
191-  1:	BRADI1G68800	GRMZM2G162434	  1e-19
191-  2:	BRADI1G68870	GRMZM2G462417	  1e-61
191-  3:	BRADI1G68990	GRMZM2G099754	  2e-67
191-  4:	BRADI1G69040	GRMZM5G836610	  1e-13
191-  5:	BRADI1G69057	GRMZM2G121905	  3e-22
191-  6:	BRADI1G69097	GRMZM2G032619	  4e-10
## Alignment 192: score=269.0 e_value=5.1e-11 N=7 BdChr1&ZmChr4 minus
192-  0:	BRADI1G75570	GRMZM2G069422	  6e-17
192-  1:	BRADI1G75620	GRMZM2G410150	  2e-12
192-  2:	BRADI1G75707	GRMZM2G126505	  2e-06
192-  3:	BRADI1G75750	GRMZM2G063192	  2e-08
192-  4:	BRADI1G75820	GRMZM2G012242	  3e-89
192-  5:	BRADI1G75980	GRMZM2G156472	  2e-60
192-  6:	BRADI1G76147	GRMZM2G054013	  3e-25
## Alignment 193: score=269.0 e_value=2.7e-11 N=7 BdChr1&ZmChr4 minus
193-  0:	BRADI1G03650	GRMZM2G010488	  1e-36
193-  1:	BRADI1G03750	GRMZM2G463471	  7e-54
193-  2:	BRADI1G03780	GRMZM2G114660	  5e-07
193-  3:	BRADI1G03810	GRMZM2G315079	  2e-06
193-  4:	BRADI1G03880	GRMZM2G048621	  6e-07
193-  5:	BRADI1G04080	GRMZM2G450602	  8e-13
193-  6:	BRADI1G04220	GRMZM2G037204	  2e-07
## Alignment 194: score=260.0 e_value=5.9e-12 N=7 BdChr1&ZmChr4 minus
194-  0:	BRADI1G28760	GRMZM2G081843	 1e-118
194-  1:	BRADI1G28820	GRMZM2G081965	  5e-08
194-  2:	BRADI1G28870	GRMZM2G441687	  3e-41
194-  3:	BRADI1G29110	GRMZM2G123887	  7e-78
194-  4:	BRADI1G29340	GRMZM2G448241	      0
194-  5:	BRADI1G29520	GRMZM2G455658	      0
194-  6:	BRADI1G29570	GRMZM2G045171	      0
## Alignment 195: score=256.0 e_value=4.8e-11 N=7 BdChr1&ZmChr4 minus
195-  0:	BRADI1G76760	GRMZM2G399067	  7e-20
195-  1:	BRADI1G76920	GRMZM2G042380	  1e-55
195-  2:	BRADI1G77040	GRMZM2G146234	  1e-63
195-  3:	BRADI1G77217	GRMZM2G113950	  3e-42
195-  4:	BRADI1G77360	GRMZM2G118579	  4e-11
195-  5:	BRADI1G77530	GRMZM2G441687	  1e-21
195-  6:	BRADI1G77597	GRMZM2G024331	  5e-08
## Alignment 196: score=256.0 e_value=5.4e-13 N=7 BdChr1&ZmChr4 minus
196-  0:	BRADI1G76350	GRMZM2G032619	  8e-10
196-  1:	BRADI1G76530	GRMZM2G033086	  4e-09
196-  2:	BRADI1G76560	GRMZM2G113967	  7e-34
196-  3:	BRADI1G76660	GRMZM2G089819	  1e-39
196-  4:	BRADI1G76840	GRMZM2G091632	  1e-57
196-  5:	BRADI1G76920	GRMZM2G020915	  7e-52
196-  6:	BRADI1G77130	GRMZM2G439422	  6e-61
## Alignment 197: score=17055.0 e_value=0 N=363 BdChr1&ZmChr5 plus
197-  0:	BRADI1G02980	GRMZM2G004092	      0
197-  1:	BRADI1G03010	GRMZM2G004140	 7e-163
197-  2:	BRADI1G03050	GRMZM2G023049	 3e-179
197-  3:	BRADI1G03090	GRMZM2G053387	  1e-28
197-  4:	BRADI1G03110	GRMZM2G354956	  2e-57
197-  5:	BRADI1G03170	GRMZM2G100419	      0
197-  6:	BRADI1G03180	GRMZM2G415491	      0
197-  7:	BRADI1G03250	GRMZM2G116876	 3e-179
197-  8:	BRADI1G03260	GRMZM2G003109	      0
197-  9:	BRADI1G03330	GRMZM2G121663	  7e-62
197- 10:	BRADI1G03367	GRMZM2G121715	  5e-81
197- 11:	BRADI1G03410	GRMZM2G121743	  7e-53
197- 12:	BRADI1G03420	GRMZM2G121826	      0
197- 13:	BRADI1G03440	GRMZM2G121840	 5e-142
197- 14:	BRADI1G03450	GRMZM2G121841	  4e-24
197- 15:	BRADI1G03460	GRMZM2G121843	  1e-20
197- 16:	BRADI1G03470	GRMZM2G121851	      0
197- 17:	BRADI1G03480	GRMZM2G420823	      0
197- 18:	BRADI1G03510	AC212728.3_FG001	  3e-31
197- 19:	BRADI1G03530	GRMZM2G085301	 2e-166
197- 20:	BRADI1G03590	GRMZM2G144020	 2e-163
197- 21:	BRADI1G03640	GRMZM2G445169	 2e-156
197- 22:	BRADI1G03650	GRMZM2G144042	      0
197- 23:	BRADI1G03660	GRMZM2G144059	  4e-21
197- 24:	BRADI1G03670	GRMZM2G144071	      0
197- 25:	BRADI1G03690	GRMZM2G144109	      0
197- 26:	BRADI1G03710	GRMZM2G144172	  1e-60
197- 27:	BRADI1G03730	GRMZM2G003108	      0
197- 28:	BRADI1G03737	GRMZM2G003068	 4e-123
197- 29:	BRADI1G03750	GRMZM2G002825	  7e-71
197- 30:	BRADI1G03770	GRMZM2G002815	  3e-25
197- 31:	BRADI1G03800	GRMZM2G002765	      0
197- 32:	BRADI1G03827	GRMZM2G017682	 2e-155
197- 33:	BRADI1G03840	GRMZM2G119186	  1e-84
197- 34:	BRADI1G03850	GRMZM2G160064	  3e-70
197- 35:	BRADI1G03900	GRMZM2G110952	  3e-87
197- 36:	BRADI1G03910	GRMZM2G110881	 4e-141
197- 37:	BRADI1G03940	GRMZM2G406974	  2e-92
197- 38:	BRADI1G03980	GRMZM2G465112	  2e-42
197- 39:	BRADI1G04030	GRMZM2G165270	 1e-135
197- 40:	BRADI1G04070	GRMZM5G899149	  4e-41
197- 41:	BRADI1G04097	GRMZM2G108716	      0
197- 42:	BRADI1G04120	GRMZM2G108677	 9e-165
197- 43:	BRADI1G04130	GRMZM2G108643	  6e-89
197- 44:	BRADI1G04140	GRMZM2G034278	      0
197- 45:	BRADI1G04150	GRMZM2G336533	 2e-117
197- 46:	BRADI1G04170	GRMZM2G423139	  9e-18
197- 47:	BRADI1G04180	GRMZM2G124441	  5e-89
197- 48:	BRADI1G04210	GRMZM2G095865	      0
197- 49:	BRADI1G04220	GRMZM2G395844	 1e-131
197- 50:	BRADI1G04232	GRMZM2G096165	  2e-31
197- 51:	BRADI1G04250	GRMZM2G057329	 7e-135
197- 52:	BRADI1G04260	GRMZM2G043802	  1e-98
197- 53:	BRADI1G04270	GRMZM5G854045	 1e-156
197- 54:	BRADI1G04300	GRMZM2G043453	      0
197- 55:	BRADI1G04310	GRMZM2G038075	  3e-21
197- 56:	BRADI1G04320	GRMZM2G332976	 3e-150
197- 57:	BRADI1G04330	GRMZM2G071071	      0
197- 58:	BRADI1G04520	AC210013.4_FG011	      0
197- 59:	BRADI1G04610	AC210013.4_FG017	      0
197- 60:	BRADI1G04620	AC210013.4_FG018	  5e-85
197- 61:	BRADI1G04660	AC210013.4_FG019	 2e-147
197- 62:	BRADI1G04690	AC210013.4_FG002	  1e-61
197- 63:	BRADI1G04700	GRMZM2G024150	  3e-97
197- 64:	BRADI1G04710	GRMZM2G024395	  8e-73
197- 65:	BRADI1G04740	GRMZM2G318346	  1e-46
197- 66:	BRADI1G04760	GRMZM2G025164	      0
197- 67:	BRADI1G04790	GRMZM2G025248	 2e-141
197- 68:	BRADI1G04840	GRMZM2G115612	      0
197- 69:	BRADI1G04850	GRMZM2G108355	      0
197- 70:	BRADI1G04870	GRMZM2G108225	      0
197- 71:	BRADI1G04917	GRMZM2G090573	      0
197- 72:	BRADI1G04940	GRMZM2G350471	  3e-22
197- 73:	BRADI1G04957	GRMZM2G054350	      0
197- 74:	BRADI1G05000	GRMZM2G054224	 2e-175
197- 75:	BRADI1G05010	GRMZM2G350428	  3e-12
197- 76:	BRADI1G05030	GRMZM2G054193	 5e-128
197- 77:	BRADI1G05060	GRMZM5G897976	 1e-128
197- 78:	BRADI1G05090	GRMZM2G099869	  1e-19
197- 79:	BRADI1G05110	GRMZM5G819452	 2e-124
197- 80:	BRADI1G05122	GRMZM5G844195	      0
197- 81:	BRADI1G05130	GRMZM2G701297	      0
197- 82:	BRADI1G05156	GRMZM2G009928	 1e-106
197- 83:	BRADI1G05162	GRMZM2G123063	      0
197- 84:	BRADI1G05170	GRMZM2G423734	  5e-22
197- 85:	BRADI1G05320	GRMZM2G121176	 1e-114
197- 86:	BRADI1G05330	GRMZM2G121221	  4e-24
197- 87:	BRADI1G05370	AC191048.2_FG006	  3e-16
197- 88:	BRADI1G05410	GRMZM2G152796	  4e-53
197- 89:	BRADI1G05430	GRMZM2G004356	  4e-85
197- 90:	BRADI1G05480	GRMZM2G007063	 1e-135
197- 91:	BRADI1G05490	GRMZM2G305254	      0
197- 92:	BRADI1G05510	GRMZM2G007695	      0
197- 93:	BRADI1G05520	GRMZM2G007867	  2e-63
197- 94:	BRADI1G05560	GRMZM2G099449	 6e-138
197- 95:	BRADI1G05580	GRMZM2G099474	 5e-107
197- 96:	BRADI1G05600	GRMZM2G099491	      0
197- 97:	BRADI1G05610	GRMZM2G099604	      0
197- 98:	BRADI1G05620	GRMZM2G099615	  3e-34
197- 99:	BRADI1G05660	GRMZM2G099630	      0
197-100:	BRADI1G05670	GRMZM2G130544	  7e-94
197-101:	BRADI1G05690	GRMZM2G431445	  6e-32
197-102:	BRADI1G05830	GRMZM2G130454	  3e-06
197-103:	BRADI1G05920	GRMZM2G306062	      0
197-104:	BRADI1G06090	GRMZM2G007260	  1e-75
197-105:	BRADI1G06160	GRMZM5G899851	      0
197-106:	BRADI1G06240	GRMZM2G124229	 9e-132
197-107:	BRADI1G06250	GRMZM2G124243	 6e-101
197-108:	BRADI1G06260	GRMZM2G124290	  3e-23
197-109:	BRADI1G06270	GRMZM2G027351	      0
197-110:	BRADI1G06290	GRMZM2G027825	      0
197-111:	BRADI1G06330	GRMZM2G028188	  1e-57
197-112:	BRADI1G06340	GRMZM2G028218	      0
197-113:	BRADI1G06350	GRMZM2G028813	 6e-136
197-114:	BRADI1G06360	GRMZM2G029101	 6e-125
197-115:	BRADI1G06372	GRMZM2G029270	  1e-42
197-116:	BRADI1G06387	AC155496.2_FG009	      0
197-117:	BRADI1G06400	GRMZM2G460096	  2e-07
197-118:	BRADI1G06420	GRMZM2G089448	  3e-24
197-119:	BRADI1G06460	GRMZM2G089361	  4e-28
197-120:	BRADI1G06530	AC191251.3_FG005	 1e-128
197-121:	BRADI1G06630	GRMZM2G336789	  2e-58
197-122:	BRADI1G06670	GRMZM2G016756	  1e-75
197-123:	BRADI1G06750	GRMZM5G874903	 5e-133
197-124:	BRADI1G06766	GRMZM5G892151	      0
197-125:	BRADI1G06800	GRMZM5G853513	      0
197-126:	BRADI1G06810	GRMZM2G121460	 8e-112
197-127:	BRADI1G06820	GRMZM2G130678	  7e-65
197-128:	BRADI1G06840	GRMZM2G130625	  1e-57
197-129:	BRADI1G06890	GRMZM2G085646	 3e-106
197-130:	BRADI1G06917	GRMZM2G085613	 1e-157
197-131:	BRADI1G06970	GRMZM2G112548	 2e-113
197-132:	BRADI1G06990	GRMZM2G159711	  4e-95
197-133:	BRADI1G07060	AC195340.3_FG004	 1e-180
197-134:	BRADI1G07070	AC195340.3_FG005	  3e-14
197-135:	BRADI1G07150	AC195340.3_FG002	 1e-133
197-136:	BRADI1G07160	AC195340.3_FG001	      0
197-137:	BRADI1G07260	GRMZM2G104789	 2e-128
197-138:	BRADI1G07270	GRMZM2G050741	 3e-161
197-139:	BRADI1G07277	AC183932.3_FG007	      0
197-140:	BRADI1G07290	GRMZM2G091527	  3e-32
197-141:	BRADI1G07310	GRMZM2G386273	  3e-09
197-142:	BRADI1G07320	GRMZM2G091487	 2e-151
197-143:	BRADI1G07330	GRMZM2G438400	  7e-18
197-144:	BRADI1G07370	GRMZM2G137829	  1e-24
197-145:	BRADI1G07380	GRMZM2G137847	      0
197-146:	BRADI1G07390	GRMZM2G052476	      0
197-147:	BRADI1G07420	GRMZM2G052467	  5e-16
197-148:	BRADI1G07440	GRMZM2G052423	  1e-66
197-149:	BRADI1G07450	GRMZM2G336902	  1e-99
197-150:	BRADI1G07470	GRMZM2G033198	 4e-125
197-151:	BRADI1G07480	GRMZM2G033098	      0
197-152:	BRADI1G07570	GRMZM2G114557	 3e-122
197-153:	BRADI1G07577	GRMZM2G114634	 1e-143
197-154:	BRADI1G07600	GRMZM2G084130	  1e-55
197-155:	BRADI1G07630	GRMZM2G171468	  1e-71
197-156:	BRADI1G07640	GRMZM2G171588	 2e-115
197-157:	BRADI1G07650	GRMZM2G034877	      0
197-158:	BRADI1G07660	GRMZM2G035103	  5e-35
197-159:	BRADI1G07770	GRMZM2G035248	  2e-15
197-160:	BRADI1G07780	GRMZM2G176085	  6e-94
197-161:	BRADI1G07797	GRMZM2G141819	  2e-26
197-162:	BRADI1G07810	GRMZM2G141903	      0
197-163:	BRADI1G07830	GRMZM2G141940	      0
197-164:	BRADI1G07860	GRMZM2G077404	      0
197-165:	BRADI1G07870	GRMZM2G377904	      0
197-166:	BRADI1G07880	GRMZM2G077088	  2e-42
197-167:	BRADI1G07890	GRMZM2G077034	  4e-36
197-168:	BRADI1G07910	GRMZM2G076885	      0
197-169:	BRADI1G07930	GRMZM2G312069	      0
197-170:	BRADI1G07936	GRMZM2G009837	  8e-31
197-171:	BRADI1G07950	GRMZM2G089556	      0
197-172:	BRADI1G07960	GRMZM2G089673	      0
197-173:	BRADI1G07980	GRMZM2G089696	      0
197-174:	BRADI1G08000	GRMZM2G057623	      0
197-175:	BRADI1G08040	GRMZM5G808610	 1e-118
197-176:	BRADI1G08060	GRMZM5G858887	      0
197-177:	BRADI1G08140	GRMZM5G818068	  2e-93
197-178:	BRADI1G08210	GRMZM2G086287	 1e-108
197-179:	BRADI1G08217	GRMZM2G086497	 4e-172
197-180:	BRADI1G08230	GRMZM2G088797	  7e-53
197-181:	BRADI1G08240	GRMZM2G072658	      0
197-182:	BRADI1G08260	GRMZM2G072315	 2e-124
197-183:	BRADI1G08270	GRMZM2G072231	 6e-132
197-184:	BRADI1G08280	GRMZM2G072071	      0
197-185:	BRADI1G08287	GRMZM5G832630	  2e-15
197-186:	BRADI1G08310	GRMZM2G071970	      0
197-187:	BRADI1G08320	GRMZM2G071745	  2e-71
197-188:	BRADI1G08326	GRMZM2G071620	 2e-131
197-189:	BRADI1G08357	GRMZM2G130053	 4e-133
197-190:	BRADI1G08390	GRMZM2G129913	      0
197-191:	BRADI1G08400	GRMZM2G129889	      0
197-192:	BRADI1G08410	GRMZM2G129865	  5e-18
197-193:	BRADI1G08500	GRMZM2G432176	  8e-14
197-194:	BRADI1G08540	GRMZM2G172132	      0
197-195:	BRADI1G08550	GRMZM2G172043	      0
197-196:	BRADI1G08587	GRMZM2G473697	      0
197-197:	BRADI1G08597	GRMZM2G172011	 3e-166
197-198:	BRADI1G08620	GRMZM2G171998	      0
197-199:	BRADI1G08660	GRMZM2G171987	      0
197-200:	BRADI1G08710	GRMZM2G460396	      0
197-201:	BRADI1G08720	GRMZM2G087435	  4e-62
197-202:	BRADI1G08727	GRMZM2G087482	      0
197-203:	BRADI1G08760	GRMZM2G087510	  2e-31
197-204:	BRADI1G08810	GRMZM2G131998	      0
197-205:	BRADI1G08820	GRMZM2G014441	  3e-35
197-206:	BRADI1G08870	GRMZM2G014672	 4e-135
197-207:	BRADI1G08900	GRMZM2G147046	 3e-133
197-208:	BRADI1G09030	GRMZM2G051270	      0
197-209:	BRADI1G09060	GRMZM2G050833	  1e-80
197-210:	BRADI1G09090	GRMZM2G077356	  5e-71
197-211:	BRADI1G09100	GRMZM2G077295	      0
197-212:	BRADI1G09140	GRMZM2G147809	 2e-106
197-213:	BRADI1G09150	GRMZM2G147862	  4e-75
197-214:	BRADI1G09170	GRMZM2G147880	 7e-154
197-215:	BRADI1G09250	GRMZM2G317614	      0
197-216:	BRADI1G09340	GRMZM2G023858	      0
197-217:	BRADI1G09380	GRMZM2G057129	 2e-110
197-218:	BRADI1G09390	GRMZM2G312738	      0
197-219:	BRADI1G09420	GRMZM2G100391	 2e-124
197-220:	BRADI1G09430	GRMZM2G401040	  2e-56
197-221:	BRADI1G09507	GRMZM2G065669	  3e-73
197-222:	BRADI1G09530	GRMZM2G065822	      0
197-223:	BRADI1G09550	GRMZM2G065896	 1e-113
197-224:	BRADI1G09577	GRMZM2G065956	  3e-62
197-225:	BRADI1G09680	GRMZM2G521844	      0
197-226:	BRADI1G09720	GRMZM2G011383	 3e-155
197-227:	BRADI1G09860	GRMZM5G839349	      0
197-228:	BRADI1G09870	GRMZM2G105755	  5e-55
197-229:	BRADI1G09900	GRMZM5G853392	 5e-133
197-230:	BRADI1G09910	GRMZM2G019958	  7e-94
197-231:	BRADI1G09960	GRMZM2G385543	 5e-160
197-232:	BRADI1G09970	GRMZM2G129554	      0
197-233:	BRADI1G09980	GRMZM2G129681	 7e-108
197-234:	BRADI1G10000	GRMZM2G129700	 5e-109
197-235:	BRADI1G10060	GRMZM2G005365	  7e-39
197-236:	BRADI1G10120	GRMZM2G122863	 1e-119
197-237:	BRADI1G10130	GRMZM2G164470	      0
197-238:	BRADI1G10150	GRMZM2G152466	      0
197-239:	BRADI1G10170	GRMZM2G082343	 2e-137
197-240:	BRADI1G10190	GRMZM2G461145	      0
197-241:	BRADI1G10210	GRMZM2G145935	      0
197-242:	BRADI1G10300	GRMZM2G104316	      0
197-243:	BRADI1G10310	GRMZM2G104332	  8e-49
197-244:	BRADI1G10330	GRMZM2G104342	      0
197-245:	BRADI1G10340	GRMZM2G096596	      0
197-246:	BRADI1G10347	GRMZM2G096591	 5e-172
197-247:	BRADI1G10370	GRMZM5G897022	  8e-21
197-248:	BRADI1G10390	GRMZM2G046055	  2e-69
197-249:	BRADI1G10420	GRMZM2G045690	  2e-91
197-250:	BRADI1G10440	GRMZM2G093139	      0
197-251:	BRADI1G10510	GRMZM2G181028	      0
197-252:	BRADI1G10580	GRMZM2G455874	  7e-12
197-253:	BRADI1G10610	GRMZM2G425236	  1e-67
197-254:	BRADI1G10630	GRMZM2G152328	      0
197-255:	BRADI1G10640	GRMZM2G152548	      0
197-256:	BRADI1G10660	GRMZM5G833140	      0
197-257:	BRADI1G10680	GRMZM2G408897	      0
197-258:	BRADI1G10770	AC215181.3_FG004	 8e-129
197-259:	BRADI1G10970	GRMZM2G163217	  1e-28
197-260:	BRADI1G11210	GRMZM2G090190	  2e-66
197-261:	BRADI1G11280	GRMZM2G011098	 1e-121
197-262:	BRADI1G11300	GRMZM2G011219	      0
197-263:	BRADI1G11397	GRMZM2G177885	  6e-64
197-264:	BRADI1G11530	GRMZM2G157147	 3e-124
197-265:	BRADI1G11540	GRMZM2G102601	      0
197-266:	BRADI1G11590	GRMZM2G102616	  2e-17
197-267:	BRADI1G11600	GRMZM2G102692	      0
197-268:	BRADI1G11630	GRMZM2G102711	 8e-134
197-269:	BRADI1G11650	GRMZM2G102754	      0
197-270:	BRADI1G11670	GRMZM2G102760	      0
197-271:	BRADI1G11750	AC206941.2_FG002	  2e-30
197-272:	BRADI1G11760	GRMZM5G845366	      0
197-273:	BRADI1G11780	GRMZM2G026180	      0
197-274:	BRADI1G11800	GRMZM2G026157	  9e-25
197-275:	BRADI1G11810	GRMZM2G111679	  9e-91
197-276:	BRADI1G11830	GRMZM2G111566	 2e-133
197-277:	BRADI1G11837	GRMZM2G412229	 1e-154
197-278:	BRADI1G11890	GRMZM2G301208	  4e-30
197-279:	BRADI1G11980	GRMZM5G813092	      0
197-280:	BRADI1G12010	AC213463.3_FG009	      0
197-281:	BRADI1G12067	AC213463.3_FG004	 2e-116
197-282:	BRADI1G12080	GRMZM5G861357	  3e-58
197-283:	BRADI1G12150	GRMZM2G076634	      0
197-284:	BRADI1G12157	GRMZM2G076676	  5e-93
197-285:	BRADI1G12190	GRMZM2G122251	      0
197-286:	BRADI1G12200	GRMZM2G122274	 1e-160
197-287:	BRADI1G12230	GRMZM2G470671	  3e-31
197-288:	BRADI1G12240	GRMZM2G170338	 4e-157
197-289:	BRADI1G12250	GRMZM2G170362	  5e-41
197-290:	BRADI1G12260	GRMZM2G002754	  1e-77
197-291:	BRADI1G12280	GRMZM2G164131	 9e-111
197-292:	BRADI1G12340	GRMZM2G461948	      0
197-293:	BRADI1G12430	GRMZM2G461936	      0
197-294:	BRADI1G12450	GRMZM2G161242	  2e-36
197-295:	BRADI1G12470	GRMZM2G161222	      0
197-296:	BRADI1G12480	GRMZM2G148130	  2e-90
197-297:	BRADI1G12510	GRMZM2G148098	      0
197-298:	BRADI1G12570	GRMZM2G129150	  3e-92
197-299:	BRADI1G12590	GRMZM2G129083	  9e-11
197-300:	BRADI1G12600	GRMZM2G430685	  2e-58
197-301:	BRADI1G12630	GRMZM2G033489	  1e-59
197-302:	BRADI1G12650	GRMZM2G033612	  8e-81
197-303:	BRADI1G12677	GRMZM2G002225	  1e-96
197-304:	BRADI1G12710	GRMZM2G002260	      0
197-305:	BRADI1G12720	GRMZM2G166094	  5e-34
197-306:	BRADI1G12740	GRMZM2G166082	  7e-81
197-307:	BRADI1G12787	GRMZM2G165901	  1e-41
197-308:	BRADI1G12810	GRMZM5G858249	 2e-174
197-309:	BRADI1G12880	GRMZM2G016184	 1e-176
197-310:	BRADI1G12890	GRMZM2G015159	 1e-133
197-311:	BRADI1G12910	GRMZM2G006329	      0
197-312:	BRADI1G12920	GRMZM2G006474	      0
197-313:	BRADI1G12950	GRMZM2G383735	  5e-62
197-314:	BRADI1G12960	GRMZM2G176748	  2e-86
197-315:	BRADI1G12970	GRMZM2G176723	  1e-41
197-316:	BRADI1G12980	GRMZM2G176688	      0
197-317:	BRADI1G12990	GRMZM5G822180	  3e-27
197-318:	BRADI1G13047	GRMZM2G094900	      0
197-319:	BRADI1G13060	GRMZM2G010048	  7e-51
197-320:	BRADI1G13080	GRMZM2G066449	  2e-19
197-321:	BRADI1G13090	GRMZM2G066191	      0
197-322:	BRADI1G13097	GRMZM2G035632	  1e-34
197-323:	BRADI1G13127	GRMZM2G332390	  1e-12
197-324:	BRADI1G13150	GRMZM5G869482	 3e-101
197-325:	BRADI1G13160	GRMZM5G849149	 8e-164
197-326:	BRADI1G13170	GRMZM2G079083	  1e-77
197-327:	BRADI1G13180	GRMZM2G379428	  3e-85
197-328:	BRADI1G13207	GRMZM2G161411	  1e-31
197-329:	BRADI1G13220	GRMZM2G161418	 2e-122
197-330:	BRADI1G13226	GRMZM2G161668	  4e-79
197-331:	BRADI1G13232	GRMZM2G078566	      0
197-332:	BRADI1G13240	GRMZM2G340578	 7e-126
197-333:	BRADI1G13250	GRMZM2G038801	  2e-62
197-334:	BRADI1G13280	GRMZM2G037146	  2e-12
197-335:	BRADI1G13290	GRMZM2G112149	      0
197-336:	BRADI1G13320	GRMZM2G148721	      0
197-337:	BRADI1G13416	GRMZM2G065194	      0
197-338:	BRADI1G13440	GRMZM2G007810	      0
197-339:	BRADI1G13450	AC197122.3_FG003	 6e-159
197-340:	BRADI1G13460	GRMZM2G064852	      0
197-341:	BRADI1G13490	GRMZM2G136889	  2e-59
197-342:	BRADI1G13500	GRMZM2G439118	  6e-20
197-343:	BRADI1G13510	AC233885.1_FG001	 3e-106
197-344:	BRADI1G13530	GRMZM5G883855	      0
197-345:	BRADI1G13560	AC233885.1_FG002	  3e-23
197-346:	BRADI1G13570	GRMZM2G074124	  4e-96
197-347:	BRADI1G13590	GRMZM2G157310	 5e-175
197-348:	BRADI1G13610	GRMZM2G134957	  1e-93
197-349:	BRADI1G13640	GRMZM2G134980	      0
197-350:	BRADI1G13660	AC211276.4_FG008	      0
197-351:	BRADI1G13670	GRMZM2G166109	 3e-108
197-352:	BRADI1G13680	GRMZM2G165488	  2e-72
197-353:	BRADI1G13700	GRMZM2G330565	  2e-29
197-354:	BRADI1G13710	GRMZM2G120410	  7e-55
197-355:	BRADI1G13720	GRMZM5G895064	      0
197-356:	BRADI1G13740	GRMZM2G077828	 3e-118
197-357:	BRADI1G13760	GRMZM5G838285	      0
197-358:	BRADI1G13770	GRMZM2G018943	      0
197-359:	BRADI1G13807	GRMZM2G019207	  3e-95
197-360:	BRADI1G13880	GRMZM2G095239	  4e-91
197-361:	BRADI1G13950	GRMZM2G046676	 2e-126
197-362:	BRADI1G14200	GRMZM2G066867	  5e-57
## Alignment 198: score=5220.0 e_value=0 N=111 BdChr1&ZmChr5 plus
198-  0:	BRADI1G32800	GRMZM2G057459	      0
198-  1:	BRADI1G32810	AC209987.4_FG002	      0
198-  2:	BRADI1G32840	AC209987.4_FG010	  2e-48
198-  3:	BRADI1G32870	GRMZM2G085967	 6e-156
198-  4:	BRADI1G32977	GRMZM2G336065	  4e-75
198-  5:	BRADI1G33000	GRMZM2G152175	  3e-87
198-  6:	BRADI1G33040	GRMZM2G163544	      0
198-  7:	BRADI1G33050	AC225718.2_FG006	  2e-68
198-  8:	BRADI1G33060	AC225718.2_FG004	  2e-42
198-  9:	BRADI1G33070	AC225718.2_FG009	  4e-13
198- 10:	BRADI1G33075	GRMZM2G701513	  5e-07
198- 11:	BRADI1G33080	GRMZM2G060150	 2e-116
198- 12:	BRADI1G33087	GRMZM2G060029	      0
198- 13:	BRADI1G33150	GRMZM2G140443	      0
198- 14:	BRADI1G33160	AC207656.3_FG002	      0
198- 15:	BRADI1G33200	GRMZM2G141858	  2e-28
198- 16:	BRADI1G33210	GRMZM2G450659	      0
198- 17:	BRADI1G33217	GRMZM2G477829	      0
198- 18:	BRADI1G33230	GRMZM2G477846	  4e-32
198- 19:	BRADI1G33250	GRMZM2G477864	      0
198- 20:	BRADI1G33300	GRMZM2G026881	 9e-124
198- 21:	BRADI1G33470	GRMZM2G457211	      0
198- 22:	BRADI1G33480	GRMZM2G177535	      0
198- 23:	BRADI1G33520	GRMZM2G084935	  7e-29
198- 24:	BRADI1G33530	GRMZM2G476538	      0
198- 25:	BRADI1G33540	GRMZM2G476523	 4e-122
198- 26:	BRADI1G33560	GRMZM2G067735	      0
198- 27:	BRADI1G33640	GRMZM2G061596	  2e-50
198- 28:	BRADI1G33657	GRMZM2G048851	 6e-171
198- 29:	BRADI1G33670	GRMZM2G048904	      0
198- 30:	BRADI1G33680	GRMZM2G177894	      0
198- 31:	BRADI1G33690	GRMZM2G177863	  2e-65
198- 32:	BRADI1G33710	GRMZM2G177845	      0
198- 33:	BRADI1G33730	GRMZM2G142011	 2e-132
198- 34:	BRADI1G33750	GRMZM2G096211	 7e-170
198- 35:	BRADI1G33770	GRMZM2G064562	  1e-46
198- 36:	BRADI1G33777	GRMZM2G432480	 2e-123
198- 37:	BRADI1G33790	GRMZM2G131822	 2e-132
198- 38:	BRADI1G33810	GRMZM2G026980	  1e-25
198- 39:	BRADI1G33850	GRMZM2G347789	  3e-23
198- 40:	BRADI1G33860	GRMZM2G152587	 4e-156
198- 41:	BRADI1G33870	GRMZM2G477415	  9e-41
198- 42:	BRADI1G33940	GRMZM2G162065	      0
198- 43:	BRADI1G33950	GRMZM2G162093	  2e-16
198- 44:	BRADI1G33970	GRMZM5G817439	      0
198- 45:	BRADI1G33980	GRMZM2G058479	 8e-109
198- 46:	BRADI1G34030	GRMZM2G048455	      0
198- 47:	BRADI1G34040	GRMZM2G048672	  4e-66
198- 48:	BRADI1G34060	GRMZM2G043348	  2e-74
198- 49:	BRADI1G34087	GRMZM2G099452	      0
198- 50:	BRADI1G34110	GRMZM2G099434	 3e-166
198- 51:	BRADI1G34120	GRMZM2G099413	  4e-50
198- 52:	BRADI1G34130	GRMZM2G099255	      0
198- 53:	BRADI1G34140	GRMZM2G099191	      0
198- 54:	BRADI1G34170	GRMZM2G116034	      0
198- 55:	BRADI1G34180	GRMZM2G116586	      0
198- 56:	BRADI1G34210	GRMZM2G135674	 3e-143
198- 57:	BRADI1G34240	GRMZM2G330012	  8e-11
198- 58:	BRADI1G34257	GRMZM2G431573	      0
198- 59:	BRADI1G34327	GRMZM2G098900	      0
198- 60:	BRADI1G34340	GRMZM2G317900	      0
198- 61:	BRADI1G34350	GRMZM2G170805	  1e-89
198- 62:	BRADI1G34360	GRMZM2G178371	 5e-169
198- 63:	BRADI1G34440	GRMZM2G414899	 4e-169
198- 64:	BRADI1G34490	GRMZM2G089132	      0
198- 65:	BRADI1G34500	GRMZM2G089119	  1e-29
198- 66:	BRADI1G34507	GRMZM2G089050	 3e-163
198- 67:	BRADI1G34550	GRMZM2G347766	 1e-130
198- 68:	BRADI1G34560	GRMZM5G854533	  5e-66
198- 69:	BRADI1G34566	GRMZM2G347721	 2e-119
198- 70:	BRADI1G34572	GRMZM2G347605	      0
198- 71:	BRADI1G34647	GRMZM2G022442	      0
198- 72:	BRADI1G34680	GRMZM2G133262	  1e-07
198- 73:	BRADI1G34700	GRMZM2G135904	      0
198- 74:	BRADI1G34707	GRMZM2G439203	      0
198- 75:	BRADI1G34717	GRMZM2G439198	 4e-150
198- 76:	BRADI1G34740	GRMZM2G135756	  4e-85
198- 77:	BRADI1G34750	GRMZM2G135570	  1e-76
198- 78:	BRADI1G34760	GRMZM2G385945	  5e-56
198- 79:	BRADI1G34790	GRMZM2G084942	      0
198- 80:	BRADI1G34820	GRMZM2G017933	 7e-178
198- 81:	BRADI1G34830	GRMZM2G179292	  4e-95
198- 82:	BRADI1G34850	GRMZM2G050450	      0
198- 83:	BRADI1G34857	GRMZM2G028108	      0
198- 84:	BRADI1G34867	GRMZM2G028007	  6e-43
198- 85:	BRADI1G34890	GRMZM5G823135	  9e-07
198- 86:	BRADI1G34900	AC209898.2_FG004	  1e-06
198- 87:	BRADI1G34910	GRMZM5G856929	 1e-107
198- 88:	BRADI1G34920	GRMZM2G116140	  1e-58
198- 89:	BRADI1G34930	GRMZM2G116167	  7e-17
198- 90:	BRADI1G34970	GRMZM2G116243	      0
198- 91:	BRADI1G34980	GRMZM2G053500	      0
198- 92:	BRADI1G34990	GRMZM2G097683	 8e-103
198- 93:	BRADI1G35010	GRMZM2G409734	  4e-20
198- 94:	BRADI1G35020	GRMZM2G108775	      0
198- 95:	BRADI1G35030	GRMZM2G118884	  6e-65
198- 96:	BRADI1G35060	AC191771.3_FG008	  5e-53
198- 97:	BRADI1G35070	GRMZM2G116434	      0
198- 98:	BRADI1G35080	GRMZM2G115621	  4e-67
198- 99:	BRADI1G35090	GRMZM2G115518	      0
198-100:	BRADI1G35100	GRMZM2G361993	  2e-31
198-101:	BRADI1G35110	GRMZM2G158136	      0
198-102:	BRADI1G35120	GRMZM2G457125	 4e-100
198-103:	BRADI1G35130	GRMZM2G158131	  1e-05
198-104:	BRADI1G35150	GRMZM2G158103	  3e-22
198-105:	BRADI1G35157	GRMZM2G158045	      0
198-106:	BRADI1G35210	GRMZM2G373420	  2e-40
198-107:	BRADI1G35220	GRMZM2G153987	      0
198-108:	BRADI1G35230	GRMZM5G823891	      0
198-109:	BRADI1G35240	GRMZM2G075844	 6e-123
198-110:	BRADI1G35255	GRMZM2G075257	 6e-179
## Alignment 199: score=3170.0 e_value=1.5e-297 N=72 BdChr1&ZmChr5 plus
199-  0:	BRADI1G42680	GRMZM2G038279	  7e-31
199-  1:	BRADI1G42720	GRMZM2G399901	 2e-140
199-  2:	BRADI1G42750	GRMZM2G382341	      0
199-  3:	BRADI1G42810	GRMZM2G045404	 2e-135
199-  4:	BRADI1G42830	GRMZM5G848822	 1e-101
199-  5:	BRADI1G42960	GRMZM2G109039	      0
199-  6:	BRADI1G43097	GRMZM2G029186	      0
199-  7:	BRADI1G43220	GRMZM2G075562	 1e-159
199-  8:	BRADI1G43250	GRMZM2G075372	      0
199-  9:	BRADI1G43350	GRMZM2G468299	 7e-129
199- 10:	BRADI1G43460	GRMZM2G011789	  3e-45
199- 11:	BRADI1G43560	GRMZM2G020285	      0
199- 12:	BRADI1G43630	GRMZM2G020738	  2e-24
199- 13:	BRADI1G43660	GRMZM2G020799	  4e-29
199- 14:	BRADI1G43690	GRMZM2G019317	      0
199- 15:	BRADI1G43860	GRMZM2G339943	  3e-18
199- 16:	BRADI1G44040	GRMZM2G089357	  3e-63
199- 17:	BRADI1G44110	GRMZM2G076049	      0
199- 18:	BRADI1G44170	GRMZM2G090419	  3e-62
199- 19:	BRADI1G44200	GRMZM2G090505	  3e-66
199- 20:	BRADI1G44290	GRMZM5G832989	      0
199- 21:	BRADI1G44297	GRMZM2G181507	 4e-121
199- 22:	BRADI1G44370	GRMZM2G303509	  4e-06
199- 23:	BRADI1G44390	GRMZM2G151204	 2e-138
199- 24:	BRADI1G44430	GRMZM2G151257	      0
199- 25:	BRADI1G44440	GRMZM5G870253	 2e-110
199- 26:	BRADI1G44470	GRMZM2G142709	      0
199- 27:	BRADI1G44480	GRMZM2G140150	      0
199- 28:	BRADI1G44520	GRMZM2G378665	 2e-153
199- 29:	BRADI1G44560	GRMZM2G078725	 5e-175
199- 30:	BRADI1G44680	GRMZM2G480364	  1e-21
199- 31:	BRADI1G44690	GRMZM2G179768	  6e-97
199- 32:	BRADI1G44720	GRMZM2G123262	 7e-112
199- 33:	BRADI1G44760	GRMZM2G140070	      0
199- 34:	BRADI1G44790	GRMZM2G442008	  1e-65
199- 35:	BRADI1G44870	GRMZM2G031991	  3e-35
199- 36:	BRADI1G44937	AC212112.4_FG002	 2e-153
199- 37:	BRADI1G44980	GRMZM2G116185	 1e-132
199- 38:	BRADI1G44990	GRMZM2G053303	 6e-131
199- 39:	BRADI1G45000	GRMZM2G351832	  6e-42
199- 40:	BRADI1G45050	GRMZM2G140635	  4e-11
199- 41:	BRADI1G45060	GRMZM2G140651	  1e-68
199- 42:	BRADI1G45110	GRMZM2G162216	  5e-59
199- 43:	BRADI1G45120	GRMZM2G405567	  4e-27
199- 44:	BRADI1G45130	GRMZM2G105791	      0
199- 45:	BRADI1G45170	GRMZM2G105641	  4e-22
199- 46:	BRADI1G45200	GRMZM2G028325	 2e-165
199- 47:	BRADI1G45220	GRMZM2G077755	  1e-68
199- 48:	BRADI1G45240	GRMZM2G130548	  5e-92
199- 49:	BRADI1G45280	GRMZM2G118366	  3e-74
199- 50:	BRADI1G45304	GRMZM2G070218	 7e-146
199- 51:	BRADI1G45320	GRMZM2G017355	  8e-61
199- 52:	BRADI1G45380	GRMZM2G012269	  2e-75
199- 53:	BRADI1G45410	GRMZM2G036286	  1e-26
199- 54:	BRADI1G45440	GRMZM2G335930	      0
199- 55:	BRADI1G45470	GRMZM2G055204	  4e-46
199- 56:	BRADI1G45480	GRMZM2G055150	 8e-159
199- 57:	BRADI1G45487	GRMZM2G061950	 2e-180
199- 58:	BRADI1G45510	GRMZM2G159547	 1e-122
199- 59:	BRADI1G45540	GRMZM2G303915	  2e-73
199- 60:	BRADI1G45572	GRMZM2G081214	  2e-96
199- 61:	BRADI1G45630	GRMZM5G801076	 2e-138
199- 62:	BRADI1G45640	GRMZM5G862331	  1e-78
199- 63:	BRADI1G45660	GRMZM5G836939	      0
199- 64:	BRADI1G45710	GRMZM2G045927	  1e-28
199- 65:	BRADI1G45727	GRMZM2G323013	  7e-43
199- 66:	BRADI1G45770	GRMZM2G371795	  3e-29
199- 67:	BRADI1G45807	GRMZM2G046885	  3e-92
199- 68:	BRADI1G45970	GRMZM2G101412	  2e-87
199- 69:	BRADI1G45985	GRMZM2G101613	  2e-16
199- 70:	BRADI1G46002	GRMZM2G103128	 2e-130
199- 71:	BRADI1G46120	GRMZM2G103085	  3e-07
## Alignment 200: score=1943.0 e_value=2.6e-161 N=43 BdChr1&ZmChr5 plus
200-  0:	BRADI1G00677	GRMZM2G089498	 5e-131
200-  1:	BRADI1G00710	AC220970.4_FG002	      0
200-  2:	BRADI1G00720	GRMZM2G035150	 2e-154
200-  3:	BRADI1G00750	GRMZM2G144196	      0
200-  4:	BRADI1G00790	GRMZM5G862317	 9e-134
200-  5:	BRADI1G00840	GRMZM2G130302	 2e-169
200-  6:	BRADI1G00880	GRMZM2G130260	  5e-13
200-  7:	BRADI1G00887	GRMZM2G022258	      0
200-  8:	BRADI1G00920	GRMZM2G022054	  3e-89
200-  9:	BRADI1G00990	GRMZM2G014170	      0
200- 10:	BRADI1G01000	GRMZM2G019866	  3e-39
200- 11:	BRADI1G01047	GRMZM2G019695	 9e-116
200- 12:	BRADI1G01120	GRMZM2G384338	  8e-28
200- 13:	BRADI1G01200	GRMZM2G083346	      0
200- 14:	BRADI1G01330	GRMZM2G083081	 8e-101
200- 15:	BRADI1G01487	GRMZM2G030858	 4e-171
200- 16:	BRADI1G01560	GRMZM2G013750	      0
200- 17:	BRADI1G01570	GRMZM2G013695	  4e-73
200- 18:	BRADI1G01580	GRMZM2G313678	      0
200- 19:	BRADI1G01630	GRMZM2G013200	 7e-113
200- 20:	BRADI1G01750	GRMZM2G313481	      0
200- 21:	BRADI1G01830	GRMZM2G021313	 7e-130
200- 22:	BRADI1G01890	GRMZM2G381838	  2e-35
200- 23:	BRADI1G01900	GRMZM2G136854	  2e-63
200- 24:	BRADI1G01970	GRMZM2G399750	      0
200- 25:	BRADI1G02000	GRMZM2G099160	      0
200- 26:	BRADI1G02020	GRMZM2G069916	 6e-176
200- 27:	BRADI1G02130	GRMZM5G851103	  2e-18
200- 28:	BRADI1G02150	GRMZM2G144273	      0
200- 29:	BRADI1G02160	GRMZM2G138676	      0
200- 30:	BRADI1G02220	GRMZM2G025227	  8e-41
200- 31:	BRADI1G02260	GRMZM2G447976	      0
200- 32:	BRADI1G02270	GRMZM2G448001	      0
200- 33:	BRADI1G02280	GRMZM2G148962	      0
200- 34:	BRADI1G02370	GRMZM2G148937	 4e-157
200- 35:	BRADI1G02380	GRMZM2G134270	      0
200- 36:	BRADI1G02430	GRMZM2G134219	  9e-26
200- 37:	BRADI1G02530	GRMZM2G125552	      0
200- 38:	BRADI1G02540	GRMZM2G426735	  1e-26
200- 39:	BRADI1G02560	AC202974.3_FG004	  8e-27
200- 40:	BRADI1G02597	GRMZM2G010861	  7e-74
200- 41:	BRADI1G02680	GRMZM2G326272	      0
200- 42:	BRADI1G02800	GRMZM2G138511	      0
## Alignment 201: score=1700.0 e_value=5.7e-135 N=37 BdChr1&ZmChr5 plus
201-  0:	BRADI1G14290	GRMZM2G023347	  1e-67
201-  1:	BRADI1G14500	GRMZM2G320754	  5e-17
201-  2:	BRADI1G14570	GRMZM2G061292	  3e-34
201-  3:	BRADI1G14580	GRMZM2G060940	      0
201-  4:	BRADI1G14605	GRMZM2G377194	  6e-38
201-  5:	BRADI1G14660	GRMZM2G078204	      0
201-  6:	BRADI1G14670	GRMZM2G067306	 2e-142
201-  7:	BRADI1G14677	GRMZM2G362627	  3e-63
201-  8:	BRADI1G14720	GRMZM2G066867	      0
201-  9:	BRADI1G14730	GRMZM2G066996	 2e-178
201- 10:	BRADI1G14770	GRMZM2G048281	      0
201- 11:	BRADI1G14810	GRMZM2G400281	  1e-40
201- 12:	BRADI1G14820	GRMZM2G363437	 4e-146
201- 13:	BRADI1G14830	GRMZM2G044900	      0
201- 14:	BRADI1G14850	GRMZM2G152764	      0
201- 15:	BRADI1G14960	GRMZM2G452935	  6e-59
201- 16:	BRADI1G15040	GRMZM2G138572	  2e-88
201- 17:	BRADI1G15050	GRMZM2G087326	      0
201- 18:	BRADI1G15070	GRMZM2G045192	 7e-147
201- 19:	BRADI1G15090	GRMZM2G045462	  2e-23
201- 20:	BRADI1G15140	GRMZM2G375984	 1e-161
201- 21:	BRADI1G15190	GRMZM2G074871	      0
201- 22:	BRADI1G15290	GRMZM2G105518	  1e-78
201- 23:	BRADI1G15310	GRMZM2G403218	  2e-28
201- 24:	BRADI1G15370	GRMZM2G386714	      0
201- 25:	BRADI1G15390	GRMZM2G086904	  3e-49
201- 26:	BRADI1G15400	GRMZM2G086763	 7e-133
201- 27:	BRADI1G15420	GRMZM2G178767	  2e-28
201- 28:	BRADI1G15480	GRMZM2G124918	  2e-74
201- 29:	BRADI1G15560	GRMZM2G062470	      0
201- 30:	BRADI1G15580	GRMZM2G070523	  1e-06
201- 31:	BRADI1G15590	GRMZM2G080231	      0
201- 32:	BRADI1G15670	GRMZM2G170116	 2e-154
201- 33:	BRADI1G15710	GRMZM2G090576	      0
201- 34:	BRADI1G15740	GRMZM2G090642	 7e-177
201- 35:	BRADI1G15760	GRMZM2G090669	  1e-24
201- 36:	BRADI1G15770	GRMZM2G132036	      0
## Alignment 202: score=1548.0 e_value=6.5e-135 N=38 BdChr1&ZmChr5 plus
202-  0:	BRADI1G46060	GRMZM2G479760	  6e-62
202-  1:	BRADI1G46110	GRMZM2G021480	  5e-53
202-  2:	BRADI1G46120	GRMZM2G021369	  1e-29
202-  3:	BRADI1G46137	GRMZM2G414569	  5e-69
202-  4:	BRADI1G46150	GRMZM2G149452	 7e-172
202-  5:	BRADI1G46180	GRMZM2G368206	      0
202-  6:	BRADI1G46220	GRMZM2G084086	  5e-83
202-  7:	BRADI1G46247	GRMZM2G145690	      0
202-  8:	BRADI1G46260	GRMZM2G161800	 6e-103
202-  9:	BRADI1G46270	GRMZM2G134552	  1e-19
202- 10:	BRADI1G46280	GRMZM5G843892	      0
202- 11:	BRADI1G46340	GRMZM2G085945	  5e-27
202- 12:	BRADI1G46420	GRMZM5G842517	  3e-29
202- 13:	BRADI1G46427	GRMZM5G893117	  4e-23
202- 14:	BRADI1G46450	GRMZM2G463904	      0
202- 15:	BRADI1G46470	GRMZM2G095778	      0
202- 16:	BRADI1G46660	GRMZM5G885644	      0
202- 17:	BRADI1G46690	GRMZM2G110333	  3e-81
202- 18:	BRADI1G46760	GRMZM2G110185	      0
202- 19:	BRADI1G46800	GRMZM2G011626	  2e-39
202- 20:	BRADI1G46880	GRMZM5G878379	 3e-118
202- 21:	BRADI1G46910	GRMZM2G391487	  1e-82
202- 22:	BRADI1G46970	GRMZM2G005791	      0
202- 23:	BRADI1G46980	GRMZM2G080930	  3e-28
202- 24:	BRADI1G46990	GRMZM2G122284	  3e-48
202- 25:	BRADI1G47000	GRMZM2G110558	      0
202- 26:	BRADI1G47180	GRMZM2G051005	 7e-100
202- 27:	BRADI1G47350	GRMZM5G832135	  7e-32
202- 28:	BRADI1G47400	GRMZM2G479110	      0
202- 29:	BRADI1G47500	GRMZM2G100467	  2e-30
202- 30:	BRADI1G47580	GRMZM2G170413	  4e-13
202- 31:	BRADI1G47710	GRMZM2G180430	      0
202- 32:	BRADI1G47760	GRMZM2G083812	      0
202- 33:	BRADI1G47940	GRMZM2G027019	  2e-91
202- 34:	BRADI1G48010	GRMZM2G027282	      0
202- 35:	BRADI1G48060	GRMZM2G096690	  1e-29
202- 36:	BRADI1G48271	GRMZM2G080247	  6e-42
202- 37:	BRADI1G48278	GRMZM5G808853	  2e-15
## Alignment 203: score=1190.0 e_value=1.7e-91 N=29 BdChr1&ZmChr5 plus
203-  0:	BRADI1G53600	GRMZM2G144071	 7e-113
203-  1:	BRADI1G53660	GRMZM2G110952	  2e-94
203-  2:	BRADI1G53700	GRMZM2G465112	  9e-37
203-  3:	BRADI1G53760	GRMZM2G108677	 1e-156
203-  4:	BRADI1G53770	GRMZM2G336533	  5e-93
203-  5:	BRADI1G53830	GRMZM2G423139	  2e-23
203-  6:	BRADI1G53867	GRMZM2G395844	 7e-130
203-  7:	BRADI1G54020	GRMZM2G017532	  2e-97
203-  8:	BRADI1G54060	AC210013.4_FG005	 7e-111
203-  9:	BRADI1G54270	AC210013.4_FG019	 9e-140
203- 10:	BRADI1G54305	AC210013.4_FG003	 2e-161
203- 11:	BRADI1G54370	GRMZM2G318346	  1e-41
203- 12:	BRADI1G54430	GRMZM2G025164	 3e-145
203- 13:	BRADI1G54537	GRMZM2G090573	      0
203- 14:	BRADI1G54620	GRMZM2G054350	      0
203- 15:	BRADI1G54680	GRMZM2G054193	 2e-129
203- 16:	BRADI1G54880	GRMZM2G701297	      0
203- 17:	BRADI1G54977	GRMZM2G123063	      0
203- 18:	BRADI1G55170	GRMZM2G121176	  9e-95
203- 19:	BRADI1G55260	GRMZM2G121221	  1e-25
203- 20:	BRADI1G55370	GRMZM2G152796	  3e-46
203- 21:	BRADI1G55427	GRMZM2G004356	  5e-83
203- 22:	BRADI1G55450	GRMZM2G007063	  8e-45
203- 23:	BRADI1G55470	GRMZM2G305254	      0
203- 24:	BRADI1G55510	GRMZM2G007695	      0
203- 25:	BRADI1G55650	GRMZM2G099449	 6e-119
203- 26:	BRADI1G55720	GRMZM2G099491	 2e-177
203- 27:	BRADI1G55760	GRMZM2G306062	      0
203- 28:	BRADI1G55940	GRMZM2G028188	  6e-13
## Alignment 204: score=617.0 e_value=2.1e-32 N=13 BdChr1&ZmChr5 plus
204-  0:	BRADI1G32470	GRMZM2G076985	      0
204-  1:	BRADI1G32530	GRMZM2G014508	      0
204-  2:	BRADI1G32540	GRMZM2G014427	  3e-77
204-  3:	BRADI1G32547	GRMZM2G035405	      0
204-  4:	BRADI1G32560	GRMZM2G370015	  2e-11
204-  5:	BRADI1G32570	GRMZM2G126182	  2e-49
204-  6:	BRADI1G32580	GRMZM2G126161	      0
204-  7:	BRADI1G32590	GRMZM2G014813	      0
204-  8:	BRADI1G32600	GRMZM2G000753	      0
204-  9:	BRADI1G32620	GRMZM2G427729	 3e-141
204- 10:	BRADI1G32640	GRMZM2G069198	      0
204- 11:	BRADI1G32660	GRMZM2G063522	 2e-158
204- 12:	BRADI1G32680	GRMZM2G166430	  2e-28
## Alignment 205: score=592.0 e_value=3.2e-36 N=13 BdChr1&ZmChr5 plus
205-  0:	BRADI1G29776	GRMZM2G158045	 1e-101
205-  1:	BRADI1G29792	GRMZM2G300133	  1e-65
205-  2:	BRADI1G29910	GRMZM2G136879	  7e-42
205-  3:	BRADI1G29930	GRMZM2G350800	  3e-17
205-  4:	BRADI1G29960	GRMZM2G065125	      0
205-  5:	BRADI1G29970	GRMZM2G152056	  9e-93
205-  6:	BRADI1G29990	GRMZM2G152111	  2e-39
205-  7:	BRADI1G30000	GRMZM2G128807	  7e-67
205-  8:	BRADI1G30007	GRMZM2G128938	      0
205-  9:	BRADI1G30020	GRMZM2G048085	  4e-57
205- 10:	BRADI1G30026	GRMZM2G048073	 2e-125
205- 11:	BRADI1G30050	GRMZM2G004955	  8e-41
205- 12:	BRADI1G30070	GRMZM5G801190	  6e-06
## Alignment 206: score=383.0 e_value=2.4e-18 N=9 BdChr1&ZmChr5 plus
206-  0:	BRADI1G56510	GRMZM2G007260	  3e-77
206-  1:	BRADI1G56667	GRMZM5G899851	      0
206-  2:	BRADI1G56807	GRMZM2G124229	  2e-99
206-  3:	BRADI1G56920	GRMZM2G124243	  6e-28
206-  4:	BRADI1G56950	GRMZM2G124290	  1e-13
206-  5:	BRADI1G56970	GRMZM2G027351	      0
206-  6:	BRADI1G56990	GRMZM2G027495	 8e-102
206-  7:	BRADI1G57040	GRMZM2G027825	      0
206-  8:	BRADI1G57090	GRMZM2G028188	  3e-32
## Alignment 207: score=372.0 e_value=1e-15 N=8 BdChr1&ZmChr5 plus
207-  0:	BRADI1G30040	GRMZM2G158136	  5e-27
207-  1:	BRADI1G30110	GRMZM2G417435	  2e-57
207-  2:	BRADI1G30117	GRMZM2G541730	  3e-59
207-  3:	BRADI1G30130	GRMZM2G399073	      0
207-  4:	BRADI1G30160	GRMZM2G300133	      0
207-  5:	BRADI1G30190	GRMZM2G069923	 5e-131
207-  6:	BRADI1G30200	GRMZM2G069970	      0
207-  7:	BRADI1G30230	GRMZM2G168115	 5e-160
## Alignment 208: score=347.0 e_value=9.8e-15 N=8 BdChr1&ZmChr5 plus
208-  0:	BRADI1G42020	GRMZM2G140739	  9e-15
208-  1:	BRADI1G42270	GRMZM2G170602	      0
208-  2:	BRADI1G42377	GRMZM2G009506	  7e-56
208-  3:	BRADI1G42480	GRMZM2G009426	  7e-13
208-  4:	BRADI1G42530	GRMZM2G341957	  2e-13
208-  5:	BRADI1G42556	GRMZM2G164912	      0
208-  6:	BRADI1G42580	GRMZM2G164948	      0
208-  7:	BRADI1G42630	GRMZM2G123371	      0
## Alignment 209: score=328.0 e_value=1.2e-18 N=10 BdChr1&ZmChr5 plus
209-  0:	BRADI1G10530	GRMZM2G181002	      0
209-  1:	BRADI1G10720	GRMZM2G131324	 2e-180
209-  2:	BRADI1G10770	GRMZM2G163217	 4e-111
209-  3:	BRADI1G10970	GRMZM2G113771	  7e-21
209-  4:	BRADI1G11187	GRMZM2G162443	      0
209-  5:	BRADI1G11340	GRMZM2G130927	  4e-23
209-  6:	BRADI1G11530	GRMZM2G102598	  2e-25
209-  7:	BRADI1G11740	GRMZM2G300945	      0
209-  8:	BRADI1G11950	AC213463.3_FG007	  6e-21
209-  9:	BRADI1G12180	GRMZM2G076276	      0
## Alignment 210: score=305.0 e_value=1e-13 N=8 BdChr1&ZmChr5 plus
210-  0:	BRADI1G44630	GRMZM2G151332	  9e-21
210-  1:	BRADI1G44840	GRMZM2G569948	 2e-130
210-  2:	BRADI1G44957	GRMZM2G137528	  5e-12
210-  3:	BRADI1G45070	GRMZM2G038882	  9e-26
210-  4:	BRADI1G45160	GRMZM2G701930	  3e-17
210-  5:	BRADI1G45290	GRMZM2G328961	  2e-37
210-  6:	BRADI1G45320	GRMZM2G395850	  1e-74
210-  7:	BRADI1G45440	GRMZM2G366698	  3e-33
## Alignment 211: score=299.0 e_value=5.7e-14 N=8 BdChr1&ZmChr5 plus
211-  0:	BRADI1G58830	GRMZM2G477238	  3e-07
211-  1:	BRADI1G58997	GRMZM2G405459	  6e-47
211-  2:	BRADI1G59010	GRMZM2G151916	  2e-33
211-  3:	BRADI1G59210	GRMZM2G154942	  1e-24
211-  4:	BRADI1G59290	GRMZM2G146794	  5e-74
211-  5:	BRADI1G59317	GRMZM2G330777	  2e-52
211-  6:	BRADI1G59360	GRMZM2G174128	  2e-40
211-  7:	BRADI1G59490	GRMZM2G067984	  9e-20
## Alignment 212: score=294.0 e_value=1.8e-11 N=7 BdChr1&ZmChr5 plus
212-  0:	BRADI1G36920	GRMZM2G377904	  9e-12
212-  1:	BRADI1G37120	GRMZM5G818068	  2e-32
212-  2:	BRADI1G37160	GRMZM2G088797	  5e-07
212-  3:	BRADI1G37190	GRMZM2G072658	  1e-62
212-  4:	BRADI1G37230	GRMZM2G072071	  1e-10
212-  5:	BRADI1G37297	GRMZM2G130053	  5e-88
212-  6:	BRADI1G37377	GRMZM2G172132	  4e-18
## Alignment 213: score=291.0 e_value=5.4e-12 N=7 BdChr1&ZmChr5 plus
213-  0:	BRADI1G13860	GRMZM2G171987	  2e-07
213-  1:	BRADI1G14000	GRMZM2G014618	 5e-129
213-  2:	BRADI1G14200	GRMZM2G350844	  7e-13
213-  3:	BRADI1G14230	GRMZM2G077356	  6e-34
213-  4:	BRADI1G14270	GRMZM2G147809	  3e-72
213-  5:	BRADI1G14300	GRMZM2G147880	  7e-71
213-  6:	BRADI1G14460	GRMZM2G317614	  3e-82
## Alignment 214: score=288.0 e_value=2e-14 N=8 BdChr1&ZmChr5 plus
214-  0:	BRADI1G22690	GRMZM2G388099	 1e-127
214-  1:	BRADI1G22890	GRMZM2G421231	  5e-70
214-  2:	BRADI1G22960	GRMZM5G839518	  2e-18
214-  3:	BRADI1G22990	GRMZM2G127963	  2e-23
214-  4:	BRADI1G23110	GRMZM2G049798	  6e-33
214-  5:	BRADI1G23287	GRMZM2G105400	  1e-18
214-  6:	BRADI1G23470	GRMZM2G023988	  4e-23
214-  7:	BRADI1G23710	GRMZM2G115420	  4e-60
## Alignment 215: score=287.0 e_value=2e-13 N=8 BdChr1&ZmChr5 plus
215-  0:	BRADI1G07457	GRMZM2G033267	      0
215-  1:	BRADI1G07510	GRMZM2G171468	  6e-09
215-  2:	BRADI1G07590	GRMZM2G034877	  5e-20
215-  3:	BRADI1G07750	GRMZM2G141903	 7e-176
215-  4:	BRADI1G07920	GRMZM2G095185	 3e-173
215-  5:	BRADI1G08120	GRMZM5G862540	      0
215-  6:	BRADI1G08130	GRMZM2G071970	      0
215-  7:	BRADI1G08287	GRMZM2G172132	  2e-15
## Alignment 216: score=282.0 e_value=5.8e-14 N=8 BdChr1&ZmChr5 plus
216-  0:	BRADI1G51140	GRMZM2G005526	  5e-41
216-  1:	BRADI1G51320	GRMZM2G162098	  3e-07
216-  2:	BRADI1G51377	GRMZM2G107437	  9e-29
216-  3:	BRADI1G51400	GRMZM2G077180	  2e-13
216-  4:	BRADI1G51490	GRMZM2G330012	  1e-12
216-  5:	BRADI1G51687	GRMZM2G469414	  4e-36
216-  6:	BRADI1G51700	GRMZM2G385851	  3e-06
216-  7:	BRADI1G51870	GRMZM2G347605	  4e-86
## Alignment 217: score=273.0 e_value=1.3e-10 N=7 BdChr1&ZmChr5 plus
217-  0:	BRADI1G38360	GRMZM2G455440	  1e-31
217-  1:	BRADI1G38390	GRMZM2G060167	      0
217-  2:	BRADI1G38650	GRMZM2G064638	  5e-79
217-  3:	BRADI1G38670	GRMZM2G442404	 4e-133
217-  4:	BRADI1G38730	GRMZM2G155816	  4e-83
217-  5:	BRADI1G38770	GRMZM2G159759	      0
217-  6:	BRADI1G39000	GRMZM2G384913	  1e-15
## Alignment 218: score=268.0 e_value=1.4e-11 N=7 BdChr1&ZmChr5 plus
218-  0:	BRADI1G77530	GRMZM2G090576	  9e-29
218-  1:	BRADI1G77597	GRMZM5G851862	  1e-51
218-  2:	BRADI1G77637	GRMZM2G153815	      0
218-  3:	BRADI1G77730	GRMZM2G166719	 2e-128
218-  4:	BRADI1G77740	GRMZM2G100158	 7e-165
218-  5:	BRADI1G77760	GRMZM2G078379	      0
218-  6:	BRADI1G77930	GRMZM2G030169	  2e-83
## Alignment 219: score=262.0 e_value=2.8e-11 N=7 BdChr1&ZmChr5 plus
219-  0:	BRADI1G76760	GRMZM2G181002	  2e-13
219-  1:	BRADI1G76840	GRMZM5G829476	  9e-29
219-  2:	BRADI1G76920	GRMZM2G158359	  3e-68
219-  3:	BRADI1G77080	AC215181.3_FG004	  3e-14
219-  4:	BRADI1G77325	GRMZM2G163217	  7e-14
219-  5:	BRADI1G77510	GRMZM2G149406	  7e-08
219-  6:	BRADI1G77560	GRMZM2G177934	  3e-10
## Alignment 220: score=262.0 e_value=3e-10 N=7 BdChr1&ZmChr5 plus
220-  0:	BRADI1G19840	GRMZM2G335280	  2e-27
220-  1:	BRADI1G19980	GRMZM2G442008	  1e-45
220-  2:	BRADI1G20060	GRMZM2G334142	  3e-21
220-  3:	BRADI1G20230	GRMZM2G053396	  2e-88
220-  4:	BRADI1G20390	GRMZM2G127632	  1e-28
220-  5:	BRADI1G20500	GRMZM2G405567	 1e-169
220-  6:	BRADI1G20610	GRMZM5G836378	 5e-120
## Alignment 221: score=259.0 e_value=5.3e-11 N=7 BdChr1&ZmChr5 plus
221-  0:	BRADI1G74820	GRMZM2G102639	  2e-12
221-  1:	BRADI1G74910	GRMZM2G075051	  1e-35
221-  2:	BRADI1G75150	GRMZM2G456853	  6e-09
221-  3:	BRADI1G75170	GRMZM2G146374	  2e-75
221-  4:	BRADI1G75310	GRMZM2G122654	  4e-22
221-  5:	BRADI1G75570	AC233949.1_FG004	      0
221-  6:	BRADI1G75730	GRMZM2G067591	  9e-13
## Alignment 222: score=256.0 e_value=8.3e-09 N=6 BdChr1&ZmChr5 plus
222-  0:	BRADI1G64010	GRMZM2G048455	  6e-16
222-  1:	BRADI1G64080	GRMZM2G107437	  5e-07
222-  2:	BRADI1G64170	GRMZM2G099434	  1e-42
222-  3:	BRADI1G64240	AC192236.3_FG007	  2e-24
222-  4:	BRADI1G64410	GRMZM2G116034	  5e-56
222-  5:	BRADI1G64420	GRMZM2G431573	 4e-141
## Alignment 223: score=252.0 e_value=3.1e-09 N=6 BdChr1&ZmChr5 plus
223-  0:	BRADI1G51930	GRMZM2G008047	  8e-38
223-  1:	BRADI1G52030	GRMZM2G063390	  1e-34
223-  2:	BRADI1G52060	GRMZM2G308106	  1e-43
223-  3:	BRADI1G52140	GRMZM2G429241	      0
223-  4:	BRADI1G52210	GRMZM2G089836	      0
223-  5:	BRADI1G52360	AC215811.3_FG003	  1e-14
## Alignment 224: score=1616.0 e_value=5.3e-119 N=34 BdChr1&ZmChr5 minus
224-  0:	BRADI1G10660	GRMZM2G102601	  1e-19
224-  1:	BRADI1G10810	GRMZM2G102475	  1e-88
224-  2:	BRADI1G10880	GRMZM2G452026	      0
224-  3:	BRADI1G10910	AC210961.3_FG002	 4e-106
224-  4:	BRADI1G10970	GRMZM2G130927	      0
224-  5:	BRADI1G11010	GRMZM2G457881	      0
224-  6:	BRADI1G11027	GRMZM2G157166	  9e-31
224-  7:	BRADI1G11040	GRMZM2G157147	      0
224-  8:	BRADI1G11050	GRMZM2G090435	 2e-119
224-  9:	BRADI1G11060	AC190734.2_FG003	  7e-41
224- 10:	BRADI1G11070	GRMZM2G024690	      0
224- 11:	BRADI1G11090	GRMZM2G024973	      0
224- 12:	BRADI1G11150	GRMZM2G068984	 6e-160
224- 13:	BRADI1G11160	GRMZM2G068963	 2e-112
224- 14:	BRADI1G11180	GRMZM2G123459	      0
224- 15:	BRADI1G11200	GRMZM2G162405	 3e-116
224- 16:	BRADI1G11210	GRMZM2G177885	 1e-155
224- 17:	BRADI1G11230	GRMZM2G177934	  9e-28
224- 18:	BRADI1G11260	GRMZM2G177942	 4e-145
224- 19:	BRADI1G11270	GRMZM2G089974	  6e-64
224- 20:	BRADI1G11310	GRMZM2G114137	 2e-109
224- 21:	BRADI1G11317	GRMZM2G114162	      0
224- 22:	BRADI1G11350	GRMZM2G149335	  5e-18
224- 23:	BRADI1G11380	GRMZM2G391661	  4e-17
224- 24:	BRADI1G11397	GRMZM2G090190	      0
224- 25:	BRADI1G11410	GRMZM2G090172	  5e-89
224- 26:	BRADI1G11430	GRMZM2G150448	 2e-177
224- 27:	BRADI1G11440	GRMZM2G109383	      0
224- 28:	BRADI1G11490	GRMZM2G569855	      0
224- 29:	BRADI1G11500	GRMZM2G145827	      0
224- 30:	BRADI1G11510	GRMZM2G145850	  2e-48
224- 31:	BRADI1G11520	GRMZM2G145854	      0
224- 32:	BRADI1G11525	GRMZM2G163217	 1e-150
224- 33:	BRADI1G11620	GRMZM2G131080	  8e-30
## Alignment 225: score=1572.0 e_value=7.4e-129 N=38 BdChr1&ZmChr5 minus
225-  0:	BRADI1G30377	GRMZM2G148052	 2e-135
225-  1:	BRADI1G30390	GRMZM2G462639	  2e-36
225-  2:	BRADI1G30520	GRMZM2G462613	      0
225-  3:	BRADI1G30550	GRMZM2G069095	      0
225-  4:	BRADI1G30640	GRMZM2G109805	 1e-115
225-  5:	BRADI1G30730	GRMZM2G370332	 2e-160
225-  6:	BRADI1G30750	GRMZM2G057057	  1e-23
225-  7:	BRADI1G30797	GRMZM2G037308	      0
225-  8:	BRADI1G30850	GRMZM2G075845	  9e-06
225-  9:	BRADI1G30870	GRMZM2G120320	  9e-54
225- 10:	BRADI1G30950	GRMZM2G479325	 1e-119
225- 11:	BRADI1G31050	GRMZM2G363982	  7e-99
225- 12:	BRADI1G31140	GRMZM2G083526	      0
225- 13:	BRADI1G31180	GRMZM2G431703	  1e-32
225- 14:	BRADI1G31210	GRMZM2G449257	  4e-08
225- 15:	BRADI1G31280	GRMZM2G148772	  1e-51
225- 16:	BRADI1G31330	GRMZM2G058252	  6e-56
225- 17:	BRADI1G31357	GRMZM2G417525	  8e-43
225- 18:	BRADI1G31390	GRMZM2G111136	  4e-46
225- 19:	BRADI1G31510	GRMZM2G027516	  2e-08
225- 20:	BRADI1G31600	GRMZM2G335638	      0
225- 21:	BRADI1G31617	GRMZM2G138516	 6e-145
225- 22:	BRADI1G31680	GRMZM2G138505	      0
225- 23:	BRADI1G31690	GRMZM2G128877	      0
225- 24:	BRADI1G31700	GRMZM2G098904	  2e-46
225- 25:	BRADI1G31730	GRMZM2G447989	 1e-143
225- 26:	BRADI1G31837	GRMZM2G052544	  1e-93
225- 27:	BRADI1G31850	GRMZM2G180211	      0
225- 28:	BRADI1G32050	GRMZM2G017882	  9e-64
225- 29:	BRADI1G32080	GRMZM2G433908	  2e-08
225- 30:	BRADI1G32087	GRMZM2G104632	      0
225- 31:	BRADI1G32210	GRMZM2G130382	  8e-27
225- 32:	BRADI1G32340	GRMZM2G074634	 3e-123
225- 33:	BRADI1G32390	GRMZM2G050080	  5e-12
225- 34:	BRADI1G32430	AC234515.1_FG003	      0
225- 35:	BRADI1G32445	GRMZM2G087267	  3e-65
225- 36:	BRADI1G32460	GRMZM2G409726	      0
225- 37:	BRADI1G32630	GRMZM2G104425	  2e-56
## Alignment 226: score=1554.0 e_value=5.9e-121 N=33 BdChr1&ZmChr5 minus
226-  0:	BRADI1G29140	GRMZM2G076392	      0
226-  1:	BRADI1G29167	GRMZM2G387485	  8e-97
226-  2:	BRADI1G29247	GRMZM2G466292	      0
226-  3:	BRADI1G29287	GRMZM2G112895	  5e-99
226-  4:	BRADI1G29300	GRMZM2G112805	 8e-102
226-  5:	BRADI1G29310	GRMZM2G131988	  1e-11
226-  6:	BRADI1G29340	GRMZM2G055619	 4e-157
226-  7:	BRADI1G29390	GRMZM2G055682	  4e-60
226-  8:	BRADI1G29410	GRMZM2G011998	      0
226-  9:	BRADI1G29420	GRMZM2G313341	  2e-13
226- 10:	BRADI1G29520	GRMZM2G057000	      0
226- 11:	BRADI1G29530	GRMZM2G057571	  4e-97
226- 12:	BRADI1G29550	GRMZM2G005771	 1e-111
226- 13:	BRADI1G29560	GRMZM2G060583	      0
226- 14:	BRADI1G29570	GRMZM2G060659	      0
226- 15:	BRADI1G29577	GRMZM2G361518	      0
226- 16:	BRADI1G29600	GRMZM2G040871	      0
226- 17:	BRADI1G29622	GRMZM2G059212	      0
226- 18:	BRADI1G29680	GRMZM2G145041	 2e-154
226- 19:	BRADI1G29690	GRMZM2G145088	      0
226- 20:	BRADI1G29710	GRMZM2G145112	  2e-58
226- 21:	BRADI1G29730	GRMZM5G834758	  7e-25
226- 22:	BRADI1G29740	GRMZM2G036991	 1e-140
226- 23:	BRADI1G29750	GRMZM2G037284	 1e-169
226- 24:	BRADI1G29768	GRMZM2G412702	  6e-11
226- 25:	BRADI1G29784	GRMZM2G028501	      0
226- 26:	BRADI1G29800	GRMZM2G088212	      0
226- 27:	BRADI1G29820	AC235548.1_FG002	  2e-20
226- 28:	BRADI1G29840	GRMZM2G088737	      0
226- 29:	BRADI1G29850	GRMZM2G088753	      0
226- 30:	BRADI1G29857	GRMZM2G389557	 4e-102
226- 31:	BRADI1G29880	GRMZM2G064360	  3e-64
226- 32:	BRADI1G29900	GRMZM2G009987	  1e-06
## Alignment 227: score=1068.0 e_value=1.5e-82 N=26 BdChr1&ZmChr5 minus
227-  0:	BRADI1G73950	GRMZM2G168506	  3e-09
227-  1:	BRADI1G74130	GRMZM2G075077	  7e-07
227-  2:	BRADI1G74170	GRMZM2G075150	      0
227-  3:	BRADI1G74257	GRMZM2G137694	      0
227-  4:	BRADI1G74430	GRMZM2G012030	      0
227-  5:	BRADI1G74620	GRMZM2G126972	  9e-09
227-  6:	BRADI1G74820	GRMZM2G071589	      0
227-  7:	BRADI1G74890	GRMZM2G139024	 5e-138
227-  8:	BRADI1G74900	GRMZM2G089873	  4e-21
227-  9:	BRADI1G74916	AC233949.1_FG004	      0
227- 10:	BRADI1G75020	GRMZM2G326707	      0
227- 11:	BRADI1G75040	GRMZM2G024871	  5e-24
227- 12:	BRADI1G75170	GRMZM2G146374	  2e-75
227- 13:	BRADI1G75220	GRMZM2G347174	      0
227- 14:	BRADI1G75340	GRMZM2G075051	 3e-125
227- 15:	BRADI1G75520	GRMZM2G111477	 2e-112
227- 16:	BRADI1G75600	GRMZM2G330684	      0
227- 17:	BRADI1G75610	GRMZM2G025833	      0
227- 18:	BRADI1G75620	GRMZM2G026216	 7e-111
227- 19:	BRADI1G75660	GRMZM2G027232	  7e-84
227- 20:	BRADI1G75750	GRMZM2G324540	      0
227- 21:	BRADI1G75760	GRMZM2G123550	  1e-35
227- 22:	BRADI1G75790	GRMZM2G123495	  2e-94
227- 23:	BRADI1G75820	GRMZM5G865298	 3e-176
227- 24:	BRADI1G75877	GRMZM2G037926	  9e-33
227- 25:	BRADI1G75980	GRMZM2G368755	  2e-14
## Alignment 228: score=966.0 e_value=7.1e-70 N=23 BdChr1&ZmChr5 minus
228-  0:	BRADI1G33190	GRMZM5G812923	 3e-133
228-  1:	BRADI1G33280	GRMZM5G817948	  4e-70
228-  2:	BRADI1G33300	GRMZM2G085513	 8e-117
228-  3:	BRADI1G33450	GRMZM2G425774	 2e-115
228-  4:	BRADI1G33510	GRMZM2G093490	  2e-32
228-  5:	BRADI1G33610	GRMZM2G147800	      0
228-  6:	BRADI1G33750	GRMZM2G392320	 2e-135
228-  7:	BRADI1G33770	AC233959.1_FG006	  4e-15
228-  8:	BRADI1G33900	GRMZM5G829894	 5e-149
228-  9:	BRADI1G33940	GRMZM2G067313	      0
228- 10:	BRADI1G34030	GRMZM2G062914	      0
228- 11:	BRADI1G34060	GRMZM2G062885	  1e-35
228- 12:	BRADI1G34080	GRMZM2G314233	  2e-36
228- 13:	BRADI1G34087	GRMZM2G360501	 1e-108
228- 14:	BRADI1G34170	GRMZM6G711429	      0
228- 15:	BRADI1G34257	GRMZM2G410357	      0
228- 16:	BRADI1G34340	GRMZM2G102845	      0
228- 17:	BRADI1G34350	GRMZM2G102912	  8e-48
228- 18:	BRADI1G34470	GRMZM2G010920	 1e-109
228- 19:	BRADI1G34500	GRMZM2G388420	  2e-28
228- 20:	BRADI1G34530	GRMZM2G139977	      0
228- 21:	BRADI1G34566	GRMZM2G109268	  8e-84
228- 22:	BRADI1G34647	GRMZM2G062552	  2e-70
## Alignment 229: score=781.0 e_value=2.2e-53 N=19 BdChr1&ZmChr5 minus
229-  0:	BRADI1G35860	GRMZM2G039329	  6e-35
229-  1:	BRADI1G35950	GRMZM2G145376	      0
229-  2:	BRADI1G36050	GRMZM2G087719	  3e-78
229-  3:	BRADI1G36090	GRMZM2G374375	 2e-164
229-  4:	BRADI1G36180	GRMZM2G143433	 5e-132
229-  5:	BRADI1G36220	GRMZM2G081642	      0
229-  6:	BRADI1G36230	GRMZM2G142693	 1e-120
229-  7:	BRADI1G36242	GRMZM2G145242	      0
229-  8:	BRADI1G36387	GRMZM2G470666	      0
229-  9:	BRADI1G36400	GRMZM2G171604	      0
229- 10:	BRADI1G36420	GRMZM2G117823	      0
229- 11:	BRADI1G36460	GRMZM2G117872	 2e-150
229- 12:	BRADI1G36520	GRMZM2G104006	  4e-13
229- 13:	BRADI1G36530	GRMZM2G069649	      0
229- 14:	BRADI1G36550	GRMZM2G497531	  1e-81
229- 15:	BRADI1G36590	GRMZM2G085678	  3e-71
229- 16:	BRADI1G36670	GRMZM2G144081	 2e-154
229- 17:	BRADI1G36750	GRMZM2G137046	  5e-36
229- 18:	BRADI1G36760	GRMZM2G437758	  6e-24
## Alignment 230: score=593.0 e_value=4.9e-34 N=13 BdChr1&ZmChr5 minus
230-  0:	BRADI1G13820	GRMZM2G066996	  1e-80
230-  1:	BRADI1G13920	GRMZM2G097364	  4e-60
230-  2:	BRADI1G13930	GRMZM2G320606	      0
230-  3:	BRADI1G13940	AC194158.3_FG005	  8e-64
230-  4:	BRADI1G13990	GRMZM2G438253	  3e-91
230-  5:	BRADI1G14000	GRMZM5G826465	  2e-17
230-  6:	BRADI1G14110	GRMZM2G078178	  3e-82
230-  7:	BRADI1G14210	GRMZM2G128454	  6e-36
230-  8:	BRADI1G14220	GRMZM2G128432	 7e-142
230-  9:	BRADI1G14230	GRMZM2G128421	  2e-53
230- 10:	BRADI1G14300	GRMZM5G880069	 2e-145
230- 11:	BRADI1G14320	GRMZM2G417223	      0
230- 12:	BRADI1G14340	GRMZM2G338693	      0
## Alignment 231: score=570.0 e_value=5.1e-32 N=13 BdChr1&ZmChr5 minus
231-  0:	BRADI1G37800	GRMZM2G161435	  7e-79
231-  1:	BRADI1G37810	GRMZM2G154987	 1e-104
231-  2:	BRADI1G37960	GRMZM2G476294	  1e-07
231-  3:	BRADI1G38010	GRMZM2G091383	  2e-71
231-  4:	BRADI1G38040	GRMZM2G062034	 3e-112
231-  5:	BRADI1G38050	GRMZM5G891967	  5e-12
231-  6:	BRADI1G38110	GRMZM2G005301	  3e-25
231-  7:	BRADI1G38120	GRMZM2G092968	  9e-36
231-  8:	BRADI1G38140	GRMZM2G105348	  8e-77
231-  9:	BRADI1G38150	GRMZM2G108016	  7e-94
231- 10:	BRADI1G38160	GRMZM2G041980	 4e-103
231- 11:	BRADI1G38170	GRMZM2G328060	      0
231- 12:	BRADI1G38180	GRMZM2G369018	  4e-20
## Alignment 232: score=535.0 e_value=2.1e-31 N=13 BdChr1&ZmChr5 minus
232-  0:	BRADI1G36830	GRMZM2G137528	      0
232-  1:	BRADI1G36847	GRMZM2G569948	      0
232-  2:	BRADI1G37030	GRMZM2G412335	  5e-06
232-  3:	BRADI1G37120	GRMZM2G325014	  1e-46
232-  4:	BRADI1G37230	GRMZM2G341171	  2e-98
232-  5:	BRADI1G37290	GRMZM2G163572	      0
232-  6:	BRADI1G37337	GRMZM2G133430	  3e-29
232-  7:	BRADI1G37360	GRMZM2G133464	      0
232-  8:	BRADI1G37460	GRMZM2G014826	  2e-92
232-  9:	BRADI1G37480	GRMZM2G031983	  2e-63
232- 10:	BRADI1G37490	GRMZM2G029559	      0
232- 11:	BRADI1G37540	GRMZM2G170559	  3e-19
232- 12:	BRADI1G37692	GRMZM2G167356	 1e-108
## Alignment 233: score=360.0 e_value=8.1e-19 N=8 BdChr1&ZmChr5 minus
233-  0:	BRADI1G01365	GRMZM2G138752	  1e-36
233-  1:	BRADI1G01470	GRMZM2G399750	  2e-65
233-  2:	BRADI1G01710	GRMZM2G112015	 3e-120
233-  3:	BRADI1G01720	GRMZM2G159950	 7e-122
233-  4:	BRADI1G01730	GRMZM2G012229	  5e-81
233-  5:	BRADI1G01740	GRMZM2G313460	      0
233-  6:	BRADI1G01780	GRMZM2G013042	 4e-134
233-  7:	BRADI1G01790	GRMZM2G313656	  5e-51
## Alignment 234: score=333.0 e_value=1.2e-14 N=7 BdChr1&ZmChr5 minus
234-  0:	BRADI1G01070	GRMZM2G083410	 1e-160
234-  1:	BRADI1G01090	GRMZM2G083546	      0
234-  2:	BRADI1G01100	GRMZM2G083620	 6e-146
234-  3:	BRADI1G01110	GRMZM2G083813	 6e-150
234-  4:	BRADI1G01130	GRMZM2G384339	      0
234-  5:	BRADI1G01170	GRMZM2G072894	      0
234-  6:	BRADI1G01280	GRMZM2G130314	  2e-54
## Alignment 235: score=325.0 e_value=3.6e-16 N=9 BdChr1&ZmChr5 minus
235-  0:	BRADI1G07590	GRMZM5G878379	  1e-18
235-  1:	BRADI1G07650	GRMZM2G052658	  5e-24
235-  2:	BRADI1G07830	GRMZM2G098058	  9e-08
235-  3:	BRADI1G07840	GRMZM2G029780	 3e-175
235-  4:	BRADI1G07942	GRMZM2G166027	  7e-53
235-  5:	BRADI1G08010	GRMZM2G385925	  2e-79
235-  6:	BRADI1G08060	GRMZM2G161800	  6e-10
235-  7:	BRADI1G08230	GRMZM2G046459	  2e-19
235-  8:	BRADI1G08320	GRMZM5G878558	  2e-18
## Alignment 236: score=320.0 e_value=2.6e-15 N=8 BdChr1&ZmChr5 minus
236-  0:	BRADI1G72610	GRMZM2G173596	  4e-06
236-  1:	BRADI1G72740	GRMZM2G110968	 9e-164
236-  2:	BRADI1G72920	GRMZM2G110473	  1e-09
236-  3:	BRADI1G72940	GRMZM2G043182	 1e-115
236-  4:	BRADI1G73070	GRMZM2G396070	  1e-07
236-  5:	BRADI1G73150	GRMZM2G017805	 6e-150
236-  6:	BRADI1G73190	GRMZM5G803812	  1e-61
236-  7:	BRADI1G73670	GRMZM2G084021	  4e-30
## Alignment 237: score=308.0 e_value=1.2e-11 N=7 BdChr1&ZmChr5 minus
237-  0:	BRADI1G77597	GRMZM2G100158	 2e-159
237-  1:	BRADI1G77610	GRMZM2G414159	  2e-60
237-  2:	BRADI1G77637	GRMZM2G153815	      0
237-  3:	BRADI1G77650	GRMZM2G073934	      0
237-  4:	BRADI1G77700	GRMZM2G453407	  3e-49
237-  5:	BRADI1G77710	GRMZM5G819464	 9e-145
237-  6:	BRADI1G77740	GRMZM5G851862	  2e-57
## Alignment 238: score=304.0 e_value=7.1e-12 N=7 BdChr1&ZmChr5 minus
238-  0:	BRADI1G45020	GRMZM2G074267	      0
238-  1:	BRADI1G45040	GRMZM2G127632	      0
238-  2:	BRADI1G45070	GRMZM2G053396	 9e-104
238-  3:	BRADI1G45120	GRMZM2G334142	  5e-22
238-  4:	BRADI1G45140	GRMZM2G335280	  9e-47
238-  5:	BRADI1G45160	GRMZM5G856201	  2e-11
238-  6:	BRADI1G45210	GRMZM2G142709	  6e-09
## Alignment 239: score=297.0 e_value=3.3e-16 N=7 BdChr1&ZmChr5 minus
239-  0:	BRADI1G15030	GRMZM5G851862	  1e-11
239-  1:	BRADI1G15190	GRMZM2G011156	  5e-44
239-  2:	BRADI1G15440	GRMZM2G301405	      0
239-  3:	BRADI1G15450	GRMZM2G001724	 5e-180
239-  4:	BRADI1G15460	GRMZM2G001772	  5e-08
239-  5:	BRADI1G15507	GRMZM2G124863	 3e-132
239-  6:	BRADI1G15520	GRMZM2G124791	  2e-23
## Alignment 240: score=292.0 e_value=2e-14 N=8 BdChr1&ZmChr5 minus
240-  0:	BRADI1G44630	GRMZM5G818068	  1e-32
240-  1:	BRADI1G44760	GRMZM2G141940	  4e-08
240-  2:	BRADI1G44790	GRMZM2G176085	  5e-70
240-  3:	BRADI1G45040	GRMZM2G171435	  1e-20
240-  4:	BRADI1G45070	GRMZM2G336902	  3e-39
240-  5:	BRADI1G45120	AC183932.3_FG007	  5e-13
240-  6:	BRADI1G45160	GRMZM2G385265	  7e-21
240-  7:	BRADI1G45290	GRMZM5G892151	  2e-63
## Alignment 241: score=280.0 e_value=6.8e-14 N=8 BdChr1&ZmChr5 minus
241-  0:	BRADI1G76207	GRMZM2G389557	  1e-85
241-  1:	BRADI1G76260	GRMZM2G004955	  2e-46
241-  2:	BRADI1G76280	GRMZM2G132324	  9e-10
241-  3:	BRADI1G76400	GRMZM2G468614	  4e-16
241-  4:	BRADI1G76530	GRMZM2G069923	  4e-12
241-  5:	BRADI1G76660	GRMZM2G300133	  8e-54
241-  6:	BRADI1G76840	GRMZM2G158045	  2e-60
241-  7:	BRADI1G77080	GRMZM2G115518	  2e-22
## Alignment 242: score=275.0 e_value=1.8e-11 N=6 BdChr1&ZmChr5 minus
242-  0:	BRADI1G01270	GRMZM2G028889	  2e-32
242-  1:	BRADI1G01280	GRMZM2G384062	  7e-16
242-  2:	BRADI1G01290	GRMZM2G082976	 3e-162
242-  3:	BRADI1G01320	GRMZM2G384070	  2e-58
242-  4:	BRADI1G01350	GRMZM2G384339	  4e-81
242-  5:	BRADI1G01365	GRMZM2G130314	  5e-37
## Alignment 243: score=269.0 e_value=8.7e-12 N=7 BdChr1&ZmChr5 minus
243-  0:	BRADI1G17150	GRMZM2G013848	  1e-30
243-  1:	BRADI1G17180	GRMZM5G837869	  2e-20
243-  2:	BRADI1G17270	GRMZM5G871520	  5e-52
243-  3:	BRADI1G17400	GRMZM2G379167	  2e-14
243-  4:	BRADI1G17510	GRMZM5G834778	  1e-09
243-  5:	BRADI1G17630	GRMZM2G150932	  2e-08
243-  6:	BRADI1G17810	GRMZM2G178074	  4e-26
## Alignment 244: score=267.0 e_value=4.1e-14 N=8 BdChr1&ZmChr5 minus
244-  0:	BRADI1G20160	AC210013.4_FG014	  5e-38
244-  1:	BRADI1G20230	AC210013.4_FG007	  1e-15
244-  2:	BRADI1G20300	GRMZM2G395844	  8e-07
244-  3:	BRADI1G20480	GRMZM2G124441	  4e-15
244-  4:	BRADI1G20570	GRMZM2G110952	  3e-08
244-  5:	BRADI1G20737	GRMZM2G144071	 4e-115
244-  6:	BRADI1G21010	GRMZM2G143998	 4e-109
244-  7:	BRADI1G21130	GRMZM2G445103	  5e-07
## Alignment 245: score=262.0 e_value=3e-11 N=7 BdChr1&ZmChr5 minus
245-  0:	BRADI1G61330	GRMZM2G142083	  2e-09
245-  1:	BRADI1G61450	GRMZM2G062499	  2e-08
245-  2:	BRADI1G61470	GRMZM2G078050	  3e-25
245-  3:	BRADI1G61520	GRMZM2G121967	  4e-07
245-  4:	BRADI1G61577	GRMZM2G028677	  2e-18
245-  5:	BRADI1G61740	GRMZM2G038882	  3e-38
245-  6:	BRADI1G61897	GRMZM2G151332	  7e-95
## Alignment 246: score=256.0 e_value=6.5e-12 N=7 BdChr1&ZmChr5 minus
246-  0:	BRADI1G46850	GRMZM2G476049	  2e-32
246-  1:	BRADI1G46880	GRMZM2G105483	  4e-08
246-  2:	BRADI1G46990	GRMZM2G105460	  1e-20
246-  3:	BRADI1G47160	GRMZM2G127963	  1e-21
246-  4:	BRADI1G47260	GRMZM2G421231	  1e-19
246-  5:	BRADI1G47480	GRMZM2G087040	  2e-10
246-  6:	BRADI1G47580	GRMZM2G460958	  9e-06
## Alignment 247: score=255.0 e_value=2.1e-11 N=7 BdChr1&ZmChr5 minus
247-  0:	BRADI1G68800	GRMZM2G455869	  1e-23
247-  1:	BRADI1G68990	GRMZM5G829476	  1e-27
247-  2:	BRADI1G69020	GRMZM2G096591	 2e-117
247-  3:	BRADI1G69057	GRMZM2G160619	  2e-29
247-  4:	BRADI1G69110	GRMZM2G082343	  1e-34
247-  5:	BRADI1G69190	GRMZM2G385543	  1e-58
247-  6:	BRADI1G69370	GRMZM5G840435	  6e-31
## Alignment 248: score=254.0 e_value=6.1e-11 N=7 BdChr1&ZmChr5 minus
248-  0:	BRADI1G43580	GRMZM2G164242	  2e-34
248-  1:	BRADI1G43690	AC217823.3_FG002	  5e-07
248-  2:	BRADI1G43717	GRMZM2G098438	  5e-28
248-  3:	BRADI1G43880	GRMZM5G854880	  8e-52
248-  4:	BRADI1G44070	GRMZM2G088189	  2e-38
248-  5:	BRADI1G44177	GRMZM2G163849	 4e-129
248-  6:	BRADI1G44340	GRMZM2G074805	  1e-25
## Alignment 249: score=253.0 e_value=1.3e-08 N=6 BdChr1&ZmChr5 minus
249-  0:	BRADI1G76500	GRMZM2G325653	 2e-166
249-  1:	BRADI1G76540	GRMZM2G040871	  2e-77
249-  2:	BRADI1G76617	GRMZM2G059212	      0
249-  3:	BRADI1G76660	AC206634.3_FG004	  5e-07
249-  4:	BRADI1G76840	GRMZM2G055154	  1e-72
249-  5:	BRADI1G76920	GRMZM5G847618	  4e-09
## Alignment 250: score=253.0 e_value=2.9e-12 N=6 BdChr1&ZmChr5 minus
250-  0:	BRADI1G28870	GRMZM2G145128	  4e-31
250-  1:	BRADI1G29110	GRMZM2G164489	  1e-86
250-  2:	BRADI1G29160	GRMZM2G043997	  6e-38
250-  3:	BRADI1G29187	GRMZM2G064603	      0
250-  4:	BRADI1G29200	GRMZM2G364172	      0
250-  5:	BRADI1G29210	GRMZM2G342327	      0
## Alignment 251: score=2437.0 e_value=4e-203 N=53 BdChr1&ZmChr6 plus
251-  0:	BRADI1G36430	GRMZM2G087896	 2e-129
251-  1:	BRADI1G36480	GRMZM2G137479	 6e-147
251-  2:	BRADI1G36520	GRMZM2G137569	      0
251-  3:	BRADI1G36530	GRMZM2G137582	      0
251-  4:	BRADI1G36540	GRMZM2G376684	  4e-22
251-  5:	BRADI1G36590	GRMZM2G106591	  5e-58
251-  6:	BRADI1G36620	GRMZM2G406413	  1e-93
251-  7:	BRADI1G36630	GRMZM2G099691	  1e-36
251-  8:	BRADI1G36640	GRMZM2G043277	 1e-145
251-  9:	BRADI1G36660	GRMZM2G043310	      0
251- 10:	BRADI1G36730	GRMZM2G091652	      0
251- 11:	BRADI1G36740	GRMZM2G349834	  6e-89
251- 12:	BRADI1G36760	GRMZM2G343563	  1e-32
251- 13:	BRADI1G36770	AC218980.3_FG009	  1e-07
251- 14:	BRADI1G36780	GRMZM2G042838	  6e-12
251- 15:	BRADI1G36840	GRMZM2G105398	      0
251- 16:	BRADI1G36900	GRMZM2G423378	  5e-48
251- 17:	BRADI1G36907	GRMZM2G079080	      0
251- 18:	BRADI1G36930	GRMZM2G079200	  4e-55
251- 19:	BRADI1G36950	GRMZM2G079308	      0
251- 20:	BRADI1G36980	GRMZM2G107027	  1e-96
251- 21:	BRADI1G37010	GRMZM2G325650	 6e-145
251- 22:	BRADI1G37150	GRMZM2G416733	 2e-158
251- 23:	BRADI1G37280	AC194852.3_FG007	 2e-176
251- 24:	BRADI1G37304	GRMZM2G171114	      0
251- 25:	BRADI1G37360	GRMZM2G383234	  4e-35
251- 26:	BRADI1G37420	GRMZM2G164883	      0
251- 27:	BRADI1G37460	GRMZM2G162295	  2e-90
251- 28:	BRADI1G37490	GRMZM2G122871	 2e-121
251- 29:	BRADI1G37582	GRMZM2G181151	      0
251- 30:	BRADI1G37630	GRMZM2G178432	  4e-30
251- 31:	BRADI1G37667	GRMZM2G064382	 1e-145
251- 32:	BRADI1G37692	GRMZM2G064518	 1e-108
251- 33:	BRADI1G37700	GRMZM2G055209	      0
251- 34:	BRADI1G37710	GRMZM2G101707	  8e-46
251- 35:	BRADI1G37780	GRMZM2G159744	      0
251- 36:	BRADI1G37920	GRMZM2G103526	 5e-119
251- 37:	BRADI1G37977	GRMZM2G331283	      0
251- 38:	BRADI1G38010	GRMZM2G029685	  2e-73
251- 39:	BRADI1G38025	GRMZM2G029506	      0
251- 40:	BRADI1G38040	GRMZM2G093391	      0
251- 41:	BRADI1G38080	GRMZM2G179638	  2e-87
251- 42:	BRADI1G38090	GRMZM2G179616	  4e-79
251- 43:	BRADI1G38100	GRMZM2G325887	  7e-37
251- 44:	BRADI1G38110	GRMZM2G404423	  2e-21
251- 45:	BRADI1G38120	GRMZM2G141325	  8e-21
251- 46:	BRADI1G38190	GRMZM2G101938	 2e-156
251- 47:	BRADI1G38250	GRMZM2G403076	      0
251- 48:	BRADI1G38340	GRMZM2G043350	  1e-17
251- 49:	BRADI1G38420	GRMZM2G026562	  7e-22
251- 50:	BRADI1G38715	GRMZM2G070378	  2e-40
251- 51:	BRADI1G38720	GRMZM2G071638	  5e-77
251- 52:	BRADI1G38730	GRMZM2G041746	 1e-151
## Alignment 252: score=1455.0 e_value=8.7e-106 N=31 BdChr1&ZmChr6 plus
252-  0:	BRADI1G49360	AC194005.3_FG004	  4e-09
252-  1:	BRADI1G49380	GRMZM2G461716	  1e-59
252-  2:	BRADI1G49450	GRMZM2G172734	      0
252-  3:	BRADI1G49455	GRMZM2G103108	  2e-27
252-  4:	BRADI1G49460	GRMZM2G099278	      0
252-  5:	BRADI1G49490	GRMZM2G099238	  1e-61
252-  6:	BRADI1G49497	GRMZM2G099187	      0
252-  7:	BRADI1G49510	GRMZM2G426732	      0
252-  8:	BRADI1G49537	GRMZM2G444845	  3e-88
252-  9:	BRADI1G49550	GRMZM2G077837	 1e-142
252- 10:	BRADI1G49560	GRMZM2G380377	  4e-48
252- 11:	BRADI1G49580	GRMZM2G078458	      0
252- 12:	BRADI1G49590	GRMZM2G178756	      0
252- 13:	BRADI1G49620	GRMZM2G479703	      0
252- 14:	BRADI1G49630	AC200124.3_FG005	  2e-37
252- 15:	BRADI1G49650	GRMZM2G012284	      0
252- 16:	BRADI1G49680	GRMZM2G142345	  3e-91
252- 17:	BRADI1G49690	GRMZM2G069335	  1e-22
252- 18:	BRADI1G49700	GRMZM2G131431	  7e-09
252- 19:	BRADI1G49790	GRMZM2G134062	      0
252- 20:	BRADI1G49820	GRMZM2G424727	  2e-22
252- 21:	BRADI1G49830	GRMZM2G124972	      0
252- 22:	BRADI1G49940	GRMZM2G040975	  1e-29
252- 23:	BRADI1G49972	GRMZM2G397044	  6e-82
252- 24:	BRADI1G49990	GRMZM2G171387	  4e-95
252- 25:	BRADI1G50020	GRMZM2G021439	      0
252- 26:	BRADI1G50030	GRMZM2G136571	      0
252- 27:	BRADI1G50040	GRMZM2G161673	 2e-151
252- 28:	BRADI1G50050	GRMZM2G156422	      0
252- 29:	BRADI1G50057	GRMZM2G091490	  2e-85
252- 30:	BRADI1G50080	GRMZM2G478892	 5e-140
## Alignment 253: score=1125.0 e_value=1.2e-72 N=24 BdChr1&ZmChr6 plus
253-  0:	BRADI1G35310	GRMZM2G380494	  1e-09
253-  1:	BRADI1G35340	GRMZM2G018105	 6e-173
253-  2:	BRADI1G35350	GRMZM2G018280	      0
253-  3:	BRADI1G35390	GRMZM2G322888	  2e-22
253-  4:	BRADI1G35430	GRMZM2G322892	      0
253-  5:	BRADI1G35477	GRMZM2G162531	      0
253-  6:	BRADI1G35490	GRMZM2G162605	 1e-174
253-  7:	BRADI1G35510	GRMZM2G096431	  5e-29
253-  8:	BRADI1G35570	GRMZM2G096403	  2e-23
253-  9:	BRADI1G35592	GRMZM2G443439	  4e-15
253- 10:	BRADI1G35607	GRMZM2G127154	  9e-59
253- 11:	BRADI1G35620	GRMZM2G146760	      0
253- 12:	BRADI1G35670	GRMZM2G073312	      0
253- 13:	BRADI1G35690	GRMZM2G073303	  1e-19
253- 14:	BRADI1G35757	GRMZM2G180639	 4e-100
253- 15:	BRADI1G35890	GRMZM2G082118	  8e-21
253- 16:	BRADI1G35910	GRMZM2G144362	 1e-171
253- 17:	BRADI1G35920	GRMZM2G110402	 4e-126
253- 18:	BRADI1G35930	GRMZM2G026802	  5e-86
253- 19:	BRADI1G35950	GRMZM2G026962	      0
253- 20:	BRADI1G35960	GRMZM2G100864	      0
253- 21:	BRADI1G35990	GRMZM2G074438	 4e-111
253- 22:	BRADI1G36067	GRMZM2G061545	  1e-85
253- 23:	BRADI1G36090	GRMZM2G160526	      0
## Alignment 254: score=1015.0 e_value=2.6e-66 N=22 BdChr1&ZmChr6 plus
254-  0:	BRADI1G43690	GRMZM2G349665	      0
254-  1:	BRADI1G43750	GRMZM2G324375	  1e-35
254-  2:	BRADI1G43780	GRMZM2G120163	      0
254-  3:	BRADI1G43787	GRMZM2G020943	      0
254-  4:	BRADI1G43800	GRMZM2G168190	 1e-166
254-  5:	BRADI1G43840	GRMZM2G027309	 5e-155
254-  6:	BRADI1G43900	GRMZM2G133331	 2e-165
254-  7:	BRADI1G43950	GRMZM2G047720	  5e-72
254-  8:	BRADI1G43990	GRMZM2G012717	 3e-134
254-  9:	BRADI1G44000	GRMZM2G168304	 8e-165
254- 10:	BRADI1G44040	GRMZM2G382711	 6e-106
254- 11:	BRADI1G44047	GRMZM2G132373	      0
254- 12:	BRADI1G44060	GRMZM2G431708	      0
254- 13:	BRADI1G44070	GRMZM2G048910	  3e-82
254- 14:	BRADI1G44080	GRMZM2G048962	      0
254- 15:	BRADI1G44090	GRMZM2G155546	      0
254- 16:	BRADI1G44110	GRMZM2G455642	      0
254- 17:	BRADI1G44120	GRMZM2G155343	  4e-22
254- 18:	BRADI1G44200	GRMZM2G164308	 2e-114
254- 19:	BRADI1G44220	GRMZM2G059634	  8e-92
254- 20:	BRADI1G44270	GRMZM2G087787	      0
254- 21:	BRADI1G44280	AC209629.2_FG003	  1e-06
## Alignment 255: score=970.0 e_value=6.1e-66 N=21 BdChr1&ZmChr6 plus
255-  0:	BRADI1G29400	GRMZM2G103266	      0
255-  1:	BRADI1G29410	GRMZM2G103240	  5e-17
255-  2:	BRADI1G29464	GRMZM2G406101	 6e-134
255-  3:	BRADI1G29480	GRMZM2G102923	  2e-83
255-  4:	BRADI1G29490	GRMZM2G102915	      0
255-  5:	BRADI1G29500	GRMZM2G102838	      0
255-  6:	BRADI1G29510	GRMZM2G020912	      0
255-  7:	BRADI1G29590	GRMZM2G300348	      0
255-  8:	BRADI1G29622	GRMZM2G430680	      0
255-  9:	BRADI1G29730	GRMZM2G150348	  1e-24
255- 10:	BRADI1G29740	GRMZM2G095489	  3e-67
255- 11:	BRADI1G29750	GRMZM5G825800	  2e-29
255- 12:	BRADI1G29760	GRMZM2G413135	 7e-175
255- 13:	BRADI1G29800	AC187409.4_FG008	  1e-10
255- 14:	BRADI1G29830	GRMZM2G073671	      0
255- 15:	BRADI1G29850	GRMZM2G169073	 7e-178
255- 16:	BRADI1G29857	GRMZM2G074358	  1e-92
255- 17:	BRADI1G29880	GRMZM2G145518	 4e-130
255- 18:	BRADI1G29900	GRMZM2G126361	      0
255- 19:	BRADI1G29980	GRMZM2G132644	      0
255- 20:	BRADI1G30140	GRMZM2G055413	 2e-129
## Alignment 256: score=710.0 e_value=5e-50 N=16 BdChr1&ZmChr6 plus
256-  0:	BRADI1G50147	GRMZM2G411579	  3e-23
256-  1:	BRADI1G50220	GRMZM2G127798	      0
256-  2:	BRADI1G50230	GRMZM2G429113	      0
256-  3:	BRADI1G50280	GRMZM2G473788	      0
256-  4:	BRADI1G50440	GRMZM2G145721	  1e-18
256-  5:	BRADI1G50470	GRMZM2G145396	  9e-37
256-  6:	BRADI1G50520	GRMZM2G095211	      0
256-  7:	BRADI1G50560	GRMZM2G098319	      0
256-  8:	BRADI1G50567	GRMZM2G400718	  1e-38
256-  9:	BRADI1G50590	GRMZM5G864414	      0
256- 10:	BRADI1G50597	GRMZM2G098594	  1e-73
256- 11:	BRADI1G50610	AC203306.3_FG003	  5e-24
256- 12:	BRADI1G50627	GRMZM2G456023	      0
256- 13:	BRADI1G50640	GRMZM5G808811	  5e-78
256- 14:	BRADI1G50750	GRMZM2G161313	  2e-08
256- 15:	BRADI1G50760	GRMZM2G461716	 1e-137
## Alignment 257: score=656.0 e_value=3e-44 N=15 BdChr1&ZmChr6 plus
257-  0:	BRADI1G45690	GRMZM2G534116	  9e-79
257-  1:	BRADI1G45710	GRMZM2G122302	  3e-40
257-  2:	BRADI1G45727	GRMZM2G329195	  6e-71
257-  3:	BRADI1G45747	GRMZM2G031930	 3e-148
257-  4:	BRADI1G45780	GRMZM2G329293	      0
257-  5:	BRADI1G45800	GRMZM2G329306	      0
257-  6:	BRADI1G45867	GRMZM2G156712	 2e-143
257-  7:	BRADI1G45910	GRMZM2G111394	  6e-46
257-  8:	BRADI1G45925	GRMZM2G111421	 8e-162
257-  9:	BRADI1G45990	GRMZM2G137593	      0
257- 10:	BRADI1G46002	GRMZM2G436950	 1e-125
257- 11:	BRADI1G46060	GRMZM2G008166	  5e-63
257- 12:	BRADI1G46070	GRMZM2G067361	      0
257- 13:	BRADI1G46110	GRMZM2G168200	  3e-08
257- 14:	BRADI1G46280	GRMZM2G107373	  3e-27
## Alignment 258: score=534.0 e_value=2.1e-31 N=13 BdChr1&ZmChr6 plus
258-  0:	BRADI1G63030	GRMZM2G107739	      0
258-  1:	BRADI1G63120	GRMZM2G026927	  3e-17
258-  2:	BRADI1G63200	GRMZM2G128315	      0
258-  3:	BRADI1G63270	GRMZM2G429840	  6e-08
258-  4:	BRADI1G63320	GRMZM2G701201	  7e-60
258-  5:	BRADI1G63350	AC214817.3_FG004	 2e-133
258-  6:	BRADI1G63460	GRMZM2G167673	 2e-116
258-  7:	BRADI1G63550	GRMZM2G129031	  6e-29
258-  8:	BRADI1G63690	GRMZM2G701218	 2e-104
258-  9:	BRADI1G63720	GRMZM2G157246	  2e-27
258- 10:	BRADI1G63940	GRMZM2G044457	      0
258- 11:	BRADI1G63950	GRMZM2G044512	 1e-127
258- 12:	BRADI1G64020	GRMZM2G117582	 1e-103
## Alignment 259: score=523.0 e_value=2.7e-26 N=11 BdChr1&ZmChr6 plus
259-  0:	BRADI1G32507	GRMZM2G362785	 5e-118
259-  1:	BRADI1G32520	GRMZM2G062348	 2e-117
259-  2:	BRADI1G32540	GRMZM2G022706	  4e-47
259-  3:	BRADI1G32547	GRMZM2G089640	      0
259-  4:	BRADI1G32560	GRMZM2G049027	  1e-72
259-  5:	BRADI1G32570	GRMZM2G100819	  1e-46
259-  6:	BRADI1G32580	GRMZM2G100858	      0
259-  7:	BRADI1G32630	GRMZM2G119714	      0
259-  8:	BRADI1G32650	GRMZM2G428518	      0
259-  9:	BRADI1G32680	GRMZM2G128560	  1e-27
259- 10:	BRADI1G32690	GRMZM2G128485	      0
## Alignment 260: score=394.0 e_value=1.4e-21 N=10 BdChr1&ZmChr6 plus
260-  0:	BRADI1G51097	GRMZM2G116685	  5e-44
260-  1:	BRADI1G51177	GRMZM2G073433	  3e-57
260-  2:	BRADI1G51350	GRMZM2G405503	  2e-27
260-  3:	BRADI1G51377	GRMZM2G143646	  9e-36
260-  4:	BRADI1G51507	GRMZM5G878823	  1e-44
260-  5:	BRADI1G51610	GRMZM2G125138	  7e-47
260-  6:	BRADI1G51630	GRMZM2G125081	      0
260-  7:	BRADI1G51687	GRMZM2G054946	  3e-30
260-  8:	BRADI1G51830	GRMZM2G013152	  5e-12
260-  9:	BRADI1G51990	GRMZM2G019398	  3e-56
## Alignment 261: score=345.0 e_value=2.4e-17 N=9 BdChr1&ZmChr6 plus
261-  0:	BRADI1G19790	GRMZM2G073433	  3e-59
261-  1:	BRADI1G19880	GRMZM2G173962	  5e-20
261-  2:	BRADI1G19980	GRMZM2G313184	  5e-47
261-  3:	BRADI1G20170	GRMZM2G104769	  2e-07
261-  4:	BRADI1G20230	GRMZM2G143646	  3e-70
261-  5:	BRADI1G20440	GRMZM5G878823	  1e-21
261-  6:	BRADI1G20640	GRMZM2G013152	  2e-09
261-  7:	BRADI1G20750	GRMZM2G364977	  6e-30
261-  8:	BRADI1G20770	GRMZM2G365053	  3e-14
## Alignment 262: score=330.0 e_value=2e-16 N=9 BdChr1&ZmChr6 plus
262-  0:	BRADI1G66240	GRMZM2G403003	  2e-22
262-  1:	BRADI1G66330	GRMZM2G001205	  7e-35
262-  2:	BRADI1G66360	GRMZM2G448458	  1e-44
262-  3:	BRADI1G66450	GRMZM2G334181	  1e-31
262-  4:	BRADI1G66597	GRMZM2G179069	  4e-35
262-  5:	BRADI1G66620	GRMZM2G021909	  8e-96
262-  6:	BRADI1G66640	GRMZM2G069162	 2e-133
262-  7:	BRADI1G66760	GRMZM2G567897	  2e-09
262-  8:	BRADI1G66950	GRMZM2G312970	  7e-25
## Alignment 263: score=322.0 e_value=2.6e-14 N=7 BdChr1&ZmChr6 plus
263-  0:	BRADI1G32160	GRMZM2G113170	 6e-112
263-  1:	BRADI1G32300	GRMZM2G077922	  7e-63
263-  2:	BRADI1G32310	GRMZM2G087598	      0
263-  3:	BRADI1G32330	GRMZM2G057408	 5e-135
263-  4:	BRADI1G32350	GRMZM2G061821	      0
263-  5:	BRADI1G32360	GRMZM2G047969	  8e-86
263-  6:	BRADI1G32370	GRMZM2G100709	  5e-51
## Alignment 264: score=311.0 e_value=1e-13 N=8 BdChr1&ZmChr6 plus
264-  0:	BRADI1G63200	GRMZM2G171114	  7e-63
264-  1:	BRADI1G63250	GRMZM2G055209	      0
264-  2:	BRADI1G63350	GRMZM2G449817	  4e-49
264-  3:	BRADI1G63390	GRMZM2G103526	  5e-36
264-  4:	BRADI1G63433	GRMZM2G029506	  2e-06
264-  5:	BRADI1G63550	GRMZM2G384897	  3e-20
264-  6:	BRADI1G63690	AC219020.4_FG002	  1e-16
264-  7:	BRADI1G63720	GRMZM2G026562	  5e-08
## Alignment 265: score=309.0 e_value=1.8e-14 N=8 BdChr1&ZmChr6 plus
265-  0:	BRADI1G76530	GRMZM2G423956	  5e-09
265-  1:	BRADI1G76760	AC233871.1_FG003	  3e-46
265-  2:	BRADI1G76840	AC233871.1_FG005	  9e-44
265-  3:	BRADI1G76870	GRMZM2G398137	  9e-18
265-  4:	BRADI1G76920	GRMZM2G116685	  2e-46
265-  5:	BRADI1G77080	GRMZM2G173962	  2e-21
265-  6:	BRADI1G77130	GRMZM2G313184	  3e-74
265-  7:	BRADI1G77217	GRMZM2G030325	  2e-47
## Alignment 266: score=309.0 e_value=8.1e-16 N=8 BdChr1&ZmChr6 plus
266-  0:	BRADI1G01920	GRMZM2G170646	  1e-49
266-  1:	BRADI1G01936	GRMZM2G162702	  4e-64
266-  2:	BRADI1G01970	GRMZM2G462625	 1e-118
266-  3:	BRADI1G02050	GRMZM2G448507	  3e-27
266-  4:	BRADI1G02210	GRMZM2G136170	  2e-60
266-  5:	BRADI1G02440	GRMZM2G136161	  7e-48
266-  6:	BRADI1G02670	GRMZM2G147245	  2e-12
266-  7:	BRADI1G02770	GRMZM5G878070	  1e-68
## Alignment 267: score=305.0 e_value=1.1e-16 N=9 BdChr1&ZmChr6 plus
267-  0:	BRADI1G44790	GRMZM2G012263	  1e-58
267-  1:	BRADI1G44990	GRMZM2G329195	  2e-17
267-  2:	BRADI1G45070	GRMZM2G329293	  4e-16
267-  3:	BRADI1G45290	GRMZM2G000674	  1e-44
267-  4:	BRADI1G45487	GRMZM2G064993	      0
267-  5:	BRADI1G45567	GRMZM2G067361	  2e-38
267-  6:	BRADI1G45727	GRMZM2G168200	  5e-10
267-  7:	BRADI1G45970	GRMZM5G854948	  2e-54
267-  8:	BRADI1G46110	GRMZM2G003725	  8e-06
## Alignment 268: score=300.0 e_value=4.5e-16 N=8 BdChr1&ZmChr6 plus
268-  0:	BRADI1G75750	GRMZM2G009627	  4e-06
268-  1:	BRADI1G75980	GRMZM2G073433	  9e-70
268-  2:	BRADI1G76110	GRMZM2G104877	  4e-21
268-  3:	BRADI1G76147	GRMZM2G104894	  3e-17
268-  4:	BRADI1G76207	GRMZM2G092465	  2e-32
268-  5:	BRADI1G76260	GRMZM2G160314	  1e-06
268-  6:	BRADI1G76362	GRMZM2G125081	  5e-30
268-  7:	BRADI1G76407	GRMZM2G013152	  3e-40
## Alignment 269: score=300.0 e_value=6.5e-15 N=7 BdChr1&ZmChr6 plus
269-  0:	BRADI1G41840	GRMZM2G142363	  7e-64
269-  1:	BRADI1G41940	GRMZM2G342539	  3e-31
269-  2:	BRADI1G42290	GRMZM2G028731	      0
269-  3:	BRADI1G42310	GRMZM2G324462	      0
269-  4:	BRADI1G42347	GRMZM2G064657	      0
269-  5:	BRADI1G42360	GRMZM2G365768	      0
269-  6:	BRADI1G42467	AC234171.1_FG001	  3e-56
## Alignment 270: score=300.0 e_value=6.9e-14 N=8 BdChr1&ZmChr6 plus
270-  0:	BRADI1G37190	GRMZM2G399908	  1e-26
270-  1:	BRADI1G37230	GRMZM2G310144	      0
270-  2:	BRADI1G37330	GRMZM2G347457	  3e-50
270-  3:	BRADI1G37337	GRMZM2G032028	  2e-42
270-  4:	BRADI1G37360	GRMZM6G412501	  7e-52
270-  5:	BRADI1G37570	GRMZM2G449817	  3e-49
270-  6:	BRADI1G37750	GRMZM2G169089	      0
270-  7:	BRADI1G37826	GRMZM2G029506	  9e-08
## Alignment 271: score=276.0 e_value=6.4e-09 N=6 BdChr1&ZmChr6 plus
271-  0:	BRADI1G36150	GRMZM2G112337	      0
271-  1:	BRADI1G36210	GRMZM2G038980	  5e-52
271-  2:	BRADI1G36220	GRMZM2G092895	 1e-178
271-  3:	BRADI1G36230	GRMZM2G092929	  8e-22
271-  4:	BRADI1G36250	GRMZM2G071659	      0
271-  5:	BRADI1G36380	GRMZM5G857770	  3e-12
## Alignment 272: score=258.0 e_value=2.2e-10 N=7 BdChr1&ZmChr6 plus
272-  0:	BRADI1G62810	GRMZM2G036940	  3e-77
272-  1:	BRADI1G62910	GRMZM2G354354	  5e-13
272-  2:	BRADI1G62970	GRMZM2G135909	  1e-06
272-  3:	BRADI1G63080	GRMZM2G145879	  9e-33
272-  4:	BRADI1G63200	GRMZM2G393450	  2e-16
272-  5:	BRADI1G63320	GRMZM2G179279	  4e-55
272-  6:	BRADI1G63350	GRMZM2G176651	  1e-13
## Alignment 273: score=253.0 e_value=1e-10 N=6 BdChr1&ZmChr6 plus
273-  0:	BRADI1G30900	GRMZM5G829955	  5e-19
273-  1:	BRADI1G30960	GRMZM2G170281	      0
273-  2:	BRADI1G30970	GRMZM2G170326	      0
273-  3:	BRADI1G31090	GRMZM2G318592	  3e-55
273-  4:	BRADI1G31230	AC208711.3_FG005	  2e-07
273-  5:	BRADI1G31290	GRMZM2G171210	  1e-65
## Alignment 274: score=251.0 e_value=5e-08 N=6 BdChr1&ZmChr6 plus
274-  0:	BRADI1G41670	GRMZM2G325679	 2e-152
274-  1:	BRADI1G41780	GRMZM2G009703	  6e-13
274-  2:	BRADI1G41907	GRMZM2G412611	      0
274-  3:	BRADI1G42030	GRMZM2G161244	  1e-14
274-  4:	BRADI1G42290	GRMZM2G442215	 6e-134
274-  5:	BRADI1G42360	GRMZM2G442244	  4e-70
## Alignment 275: score=2982.0 e_value=3.8e-268 N=65 BdChr1&ZmChr6 minus
275-  0:	BRADI1G32720	GRMZM2G343068	  2e-63
275-  1:	BRADI1G32747	GRMZM2G136311	 2e-145
275-  2:	BRADI1G32770	GRMZM2G016886	  1e-94
275-  3:	BRADI1G32830	GRMZM2G100462	  3e-66
275-  4:	BRADI1G32927	GRMZM2G155015	  2e-77
275-  5:	BRADI1G32970	GRMZM2G082322	      0
275-  6:	BRADI1G32977	GRMZM2G044398	 5e-107
275-  7:	BRADI1G33080	GRMZM2G023051	 2e-111
275-  8:	BRADI1G33097	GRMZM2G322328	      0
275-  9:	BRADI1G33160	GRMZM2G390641	      0
275- 10:	BRADI1G33200	GRMZM2G089400	  7e-33
275- 11:	BRADI1G33230	GRMZM2G089343	  5e-24
275- 12:	BRADI1G33280	GRMZM2G139657	      0
275- 13:	BRADI1G33320	GRMZM2G150302	      0
275- 14:	BRADI1G33470	GRMZM2G175782	      0
275- 15:	BRADI1G33610	GRMZM2G113244	      0
275- 16:	BRADI1G33680	GRMZM2G113269	  4e-12
275- 17:	BRADI1G33690	GRMZM2G113272	  7e-78
275- 18:	BRADI1G33700	GRMZM2G100976	  8e-97
275- 19:	BRADI1G33720	GRMZM2G034469	  1e-08
275- 20:	BRADI1G33870	GRMZM5G830671	  3e-29
275- 21:	BRADI1G33930	GRMZM2G150726	 4e-151
275- 22:	BRADI1G33960	GRMZM2G156162	      0
275- 23:	BRADI1G33970	GRMZM2G156099	      0
275- 24:	BRADI1G33980	GRMZM2G080509	 4e-102
275- 25:	BRADI1G33990	GRMZM2G096363	      0
275- 26:	BRADI1G34060	GRMZM2G064050	  5e-91
275- 27:	BRADI1G34070	GRMZM2G416386	      0
275- 28:	BRADI1G34087	GRMZM2G114394	      0
275- 29:	BRADI1G34130	GRMZM2G114337	      0
275- 30:	BRADI1G34170	GRMZM2G027995	      0
275- 31:	BRADI1G34180	GRMZM2G161493	      0
275- 32:	BRADI1G34190	GRMZM2G140917	      0
275- 33:	BRADI1G34200	GRMZM2G378770	  4e-20
275- 34:	BRADI1G34240	GRMZM2G466908	  2e-31
275- 35:	BRADI1G34257	GRMZM2G168449	      0
275- 36:	BRADI1G34360	GRMZM2G146376	  8e-13
275- 37:	BRADI1G34440	GRMZM2G146305	 5e-169
275- 38:	BRADI1G34566	GRMZM2G082874	 9e-122
275- 39:	BRADI1G34572	GRMZM2G083022	  6e-49
275- 40:	BRADI1G34600	GRMZM2G039383	  6e-13
275- 41:	BRADI1G34660	GRMZM2G154845	      0
275- 42:	BRADI1G34700	GRMZM2G306028	      0
275- 43:	BRADI1G34717	AC200287.4_FG006	  2e-52
275- 44:	BRADI1G34740	GRMZM2G060868	  7e-84
275- 45:	BRADI1G34760	GRMZM2G134759	  8e-51
275- 46:	BRADI1G34770	GRMZM2G134930	      0
275- 47:	BRADI1G34790	GRMZM2G365961	      0
275- 48:	BRADI1G34890	GRMZM2G308689	  3e-08
275- 49:	BRADI1G34920	GRMZM2G048430	  3e-42
275- 50:	BRADI1G34950	GRMZM2G048537	  5e-46
275- 51:	BRADI1G34970	GRMZM2G048561	      0
275- 52:	BRADI1G34980	GRMZM2G048644	      0
275- 53:	BRADI1G34990	GRMZM2G108798	  1e-92
275- 54:	BRADI1G35000	GRMZM2G139073	 2e-137
275- 55:	BRADI1G35010	GRMZM2G387935	      0
275- 56:	BRADI1G35030	GRMZM2G116475	  1e-52
275- 57:	BRADI1G35040	GRMZM2G116427	 9e-129
275- 58:	BRADI1G35080	GRMZM2G700981	  7e-12
275- 59:	BRADI1G35090	GRMZM2G173928	      0
275- 60:	BRADI1G35100	GRMZM2G466229	  1e-29
275- 61:	BRADI1G35110	GRMZM2G075584	      0
275- 62:	BRADI1G35140	GRMZM2G009080	  3e-23
275- 63:	BRADI1G35200	GRMZM2G065105	 5e-153
275- 64:	BRADI1G35240	GRMZM2G065950	 3e-125
## Alignment 276: score=2091.0 e_value=3.5e-162 N=45 BdChr1&ZmChr6 minus
276-  0:	BRADI1G44290	GRMZM2G008556	      0
276-  1:	BRADI1G44307	GRMZM2G085378	      0
276-  2:	BRADI1G44317	GRMZM2G156255	      0
276-  3:	BRADI1G44340	GRMZM2G467528	      0
276-  4:	BRADI1G44370	AC212465.3_FG002	  1e-06
276-  5:	BRADI1G44440	GRMZM2G157462	      0
276-  6:	BRADI1G44460	GRMZM2G059151	      0
276-  7:	BRADI1G44510	GRMZM2G360339	  3e-47
276-  8:	BRADI1G44520	GRMZM2G060000	      0
276-  9:	BRADI1G44550	GRMZM2G334409	      0
276- 10:	BRADI1G44560	GRMZM2G107092	      0
276- 11:	BRADI1G44570	GRMZM2G405133	  1e-43
276- 12:	BRADI1G44577	GRMZM5G819204	  8e-98
276- 13:	BRADI1G44660	GRMZM2G054070	      0
276- 14:	BRADI1G44700	GRMZM2G082613	 2e-143
276- 15:	BRADI1G44710	GRMZM2G082564	  2e-81
276- 16:	BRADI1G44730	GRMZM2G122892	 2e-110
276- 17:	BRADI1G44750	GRMZM2G309035	  8e-89
276- 18:	BRADI1G44810	GRMZM2G010960	      0
276- 19:	BRADI1G44870	GRMZM2G474088	  2e-44
276- 20:	BRADI1G44890	GRMZM2G107373	  3e-56
276- 21:	BRADI1G44937	GRMZM2G165969	 4e-157
276- 22:	BRADI1G44990	GRMZM2G003725	 2e-164
276- 23:	BRADI1G45000	AC202439.3_FG001	  5e-49
276- 24:	BRADI1G45010	GRMZM5G826194	  3e-90
276- 25:	BRADI1G45050	GRMZM2G701082	  7e-75
276- 26:	BRADI1G45060	GRMZM2G168200	  4e-88
276- 27:	BRADI1G45080	GRMZM2G168119	 5e-118
276- 28:	BRADI1G45120	GRMZM2G020742	  4e-53
276- 29:	BRADI1G45130	GRMZM2G348551	      0
276- 30:	BRADI1G45150	GRMZM2G042607	      0
276- 31:	BRADI1G45160	GRMZM2G048836	      0
276- 32:	BRADI1G45190	GRMZM2G010433	      0
276- 33:	BRADI1G45200	GRMZM2G137108	      0
276- 34:	BRADI1G45220	GRMZM2G142751	  2e-96
276- 35:	BRADI1G45240	GRMZM2G047860	 1e-104
276- 36:	BRADI1G45280	GRMZM2G383680	  3e-68
276- 37:	BRADI1G45370	GRMZM2G067373	      0
276- 38:	BRADI1G45400	GRMZM2G027862	 1e-160
276- 39:	BRADI1G45530	GRMZM2G366301	  2e-14
276- 40:	BRADI1G45540	GRMZM2G073700	  2e-81
276- 41:	BRADI1G45567	GRMZM2G118657	      0
276- 42:	BRADI1G45572	GRMZM2G008196	  7e-62
276- 43:	BRADI1G45647	GRMZM6G438921	 2e-161
276- 44:	BRADI1G45846	GRMZM2G329293	  1e-17
## Alignment 277: score=2089.0 e_value=0 N=46 BdChr1&ZmChr6 minus
277-  0:	BRADI1G30026	GRMZM2G018105	  2e-37
277-  1:	BRADI1G30252	GRMZM2G078820	  4e-47
277-  2:	BRADI1G30277	GRMZM2G380494	  6e-67
277-  3:	BRADI1G30330	GRMZM2G051792	      0
277-  4:	BRADI1G30350	GRMZM2G123482	 8e-155
277-  5:	BRADI1G30377	GRMZM2G432167	 4e-141
277-  6:	BRADI1G30390	GRMZM2G131020	  2e-34
277-  7:	BRADI1G30410	GRMZM2G131070	      0
277-  8:	BRADI1G30430	GRMZM2G332102	  5e-20
277-  9:	BRADI1G30490	GRMZM2G169333	      0
277- 10:	BRADI1G30510	GRMZM2G169321	  1e-45
277- 11:	BRADI1G30520	GRMZM2G471083	      0
277- 12:	BRADI1G30540	GRMZM2G169184	  1e-99
277- 13:	BRADI1G30560	GRMZM2G024437	      0
277- 14:	BRADI1G30610	GRMZM2G158627	      0
277- 15:	BRADI1G30620	GRMZM2G459052	  1e-22
277- 16:	BRADI1G30640	GRMZM2G158668	 2e-126
277- 17:	BRADI1G30656	GRMZM2G442804	      0
277- 18:	BRADI1G30750	GRMZM2G134863	  5e-31
277- 19:	BRADI1G30797	GRMZM2G171210	      0
277- 20:	BRADI1G30830	GRMZM5G848603	      0
277- 21:	BRADI1G30870	AC209050.3_FG003	  4e-73
277- 22:	BRADI1G30900	AC233936.1_FG003	  2e-34
277- 23:	BRADI1G30910	GRMZM2G171328	      0
277- 24:	BRADI1G30920	GRMZM2G171317	 1e-134
277- 25:	BRADI1G30930	GRMZM2G326734	      0
277- 26:	BRADI1G30940	GRMZM2G014119	  6e-96
277- 27:	BRADI1G30950	GRMZM2G049730	 2e-119
277- 28:	BRADI1G30970	GRMZM2G170326	      0
277- 29:	BRADI1G31080	GRMZM2G445626	  4e-20
277- 30:	BRADI1G31170	GRMZM5G829955	      0
277- 31:	BRADI1G31180	GRMZM2G089491	  3e-32
277- 32:	BRADI1G31187	GRMZM2G388987	      0
277- 33:	BRADI1G31240	GRMZM2G177095	  2e-24
277- 34:	BRADI1G31370	GRMZM2G177169	      0
277- 35:	BRADI1G31390	GRMZM2G101499	  2e-78
277- 36:	BRADI1G31400	AC213050.3_FG001	      0
277- 37:	BRADI1G31440	GRMZM2G414826	      0
277- 38:	BRADI1G31570	GRMZM5G895435	 2e-121
277- 39:	BRADI1G31617	GRMZM2G473162	      0
277- 40:	BRADI1G31630	GRMZM2G172413	  5e-43
277- 41:	BRADI1G31680	GRMZM2G061465	      0
277- 42:	BRADI1G31737	GRMZM2G050765	      0
277- 43:	BRADI1G31750	GRMZM2G050701	      0
277- 44:	BRADI1G31850	GRMZM2G058900	 3e-180
277- 45:	BRADI1G31880	GRMZM2G360081	 2e-142
## Alignment 278: score=1830.0 e_value=4.2e-137 N=39 BdChr1&ZmChr6 minus
278-  0:	BRADI1G46110	GRMZM2G142816	  1e-63
278-  1:	BRADI1G46120	GRMZM2G084264	  4e-54
278-  2:	BRADI1G46130	GRMZM2G135970	      0
278-  3:	BRADI1G46137	GRMZM2G136058	  1e-77
278-  4:	BRADI1G46160	GRMZM2G008558	  5e-76
278-  5:	BRADI1G46180	GRMZM2G330024	      0
278-  6:	BRADI1G46190	GRMZM2G048161	  7e-80
278-  7:	BRADI1G46200	GRMZM2G048194	 6e-165
278-  8:	BRADI1G46220	GRMZM2G134389	 3e-130
278-  9:	BRADI1G46230	GRMZM2G171488	      0
278- 10:	BRADI1G46237	GRMZM2G480978	  3e-26
278- 11:	BRADI1G46247	GRMZM2G004334	      0
278- 12:	BRADI1G46280	GRMZM2G317336	  3e-21
278- 13:	BRADI1G46340	GRMZM2G016744	  2e-33
278- 14:	BRADI1G46350	GRMZM2G097021	  2e-84
278- 15:	BRADI1G46360	GRMZM2G152768	      0
278- 16:	BRADI1G46387	AY530952.1_FG001	      0
278- 17:	BRADI1G46427	GRMZM5G850129	  6e-43
278- 18:	BRADI1G46440	GRMZM2G701058	 2e-159
278- 19:	BRADI1G46450	GRMZM5G809695	      0
278- 20:	BRADI1G46460	GRMZM2G073086	  2e-40
278- 21:	BRADI1G46500	GRMZM2G373435	      0
278- 22:	BRADI1G46520	GRMZM2G120371	      0
278- 23:	BRADI1G46550	GRMZM2G392700	      0
278- 24:	BRADI1G46610	GRMZM2G135498	      0
278- 25:	BRADI1G46640	GRMZM5G856338	  1e-97
278- 26:	BRADI1G46660	GRMZM2G085530	      0
278- 27:	BRADI1G46700	GRMZM2G116785	      0
278- 28:	BRADI1G46710	GRMZM2G116881	  2e-37
278- 29:	BRADI1G46730	GRMZM2G116919	 1e-145
278- 30:	BRADI1G46750	GRMZM2G416750	  4e-75
278- 31:	BRADI1G46870	GRMZM2G175250	      0
278- 32:	BRADI1G47000	GRMZM2G168274	  2e-41
278- 33:	BRADI1G47050	GRMZM2G168249	      0
278- 34:	BRADI1G47067	GRMZM2G142443	      0
278- 35:	BRADI1G47080	GRMZM2G154892	      0
278- 36:	BRADI1G47097	GRMZM2G012685	      0
278- 37:	BRADI1G47140	GRMZM2G012479	 1e-122
278- 38:	BRADI1G47180	GRMZM2G127251	      0
## Alignment 279: score=1494.0 e_value=3.6e-110 N=33 BdChr1&ZmChr6 minus
279-  0:	BRADI1G48170	GRMZM2G340527	      0
279-  1:	BRADI1G48220	GRMZM2G120047	 5e-166
279-  2:	BRADI1G48230	GRMZM2G103033	 4e-144
279-  3:	BRADI1G48250	GRMZM2G017636	  3e-66
279-  4:	BRADI1G48257	GRMZM2G017421	      0
279-  5:	BRADI1G48264	GRMZM2G433801	      0
279-  6:	BRADI1G48271	GRMZM2G133566	 3e-128
279-  7:	BRADI1G48320	GRMZM2G119865	  6e-47
279-  8:	BRADI1G48330	GRMZM2G086277	 9e-138
279-  9:	BRADI1G48340	GRMZM2G157820	      0
279- 10:	BRADI1G48370	GRMZM2G127948	 1e-147
279- 11:	BRADI1G48410	GRMZM2G041822	      0
279- 12:	BRADI1G48470	GRMZM2G342243	 1e-102
279- 13:	BRADI1G48477	AC195587.4_FG004	 6e-136
279- 14:	BRADI1G48520	AC195587.4_FG005	  4e-20
279- 15:	BRADI1G48530	GRMZM2G113640	  9e-72
279- 16:	BRADI1G48550	GRMZM2G102225	  2e-33
279- 17:	BRADI1G48620	GRMZM2G033074	  2e-94
279- 18:	BRADI1G48660	GRMZM2G376957	  8e-80
279- 19:	BRADI1G48720	GRMZM2G419542	  2e-46
279- 20:	BRADI1G48757	GRMZM2G034631	      0
279- 21:	BRADI1G48830	GRMZM2G051338	 5e-108
279- 22:	BRADI1G48880	GRMZM2G130449	      0
279- 23:	BRADI1G49000	GRMZM5G835276	 1e-128
279- 24:	BRADI1G49020	GRMZM5G829897	 2e-107
279- 25:	BRADI1G49040	GRMZM2G011319	      0
279- 26:	BRADI1G49077	GRMZM2G049950	 5e-112
279- 27:	BRADI1G49100	GRMZM2G002100	      0
279- 28:	BRADI1G49120	GRMZM2G393272	 3e-148
279- 29:	BRADI1G49260	GRMZM2G070446	      0
279- 30:	BRADI1G49270	GRMZM2G108780	  6e-67
279- 31:	BRADI1G49300	GRMZM5G816636	      0
279- 32:	BRADI1G49350	GRMZM2G362298	      0
## Alignment 280: score=1072.0 e_value=1.9e-72 N=24 BdChr1&ZmChr6 minus
280-  0:	BRADI1G42510	GRMZM2G117057	  8e-69
280-  1:	BRADI1G42520	GRMZM2G125054	      0
280-  2:	BRADI1G42530	GRMZM2G136750	  6e-13
280-  3:	BRADI1G42556	GRMZM2G136800	      0
280-  4:	BRADI1G42580	GRMZM5G841142	      0
280-  5:	BRADI1G42730	GRMZM2G164669	      0
280-  6:	BRADI1G42790	GRMZM2G105598	      0
280-  7:	BRADI1G42800	GRMZM2G101874	      0
280-  8:	BRADI1G42810	GRMZM2G174170	 2e-157
280-  9:	BRADI1G42905	GRMZM2G174129	  6e-70
280- 10:	BRADI1G43130	GRMZM2G353729	      0
280- 11:	BRADI1G43230	GRMZM2G005195	      0
280- 12:	BRADI1G43250	GRMZM2G012992	      0
280- 13:	BRADI1G43260	GRMZM2G036564	  8e-82
280- 14:	BRADI1G43360	GRMZM2G114801	  4e-65
280- 15:	BRADI1G43410	GRMZM2G162783	      0
280- 16:	BRADI1G43430	GRMZM2G162788	  2e-47
280- 17:	BRADI1G43440	GRMZM2G368678	      0
280- 18:	BRADI1G43510	GRMZM2G159953	      0
280- 19:	BRADI1G43540	GRMZM2G018823	 4e-149
280- 20:	BRADI1G43560	GRMZM2G104511	      0
280- 21:	BRADI1G43607	GRMZM2G443881	 1e-159
280- 22:	BRADI1G43660	GRMZM2G396632	  2e-06
280- 23:	BRADI1G43680	GRMZM2G095404	      0
## Alignment 281: score=915.0 e_value=3.6e-59 N=20 BdChr1&ZmChr6 minus
281-  0:	BRADI1G51700	GRMZM2G103078	      0
281-  1:	BRADI1G51730	GRMZM2G102938	  3e-27
281-  2:	BRADI1G51740	GRMZM2G102808	 7e-158
281-  3:	BRADI1G51747	GRMZM2G102790	  3e-94
281-  4:	BRADI1G51830	GRMZM2G141009	 4e-109
281-  5:	BRADI1G51940	GRMZM2G134749	      0
281-  6:	BRADI1G51980	GRMZM2G013617	 4e-108
281-  7:	BRADI1G52000	GRMZM2G027253	  9e-41
281-  8:	BRADI1G52040	GRMZM2G385287	 1e-118
281-  9:	BRADI1G52050	GRMZM2G107073	      0
281- 10:	BRADI1G52100	GRMZM2G453388	 2e-147
281- 11:	BRADI1G52140	GRMZM2G104958	      0
281- 12:	BRADI1G52180	GRMZM2G011655	 1e-124
281- 13:	BRADI1G52240	GRMZM2G011947	  1e-30
281- 14:	BRADI1G52300	GRMZM2G122261	 1e-169
281- 15:	BRADI1G52310	GRMZM2G122306	  5e-57
281- 16:	BRADI1G52350	GRMZM2G124815	 2e-142
281- 17:	BRADI1G52407	GRMZM2G134214	      0
281- 18:	BRADI1G52460	GRMZM2G071450	  5e-57
281- 19:	BRADI1G52567	GRMZM2G030752	  8e-25
## Alignment 282: score=762.0 e_value=2.3e-41 N=16 BdChr1&ZmChr6 minus
282-  0:	BRADI1G47737	GRMZM2G127080	      0
282-  1:	BRADI1G47760	GRMZM2G148167	      0
282-  2:	BRADI1G47767	GRMZM2G148200	      0
282-  3:	BRADI1G47780	GRMZM2G426175	  4e-78
282-  4:	BRADI1G47867	AC234171.1_FG010	  4e-18
282-  5:	BRADI1G47890	GRMZM2G401139	  4e-46
282-  6:	BRADI1G47920	AC234171.1_FG003	      0
282-  7:	BRADI1G47940	GRMZM5G846196	 2e-124
282-  8:	BRADI1G47950	GRMZM2G082399	  9e-34
282-  9:	BRADI1G48010	GRMZM2G032505	      0
282- 10:	BRADI1G48050	GRMZM2G127147	      0
282- 11:	BRADI1G48060	GRMZM5G805526	  1e-29
282- 12:	BRADI1G48070	GRMZM2G071100	  5e-66
282- 13:	BRADI1G48080	GRMZM2G071162	      0
282- 14:	BRADI1G48090	GRMZM2G161102	      0
282- 15:	BRADI1G48147	GRMZM2G028731	  1e-83
## Alignment 283: score=698.0 e_value=2.8e-44 N=16 BdChr1&ZmChr6 minus
283-  0:	BRADI1G50860	GRMZM2G152819	  1e-20
283-  1:	BRADI1G50897	GRMZM2G152777	 6e-163
283-  2:	BRADI1G51040	GRMZM2G155662	 2e-122
283-  3:	BRADI1G51140	GRMZM5G864424	 2e-125
283-  4:	BRADI1G51257	GRMZM2G068672	  3e-35
283-  5:	BRADI1G51290	GRMZM2G168299	      0
283-  6:	BRADI1G51300	GRMZM2G152775	 3e-162
283-  7:	BRADI1G51330	AC196779.3_FG003	 4e-121
283-  8:	BRADI1G51350	GRMZM2G156904	  2e-93
283-  9:	BRADI1G51430	GRMZM2G103166	 2e-152
283- 10:	BRADI1G51460	GRMZM2G074850	  4e-59
283- 11:	BRADI1G51507	GRMZM2G396922	 7e-157
283- 12:	BRADI1G51520	GRMZM2G471970	  4e-34
283- 13:	BRADI1G51540	GRMZM2G446253	      0
283- 14:	BRADI1G51550	GRMZM2G073023	  3e-55
283- 15:	BRADI1G51570	GRMZM2G173858	      0
## Alignment 284: score=475.0 e_value=1.7e-24 N=11 BdChr1&ZmChr6 minus
284-  0:	BRADI1G38317	GRMZM2G012685	  1e-35
284-  1:	BRADI1G38360	GRMZM2G135022	  4e-35
284-  2:	BRADI1G38400	GRMZM2G404081	  5e-25
284-  3:	BRADI1G38680	GRMZM2G129375	      0
284-  4:	BRADI1G38700	GRMZM2G129431	      0
284-  5:	BRADI1G38705	GRMZM2G325143	  6e-32
284-  6:	BRADI1G38770	GRMZM2G148460	      0
284-  7:	BRADI1G39000	GRMZM2G447566	  5e-14
284-  8:	BRADI1G39110	GRMZM2G404888	      0
284-  9:	BRADI1G39180	AC219020.4_FG002	  6e-66
284- 10:	BRADI1G39510	GRMZM2G043350	  1e-21
## Alignment 285: score=317.0 e_value=4.1e-16 N=9 BdChr1&ZmChr6 minus
285-  0:	BRADI1G07090	GRMZM2G440349	 2e-120
285-  1:	BRADI1G07180	GRMZM2G156905	  3e-16
285-  2:	BRADI1G07237	GRMZM2G142068	  1e-57
285-  3:	BRADI1G07450	GRMZM2G073551	  2e-49
285-  4:	BRADI1G07590	GRMZM2G051055	  2e-10
285-  5:	BRADI1G07620	GRMZM2G163861	  4e-14
285-  6:	BRADI1G07700	GRMZM2G455283	  1e-14
285-  7:	BRADI1G07750	GRMZM2G139199	  2e-24
285-  8:	BRADI1G07810	GRMZM2G062761	  5e-24
## Alignment 286: score=293.0 e_value=2.2e-14 N=8 BdChr1&ZmChr6 minus
286-  0:	BRADI1G17130	GRMZM2G140817	  1e-53
286-  1:	BRADI1G17236	GRMZM2G117582	 1e-103
286-  2:	BRADI1G17310	GRMZM2G157246	  1e-07
286-  3:	BRADI1G17400	GRMZM2G701218	  3e-71
286-  4:	BRADI1G17600	GRMZM2G145959	  6e-07
286-  5:	BRADI1G17620	AC214817.3_FG004	 6e-133
286-  6:	BRADI1G17640	GRMZM2G429840	  1e-08
286-  7:	BRADI1G17740	GRMZM2G026927	  3e-07
## Alignment 287: score=291.0 e_value=2.5e-15 N=8 BdChr1&ZmChr6 minus
287-  0:	BRADI1G69020	GRMZM2G088951	  1e-50
287-  1:	BRADI1G69040	GRMZM2G140817	  1e-14
287-  2:	BRADI1G69057	GRMZM2G140721	  2e-59
287-  3:	BRADI1G69097	GRMZM2G088861	  3e-17
287-  4:	BRADI1G69340	GRMZM2G429714	  2e-59
287-  5:	BRADI1G69390	GRMZM2G163440	  1e-12
287-  6:	BRADI1G69550	AC214817.3_FG004	 2e-105
287-  7:	BRADI1G69600	GRMZM2G701201	  1e-51
## Alignment 288: score=280.0 e_value=1.2e-08 N=6 BdChr1&ZmChr6 minus
288-  0:	BRADI1G30040	GRMZM2G075584	  5e-27
288-  1:	BRADI1G30110	GRMZM2G065888	      0
288-  2:	BRADI1G30130	GRMZM2G141931	      0
288-  3:	BRADI1G30180	GRMZM2G151200	 1e-157
288-  4:	BRADI1G30200	GRMZM2G151254	      0
288-  5:	BRADI1G30230	GRMZM2G102149	  4e-10
## Alignment 289: score=268.0 e_value=2.2e-13 N=7 BdChr1&ZmChr6 minus
289-  0:	BRADI1G58997	GRMZM2G104109	  4e-61
289-  1:	BRADI1G59200	GRMZM2G514752	  6e-13
289-  2:	BRADI1G59210	GRMZM2G397889	  6e-50
289-  3:	BRADI1G59226	GRMZM2G005195	  2e-08
289-  4:	BRADI1G59290	GRMZM2G337768	  7e-41
289-  5:	BRADI1G59510	GRMZM2G148624	  2e-14
289-  6:	BRADI1G59520	GRMZM2G095404	  1e-56
## Alignment 290: score=268.0 e_value=2.8e-13 N=7 BdChr1&ZmChr6 minus
290-  0:	BRADI1G57657	GRMZM2G129031	  2e-29
290-  1:	BRADI1G57900	GRMZM2G174585	  4e-47
290-  2:	BRADI1G58000	GRMZM2G459224	  5e-15
290-  3:	BRADI1G58020	GRMZM2G390732	  3e-34
290-  4:	BRADI1G58260	AC214817.3_FG004	  6e-42
290-  5:	BRADI1G58290	GRMZM2G701201	  2e-64
290-  6:	BRADI1G58460	GRMZM2G128315	 4e-107
## Alignment 291: score=267.0 e_value=3.6e-17 N=9 BdChr1&ZmChr6 minus
291-  0:	BRADI1G38317	GRMZM2G125081	  5e-33
291-  1:	BRADI1G38730	GRMZM2G092465	  2e-69
291-  2:	BRADI1G38770	GRMZM2G034958	  1e-08
291-  3:	BRADI1G39190	GRMZM2G313184	  4e-61
291-  4:	BRADI1G39927	GRMZM2G117961	  2e-09
291-  5:	BRADI1G41670	GRMZM2G172258	  3e-06
291-  6:	BRADI1G41890	GRMZM2G015352	      0
291-  7:	BRADI1G42257	AC233871.1_FG003	  7e-20
291-  8:	BRADI1G42360	GRMZM2G137894	  7e-65
## Alignment 292: score=266.0 e_value=2.3e-10 N=6 BdChr1&ZmChr6 minus
292-  0:	BRADI1G29900	GRMZM2G075584	  1e-32
292-  1:	BRADI1G29920	GRMZM2G402862	  3e-64
292-  2:	BRADI1G29930	GRMZM2G361633	  1e-16
292-  3:	BRADI1G29947	GRMZM2G132593	 4e-143
292-  4:	BRADI1G29960	GRMZM2G132628	      0
292-  5:	BRADI1G30040	GRMZM2G126361	  1e-25
## Alignment 293: score=262.0 e_value=2.3e-12 N=6 BdChr1&ZmChr6 minus
293-  0:	BRADI1G32200	GRMZM2G161680	  1e-78
293-  1:	BRADI1G32210	GRMZM2G161666	  2e-32
293-  2:	BRADI1G32217	GRMZM2G143767	  3e-71
293-  3:	BRADI1G32230	GRMZM2G143782	  1e-98
293-  4:	BRADI1G32410	GRMZM2G164835	      0
293-  5:	BRADI1G32445	GRMZM5G816289	  1e-75
## Alignment 294: score=262.0 e_value=2.5e-12 N=7 BdChr1&ZmChr6 minus
294-  0:	BRADI1G03610	GRMZM2G089575	  3e-65
294-  1:	BRADI1G03620	GRMZM2G089662	 7e-150
294-  2:	BRADI1G03670	GRMZM2G130699	  9e-67
294-  3:	BRADI1G03710	GRMZM2G179069	  1e-35
294-  4:	BRADI1G03750	GRMZM2G037140	  7e-58
294-  5:	BRADI1G03770	GRMZM2G001205	  3e-16
294-  6:	BRADI1G03827	GRMZM2G403003	  1e-07
## Alignment 295: score=255.0 e_value=3.7e-11 N=7 BdChr1&ZmChr6 minus
295-  0:	BRADI1G33360	GRMZM2G440349	  7e-30
295-  1:	BRADI1G33480	GRMZM2G156905	  3e-34
295-  2:	BRADI1G33620	GRMZM2G142068	  3e-58
295-  3:	BRADI1G33680	GRMZM2G073551	  1e-51
295-  4:	BRADI1G33900	GRMZM2G102255	  6e-41
295-  5:	BRADI1G34030	GRMZM2G163861	  1e-85
295-  6:	BRADI1G34087	GRMZM2G455283	  8e-15
## Alignment 296: score=253.0 e_value=4.2e-09 N=6 BdChr1&ZmChr6 minus
296-  0:	BRADI1G06766	GRMZM2G100518	  3e-77
296-  1:	BRADI1G06860	GRMZM2G343543	      0
296-  2:	BRADI1G07010	GRMZM2G343570	  5e-22
296-  3:	BRADI1G07090	GRMZM2G418459	 8e-111
296-  4:	BRADI1G07237	GRMZM2G406331	  2e-17
296-  5:	BRADI1G07260	GRMZM2G376684	  2e-21
## Alignment 297: score=4811.0 e_value=0 N=111 BdChr1&ZmChr7 plus
297-  0:	BRADI1G59700	GRMZM2G131167	  2e-08
297-  1:	BRADI1G59880	GRMZM2G167520	      0
297-  2:	BRADI1G60030	GRMZM2G384528	  6e-76
297-  3:	BRADI1G60140	GRMZM2G169636	 2e-110
297-  4:	BRADI1G60160	GRMZM2G030731	  3e-84
297-  5:	BRADI1G60170	GRMZM2G127031	      0
297-  6:	BRADI1G60200	GRMZM2G080567	  4e-25
297-  7:	BRADI1G60207	GRMZM2G111224	      0
297-  8:	BRADI1G60230	GRMZM2G326788	  1e-47
297-  9:	BRADI1G60237	GRMZM2G031545	  9e-89
297- 10:	BRADI1G60300	GRMZM2G072205	      0
297- 11:	BRADI1G60340	GRMZM2G108782	  4e-17
297- 12:	BRADI1G60370	GRMZM2G054032	 4e-127
297- 13:	BRADI1G60397	GRMZM2G121573	      0
297- 14:	BRADI1G60510	GRMZM2G048806	      0
297- 15:	BRADI1G60620	GRMZM2G371721	  1e-92
297- 16:	BRADI1G60630	GRMZM2G079226	 4e-110
297- 17:	BRADI1G60647	GRMZM2G079629	  1e-92
297- 18:	BRADI1G60720	GRMZM2G056732	      0
297- 19:	BRADI1G60730	GRMZM2G054136	 2e-129
297- 20:	BRADI1G60750	GRMZM2G117707	      0
297- 21:	BRADI1G60810	GRMZM2G017080	 6e-148
297- 22:	BRADI1G60817	GRMZM2G017368	      0
297- 23:	BRADI1G60840	GRMZM2G102786	  8e-34
297- 24:	BRADI1G60852	GRMZM2G116620	 3e-126
297- 25:	BRADI1G60950	GRMZM5G840145	 4e-137
297- 26:	BRADI1G60970	GRMZM2G171597	  4e-17
297- 27:	BRADI1G61000	GRMZM2G427408	 3e-121
297- 28:	BRADI1G61030	GRMZM2G459841	  7e-10
297- 29:	BRADI1G61090	GRMZM2G090414	  2e-93
297- 30:	BRADI1G61110	GRMZM2G017145	  3e-83
297- 31:	BRADI1G61160	GRMZM2G056407	  1e-18
297- 32:	BRADI1G61250	GRMZM2G158835	  6e-87
297- 33:	BRADI1G61270	GRMZM2G158885	  5e-93
297- 34:	BRADI1G61320	GRMZM2G150683	  8e-44
297- 35:	BRADI1G61330	GRMZM5G867185	  4e-15
297- 36:	BRADI1G61340	GRMZM2G318843	      0
297- 37:	BRADI1G61350	GRMZM2G039583	  2e-86
297- 38:	BRADI1G61380	GRMZM2G160983	  1e-63
297- 39:	BRADI1G61397	GRMZM2G150841	  2e-83
297- 40:	BRADI1G61407	GRMZM2G150907	 3e-160
297- 41:	BRADI1G61477	GRMZM2G082318	 5e-103
297- 42:	BRADI1G61490	GRMZM2G070588	  3e-43
297- 43:	BRADI1G61497	AC217975.3_FG001	      0
297- 44:	BRADI1G61510	GRMZM2G000718	 3e-128
297- 45:	BRADI1G61530	GRMZM2G427903	 1e-107
297- 46:	BRADI1G61630	GRMZM2G071628	  5e-31
297- 47:	BRADI1G61637	GRMZM2G015703	      0
297- 48:	BRADI1G61650	GRMZM2G120971	  6e-27
297- 49:	BRADI1G61680	GRMZM2G120954	      0
297- 50:	BRADI1G61700	GRMZM2G055607	      0
297- 51:	BRADI1G61830	GRMZM2G019583	 3e-157
297- 52:	BRADI1G61840	GRMZM2G317535	  1e-25
297- 53:	BRADI1G61950	GRMZM2G448739	  3e-26
297- 54:	BRADI1G62020	GRMZM2G136578	  3e-38
297- 55:	BRADI1G62030	GRMZM2G036872	      0
297- 56:	BRADI1G62057	GRMZM2G036113	 3e-123
297- 57:	BRADI1G62090	GRMZM2G326270	 2e-132
297- 58:	BRADI1G62150	GRMZM2G009265	      0
297- 59:	BRADI1G62160	GRMZM2G009804	  7e-78
297- 60:	BRADI1G62300	GRMZM2G037189	  5e-19
297- 61:	BRADI1G62380	GRMZM2G435986	  9e-06
297- 62:	BRADI1G62420	GRMZM2G414423	  8e-34
297- 63:	BRADI1G62440	GRMZM2G333433	      0
297- 64:	BRADI1G62520	GRMZM2G047995	 4e-176
297- 65:	BRADI1G62580	GRMZM2G144971	 6e-135
297- 66:	BRADI1G62655	GRMZM2G348863	  4e-32
297- 67:	BRADI1G62660	GRMZM2G113863	  4e-23
297- 68:	BRADI1G62710	GRMZM2G414475	  1e-17
297- 69:	BRADI1G62830	GRMZM2G063617	  6e-56
297- 70:	BRADI1G62930	GRMZM2G322413	 2e-125
297- 71:	BRADI1G63060	GRMZM2G025441	 7e-134
297- 72:	BRADI1G63080	GRMZM2G177050	  1e-68
297- 73:	BRADI1G63100	GRMZM2G166738	      0
297- 74:	BRADI1G63120	GRMZM5G845472	  4e-23
297- 75:	BRADI1G63127	GRMZM5G890815	 3e-175
297- 76:	BRADI1G63170	GRMZM2G149040	 9e-133
297- 77:	BRADI1G63210	GRMZM5G881387	      0
297- 78:	BRADI1G63220	GRMZM2G381378	  1e-27
297- 79:	BRADI1G63270	GRMZM2G381404	  5e-59
297- 80:	BRADI1G63290	GRMZM2G080001	      0
297- 81:	BRADI1G63310	GRMZM2G080048	 4e-152
297- 82:	BRADI1G63350	GRMZM2G080270	      0
297- 83:	BRADI1G63390	GRMZM2G050201	  2e-94
297- 84:	BRADI1G63480	GRMZM2G349655	  8e-66
297- 85:	BRADI1G63520	GRMZM2G017894	 2e-116
297- 86:	BRADI1G63570	GRMZM2G311665	 3e-153
297- 87:	BRADI1G63580	GRMZM2G131026	      0
297- 88:	BRADI1G63600	GRMZM2G430849	 1e-108
297- 89:	BRADI1G63610	GRMZM2G469380	  2e-36
297- 90:	BRADI1G63640	GRMZM2G181607	  2e-99
297- 91:	BRADI1G63690	AC155434.2_FG005	  2e-87
297- 92:	BRADI1G63780	GRMZM2G151811	 3e-129
297- 93:	BRADI1G63840	GRMZM2G077124	  3e-35
297- 94:	BRADI1G64010	GRMZM2G560571	 1e-113
297- 95:	BRADI1G64020	GRMZM2G430600	 7e-102
297- 96:	BRADI1G64040	GRMZM2G130950	 3e-110
297- 97:	BRADI1G64260	GRMZM2G041636	  6e-14
297- 98:	BRADI1G64487	GRMZM2G050108	 2e-126
297- 99:	BRADI1G64650	GRMZM2G113052	  7e-17
297-100:	BRADI1G64660	GRMZM2G113036	 3e-132
297-101:	BRADI1G64780	GRMZM2G113016	      0
297-102:	BRADI1G64860	GRMZM2G112984	      0
297-103:	BRADI1G64980	GRMZM2G056772	  4e-28
297-104:	BRADI1G65010	GRMZM2G056750	  2e-11
297-105:	BRADI1G65070	GRMZM2G056569	      0
297-106:	BRADI1G65080	GRMZM2G516421	  3e-13
297-107:	BRADI1G65320	GRMZM2G134480	 1e-105
297-108:	BRADI1G65440	GRMZM2G434792	      0
297-109:	BRADI1G65530	GRMZM2G134341	      0
297-110:	BRADI1G65557	GRMZM2G434715	  2e-27
## Alignment 298: score=1879.0 e_value=7.4e-149 N=40 BdChr1&ZmChr7 plus
298-  0:	BRADI1G57430	GRMZM2G145633	  3e-92
298-  1:	BRADI1G57480	GRMZM2G350205	      0
298-  2:	BRADI1G57510	GRMZM2G044174	  9e-09
298-  3:	BRADI1G57530	GRMZM2G044194	  2e-07
298-  4:	BRADI1G57546	GRMZM2G008061	 1e-104
298-  5:	BRADI1G57607	GRMZM2G028041	 2e-138
298-  6:	BRADI1G57830	GRMZM2G450866	  7e-15
298-  7:	BRADI1G57860	GRMZM2G148831	 4e-143
298-  8:	BRADI1G57870	GRMZM2G450822	  2e-08
298-  9:	BRADI1G57880	GRMZM2G108023	      0
298- 10:	BRADI1G57900	GRMZM2G141517	      0
298- 11:	BRADI1G57910	GRMZM2G426156	      0
298- 12:	BRADI1G57920	GRMZM2G426154	      0
298- 13:	BRADI1G57930	GRMZM2G064799	      0
298- 14:	BRADI1G58030	GRMZM2G480002	      0
298- 15:	BRADI1G58050	GRMZM2G180004	  2e-38
298- 16:	BRADI1G58057	GRMZM2G479980	  2e-85
298- 17:	BRADI1G58070	GRMZM2G142721	  5e-55
298- 18:	BRADI1G58087	GRMZM2G051793	      0
298- 19:	BRADI1G58160	GRMZM2G047954	  5e-99
298- 20:	BRADI1G58190	GRMZM2G167892	 2e-104
298- 21:	BRADI1G58240	GRMZM2G102968	  1e-78
298- 22:	BRADI1G58250	GRMZM2G080512	 7e-143
298- 23:	BRADI1G58290	GRMZM2G039922	      0
298- 24:	BRADI1G58297	GRMZM2G093705	      0
298- 25:	BRADI1G58310	GRMZM2G093766	  5e-45
298- 26:	BRADI1G58340	GRMZM2G012031	      0
298- 27:	BRADI1G58350	GRMZM2G012397	  1e-64
298- 28:	BRADI1G58390	GRMZM2G013114	      0
298- 29:	BRADI1G58400	GRMZM2G013236	      0
298- 30:	BRADI1G58415	GRMZM2G031504	  3e-07
298- 31:	BRADI1G58420	GRMZM2G442791	  2e-21
298- 32:	BRADI1G58430	GRMZM2G142063	      0
298- 33:	BRADI1G58440	GRMZM2G142119	 4e-128
298- 34:	BRADI1G58460	GRMZM5G876691	  3e-40
298- 35:	BRADI1G58480	GRMZM2G129246	      0
298- 36:	BRADI1G58500	GRMZM2G129175	  2e-26
298- 37:	BRADI1G58530	GRMZM2G090104	      0
298- 38:	BRADI1G58540	GRMZM2G059088	  4e-18
298- 39:	BRADI1G58580	GRMZM2G417954	      0
## Alignment 299: score=1372.0 e_value=2.3e-99 N=29 BdChr1&ZmChr7 plus
299-  0:	BRADI1G20760	GRMZM2G577405	  3e-08
299-  1:	BRADI1G20820	GRMZM5G898768	  1e-60
299-  2:	BRADI1G20830	GRMZM2G114461	      0
299-  3:	BRADI1G20840	GRMZM2G414043	      0
299-  4:	BRADI1G20860	GRMZM2G072205	      0
299-  5:	BRADI1G20870	GRMZM2G062686	  2e-12
299-  6:	BRADI1G20900	GRMZM2G108767	      0
299-  7:	BRADI1G20980	GRMZM2G054032	 9e-108
299-  8:	BRADI1G20995	GRMZM2G053999	      0
299-  9:	BRADI1G21040	GRMZM2G121573	      0
299- 10:	BRADI1G21080	GRMZM2G048806	      0
299- 11:	BRADI1G21110	GRMZM2G109843	      0
299- 12:	BRADI1G21190	GRMZM2G371721	 2e-112
299- 13:	BRADI1G21200	GRMZM2G079201	  2e-51
299- 14:	BRADI1G21210	GRMZM2G079226	 1e-117
299- 15:	BRADI1G21220	GRMZM2G079397	  3e-19
299- 16:	BRADI1G21230	GRMZM2G079629	 5e-112
299- 17:	BRADI1G21260	GRMZM2G079669	  9e-29
299- 18:	BRADI1G21270	GRMZM5G855311	      0
299- 19:	BRADI1G21310	GRMZM2G056732	      0
299- 20:	BRADI1G21320	GRMZM2G054136	 2e-125
299- 21:	BRADI1G21330	GRMZM2G117707	      0
299- 22:	BRADI1G21350	GRMZM2G017080	 3e-176
299- 23:	BRADI1G21360	GRMZM2G017266	  1e-45
299- 24:	BRADI1G21372	GRMZM2G017368	      0
299- 25:	BRADI1G21380	GRMZM2G102786	  2e-43
299- 26:	BRADI1G21390	GRMZM2G025281	  9e-66
299- 27:	BRADI1G21410	GRMZM2G116620	 7e-152
299- 28:	BRADI1G21420	GRMZM5G840145	 1e-142
## Alignment 300: score=842.0 e_value=6.8e-50 N=18 BdChr1&ZmChr7 plus
300-  0:	BRADI1G18220	GRMZM2G137064	  1e-13
300-  1:	BRADI1G18300	GRMZM2G025885	  3e-30
300-  2:	BRADI1G18340	GRMZM2G025992	  2e-91
300-  3:	BRADI1G18360	GRMZM2G027851	      0
300-  4:	BRADI1G18407	GRMZM2G414423	  1e-37
300-  5:	BRADI1G18450	GRMZM2G333433	      0
300-  6:	BRADI1G18460	GRMZM2G036596	      0
300-  7:	BRADI1G18470	GRMZM2G070178	      0
300-  8:	BRADI1G18490	GRMZM2G047995	      0
300-  9:	BRADI1G18500	GRMZM2G048210	      0
300- 10:	BRADI1G18510	GRMZM2G081639	      0
300- 11:	BRADI1G18550	GRMZM2G081682	      0
300- 12:	BRADI1G18580	GRMZM2G307119	  3e-40
300- 13:	BRADI1G18595	GRMZM2G020606	  2e-38
300- 14:	BRADI1G18600	GRMZM2G020766	      0
300- 15:	BRADI1G18607	GRMZM2G144971	      0
300- 16:	BRADI1G18670	AC212684.3_FG012	  8e-62
300- 17:	BRADI1G18820	GRMZM2G174192	  7e-31
## Alignment 301: score=836.0 e_value=2.2e-54 N=18 BdChr1&ZmChr7 plus
301-  0:	BRADI1G28060	GRMZM2G085948	  2e-07
301-  1:	BRADI1G28080	GRMZM2G139210	 7e-114
301-  2:	BRADI1G28090	GRMZM5G869196	 2e-134
301-  3:	BRADI1G28100	GRMZM2G098764	 5e-101
301-  4:	BRADI1G28110	GRMZM2G160922	      0
301-  5:	BRADI1G28120	GRMZM2G095839	  1e-32
301-  6:	BRADI1G28140	GRMZM2G148864	 1e-100
301-  7:	BRADI1G28150	GRMZM2G450069	  4e-22
301-  8:	BRADI1G28190	GRMZM2G162086	      0
301-  9:	BRADI1G28220	GRMZM2G162082	      0
301- 10:	BRADI1G28230	GRMZM2G162893	  1e-78
301- 11:	BRADI1G28260	GRMZM2G393455	  2e-73
301- 12:	BRADI1G28267	GRMZM2G092131	      0
301- 13:	BRADI1G28280	GRMZM2G162167	      0
301- 14:	BRADI1G28300	GRMZM2G171884	  2e-79
301- 15:	BRADI1G28310	GRMZM2G171871	      0
301- 16:	BRADI1G28410	GRMZM2G046186	  1e-38
301- 17:	BRADI1G28530	GRMZM2G114748	  1e-14
## Alignment 302: score=801.0 e_value=5.1e-47 N=17 BdChr1&ZmChr7 plus
302-  0:	BRADI1G26840	GRMZM2G134711	  1e-22
302-  1:	BRADI1G26857	GRMZM2G069928	      0
302-  2:	BRADI1G26870	GRMZM2G010640	 5e-108
302-  3:	BRADI1G26890	GRMZM2G010714	      0
302-  4:	BRADI1G26900	GRMZM2G313643	      0
302-  5:	BRADI1G26910	GRMZM2G313672	  1e-34
302-  6:	BRADI1G26920	GRMZM2G172327	 4e-110
302-  7:	BRADI1G26940	GRMZM2G316191	      0
302-  8:	BRADI1G26950	GRMZM2G107142	 1e-153
302-  9:	BRADI1G26960	GRMZM2G406651	  1e-51
302- 10:	BRADI1G27000	GRMZM2G406672	      0
302- 11:	BRADI1G27010	GRMZM2G075719	 3e-135
302- 12:	BRADI1G27027	GRMZM2G138230	      0
302- 13:	BRADI1G27040	GRMZM2G138220	 1e-106
302- 14:	BRADI1G27050	GRMZM2G161611	 2e-168
302- 15:	BRADI1G27140	GRMZM2G396752	  3e-13
302- 16:	BRADI1G27270	GRMZM2G395508	  2e-21
## Alignment 303: score=408.0 e_value=8.3e-23 N=10 BdChr1&ZmChr7 plus
303-  0:	BRADI1G58840	GRMZM5G800488	  2e-18
303-  1:	BRADI1G58997	GRMZM2G138450	  7e-42
303-  2:	BRADI1G59120	GRMZM2G105682	  8e-09
303-  3:	BRADI1G59130	GRMZM5G827207	  8e-23
303-  4:	BRADI1G59160	GRMZM2G108637	 2e-108
303-  5:	BRADI1G59170	GRMZM2G106600	      0
303-  6:	BRADI1G59180	GRMZM2G018721	  6e-50
303-  7:	BRADI1G59300	GRMZM2G019879	      0
303-  8:	BRADI1G59360	GRMZM5G852776	  9e-60
303-  9:	BRADI1G59370	AC205122.4_FG006	  4e-06
## Alignment 304: score=395.0 e_value=3.4e-21 N=10 BdChr1&ZmChr7 plus
304-  0:	BRADI1G19500	GRMZM2G099253	  1e-28
304-  1:	BRADI1G19670	GRMZM2G150907	  1e-16
304-  2:	BRADI1G19790	GRMZM2G177715	  1e-86
304-  3:	BRADI1G19820	GRMZM2G126774	  3e-09
304-  4:	BRADI1G19880	GRMZM2G114575	  2e-42
304-  5:	BRADI1G19890	GRMZM2G071628	  3e-34
304-  6:	BRADI1G19900	GRMZM2G025685	  2e-73
304-  7:	BRADI1G19970	GRMZM2G104443	 3e-140
304-  8:	BRADI1G20160	GRMZM2G015703	  1e-41
304-  9:	BRADI1G20197	GRMZM2G148249	  7e-12
## Alignment 305: score=374.0 e_value=1.7e-16 N=8 BdChr1&ZmChr7 plus
305-  0:	BRADI1G59570	GRMZM2G177104	 7e-121
305-  1:	BRADI1G59580	GRMZM2G179429	  2e-71
305-  2:	BRADI1G59600	GRMZM2G165828	      0
305-  3:	BRADI1G59630	GRMZM2G323499	 2e-172
305-  4:	BRADI1G59650	GRMZM2G020281	 1e-155
305-  5:	BRADI1G59690	GRMZM2G390124	  2e-75
305-  6:	BRADI1G59710	GRMZM2G090824	      0
305-  7:	BRADI1G59870	GRMZM2G120652	      0
## Alignment 306: score=372.0 e_value=3.3e-18 N=8 BdChr1&ZmChr7 plus
306-  0:	BRADI1G26940	GRMZM2G084716	  2e-08
306-  1:	BRADI1G27170	GRMZM2G032336	      0
306-  2:	BRADI1G27180	GRMZM5G835064	  1e-16
306-  3:	BRADI1G27190	GRMZM2G488458	 5e-119
306-  4:	BRADI1G27197	GRMZM5G802881	 1e-111
306-  5:	BRADI1G27210	GRMZM2G088590	  9e-99
306-  6:	BRADI1G27230	GRMZM2G085670	 1e-157
306-  7:	BRADI1G27237	GRMZM2G135038	      0
## Alignment 307: score=329.0 e_value=1.2e-13 N=7 BdChr1&ZmChr7 plus
307-  0:	BRADI1G53110	GRMZM2G086757	  6e-18
307-  1:	BRADI1G53217	GRMZM2G320920	 2e-154
307-  2:	BRADI1G53237	GRMZM2G360761	  2e-12
307-  3:	BRADI1G53260	GRMZM2G484706	  2e-62
307-  4:	BRADI1G53300	GRMZM2G003754	  2e-26
307-  5:	BRADI1G53310	GRMZM2G003789	      0
307-  6:	BRADI1G53330	GRMZM2G144618	 8e-150
## Alignment 308: score=327.0 e_value=3.1e-11 N=7 BdChr1&ZmChr7 plus
308-  0:	BRADI1G17130	GRMZM2G425127	  5e-31
308-  1:	BRADI1G17160	GRMZM2G470461	      0
308-  2:	BRADI1G17190	GRMZM2G327042	      0
308-  3:	BRADI1G17200	GRMZM2G361984	 1e-133
308-  4:	BRADI1G17210	GRMZM2G361847	      0
308-  5:	BRADI1G17236	GRMZM2G430600	 7e-102
308-  6:	BRADI1G17280	GRMZM6G636055	  3e-29
## Alignment 309: score=316.0 e_value=7.9e-17 N=9 BdChr1&ZmChr7 plus
309-  0:	BRADI1G16780	GRMZM2G025182	 6e-102
309-  1:	BRADI1G17060	GRMZM2G177050	  2e-16
309-  2:	BRADI1G17250	GRMZM2G080001	  1e-36
309-  3:	BRADI1G17440	GRMZM2G430849	  1e-46
309-  4:	BRADI1G17450	GRMZM2G469380	  1e-34
309-  5:	BRADI1G17600	GRMZM2G425127	  4e-19
309-  6:	BRADI1G17810	GRMZM2G560571	  4e-16
309-  7:	BRADI1G17940	GRMZM2G112984	 6e-102
309-  8:	BRADI1G18160	GRMZM2G056569	  2e-39
## Alignment 310: score=289.0 e_value=3.5e-09 N=6 BdChr1&ZmChr7 plus
310-  0:	BRADI1G20670	GRMZM2G171597	  2e-18
310-  1:	BRADI1G20710	GRMZM2G171501	  4e-30
310-  2:	BRADI1G20720	GRMZM2G382106	      0
310-  3:	BRADI1G20750	GRMZM2G081857	      0
310-  4:	BRADI1G20770	GRMZM2G140288	      0
310-  5:	BRADI1G20790	GRMZM2G013811	      0
## Alignment 311: score=276.0 e_value=3.3e-11 N=7 BdChr1&ZmChr7 plus
311-  0:	BRADI1G31130	GRMZM2G319125	      0
311-  1:	BRADI1G31290	GRMZM2G114478	  1e-10
311-  2:	BRADI1G31320	GRMZM2G091643	  6e-42
311-  3:	BRADI1G31337	GRMZM2G467943	  9e-15
311-  4:	BRADI1G31370	GRMZM2G335589	  2e-11
311-  5:	BRADI1G31570	GRMZM2G173756	  2e-20
311-  6:	BRADI1G31780	GRMZM2G399313	  1e-11
## Alignment 312: score=268.0 e_value=1.1e-11 N=7 BdChr1&ZmChr7 plus
312-  0:	BRADI1G20150	GRMZM2G121579	  2e-48
312-  1:	BRADI1G20160	GRMZM2G109843	  5e-41
312-  2:	BRADI1G20300	GRMZM2G079226	  1e-07
312-  3:	BRADI1G20390	GRMZM2G056732	  3e-21
312-  4:	BRADI1G20440	GRMZM2G025281	  2e-10
312-  5:	BRADI1G20620	GRMZM2G158021	      0
312-  6:	BRADI1G20737	AC195864.3_FG017	  4e-74
## Alignment 313: score=262.0 e_value=2.4e-08 N=6 BdChr1&ZmChr7 plus
313-  0:	BRADI1G04397	GRMZM2G432631	  2e-10
313-  1:	BRADI1G04500	GRMZM2G462325	      0
313-  2:	BRADI1G04510	GRMZM2G095078	  4e-45
313-  3:	BRADI1G04540	GRMZM2G042627	      0
313-  4:	BRADI1G04580	GRMZM2G104559	 9e-110
313-  5:	BRADI1G04590	GRMZM2G043275	  3e-87
## Alignment 314: score=12630.0 e_value=0 N=266 BdChr1&ZmChr7 minus
314-  0:	BRADI1G21060	GRMZM2G049296	 4e-137
314-  1:	BRADI1G21070	GRMZM2G048846	 8e-105
314-  2:	BRADI1G21310	GRMZM2G062651	  2e-28
314-  3:	BRADI1G21490	GRMZM2G089736	  2e-94
314-  4:	BRADI1G21550	GRMZM2G031545	  1e-99
314-  5:	BRADI1G21560	GRMZM2G111224	      0
314-  6:	BRADI1G21570	GRMZM2G080549	  4e-90
314-  7:	BRADI1G21590	GRMZM2G080567	  7e-28
314-  8:	BRADI1G21610	GRMZM2G127031	      0
314-  9:	BRADI1G21620	GRMZM2G030578	      0
314- 10:	BRADI1G21630	GRMZM2G030731	  6e-96
314- 11:	BRADI1G21640	GRMZM2G116426	 4e-138
314- 12:	BRADI1G21700	GRMZM2G393671	  2e-93
314- 13:	BRADI1G21730	GRMZM2G093902	 2e-153
314- 14:	BRADI1G21740	GRMZM2G038066	 8e-105
314- 15:	BRADI1G21770	GRMZM2G038338	 3e-112
314- 16:	BRADI1G21780	GRMZM2G009320	  3e-60
314- 17:	BRADI1G21787	GRMZM2G009538	  1e-93
314- 18:	BRADI1G21810	GRMZM2G037411	      0
314- 19:	BRADI1G21820	GRMZM2G037444	      0
314- 20:	BRADI1G21880	GRMZM2G049077	  5e-36
314- 21:	BRADI1G21890	GRMZM2G351482	  2e-75
314- 22:	BRADI1G21900	GRMZM2G384528	  1e-65
314- 23:	BRADI1G21914	GRMZM2G082205	      0
314- 24:	BRADI1G21921	GRMZM2G152179	 3e-147
314- 25:	BRADI1G21980	GRMZM2G147716	 2e-120
314- 26:	BRADI1G21990	GRMZM2G045287	      0
314- 27:	BRADI1G22010	GRMZM2G045155	  2e-35
314- 28:	BRADI1G22020	GRMZM2G167463	  5e-86
314- 29:	BRADI1G22030	GRMZM2G167520	      0
314- 30:	BRADI1G22050	GRMZM2G136918	 7e-177
314- 31:	BRADI1G22110	GRMZM2G151801	 3e-171
314- 32:	BRADI1G22140	GRMZM2G370081	      0
314- 33:	BRADI1G22160	GRMZM2G069405	  4e-40
314- 34:	BRADI1G22180	GRMZM5G831577	  3e-42
314- 35:	BRADI1G22187	GRMZM2G017550	      0
314- 36:	BRADI1G22200	GRMZM2G017409	      0
314- 37:	BRADI1G22210	GRMZM2G131167	  5e-39
314- 38:	BRADI1G22240	GRMZM2G561418	  3e-23
314- 39:	BRADI1G22290	GRMZM2G131262	  6e-48
314- 40:	BRADI1G22300	GRMZM2G050501	      0
314- 41:	BRADI1G22490	GRMZM2G019571	      0
314- 42:	BRADI1G22510	GRMZM2G044023	      0
314- 43:	BRADI1G22520	GRMZM5G862931	      0
314- 44:	BRADI1G22600	GRMZM2G439281	  2e-59
314- 45:	BRADI1G22607	GRMZM2G026869	 2e-166
314- 46:	BRADI1G22650	GRMZM2G356076	      0
314- 47:	BRADI1G22660	GRMZM2G056081	      0
314- 48:	BRADI1G22670	GRMZM2G144030	 8e-103
314- 49:	BRADI1G22690	GRMZM2G432796	      0
314- 50:	BRADI1G22717	GRMZM2G132810	 9e-141
314- 51:	BRADI1G22730	GRMZM2G432738	      0
314- 52:	BRADI1G22740	GRMZM2G132753	  9e-97
314- 53:	BRADI1G22750	GRMZM2G036203	 1e-120
314- 54:	BRADI1G22770	GRMZM2G056143	  2e-13
314- 55:	BRADI1G22790	GRMZM2G008468	  2e-61
314- 56:	BRADI1G22800	GRMZM2G309970	  6e-28
314- 57:	BRADI1G22810	GRMZM2G008665	  2e-78
314- 58:	BRADI1G22820	GRMZM2G008712	  5e-81
314- 59:	BRADI1G22830	GRMZM2G053338	      0
314- 60:	BRADI1G22840	GRMZM2G017016	      0
314- 61:	BRADI1G22850	GRMZM2G077004	  5e-38
314- 62:	BRADI1G22860	GRMZM2G076981	 6e-103
314- 63:	BRADI1G22870	GRMZM2G181219	      0
314- 64:	BRADI1G22890	GRMZM2G092739	      0
314- 65:	BRADI1G22900	AC185108.3_FG010	  5e-10
314- 66:	BRADI1G22907	GRMZM2G097456	      0
314- 67:	BRADI1G22940	GRMZM2G089557	  3e-31
314- 68:	BRADI1G22960	GRMZM2G057260	  4e-58
314- 69:	BRADI1G22980	GRMZM2G057247	      0
314- 70:	BRADI1G22990	GRMZM2G057176	      0
314- 71:	BRADI1G23000	GRMZM2G057023	      0
314- 72:	BRADI1G23010	GRMZM2G151649	 6e-167
314- 73:	BRADI1G23040	GRMZM2G180490	 9e-107
314- 74:	BRADI1G23050	GRMZM2G172726	      0
314- 75:	BRADI1G23060	GRMZM2G172657	      0
314- 76:	BRADI1G23080	GRMZM2G179777	 2e-114
314- 77:	BRADI1G23140	GRMZM5G898305	 2e-144
314- 78:	BRADI1G23150	GRMZM2G096454	  8e-52
314- 79:	BRADI1G23160	GRMZM2G396397	 1e-103
314- 80:	BRADI1G23170	GRMZM2G396402	  2e-18
314- 81:	BRADI1G23250	GRMZM2G066051	      0
314- 82:	BRADI1G23257	GRMZM2G178839	      0
314- 83:	BRADI1G23270	GRMZM2G178829	      0
314- 84:	BRADI1G23280	GRMZM2G022313	      0
314- 85:	BRADI1G23287	GRMZM2G023346	      0
314- 86:	BRADI1G23320	GRMZM2G023444	      0
314- 87:	BRADI1G23340	GRMZM2G398506	      0
314- 88:	BRADI1G23350	GRMZM2G098517	      0
314- 89:	BRADI1G23370	GRMZM2G114688	  1e-25
314- 90:	BRADI1G23410	GRMZM2G110044	  3e-25
314- 91:	BRADI1G23420	GRMZM2G004694	  1e-34
314- 92:	BRADI1G23460	GRMZM2G104204	  3e-43
314- 93:	BRADI1G23470	GRMZM2G058197	  1e-95
314- 94:	BRADI1G23490	GRMZM2G058087	      0
314- 95:	BRADI1G23497	GRMZM2G055216	      0
314- 96:	BRADI1G23510	GRMZM2G102550	 2e-168
314- 97:	BRADI1G23550	GRMZM2G102514	  6e-69
314- 98:	BRADI1G23580	GRMZM2G060762	      0
314- 99:	BRADI1G23590	GRMZM2G063420	  2e-79
314-100:	BRADI1G23600	GRMZM2G072054	      0
314-101:	BRADI1G23610	GRMZM2G072280	 1e-130
314-102:	BRADI1G23620	GRMZM2G072500	  4e-45
314-103:	BRADI1G23630	GRMZM2G072506	  7e-92
314-104:	BRADI1G23640	GRMZM2G072526	      0
314-105:	BRADI1G23660	GRMZM5G889052	      0
314-106:	BRADI1G23675	GRMZM2G121516	      0
314-107:	BRADI1G23690	GRMZM2G443843	      0
314-108:	BRADI1G23740	GRMZM5G860235	      0
314-109:	BRADI1G23750	GRMZM5G887631	      0
314-110:	BRADI1G23756	GRMZM2G384386	  2e-44
314-111:	BRADI1G23770	GRMZM2G083243	      0
314-112:	BRADI1G23800	GRMZM2G305196	  7e-09
314-113:	BRADI1G23890	GRMZM2G006505	      0
314-114:	BRADI1G23900	GRMZM2G007651	 1e-168
314-115:	BRADI1G23910	GRMZM2G007909	 3e-103
314-116:	BRADI1G23920	GRMZM2G092669	      0
314-117:	BRADI1G23930	GRMZM2G061156	      0
314-118:	BRADI1G23940	GRMZM2G061234	 4e-143
314-119:	BRADI1G23970	GRMZM2G034779	      0
314-120:	BRADI1G23980	GRMZM2G335259	  2e-07
314-121:	BRADI1G23990	GRMZM2G158447	  1e-29
314-122:	BRADI1G24000	GRMZM2G158429	 7e-126
314-123:	BRADI1G24030	GRMZM2G019084	      0
314-124:	BRADI1G24040	GRMZM2G046916	 2e-171
314-125:	BRADI1G24050	GRMZM2G046829	  4e-30
314-126:	BRADI1G24080	GRMZM2G357656	  4e-19
314-127:	BRADI1G24090	GRMZM2G054870	      0
314-128:	BRADI1G24120	GRMZM2G107562	  4e-10
314-129:	BRADI1G24130	GRMZM2G081155	      0
314-130:	BRADI1G24140	GRMZM2G081782	 3e-162
314-131:	BRADI1G24147	GRMZM2G081803	  4e-54
314-132:	BRADI1G24170	GRMZM2G081888	 9e-100
314-133:	BRADI1G24200	GRMZM2G081949	  3e-67
314-134:	BRADI1G24210	GRMZM2G380732	      0
314-135:	BRADI1G24230	GRMZM2G333980	 5e-173
314-136:	BRADI1G24240	GRMZM2G028086	      0
314-137:	BRADI1G24250	GRMZM5G827186	 4e-145
314-138:	BRADI1G24270	GRMZM5G842019	      0
314-139:	BRADI1G24277	AC225308.2_FG005	      0
314-140:	BRADI1G24287	GRMZM2G700291	      0
314-141:	BRADI1G24297	GRMZM2G006942	      0
314-142:	BRADI1G24310	GRMZM2G106548	      0
314-143:	BRADI1G24320	GRMZM5G897592	  7e-63
314-144:	BRADI1G24330	GRMZM5G897546	 3e-180
314-145:	BRADI1G24360	GRMZM2G060579	      0
314-146:	BRADI1G24370	GRMZM2G394261	  4e-17
314-147:	BRADI1G24390	GRMZM2G179885	 4e-149
314-148:	BRADI1G24400	GRMZM2G107565	      0
314-149:	BRADI1G24410	GRMZM2G089493	  1e-37
314-150:	BRADI1G24567	GRMZM2G434277	 9e-160
314-151:	BRADI1G24580	GRMZM2G434301	  2e-50
314-152:	BRADI1G24590	GRMZM2G434317	      0
314-153:	BRADI1G24597	GRMZM2G335287	      0
314-154:	BRADI1G24610	GRMZM2G041181	 7e-170
314-155:	BRADI1G24620	GRMZM2G041418	      0
314-156:	BRADI1G24640	GRMZM2G000453	  7e-43
314-157:	BRADI1G24680	GRMZM2G129354	      0
314-158:	BRADI1G24700	GRMZM2G129311	      0
314-159:	BRADI1G24710	GRMZM2G008309	  2e-71
314-160:	BRADI1G24720	GRMZM2G008356	      0
314-161:	BRADI1G24730	GRMZM2G057475	      0
314-162:	BRADI1G24747	GRMZM2G057380	      0
314-163:	BRADI1G24760	GRMZM2G057281	 2e-175
314-164:	BRADI1G24770	GRMZM2G019974	      0
314-165:	BRADI1G24790	GRMZM5G862799	  6e-38
314-166:	BRADI1G24800	GRMZM5G832281	  3e-12
314-167:	BRADI1G24810	GRMZM5G822440	 1e-116
314-168:	BRADI1G24820	GRMZM5G801949	      0
314-169:	BRADI1G24830	GRMZM5G872502	 1e-152
314-170:	BRADI1G24860	GRMZM2G033493	 4e-152
314-171:	BRADI1G24870	GRMZM2G033885	 1e-177
314-172:	BRADI1G24887	GRMZM2G031323	 2e-108
314-173:	BRADI1G24930	GRMZM2G041645	 5e-107
314-174:	BRADI1G24940	GRMZM2G032071	      0
314-175:	BRADI1G24960	GRMZM2G153482	  5e-40
314-176:	BRADI1G24970	GRMZM2G129973	  4e-68
314-177:	BRADI1G24990	GRMZM2G050933	  1e-94
314-178:	BRADI1G25002	GRMZM2G153162	      0
314-179:	BRADI1G25057	GRMZM2G008687	 9e-130
314-180:	BRADI1G25090	GRMZM2G309025	      0
314-181:	BRADI1G25107	GRMZM2G113432	      0
314-182:	BRADI1G25170	GRMZM5G890190	  2e-72
314-183:	BRADI1G25180	GRMZM2G465999	 1e-114
314-184:	BRADI1G25220	GRMZM2G019999	  2e-26
314-185:	BRADI1G25240	GRMZM2G492220	  7e-28
314-186:	BRADI1G25250	GRMZM2G019916	  5e-15
314-187:	BRADI1G25260	GRMZM2G173910	 7e-118
314-188:	BRADI1G25270	GRMZM2G173863	  2e-60
314-189:	BRADI1G25310	GRMZM2G472382	      0
314-190:	BRADI1G25320	GRMZM2G444075	      0
314-191:	BRADI1G25340	GRMZM2G158062	  4e-85
314-192:	BRADI1G25360	GRMZM2G042453	  1e-11
314-193:	BRADI1G25380	GRMZM2G338750	  2e-60
314-194:	BRADI1G25390	GRMZM2G041381	  2e-42
314-195:	BRADI1G25410	GRMZM2G358386	  2e-41
314-196:	BRADI1G25420	GRMZM2G058013	 1e-125
314-197:	BRADI1G25430	GRMZM2G058070	  1e-71
314-198:	BRADI1G25440	GRMZM2G058310	      0
314-199:	BRADI1G25470	GRMZM2G058451	  5e-88
314-200:	BRADI1G25480	GRMZM2G058622	  4e-48
314-201:	BRADI1G25487	GRMZM2G431018	 1e-125
314-202:	BRADI1G25517	GRMZM2G114140	      0
314-203:	BRADI1G25620	GRMZM2G387381	  2e-31
314-204:	BRADI1G25697	GRMZM2G468610	  3e-72
314-205:	BRADI1G25770	GRMZM2G468657	 1e-152
314-206:	BRADI1G25780	GRMZM2G468682	 5e-161
314-207:	BRADI1G25790	GRMZM2G165681	      0
314-208:	BRADI1G25800	GRMZM2G339907	  6e-84
314-209:	BRADI1G25810	GRMZM2G302601	  6e-15
314-210:	BRADI1G25816	GRMZM2G004880	      0
314-211:	BRADI1G25830	GRMZM2G080174	      0
314-212:	BRADI1G25837	GRMZM5G835323	  3e-68
314-213:	BRADI1G25847	GRMZM2G174855	  1e-35
314-214:	BRADI1G25870	GRMZM2G056369	      0
314-215:	BRADI1G25880	GRMZM2G357636	 3e-116
314-216:	BRADI1G25900	GRMZM2G056608	      0
314-217:	BRADI1G25910	GRMZM2G056627	      0
314-218:	BRADI1G25930	GRMZM2G009103	 3e-106
314-219:	BRADI1G25990	GRMZM2G009144	  6e-42
314-220:	BRADI1G26000	GRMZM2G009223	      0
314-221:	BRADI1G26010	GRMZM2G009412	  3e-52
314-222:	BRADI1G26020	GRMZM2G027344	 2e-126
314-223:	BRADI1G26040	GRMZM2G415529	      0
314-224:	BRADI1G26060	GRMZM2G451672	      0
314-225:	BRADI1G26070	GRMZM2G150791	  8e-65
314-226:	BRADI1G26090	GRMZM2G177300	 4e-151
314-227:	BRADI1G26120	GRMZM2G180082	      0
314-228:	BRADI1G26170	GRMZM2G480480	 9e-123
314-229:	BRADI1G26180	GRMZM2G180027	      0
314-230:	BRADI1G26190	GRMZM2G429396	  2e-50
314-231:	BRADI1G26210	GRMZM2G127510	 1e-164
314-232:	BRADI1G26220	GRMZM5G823828	  5e-09
314-233:	BRADI1G26240	GRMZM2G075828	 3e-163
314-234:	BRADI1G26250	GRMZM2G148272	  1e-14
314-235:	BRADI1G26260	GRMZM2G449709	  9e-22
314-236:	BRADI1G26277	GRMZM2G117642	  3e-79
314-237:	BRADI1G26310	GRMZM2G154489	  5e-77
314-238:	BRADI1G26337	GRMZM2G048819	      0
314-239:	BRADI1G26350	GRMZM2G048907	      0
314-240:	BRADI1G26410	GRMZM2G044676	  7e-26
314-241:	BRADI1G26420	GRMZM2G044044	      0
314-242:	BRADI1G26440	GRMZM2G021233	      0
314-243:	BRADI1G26457	GRMZM2G076387	      0
314-244:	BRADI1G26470	GRMZM2G076225	      0
314-245:	BRADI1G26510	GRMZM2G325008	      0
314-246:	BRADI1G26530	AC189750.4_FG004	      0
314-247:	BRADI1G26540	GRMZM2G048591	 7e-115
314-248:	BRADI1G26550	GRMZM2G700265	  1e-06
314-249:	BRADI1G26560	GRMZM2G139931	      0
314-250:	BRADI1G26570	GRMZM2G134545	  4e-34
314-251:	BRADI1G26580	GRMZM2G105750	      0
314-252:	BRADI1G26600	GRMZM2G135790	 2e-141
314-253:	BRADI1G26670	GRMZM2G027756	      0
314-254:	BRADI1G26680	GRMZM2G325783	      0
314-255:	BRADI1G26690	GRMZM2G010298	      0
314-256:	BRADI1G26700	GRMZM2G028887	      0
314-257:	BRADI1G26710	GRMZM2G029082	      0
314-258:	BRADI1G26720	GRMZM2G067624	  3e-38
314-259:	BRADI1G26750	GRMZM2G395508	 1e-141
314-260:	BRADI1G26800	GRMZM2G161809	      0
314-261:	BRADI1G26820	GRMZM2G356198	      0
314-262:	BRADI1G26830	GRMZM2G163138	      0
314-263:	BRADI1G26840	GRMZM2G163095	  1e-81
314-264:	BRADI1G27080	GRMZM2G175799	      0
314-265:	BRADI1G27157	GRMZM2G075719	  2e-41
## Alignment 315: score=4502.0 e_value=0 N=95 BdChr1&ZmChr7 minus
315-  0:	BRADI1G18630	GRMZM2G025885	  4e-52
315-  1:	BRADI1G18640	GRMZM2G435986	  2e-07
315-  2:	BRADI1G18650	GRMZM2G136803	      0
315-  3:	BRADI1G18660	GRMZM2G136794	      0
315-  4:	BRADI1G18690	GRMZM2G439201	  4e-73
315-  5:	BRADI1G18720	GRMZM2G137064	 4e-177
315-  6:	BRADI1G18740	GRMZM2G144950	  1e-27
315-  7:	BRADI1G18770	GRMZM2G128176	      0
315-  8:	BRADI1G18780	GRMZM2G037189	  1e-17
315-  9:	BRADI1G18790	GRMZM2G330690	 3e-119
315- 10:	BRADI1G18800	GRMZM5G827205	      0
315- 11:	BRADI1G18910	GRMZM2G010342	      0
315- 12:	BRADI1G18960	GRMZM2G009804	  3e-62
315- 13:	BRADI1G18970	GRMZM2G009265	      0
315- 14:	BRADI1G18980	GRMZM2G009021	 1e-143
315- 15:	BRADI1G19000	GRMZM2G326328	      0
315- 16:	BRADI1G19010	GRMZM2G326270	 1e-144
315- 17:	BRADI1G19030	GRMZM2G031298	  1e-77
315- 18:	BRADI1G19050	GRMZM2G036113	      0
315- 19:	BRADI1G19070	GRMZM2G036134	 1e-157
315- 20:	BRADI1G19080	GRMZM2G036609	      0
315- 21:	BRADI1G19100	GRMZM2G036872	      0
315- 22:	BRADI1G19120	GRMZM2G136367	 3e-135
315- 23:	BRADI1G19140	GRMZM2G136522	      0
315- 24:	BRADI1G19150	GRMZM2G136578	  3e-40
315- 25:	BRADI1G19160	GRMZM2G136580	      0
315- 26:	BRADI1G19210	GRMZM2G152963	      0
315- 27:	BRADI1G19240	GRMZM2G133358	 8e-150
315- 28:	BRADI1G19250	GRMZM2G133400	 6e-113
315- 29:	BRADI1G19260	GRMZM2G436082	      0
315- 30:	BRADI1G19265	GRMZM2G148133	  3e-43
315- 31:	BRADI1G19270	GRMZM2G148176	      0
315- 32:	BRADI1G19390	GRMZM2G148213	      0
315- 33:	BRADI1G19500	GRMZM2G083580	      0
315- 34:	BRADI1G19510	GRMZM2G020574	      0
315- 35:	BRADI1G19520	GRMZM2G020450	 3e-110
315- 36:	BRADI1G19540	GRMZM2G111672	 9e-109
315- 37:	BRADI1G19560	GRMZM2G019666	      0
315- 38:	BRADI1G19570	GRMZM2G317535	  9e-31
315- 39:	BRADI1G19620	GRMZM2G161544	 6e-150
315- 40:	BRADI1G19627	GRMZM2G049785	      0
315- 41:	BRADI1G19640	GRMZM2G000451	 2e-176
315- 42:	BRADI1G19650	AC198481.3_FG004	      0
315- 43:	BRADI1G19690	GRMZM2G356894	      0
315- 44:	BRADI1G19695	GRMZM2G055607	      0
315- 45:	BRADI1G19697	GRMZM2G055527	  2e-44
315- 46:	BRADI1G19702	GRMZM2G301947	  4e-16
315- 47:	BRADI1G19710	GRMZM2G003172	 3e-150
315- 48:	BRADI1G19770	GRMZM2G474370	  3e-17
315- 49:	BRADI1G19800	GRMZM2G120954	      0
315- 50:	BRADI1G19810	GRMZM2G120971	  1e-82
315- 51:	BRADI1G19820	GRMZM2G148249	      0
315- 52:	BRADI1G19860	GRMZM2G013652	  7e-50
315- 53:	BRADI1G19867	GRMZM2G014295	 3e-144
315- 54:	BRADI1G19880	GRMZM2G015703	      0
315- 55:	BRADI1G19980	GRMZM2G427903	  8e-96
315- 56:	BRADI1G20040	GRMZM2G129761	 5e-131
315- 57:	BRADI1G20050	GRMZM2G039757	      0
315- 58:	BRADI1G20060	GRMZM2G300709	      0
315- 59:	BRADI1G20080	GRMZM2G000718	 8e-151
315- 60:	BRADI1G20100	AC217975.3_FG001	      0
315- 61:	BRADI1G20125	GRMZM2G070588	 3e-118
315- 62:	BRADI1G20180	GRMZM2G427090	  7e-83
315- 63:	BRADI1G20197	GRMZM2G126774	      0
315- 64:	BRADI1G20210	GRMZM2G082318	 3e-141
315- 65:	BRADI1G20230	GRMZM2G177715	      0
315- 66:	BRADI1G20240	GRMZM2G150907	      0
315- 67:	BRADI1G20250	GRMZM2G150841	  1e-76
315- 68:	BRADI1G20270	GRMZM2G160569	      0
315- 69:	BRADI1G20280	GRMZM2G066636	 2e-142
315- 70:	BRADI1G20290	GRMZM2G160983	  2e-44
315- 71:	BRADI1G20300	GRMZM2G335738	 8e-144
315- 72:	BRADI1G20310	GRMZM2G039583	  3e-92
315- 73:	BRADI1G20320	GRMZM6G522911	  3e-32
315- 74:	BRADI1G20330	GRMZM2G099207	      0
315- 75:	BRADI1G20340	GRMZM2G099253	      0
315- 76:	BRADI1G20350	GRMZM2G318843	      0
315- 77:	BRADI1G20360	GRMZM5G834003	  8e-07
315- 78:	BRADI1G20370	GRMZM2G150683	  2e-41
315- 79:	BRADI1G20385	GRMZM2G150758	  2e-99
315- 80:	BRADI1G20390	GRMZM2G159034	      0
315- 81:	BRADI1G20400	GRMZM2G158885	 1e-108
315- 82:	BRADI1G20440	GRMZM2G158835	 2e-109
315- 83:	BRADI1G20450	GRMZM2G158789	 3e-162
315- 84:	BRADI1G20460	GRMZM2G459663	  3e-16
315- 85:	BRADI1G20490	GRMZM5G866918	 1e-137
315- 86:	BRADI1G20500	GRMZM2G010142	      0
315- 87:	BRADI1G20520	GRMZM2G141322	 4e-101
315- 88:	BRADI1G20540	GRMZM2G056407	  4e-19
315- 89:	BRADI1G20550	GRMZM5G825512	 8e-164
315- 90:	BRADI1G20570	AC195864.3_FG017	      0
315- 91:	BRADI1G20580	GRMZM2G568947	  1e-86
315- 92:	BRADI1G20592	GRMZM2G459841	  3e-11
315- 93:	BRADI1G20620	GRMZM2G158021	      0
315- 94:	BRADI1G20760	GRMZM2G025281	  2e-08
## Alignment 316: score=4125.0 e_value=0 N=90 BdChr1&ZmChr7 minus
316-  0:	BRADI1G52740	GRMZM5G872934	 2e-158
316-  1:	BRADI1G52760	GRMZM2G106141	      0
316-  2:	BRADI1G52980	GRMZM2G045834	  2e-44
316-  3:	BRADI1G52990	GRMZM5G872216	      0
316-  4:	BRADI1G53000	GRMZM2G053637	 5e-168
316-  5:	BRADI1G53027	GRMZM2G030809	  2e-26
316-  6:	BRADI1G53050	GRMZM2G302778	  1e-97
316-  7:	BRADI1G53070	GRMZM2G352289	  5e-27
316-  8:	BRADI1G53120	GRMZM2G156568	      0
316-  9:	BRADI1G53130	GRMZM2G035574	  3e-41
316- 10:	BRADI1G53140	GRMZM2G320703	 5e-116
316- 11:	BRADI1G53150	GRMZM2G147560	 3e-164
316- 12:	BRADI1G53180	GRMZM2G091031	  9e-65
316- 13:	BRADI1G53190	GRMZM2G390876	  4e-79
316- 14:	BRADI1G53207	GRMZM2G177631	      0
316- 15:	BRADI1G53340	GRMZM2G005641	 2e-129
316- 16:	BRADI1G53347	GRMZM2G086757	      0
316- 17:	BRADI1G53380	GRMZM2G078886	  2e-72
316- 18:	BRADI1G53410	GRMZM2G127412	  1e-97
316- 19:	BRADI1G53430	GRMZM2G057296	      0
316- 20:	BRADI1G53437	GRMZM2G082924	 7e-106
316- 21:	BRADI1G53480	GRMZM2G333142	 6e-154
316- 22:	BRADI1G53490	GRMZM2G035445	      0
316- 23:	BRADI1G53500	GRMZM2G144002	      0
316- 24:	BRADI1G53520	GRMZM5G815665	      0
316- 25:	BRADI1G53600	GRMZM2G096602	      0
316- 26:	BRADI1G53620	GRMZM2G140352	  7e-62
316- 27:	BRADI1G53640	GRMZM2G431900	 3e-122
316- 28:	BRADI1G53650	GRMZM2G176175	 2e-148
316- 29:	BRADI1G53680	AC205008.4_FG001	  3e-07
316- 30:	BRADI1G53700	GRMZM2G173967	      0
316- 31:	BRADI1G53710	GRMZM2G107096	  7e-87
316- 32:	BRADI1G53720	GRMZM2G107065	  2e-09
316- 33:	BRADI1G53730	GRMZM2G138943	 4e-114
316- 34:	BRADI1G53740	GRMZM2G063340	  1e-83
316- 35:	BRADI1G53747	GRMZM2G063258	      0
316- 36:	BRADI1G53760	GRMZM2G472052	      0
316- 37:	BRADI1G53770	GRMZM2G079632	 2e-115
316- 38:	BRADI1G53780	GRMZM2G410033	      0
316- 39:	BRADI1G53790	AC212570.3_FG006	      0
316- 40:	BRADI1G53840	AC233961.1_FG001	      0
316- 41:	BRADI1G53857	GRMZM2G017634	 1e-141
316- 42:	BRADI1G53867	GRMZM2G105996	 3e-133
316- 43:	BRADI1G53880	GRMZM5G825609	  2e-14
316- 44:	BRADI1G53890	GRMZM2G361615	      0
316- 45:	BRADI1G54020	GRMZM2G043275	  3e-89
316- 46:	BRADI1G54060	GRMZM2G104559	 2e-117
316- 47:	BRADI1G54070	GRMZM2G042733	  3e-80
316- 48:	BRADI1G54080	GRMZM2G042627	  2e-59
316- 49:	BRADI1G54180	GRMZM2G095078	 5e-102
316- 50:	BRADI1G54190	GRMZM2G462325	      0
316- 51:	BRADI1G54210	GRMZM2G340656	      0
316- 52:	BRADI1G54250	GRMZM2G424832	      0
316- 53:	BRADI1G54270	GRMZM2G168149	 8e-137
316- 54:	BRADI1G54280	GRMZM2G432642	      0
316- 55:	BRADI1G54290	GRMZM2G094867	  5e-68
316- 56:	BRADI1G54305	GRMZM2G122810	      0
316- 57:	BRADI1G54320	GRMZM2G117146	      0
316- 58:	BRADI1G54327	GRMZM2G025531	      0
316- 59:	BRADI1G54360	GRMZM2G125516	      0
316- 60:	BRADI1G54380	GRMZM2G454928	  5e-78
316- 61:	BRADI1G54390	GRMZM2G454952	      0
316- 62:	BRADI1G54410	GRMZM2G078656	  1e-74
316- 63:	BRADI1G54420	GRMZM2G078595	  8e-24
316- 64:	BRADI1G54440	GRMZM2G088469	  2e-28
316- 65:	BRADI1G54450	GRMZM2G019443	  2e-21
316- 66:	BRADI1G54457	GRMZM2G091449	      0
316- 67:	BRADI1G54510	GRMZM2G178618	      0
316- 68:	BRADI1G54537	GRMZM2G457534	      0
316- 69:	BRADI1G54560	GRMZM2G170044	  2e-48
316- 70:	BRADI1G54620	GRMZM2G040367	  4e-35
316- 71:	BRADI1G54630	GRMZM2G179090	  3e-62
316- 72:	BRADI1G54680	GRMZM2G104505	  1e-75
316- 73:	BRADI1G54700	GRMZM2G458665	      0
316- 74:	BRADI1G54720	GRMZM2G156684	      0
316- 75:	BRADI1G54730	GRMZM2G156692	  5e-61
316- 76:	BRADI1G54740	GRMZM2G028129	  8e-49
316- 77:	BRADI1G54807	GRMZM2G021896	  5e-72
316- 78:	BRADI1G54847	GRMZM2G104325	      0
316- 79:	BRADI1G54880	GRMZM2G002894	  2e-26
316- 80:	BRADI1G54890	GRMZM2G493395	      0
316- 81:	BRADI1G54920	GRMZM2G054267	  3e-68
316- 82:	BRADI1G54940	GRMZM2G001898	      0
316- 83:	BRADI1G54950	GRMZM2G001938	 4e-174
316- 84:	BRADI1G54970	GRMZM2G001956	  6e-98
316- 85:	BRADI1G54990	GRMZM2G458494	      0
316- 86:	BRADI1G55000	GRMZM2G146940	  5e-32
316- 87:	BRADI1G55030	GRMZM2G117369	      0
316- 88:	BRADI1G55090	GRMZM2G097726	 2e-150
316- 89:	BRADI1G55100	GRMZM2G144653	  2e-50
## Alignment 317: score=3165.0 e_value=8.9e-274 N=67 BdChr1&ZmChr7 minus
317-  0:	BRADI1G16490	GRMZM2G005732	 3e-144
317-  1:	BRADI1G16500	GRMZM2G076962	      0
317-  2:	BRADI1G16527	AC187098.4_FG011	 6e-108
317-  3:	BRADI1G16550	GRMZM2G134284	  3e-21
317-  4:	BRADI1G16590	GRMZM2G434696	      0
317-  5:	BRADI1G16610	GRMZM2G134341	      0
317-  6:	BRADI1G16620	GRMZM2G134396	      0
317-  7:	BRADI1G16660	GRMZM2G434792	      0
317-  8:	BRADI1G16680	GRMZM2G134480	      0
317-  9:	BRADI1G16720	GRMZM2G108166	      0
317- 10:	BRADI1G16730	GRMZM2G409128	      0
317- 11:	BRADI1G16740	GRMZM2G516421	  2e-13
317- 12:	BRADI1G16750	GRMZM2G056569	      0
317- 13:	BRADI1G16757	GRMZM2G056772	  3e-40
317- 14:	BRADI1G16780	GRMZM2G112984	      0
317- 15:	BRADI1G16810	GRMZM2G113016	      0
317- 16:	BRADI1G16840	GRMZM2G414141	      0
317- 17:	BRADI1G17040	GRMZM2G113036	 3e-103
317- 18:	BRADI1G17050	GRMZM2G113052	  5e-27
317- 19:	BRADI1G17070	GRMZM2G113056	      0
317- 20:	BRADI1G17090	GRMZM2G050108	 2e-122
317- 21:	BRADI1G17230	GRMZM2G130950	 2e-110
317- 22:	BRADI1G17250	GRMZM2G560571	 5e-122
317- 23:	BRADI1G17320	GRMZM2G059165	      0
317- 24:	BRADI1G17380	AC155434.2_FG001	  3e-87
317- 25:	BRADI1G17387	AC155434.2_FG004	      0
317- 26:	BRADI1G17400	AC155434.2_FG005	  7e-80
317- 27:	BRADI1G17410	GRMZM6G787651	 3e-114
317- 28:	BRADI1G17430	GRMZM2G181607	 1e-110
317- 29:	BRADI1G17440	GRMZM2G181605	  8e-87
317- 30:	BRADI1G17490	GRMZM2G131026	      0
317- 31:	BRADI1G17510	GRMZM2G311665	 1e-159
317- 32:	BRADI1G17520	GRMZM2G017894	  4e-19
317- 33:	BRADI1G17580	GRMZM2G106732	      0
317- 34:	BRADI1G17590	GRMZM2G106790	      0
317- 35:	BRADI1G17610	GRMZM2G050201	  2e-65
317- 36:	BRADI1G17620	GRMZM2G080270	      0
317- 37:	BRADI1G17630	GRMZM2G080001	      0
317- 38:	BRADI1G17640	GRMZM2G381404	  2e-44
317- 39:	BRADI1G17650	GRMZM2G381386	      0
317- 40:	BRADI1G17660	GRMZM2G381378	  2e-39
317- 41:	BRADI1G17665	GRMZM2G158304	  8e-21
317- 42:	BRADI1G17670	GRMZM5G881387	      0
317- 43:	BRADI1G17680	GRMZM2G158162	      0
317- 44:	BRADI1G17700	GRMZM2G149040	 2e-131
317- 45:	BRADI1G17720	GRMZM5G890815	 2e-171
317- 46:	BRADI1G17730	GRMZM2G053554	      0
317- 47:	BRADI1G17740	GRMZM5G845472	  4e-20
317- 48:	BRADI1G17760	GRMZM5G807560	  1e-22
317- 49:	BRADI1G17810	GRMZM2G177050	 2e-129
317- 50:	BRADI1G17840	GRMZM2G025441	 6e-116
317- 51:	BRADI1G17930	GRMZM2G322547	  1e-44
317- 52:	BRADI1G17940	GRMZM2G025182	      0
317- 53:	BRADI1G17970	GRMZM2G322413	 2e-129
317- 54:	BRADI1G18010	GRMZM2G063617	  4e-57
317- 55:	BRADI1G18050	GRMZM2G472852	  3e-06
317- 56:	BRADI1G18110	GRMZM2G174246	 5e-163
317- 57:	BRADI1G18120	GRMZM2G174204	 2e-171
317- 58:	BRADI1G18140	GRMZM2G174192	 1e-161
317- 59:	BRADI1G18180	GRMZM2G041328	      0
317- 60:	BRADI1G18185	GRMZM2G414475	  9e-19
317- 61:	BRADI1G18200	GRMZM2G414460	      0
317- 62:	BRADI1G18210	GRMZM2G113863	  4e-36
317- 63:	BRADI1G18240	GRMZM2G348863	  2e-54
317- 64:	BRADI1G18260	GRMZM2G364643	  6e-35
317- 65:	BRADI1G18310	AC212684.3_FG012	      0
317- 66:	BRADI1G18390	GRMZM2G181284	      0
## Alignment 318: score=2845.0 e_value=2e-260 N=63 BdChr1&ZmChr7 minus
318-  0:	BRADI1G55020	GRMZM6G285883	  3e-26
318-  1:	BRADI1G55120	GRMZM2G101024	  6e-23
318-  2:	BRADI1G55150	GRMZM5G893921	  1e-49
318-  3:	BRADI1G55160	AC204563.3_FG011	  7e-44
318-  4:	BRADI1G55170	AC148167.6_FG001	 2e-101
318-  5:	BRADI1G55180	GRMZM2G093815	  7e-49
318-  6:	BRADI1G55260	GRMZM2G401308	  5e-23
318-  7:	BRADI1G55280	GRMZM2G102075	 2e-100
318-  8:	BRADI1G55287	GRMZM2G333916	      0
318-  9:	BRADI1G55370	GRMZM2G115357	  2e-58
318- 10:	BRADI1G55440	GRMZM5G841619	 3e-147
318- 11:	BRADI1G55470	GRMZM2G030138	      0
318- 12:	BRADI1G55480	GRMZM2G030350	  3e-92
318- 13:	BRADI1G55500	GRMZM2G066290	      0
318- 14:	BRADI1G55510	GRMZM2G100403	      0
318- 15:	BRADI1G55520	GRMZM2G071294	  3e-95
318- 16:	BRADI1G55530	GRMZM2G070807	  1e-96
318- 17:	BRADI1G55540	GRMZM2G406746	      0
318- 18:	BRADI1G55560	GRMZM2G425728	  1e-46
318- 19:	BRADI1G55640	GRMZM2G039280	      0
318- 20:	BRADI1G55650	GRMZM2G132568	 7e-125
318- 21:	BRADI1G55667	GRMZM2G329867	  9e-78
318- 22:	BRADI1G55730	GRMZM2G456059	      0
318- 23:	BRADI1G55760	GRMZM2G004301	      0
318- 24:	BRADI1G55780	GRMZM2G046750	  1e-27
318- 25:	BRADI1G55790	GRMZM2G428859	      0
318- 26:	BRADI1G55847	GRMZM2G089193	      0
318- 27:	BRADI1G55900	GRMZM2G089288	  2e-46
318- 28:	BRADI1G55980	GRMZM2G062911	  5e-33
318- 29:	BRADI1G55990	GRMZM2G412492	      0
318- 30:	BRADI1G56000	GRMZM2G011742	      0
318- 31:	BRADI1G56010	GRMZM2G027695	  1e-53
318- 32:	BRADI1G56020	GRMZM2G027603	      0
318- 33:	BRADI1G56100	GRMZM2G164265	      0
318- 34:	BRADI1G56120	GRMZM2G312839	      0
318- 35:	BRADI1G56130	GRMZM2G312910	 3e-146
318- 36:	BRADI1G56137	GRMZM2G144705	 3e-112
318- 37:	BRADI1G56280	GRMZM2G377761	      0
318- 38:	BRADI1G56500	GRMZM2G074323	      0
318- 39:	BRADI1G56510	GRMZM2G074479	 3e-110
318- 40:	BRADI1G56540	GRMZM5G860810	      0
318- 41:	BRADI1G56550	AC203159.3_FG010	  7e-10
318- 42:	BRADI1G56600	GRMZM2G443668	      0
318- 43:	BRADI1G56630	AC200753.3_FG003	      0
318- 44:	BRADI1G56640	GRMZM2G107089	      0
318- 45:	BRADI1G56667	GRMZM2G044469	 3e-110
318- 46:	BRADI1G56740	GRMZM2G107309	      0
318- 47:	BRADI1G56760	GRMZM2G107457	      0
318- 48:	BRADI1G56770	GRMZM2G408379	      0
318- 49:	BRADI1G56780	GRMZM2G018508	      0
318- 50:	BRADI1G56807	GRMZM2G006716	  4e-83
318- 51:	BRADI1G56910	GRMZM2G406014	  1e-47
318- 52:	BRADI1G56930	GRMZM2G394968	  2e-91
318- 53:	BRADI1G56980	GRMZM5G878044	  2e-64
318- 54:	BRADI1G57000	GRMZM2G102079	      0
318- 55:	BRADI1G57060	GRMZM2G002910	  3e-87
318- 56:	BRADI1G57070	GRMZM2G106204	  1e-86
318- 57:	BRADI1G57080	GRMZM2G106222	      0
318- 58:	BRADI1G57110	GRMZM2G093761	  6e-61
318- 59:	BRADI1G57147	GRMZM2G029587	  2e-24
318- 60:	BRADI1G57180	AC205320.3_FG004	  2e-28
318- 61:	BRADI1G57190	GRMZM2G026614	  3e-88
318- 62:	BRADI1G57360	GRMZM2G025977	      0
## Alignment 319: score=1264.0 e_value=1.1e-84 N=28 BdChr1&ZmChr7 minus
319-  0:	BRADI1G28416	GRMZM2G077361	      0
319-  1:	BRADI1G28430	GRMZM2G139941	 7e-172
319-  2:	BRADI1G28437	GRMZM2G125175	  5e-73
319-  3:	BRADI1G28467	GRMZM2G396540	  2e-49
319-  4:	BRADI1G28530	GRMZM2G095562	      0
319-  5:	BRADI1G28540	GRMZM5G817551	      0
319-  6:	BRADI1G28580	GRMZM2G066107	 3e-101
319-  7:	BRADI1G28600	GRMZM2G161587	      0
319-  8:	BRADI1G28627	GRMZM2G058128	      0
319-  9:	BRADI1G28637	GRMZM2G434445	 2e-171
319- 10:	BRADI1G28650	GRMZM2G177842	 9e-155
319- 11:	BRADI1G28680	GRMZM5G885473	  5e-22
319- 12:	BRADI1G28700	GRMZM2G044720	  4e-92
319- 13:	BRADI1G28760	GRMZM2G014914	 6e-175
319- 14:	BRADI1G28800	GRMZM2G026389	 3e-138
319- 15:	BRADI1G28820	GRMZM2G133396	      0
319- 16:	BRADI1G28840	GRMZM2G063806	      0
319- 17:	BRADI1G28890	GRMZM2G427672	 3e-107
319- 18:	BRADI1G28920	GRMZM2G162409	      0
319- 19:	BRADI1G28930	GRMZM2G152732	 4e-153
319- 20:	BRADI1G28940	GRMZM2G143335	  3e-22
319- 21:	BRADI1G28967	GRMZM2G132489	      0
319- 22:	BRADI1G28980	GRMZM2G115957	      0
319- 23:	BRADI1G28990	GRMZM2G140394	      0
319- 24:	BRADI1G29010	GRMZM2G034288	      0
319- 25:	BRADI1G29040	GRMZM2G177539	      0
319- 26:	BRADI1G29060	GRMZM2G025231	      0
319- 27:	BRADI1G29090	GRMZM5G845878	  4e-95
## Alignment 320: score=1086.0 e_value=8.4e-87 N=25 BdChr1&ZmChr7 minus
320-  0:	BRADI1G58607	GRMZM2G369284	  5e-11
320-  1:	BRADI1G58640	GRMZM2G523815	  4e-11
320-  2:	BRADI1G58720	GRMZM2G117454	  2e-24
320-  3:	BRADI1G58743	GRMZM2G033027	  1e-40
320-  4:	BRADI1G58830	GRMZM2G100176	  3e-14
320-  5:	BRADI1G58840	GRMZM2G043301	      0
320-  6:	BRADI1G58857	GRMZM2G026229	  9e-39
320-  7:	BRADI1G58940	GRMZM2G337881	 4e-113
320-  8:	BRADI1G58955	AC205122.4_FG009	  1e-16
320-  9:	BRADI1G59010	GRMZM5G845755	      0
320- 10:	BRADI1G59226	AC205122.4_FG003	  7e-64
320- 11:	BRADI1G59250	GRMZM2G072582	 4e-105
320- 12:	BRADI1G59290	GRMZM5G852776	      0
320- 13:	BRADI1G59331	GRMZM2G018926	      0
320- 14:	BRADI1G59350	GRMZM2G120572	  3e-78
320- 15:	BRADI1G59360	GRMZM2G120574	      0
320- 16:	BRADI1G59380	GRMZM2G420743	  7e-34
320- 17:	BRADI1G59420	GRMZM2G135739	      0
320- 18:	BRADI1G59430	GRMZM2G135808	      0
320- 19:	BRADI1G59460	GRMZM2G135839	      0
320- 20:	BRADI1G59490	GRMZM2G436981	      0
320- 21:	BRADI1G59500	GRMZM2G436986	  4e-95
320- 22:	BRADI1G59510	GRMZM2G105682	  2e-32
320- 23:	BRADI1G59520	GRMZM2G138450	  3e-78
320- 24:	BRADI1G59770	GRMZM2G404922	 1e-154
## Alignment 321: score=958.0 e_value=1.6e-64 N=21 BdChr1&ZmChr7 minus
321-  0:	BRADI1G27120	GRMZM2G134797	  2e-98
321-  1:	BRADI1G27130	GRMZM2G135029	 2e-161
321-  2:	BRADI1G27280	GRMZM2G032253	  2e-76
321-  3:	BRADI1G27300	GRMZM2G062910	      0
321-  4:	BRADI1G27310	GRMZM2G369340	      0
321-  5:	BRADI1G27332	GRMZM2G084757	 7e-123
321-  6:	BRADI1G27450	GRMZM2G455085	      0
321-  7:	BRADI1G27460	GRMZM2G077673	      0
321-  8:	BRADI1G27595	GRMZM2G050126	  2e-90
321-  9:	BRADI1G27710	GRMZM2G117612	      0
321- 10:	BRADI1G27720	GRMZM2G117603	  3e-73
321- 11:	BRADI1G27740	GRMZM2G416484	      0
321- 12:	BRADI1G27757	GRMZM2G397557	 4e-159
321- 13:	BRADI1G27800	GRMZM2G131275	      0
321- 14:	BRADI1G27807	GRMZM2G007190	      0
321- 15:	BRADI1G27867	GRMZM2G413044	      0
321- 16:	BRADI1G27947	GRMZM2G171723	  1e-76
321- 17:	BRADI1G28000	GRMZM2G018950	 3e-103
321- 18:	BRADI1G28060	GRMZM2G067489	 4e-114
321- 19:	BRADI1G28110	GRMZM5G814851	      0
321- 20:	BRADI1G28120	GRMZM2G012636	  5e-08
## Alignment 322: score=714.0 e_value=1.5e-44 N=17 BdChr1&ZmChr7 minus
322-  0:	BRADI1G04957	GRMZM2G346168	  5e-29
322-  1:	BRADI1G05060	GRMZM2G136054	  1e-13
322-  2:	BRADI1G05270	GRMZM2G101024	  6e-09
322-  3:	BRADI1G05320	AC148167.6_FG001	  9e-57
322-  4:	BRADI1G05330	GRMZM2G401308	  3e-16
322-  5:	BRADI1G05340	GRMZM2G102075	 3e-100
322-  6:	BRADI1G05380	GRMZM2G333916	      0
322-  7:	BRADI1G05410	GRMZM2G115357	  1e-42
322-  8:	BRADI1G05450	GRMZM5G841619	 9e-106
322-  9:	BRADI1G05490	GRMZM2G030138	      0
322- 10:	BRADI1G05500	GRMZM2G030350	  1e-98
322- 11:	BRADI1G05510	GRMZM2G100403	      0
322- 12:	BRADI1G05520	GRMZM2G071370	  3e-23
322- 13:	BRADI1G05550	GRMZM2G125969	 4e-149
322- 14:	BRADI1G05560	GRMZM2G132568	 6e-109
322- 15:	BRADI1G05600	GRMZM2G153741	  4e-78
322- 16:	BRADI1G05670	GRMZM2G062911	  2e-33
## Alignment 323: score=651.0 e_value=2.6e-37 N=15 BdChr1&ZmChr7 minus
323-  0:	BRADI1G04720	GRMZM2G125516	      0
323-  1:	BRADI1G04750	GRMZM2G078595	  1e-26
323-  2:	BRADI1G04780	GRMZM2G088469	  1e-22
323-  3:	BRADI1G04880	GRMZM2G478996	  8e-19
323-  4:	BRADI1G04917	GRMZM2G457534	      0
323-  5:	BRADI1G04930	GRMZM2G170044	  2e-41
323-  6:	BRADI1G04957	GRMZM2G040367	  8e-32
323-  7:	BRADI1G05010	GRMZM2G480050	  3e-06
323-  8:	BRADI1G05030	GRMZM2G104505	  3e-73
323-  9:	BRADI1G05060	GRMZM2G458665	      0
323- 10:	BRADI1G05100	GRMZM2G174625	  4e-50
323- 11:	BRADI1G05130	GRMZM2G002894	  2e-16
323- 12:	BRADI1G05180	GRMZM2G458494	      0
323- 13:	BRADI1G05190	GRMZM2G146940	  2e-25
323- 14:	BRADI1G05247	GRMZM2G097726	  2e-77
## Alignment 324: score=485.0 e_value=2.6e-24 N=11 BdChr1&ZmChr7 minus
324-  0:	BRADI1G13570	GRMZM2G106204	  1e-54
324-  1:	BRADI1G13610	GRMZM2G395535	  1e-30
324-  2:	BRADI1G13620	GRMZM2G029623	  6e-11
324-  3:	BRADI1G13660	GRMZM2G029587	  7e-20
324-  4:	BRADI1G13700	AC205320.3_FG004	  3e-23
324-  5:	BRADI1G13760	GRMZM2G417954	      0
324-  6:	BRADI1G13807	GRMZM2G129357	  1e-67
324-  7:	BRADI1G13827	GRMZM5G891209	  1e-39
324-  8:	BRADI1G14000	GRMZM2G013236	  3e-21
324-  9:	BRADI1G14020	GRMZM2G060866	      0
324- 10:	BRADI1G14060	GRMZM2G039922	  2e-23
## Alignment 325: score=437.0 e_value=2.9e-24 N=11 BdChr1&ZmChr7 minus
325-  0:	BRADI1G06970	GRMZM2G479980	  4e-92
325-  1:	BRADI1G07020	GRMZM2G064799	      0
325-  2:	BRADI1G07180	GRMZM2G141517	      0
325-  3:	BRADI1G07220	GRMZM2G148831	 7e-119
325-  4:	BRADI1G07247	GRMZM2G028041	  1e-89
325-  5:	BRADI1G07290	GRMZM2G008234	  3e-69
325-  6:	BRADI1G07300	GRMZM2G006071	  5e-53
325-  7:	BRADI1G07390	GRMZM2G350205	      0
325-  8:	BRADI1G07420	GRMZM2G145654	  8e-06
325-  9:	BRADI1G07630	GRMZM2G100176	  1e-16
325- 10:	BRADI1G07850	GRMZM2G341621	  4e-23
## Alignment 326: score=423.0 e_value=5.5e-23 N=10 BdChr1&ZmChr7 minus
326-  0:	BRADI1G01930	GRMZM2G106141	      0
326-  1:	BRADI1G02090	GRMZM2G053637	 7e-134
326-  2:	BRADI1G02170	GRMZM2G352289	  7e-27
326-  3:	BRADI1G02260	GRMZM2G156568	 4e-168
326-  4:	BRADI1G02460	GRMZM2G091031	  5e-41
326-  5:	BRADI1G02510	GRMZM2G177631	      0
326-  6:	BRADI1G02517	GRMZM2G144618	  2e-82
326-  7:	BRADI1G02530	GRMZM2G003789	      0
326-  8:	BRADI1G02540	GRMZM2G003754	  1e-21
326-  9:	BRADI1G02560	GRMZM2G484706	  3e-18
## Alignment 327: score=388.0 e_value=2.1e-19 N=9 BdChr1&ZmChr7 minus
327-  0:	BRADI1G06320	GRMZM2G093761	  2e-56
327-  1:	BRADI1G06330	GRMZM2G029623	  2e-30
327-  2:	BRADI1G06420	GRMZM2G059088	  1e-20
327-  3:	BRADI1G06430	GRMZM2G129246	      0
327-  4:	BRADI1G06450	GRMZM2G129357	  2e-80
327-  5:	BRADI1G06480	GRMZM2G013114	      0
327-  6:	BRADI1G06540	GRMZM2G011858	      0
327-  7:	BRADI1G06570	GRMZM2G093766	  1e-36
327-  8:	BRADI1G06700	GRMZM2G167892	  3e-98
## Alignment 328: score=381.0 e_value=8.5e-19 N=9 BdChr1&ZmChr7 minus
328-  0:	BRADI1G05830	GRMZM2G089288	  1e-22
328-  1:	BRADI1G05930	GRMZM2G164265	      0
328-  2:	BRADI1G05970	GRMZM2G144726	 1e-172
328-  3:	BRADI1G06070	GRMZM2G074323	      0
328-  4:	BRADI1G06090	GRMZM2G074479	 8e-108
328-  5:	BRADI1G06100	GRMZM5G860810	      0
328-  6:	BRADI1G06130	AC203159.3_FG010	  2e-19
328-  7:	BRADI1G06160	GRMZM2G044469	  6e-88
328-  8:	BRADI1G06240	GRMZM2G006716	  8e-84
## Alignment 329: score=377.0 e_value=1.9e-20 N=9 BdChr1&ZmChr7 minus
329-  0:	BRADI1G03670	GRMZM2G096602	 8e-117
329-  1:	BRADI1G03880	GRMZM2G176175	 9e-118
329-  2:	BRADI1G03980	GRMZM2G173967	 4e-138
329-  3:	BRADI1G04010	GRMZM2G107096	  1e-46
329-  4:	BRADI1G04040	GRMZM2G107065	  2e-07
329-  5:	BRADI1G04110	GRMZM2G171569	  9e-10
329-  6:	BRADI1G04120	GRMZM2G472052	 5e-152
329-  7:	BRADI1G04150	GRMZM2G079632	  5e-86
329-  8:	BRADI1G04220	GRMZM2G105996	 2e-131
## Alignment 330: score=373.0 e_value=6.4e-22 N=10 BdChr1&ZmChr7 minus
330-  0:	BRADI1G52450	GRMZM5G805008	  8e-07
330-  1:	BRADI1G52510	AC203753.4_FG007	  6e-13
330-  2:	BRADI1G52520	GRMZM2G141941	 9e-171
330-  3:	BRADI1G52580	GRMZM2G108894	      0
330-  4:	BRADI1G52620	GRMZM2G399877	  1e-47
330-  5:	BRADI1G52650	GRMZM2G076484	      0
330-  6:	BRADI1G52660	GRMZM2G472146	  2e-45
330-  7:	BRADI1G52690	GRMZM2G145063	      0
330-  8:	BRADI1G52700	GRMZM2G099547	 3e-165
330-  9:	BRADI1G53110	GRMZM2G427826	  3e-75
## Alignment 331: score=325.0 e_value=1.6e-15 N=8 BdChr1&ZmChr7 minus
331-  0:	BRADI1G43350	GRMZM2G464985	      0
331-  1:	BRADI1G43540	GRMZM2G181390	  2e-47
331-  2:	BRADI1G43560	GRMZM2G089854	      0
331-  3:	BRADI1G43570	AC225205.3_FG003	  4e-83
331-  4:	BRADI1G43650	GRMZM5G818643	  2e-63
331-  5:	BRADI1G43660	GRMZM2G358796	  7e-10
331-  6:	BRADI1G43680	GRMZM5G843748	  1e-79
331-  7:	BRADI1G43750	GRMZM2G082653	  5e-10
## Alignment 332: score=307.0 e_value=3.6e-19 N=9 BdChr1&ZmChr7 minus
332-  0:	BRADI1G75970	GRMZM2G168397	  3e-07
332-  1:	BRADI1G75980	GRMZM2G033884	  1e-69
332-  2:	BRADI1G76207	GRMZM2G004531	  5e-25
332-  3:	BRADI1G76362	GRMZM2G077655	  1e-50
332-  4:	BRADI1G76490	GRMZM2G043254	  2e-79
332-  5:	BRADI1G76660	GRMZM2G038051	  7e-17
332-  6:	BRADI1G76890	GRMZM2G137077	  6e-13
332-  7:	BRADI1G77080	GRMZM2G111152	  1e-12
332-  8:	BRADI1G77260	GRMZM2G412904	  1e-07
## Alignment 333: score=295.0 e_value=6.7e-13 N=8 BdChr1&ZmChr7 minus
333-  0:	BRADI1G63080	GRMZM2G560571	  6e-40
333-  1:	BRADI1G63190	GRMZM2G327042	  2e-33
333-  2:	BRADI1G63460	GRMZM2G425127	  2e-19
333-  3:	BRADI1G63530	AC155434.2_FG005	  3e-36
333-  4:	BRADI1G63600	GRMZM2G181605	  1e-52
333-  5:	BRADI1G63670	GRMZM2G469380	  5e-10
333-  6:	BRADI1G63910	GRMZM2G381378	  1e-13
333-  7:	BRADI1G64010	GRMZM2G177050	  7e-59
## Alignment 334: score=291.0 e_value=2.1e-14 N=7 BdChr1&ZmChr7 minus
334-  0:	BRADI1G52400	GRMZM2G162316	  1e-43
334-  1:	BRADI1G52450	GRMZM2G109738	  1e-06
334-  2:	BRADI1G52600	GRMZM2G104258	      0
334-  3:	BRADI1G52610	GRMZM2G104231	 9e-156
334-  4:	BRADI1G52620	GRMZM2G427826	 5e-170
334-  5:	BRADI1G52625	GRMZM2G130686	 3e-170
334-  6:	BRADI1G52707	GRMZM5G863152	      0
## Alignment 335: score=278.0 e_value=4.2e-14 N=7 BdChr1&ZmChr7 minus
335-  0:	BRADI1G70590	GRMZM2G432738	 2e-170
335-  1:	BRADI1G70600	GRMZM2G008468	  1e-52
335-  2:	BRADI1G70610	GRMZM2G309970	  7e-16
335-  3:	BRADI1G70637	GRMZM2G092739	  1e-29
335-  4:	BRADI1G70860	GRMZM2G057260	  4e-28
335-  5:	BRADI1G70900	GRMZM2G057247	 1e-164
335-  6:	BRADI1G70920	GRMZM2G411916	  1e-11
## Alignment 336: score=261.0 e_value=1.2e-09 N=6 BdChr1&ZmChr7 minus
336-  0:	BRADI1G72590	GRMZM2G089736	  2e-12
336-  1:	BRADI1G72640	GRMZM2G080549	 3e-106
336-  2:	BRADI1G72660	GRMZM2G080567	  5e-15
336-  3:	BRADI1G72740	GRMZM2G127031	 2e-170
336-  4:	BRADI1G72756	GRMZM2G116426	  1e-43
336-  5:	BRADI1G72960	GRMZM2G038303	  1e-43
## Alignment 337: score=255.0 e_value=5.7e-11 N=7 BdChr1&ZmChr7 minus
337-  0:	BRADI1G75980	GRMZM2G327042	  7e-15
337-  1:	BRADI1G76110	GRMZM2G425127	  4e-40
337-  2:	BRADI1G76207	GRMZM2G181605	  3e-43
337-  3:	BRADI1G76362	GRMZM2G080270	  2e-36
337-  4:	BRADI1G76560	GRMZM2G080001	  6e-25
337-  5:	BRADI1G76690	GRMZM2G149040	  6e-48
337-  6:	BRADI1G76780	GRMZM5G845472	  8e-09
## Alignment 338: score=372.0 e_value=1.7e-17 N=9 BdChr1&ZmChr8 plus
338-  0:	BRADI1G36530	GRMZM2G444653	  7e-09
338-  1:	BRADI1G36550	GRMZM2G062069	  1e-26
338-  2:	BRADI1G36580	GRMZM2G061969	      0
338-  3:	BRADI1G36700	GRMZM2G061735	  2e-55
338-  4:	BRADI1G36750	GRMZM2G171912	  2e-21
338-  5:	BRADI1G36900	GRMZM2G175253	 1e-118
338-  6:	BRADI1G36930	GRMZM2G130953	  2e-23
338-  7:	BRADI1G36980	GRMZM2G375159	 6e-164
338-  8:	BRADI1G37030	GRMZM2G457929	 8e-102
## Alignment 339: score=358.0 e_value=6.7e-17 N=9 BdChr1&ZmChr8 plus
339-  0:	BRADI1G63120	AC204502.4_FG006	  9e-17
339-  1:	BRADI1G63220	GRMZM2G468056	  1e-09
339-  2:	BRADI1G63270	AC218972.3_FG002	  2e-06
339-  3:	BRADI1G63350	AC218972.3_FG004	      0
339-  4:	BRADI1G63510	GRMZM5G833389	      0
339-  5:	BRADI1G63600	GRMZM2G068973	  3e-61
339-  6:	BRADI1G63790	GRMZM2G379035	  2e-21
339-  7:	BRADI1G64010	AC203294.3_FG001	  8e-34
339-  8:	BRADI1G64060	GRMZM2G125243	 2e-144
## Alignment 340: score=330.0 e_value=8.4e-16 N=8 BdChr1&ZmChr8 plus
340-  0:	BRADI1G63690	AC234155.1_FG002	  4e-96
340-  1:	BRADI1G63720	GRMZM2G300589	  5e-24
340-  2:	BRADI1G63840	GRMZM2G161009	  4e-28
340-  3:	BRADI1G63940	GRMZM2G161019	 8e-176
340-  4:	BRADI1G63950	GRMZM2G161040	 2e-123
340-  5:	BRADI1G64020	GRMZM2G005557	  7e-26
340-  6:	BRADI1G64060	GRMZM2G080731	 3e-116
340-  7:	BRADI1G64240	GRMZM2G066158	  6e-06
## Alignment 341: score=285.0 e_value=1.8e-10 N=7 BdChr1&ZmChr8 plus
341-  0:	BRADI1G36400	GRMZM2G128748	  2e-40
341-  1:	BRADI1G36520	GRMZM2G058305	  4e-41
341-  2:	BRADI1G36570	GRMZM2G102936	  3e-08
341-  3:	BRADI1G36720	GRMZM5G806430	  9e-11
341-  4:	BRADI1G36830	AC233854.1_FG002	  5e-12
341-  5:	BRADI1G36900	GRMZM2G017821	  9e-24
341-  6:	BRADI1G36920	GRMZM2G383807	  4e-24
## Alignment 342: score=274.0 e_value=1.2e-08 N=6 BdChr1&ZmChr8 plus
342-  0:	BRADI1G66597	GRMZM5G880268	  5e-34
342-  1:	BRADI1G66640	GRMZM2G141922	  5e-81
342-  2:	BRADI1G66650	GRMZM2G141859	 5e-108
342-  3:	BRADI1G66660	GRMZM2G047588	      0
342-  4:	BRADI1G66730	AC199771.4_FG001	  9e-08
342-  5:	BRADI1G66760	GRMZM2G364612	  6e-06
## Alignment 343: score=267.0 e_value=2.7e-09 N=6 BdChr1&ZmChr8 plus
343-  0:	BRADI1G57657	GRMZM2G079219	  1e-45
343-  1:	BRADI1G57670	GRMZM2G395778	  3e-46
343-  2:	BRADI1G57690	GRMZM2G333045	  2e-42
343-  3:	BRADI1G57780	GRMZM5G825193	  7e-16
343-  4:	BRADI1G57820	GRMZM2G093072	  1e-45
343-  5:	BRADI1G57900	GRMZM2G077900	  5e-32
## Alignment 344: score=254.0 e_value=3e-08 N=6 BdChr1&ZmChr8 plus
344-  0:	BRADI1G65750	GRMZM2G012874	  1e-95
344-  1:	BRADI1G65760	AC214648.3_FG005	  4e-45
344-  2:	BRADI1G65790	AC219006.2_FG006	 9e-126
344-  3:	BRADI1G65900	GRMZM2G024838	  5e-53
344-  4:	BRADI1G66110	GRMZM2G474658	      0
344-  5:	BRADI1G66150	GRMZM2G056014	      0
## Alignment 345: score=695.0 e_value=2.1e-44 N=17 BdChr1&ZmChr8 minus
345-  0:	BRADI1G65500	GRMZM2G311220	  1e-16
345-  1:	BRADI1G65590	GRMZM2G058024	 2e-131
345-  2:	BRADI1G65810	GRMZM2G357873	  2e-20
345-  3:	BRADI1G65910	GRMZM5G866699	  1e-06
345-  4:	BRADI1G66110	GRMZM2G143756	      0
345-  5:	BRADI1G66227	GRMZM2G370048	      0
345-  6:	BRADI1G66280	GRMZM2G370044	  1e-22
345-  7:	BRADI1G66330	GRMZM2G112799	  4e-23
345-  8:	BRADI1G66380	GRMZM2G112912	  2e-50
345-  9:	BRADI1G66470	GRMZM2G310431	      0
345- 10:	BRADI1G66660	GRMZM2G045449	  2e-15
345- 11:	BRADI1G66720	GRMZM2G447271	      0
345- 12:	BRADI1G66860	GRMZM2G165177	  6e-51
345- 13:	BRADI1G66920	GRMZM2G166297	  1e-97
345- 14:	BRADI1G66930	GRMZM2G149265	      0
345- 15:	BRADI1G66950	GRMZM2G028452	  7e-11
345- 16:	BRADI1G67050	GRMZM2G152306	  1e-28
## Alignment 346: score=301.0 e_value=1.8e-14 N=8 BdChr1&ZmChr8 minus
346-  0:	BRADI1G38770	GRMZM2G047139	  4e-25
346-  1:	BRADI1G39000	GRMZM2G014571	  3e-16
346-  2:	BRADI1G39097	GRMZM2G097085	  1e-19
346-  3:	BRADI1G39150	GRMZM2G069816	 2e-108
346-  4:	BRADI1G39190	GRMZM2G382379	  5e-44
346-  5:	BRADI1G39510	GRMZM2G472625	  3e-21
346-  6:	BRADI1G40997	GRMZM2G306043	  3e-33
346-  7:	BRADI1G41780	GRMZM2G097805	  4e-37
## Alignment 347: score=286.0 e_value=3.8e-11 N=7 BdChr1&ZmChr8 minus
347-  0:	BRADI1G07810	GRMZM2G131334	  4e-20
347-  1:	BRADI1G07930	GRMZM2G102318	  5e-15
347-  2:	BRADI1G07970	GRMZM2G145554	  1e-25
347-  3:	BRADI1G08010	GRMZM2G132686	  4e-35
347-  4:	BRADI1G08106	GRMZM2G149683	  8e-16
347-  5:	BRADI1G08280	GRMZM2G158652	  2e-54
347-  6:	BRADI1G08287	GRMZM2G025387	  1e-22
## Alignment 348: score=265.0 e_value=9.9e-12 N=7 BdChr1&ZmChr8 minus
348-  0:	BRADI1G17060	GRMZM2G340224	  3e-29
348-  1:	BRADI1G17210	GRMZM2G080731	 2e-118
348-  2:	BRADI1G17236	GRMZM2G005557	  7e-26
348-  3:	BRADI1G17335	GRMZM2G161009	  7e-17
348-  4:	BRADI1G17400	AC234155.1_FG002	  2e-69
348-  5:	BRADI1G17660	GRMZM2G034421	  7e-11
348-  6:	BRADI1G17800	GRMZM2G113554	  4e-56
## Alignment 349: score=262.0 e_value=3.8e-11 N=7 BdChr1&ZmChr8 minus
349-  0:	BRADI1G76350	GRMZM2G583971	  3e-39
349-  1:	BRADI1G76362	GRMZM2G021119	  5e-13
349-  2:	BRADI1G76530	GRMZM2G056524	  3e-09
349-  3:	BRADI1G76760	GRMZM2G359956	  5e-07
349-  4:	BRADI1G76840	GRMZM2G031116	  3e-34
349-  5:	BRADI1G76890	GRMZM2G027782	  1e-12
349-  6:	BRADI1G77130	GRMZM6G514393	  1e-89
## Alignment 350: score=262.0 e_value=7e-12 N=7 BdChr1&ZmChr8 minus
350-  0:	BRADI1G57680	GRMZM2G126860	  1e-40
350-  1:	BRADI1G57900	GRMZM2G172368	  2e-25
350-  2:	BRADI1G58020	GRMZM2G172386	  1e-43
350-  3:	BRADI1G58120	GRMZM2G172396	  3e-69
350-  4:	BRADI1G58290	GRMZM2G171807	  2e-58
350-  5:	BRADI1G58430	GRMZM2G153704	  1e-35
350-  6:	BRADI1G58540	GRMZM2G133552	  9e-06
## Alignment 351: score=256.0 e_value=3e-11 N=7 BdChr1&ZmChr8 minus
351-  0:	BRADI1G76370	GRMZM2G167718	  5e-08
351-  1:	BRADI1G76530	GRMZM2G014571	  2e-09
351-  2:	BRADI1G76760	GRMZM2G159752	 2e-121
351-  3:	BRADI1G76792	GRMZM2G136072	  3e-09
351-  4:	BRADI1G77020	GRMZM2G359952	  3e-37
351-  5:	BRADI1G77080	GRMZM2G097805	  3e-17
351-  6:	BRADI1G77120	AC187157.4_FG001	  8e-06
## Alignment 352: score=254.0 e_value=1.2e-13 N=8 BdChr1&ZmChr8 minus
352-  0:	BRADI1G17440	GRMZM2G109627	  5e-46
352-  1:	BRADI1G17600	GRMZM2G044636	  1e-58
352-  2:	BRADI1G17820	GRMZM2G024151	  8e-20
352-  3:	BRADI1G17940	GRMZM2G017555	 8e-110
352-  4:	BRADI1G18185	GRMZM2G095164	  3e-19
352-  5:	BRADI1G18240	GRMZM2G134941	  1e-28
352-  6:	BRADI1G18450	GRMZM2G334857	  4e-20
352-  7:	BRADI1G18670	GRMZM2G041231	  2e-44
## Alignment 353: score=21742.0 e_value=0 N=458 BdChr1&ZmChr9 plus
353-  0:	BRADI1G61320	GRMZM2G012140	 1e-109
353-  1:	BRADI1G61330	GRMZM2G426229	  3e-39
353-  2:	BRADI1G61340	GRMZM5G880028	      0
353-  3:	BRADI1G61350	GRMZM5G806784	 7e-177
353-  4:	BRADI1G61380	GRMZM2G159956	      0
353-  5:	BRADI1G61407	GRMZM2G148969	 7e-125
353-  6:	BRADI1G61460	GRMZM2G020666	  2e-25
353-  7:	BRADI1G61470	GRMZM2G313529	  1e-77
353-  8:	BRADI1G61477	GRMZM2G030458	 3e-114
353-  9:	BRADI1G61497	GRMZM2G030139	      0
353- 10:	BRADI1G61577	GRMZM2G085812	  7e-58
353- 11:	BRADI1G61590	GRMZM2G117746	      0
353- 12:	BRADI1G61610	GRMZM2G117779	  1e-83
353- 13:	BRADI1G61637	GRMZM2G117796	      0
353- 14:	BRADI1G61650	GRMZM2G178663	  7e-20
353- 15:	BRADI1G61680	GRMZM2G178650	      0
353- 16:	BRADI1G61690	GRMZM2G147373	      0
353- 17:	BRADI1G61700	GRMZM2G108265	 1e-167
353- 18:	BRADI1G61720	GRMZM2G108384	      0
353- 19:	BRADI1G61810	GRMZM2G157716	 1e-106
353- 20:	BRADI1G61820	GRMZM2G157729	  2e-93
353- 21:	BRADI1G61920	GRMZM2G157749	 6e-141
353- 22:	BRADI1G61930	GRMZM2G329144	 1e-109
353- 23:	BRADI1G61937	GRMZM2G021483	      0
353- 24:	BRADI1G61950	GRMZM2G309995	  2e-29
353- 25:	BRADI1G62000	GRMZM2G359566	 6e-132
353- 26:	BRADI1G62007	GRMZM2G033592	      0
353- 27:	BRADI1G62020	GRMZM2G033352	  1e-95
353- 28:	BRADI1G62037	GRMZM2G033273	      0
353- 29:	BRADI1G62080	GRMZM2G335604	  4e-68
353- 30:	BRADI1G62090	GRMZM2G170915	  4e-37
353- 31:	BRADI1G62110	GRMZM2G170890	  4e-84
353- 32:	BRADI1G62170	GRMZM2G170870	 4e-147
353- 33:	BRADI1G62210	GRMZM2G095124	      0
353- 34:	BRADI1G62250	GRMZM2G095115	  3e-57
353- 35:	BRADI1G62257	GRMZM2G095095	  1e-22
353- 36:	BRADI1G62277	GRMZM2G448687	      0
353- 37:	BRADI1G62290	GRMZM2G017460	  4e-48
353- 38:	BRADI1G62300	GRMZM2G045178	  3e-44
353- 39:	BRADI1G62320	GRMZM2G007922	      0
353- 40:	BRADI1G62340	GRMZM2G150834	      0
353- 41:	BRADI1G62350	GRMZM2G164358	 6e-154
353- 42:	BRADI1G62360	GRMZM2G465333	  4e-84
353- 43:	BRADI1G62380	GRMZM2G058470	  2e-13
353- 44:	BRADI1G62400	GRMZM2G151468	  6e-86
353- 45:	BRADI1G62430	GRMZM2G125148	      0
353- 46:	BRADI1G62440	GRMZM2G084347	      0
353- 47:	BRADI1G62554	GRMZM2G084397	      0
353- 48:	BRADI1G62570	GRMZM2G099609	  1e-96
353- 49:	BRADI1G62600	GRMZM2G002309	  6e-69
353- 50:	BRADI1G62640	GRMZM2G428933	      0
353- 51:	BRADI1G62660	GRMZM2G121360	  6e-31
353- 52:	BRADI1G62725	GRMZM2G379964	  2e-62
353- 53:	BRADI1G62770	GRMZM2G078238	      0
353- 54:	BRADI1G62780	GRMZM2G436092	 4e-102
353- 55:	BRADI1G62790	GRMZM2G134064	  1e-18
353- 56:	BRADI1G62830	GRMZM2G134107	  2e-52
353- 57:	BRADI1G62840	GRMZM2G043955	      0
353- 58:	BRADI1G62860	GRMZM2G043338	  2e-33
353- 59:	BRADI1G62940	GRMZM5G877708	 5e-136
353- 60:	BRADI1G62970	GRMZM2G055827	  1e-07
353- 61:	BRADI1G63060	GRMZM2G015280	  7e-99
353- 62:	BRADI1G63140	GRMZM2G023992	 7e-121
353- 63:	BRADI1G63160	GRMZM2G084525	      0
353- 64:	BRADI1G63170	GRMZM2G151295	 2e-126
353- 65:	BRADI1G63210	GRMZM2G067546	      0
353- 66:	BRADI1G63250	GRMZM2G398288	      0
353- 67:	BRADI1G63270	GRMZM2G027499	 7e-168
353- 68:	BRADI1G63277	GRMZM2G027437	  4e-92
353- 69:	BRADI1G63290	GRMZM2G005869	      0
353- 70:	BRADI1G63300	GRMZM2G005984	  6e-59
353- 71:	BRADI1G63320	GRMZM2G006080	      0
353- 72:	BRADI1G63433	GRMZM2G006178	  2e-07
353- 73:	BRADI1G63480	GRMZM2G309327	  1e-63
353- 74:	BRADI1G63500	GRMZM2G108655	      0
353- 75:	BRADI1G63520	GRMZM2G045467	      0
353- 76:	BRADI1G63560	GRMZM2G099101	      0
353- 77:	BRADI1G63570	GRMZM2G086614	      0
353- 78:	BRADI1G63600	GRMZM2G042494	 2e-120
353- 79:	BRADI1G63640	GRMZM2G102382	 7e-145
353- 80:	BRADI1G63680	GRMZM2G162481	  4e-56
353- 81:	BRADI1G63710	GRMZM2G026995	  2e-14
353- 82:	BRADI1G63720	GRMZM2G027120	  6e-55
353- 83:	BRADI1G63740	GRMZM2G022398	      0
353- 84:	BRADI1G63780	GRMZM2G317584	      0
353- 85:	BRADI1G63800	GRMZM2G043983	      0
353- 86:	BRADI1G63816	GRMZM2G704475	 1e-125
353- 87:	BRADI1G63920	GRMZM2G424670	  4e-18
353- 88:	BRADI1G64060	GRMZM2G056099	      0
353- 89:	BRADI1G64170	GRMZM2G020676	      0
353- 90:	BRADI1G64180	GRMZM2G020721	      0
353- 91:	BRADI1G64190	GRMZM2G068479	      0
353- 92:	BRADI1G64210	GRMZM2G359070	      0
353- 93:	BRADI1G64220	GRMZM2G051896	      0
353- 94:	BRADI1G64250	GRMZM2G051613	  1e-90
353- 95:	BRADI1G64260	GRMZM2G112428	  1e-25
353- 96:	BRADI1G64280	GRMZM2G033846	  2e-35
353- 97:	BRADI1G64327	GRMZM2G172099	      0
353- 98:	BRADI1G64360	GRMZM2G092174	      0
353- 99:	BRADI1G64410	GRMZM2G090869	      0
353-100:	BRADI1G64430	GRMZM2G121456	 8e-161
353-101:	BRADI1G64440	GRMZM2G121303	 4e-153
353-102:	BRADI1G64460	GRMZM5G875502	      0
353-103:	BRADI1G64470	AC233955.1_FG009	 1e-146
353-104:	BRADI1G64480	AC233955.1_FG008	 5e-137
353-105:	BRADI1G64487	GRMZM2G704488	 7e-172
353-106:	BRADI1G64520	AC233955.1_FG004	  2e-76
353-107:	BRADI1G64530	GRMZM2G080501	 1e-135
353-108:	BRADI1G64550	GRMZM2G066734	  1e-14
353-109:	BRADI1G64560	GRMZM2G164283	      0
353-110:	BRADI1G64660	GRMZM2G031637	      0
353-111:	BRADI1G64687	GRMZM2G022686	  2e-81
353-112:	BRADI1G64700	GRMZM2G022611	 2e-103
353-113:	BRADI1G64710	GRMZM2G003738	  2e-45
353-114:	BRADI1G64730	GRMZM5G896604	  1e-37
353-115:	BRADI1G64740	GRMZM5G889372	 2e-122
353-116:	BRADI1G64750	GRMZM2G384972	  2e-17
353-117:	BRADI1G64770	GRMZM2G006341	 7e-180
353-118:	BRADI1G64780	GRMZM2G006429	      0
353-119:	BRADI1G64790	GRMZM2G006714	      0
353-120:	BRADI1G64817	GRMZM2G006830	  4e-35
353-121:	BRADI1G64830	GRMZM2G443785	      0
353-122:	BRADI1G64850	GRMZM2G134476	  2e-57
353-123:	BRADI1G64927	GRMZM2G134471	  2e-87
353-124:	BRADI1G64940	GRMZM2G134424	      0
353-125:	BRADI1G64950	GRMZM2G115762	      0
353-126:	BRADI1G64957	GRMZM2G415117	  4e-46
353-127:	BRADI1G64980	GRMZM2G148930	  7e-41
353-128:	BRADI1G64987	GRMZM2G308351	 6e-143
353-129:	BRADI1G65000	GRMZM2G007590	 3e-116
353-130:	BRADI1G65010	GRMZM2G007514	      0
353-131:	BRADI1G65080	GRMZM2G007475	  9e-47
353-132:	BRADI1G65130	GRMZM2G057959	  4e-83
353-133:	BRADI1G65140	GRMZM2G053639	  4e-28
353-134:	BRADI1G65150	GRMZM2G053652	 7e-125
353-135:	BRADI1G65170	GRMZM2G053908	 4e-179
353-136:	BRADI1G65190	GRMZM2G083190	  2e-43
353-137:	BRADI1G65197	GRMZM2G083222	      0
353-138:	BRADI1G65210	GRMZM2G083262	      0
353-139:	BRADI1G65300	AC206223.3_FG006	      0
353-140:	BRADI1G65310	AC206223.3_FG010	  8e-39
353-141:	BRADI1G65350	AC206223.3_FG008	      0
353-142:	BRADI1G65400	AC206223.3_FG007	  3e-64
353-143:	BRADI1G65430	AC206223.3_FG001	      0
353-144:	BRADI1G65480	GRMZM5G898471	      0
353-145:	BRADI1G65490	GRMZM2G078933	  1e-96
353-146:	BRADI1G65500	GRMZM2G378852	  8e-99
353-147:	BRADI1G65510	GRMZM2G090025	  1e-35
353-148:	BRADI1G65520	GRMZM2G465287	 3e-164
353-149:	BRADI1G65530	GRMZM2G059565	  6e-73
353-150:	BRADI1G65540	GRMZM2G078472	      0
353-151:	BRADI1G65580	GRMZM2G128971	      0
353-152:	BRADI1G65590	GRMZM2G117246	      0
353-153:	BRADI1G65620	GRMZM2G117207	 1e-111
353-154:	BRADI1G65650	GRMZM2G154316	      0
353-155:	BRADI1G65670	GRMZM2G015730	 5e-149
353-156:	BRADI1G65700	GRMZM2G118979	      0
353-157:	BRADI1G65750	GRMZM2G118959	 6e-139
353-158:	BRADI1G65760	GRMZM2G145568	  2e-79
353-159:	BRADI1G65785	GRMZM2G145562	  1e-77
353-160:	BRADI1G65790	GRMZM2G447617	 4e-179
353-161:	BRADI1G65800	GRMZM2G145451	      0
353-162:	BRADI1G65820	GRMZM2G054300	 8e-168
353-163:	BRADI1G65860	GRMZM2G092123	      0
353-164:	BRADI1G65890	GRMZM2G030097	      0
353-165:	BRADI1G65900	GRMZM2G030203	 5e-125
353-166:	BRADI1G65910	GRMZM2G095727	      0
353-167:	BRADI1G65940	GRMZM2G095868	      0
353-168:	BRADI1G65950	GRMZM2G124313	 6e-118
353-169:	BRADI1G66000	GRMZM2G011071	  3e-56
353-170:	BRADI1G66020	GRMZM2G162486	 8e-119
353-171:	BRADI1G66040	GRMZM2G162467	  2e-95
353-172:	BRADI1G66050	GRMZM2G162460	  1e-85
353-173:	BRADI1G66090	GRMZM2G162451	  6e-38
353-174:	BRADI1G66150	GRMZM2G162426	      0
353-175:	BRADI1G66190	GRMZM2G462422	 4e-127
353-176:	BRADI1G66200	GRMZM2G020953	  1e-61
353-177:	BRADI1G66210	GRMZM2G020982	 8e-109
353-178:	BRADI1G66227	GRMZM2G347717	      0
353-179:	BRADI1G66240	GRMZM2G049322	      0
353-180:	BRADI1G66250	GRMZM2G049340	 3e-153
353-181:	BRADI1G66280	AC233939.1_FG004	  9e-39
353-182:	BRADI1G66302	AC233939.1_FG003	 8e-178
353-183:	BRADI1G66330	GRMZM2G112251	  5e-54
353-184:	BRADI1G66360	GRMZM2G305046	  1e-50
353-185:	BRADI1G66380	GRMZM2G305027	  2e-60
353-186:	BRADI1G66410	GRMZM2G412075	      0
353-187:	BRADI1G66430	GRMZM2G166780	  1e-79
353-188:	BRADI1G66440	GRMZM2G166767	  1e-21
353-189:	BRADI1G66470	GRMZM2G366532	      0
353-190:	BRADI1G66480	GRMZM2G063875	      0
353-191:	BRADI1G66497	GRMZM2G161293	  6e-82
353-192:	BRADI1G66610	GRMZM2G402015	  5e-38
353-193:	BRADI1G66620	GRMZM2G103490	      0
353-194:	BRADI1G66627	GRMZM2G103465	 1e-162
353-195:	BRADI1G66640	GRMZM2G103270	 4e-126
353-196:	BRADI1G66650	GRMZM2G103247	      0
353-197:	BRADI1G66677	GRMZM2G063151	      0
353-198:	BRADI1G66687	GRMZM2G114126	      0
353-199:	BRADI1G66710	GRMZM2G151992	 9e-171
353-200:	BRADI1G66730	GRMZM2G103595	  1e-32
353-201:	BRADI1G66760	GRMZM2G492252	 2e-131
353-202:	BRADI1G66820	GRMZM5G888263	 2e-165
353-203:	BRADI1G66860	GRMZM2G145313	      0
353-204:	BRADI1G66950	GRMZM2G164160	      0
353-205:	BRADI1G66960	GRMZM2G164136	      0
353-206:	BRADI1G66970	GRMZM2G053199	  6e-71
353-207:	BRADI1G66980	GRMZM2G151934	      0
353-208:	BRADI1G66990	GRMZM2G151893	      0
353-209:	BRADI1G67000	GRMZM2G179336	      0
353-210:	BRADI1G67010	GRMZM2G179329	      0
353-211:	BRADI1G67050	GRMZM2G479243	      0
353-212:	BRADI1G67090	GRMZM2G131539	      0
353-213:	BRADI1G67145	GRMZM2G073567	  1e-54
353-214:	BRADI1G67200	GRMZM2G117153	      0
353-215:	BRADI1G67220	GRMZM2G083367	      0
353-216:	BRADI1G67247	GRMZM2G083402	      0
353-217:	BRADI1G67260	GRMZM2G083427	 5e-179
353-218:	BRADI1G67270	GRMZM2G438722	      0
353-219:	BRADI1G67280	GRMZM2G141596	 1e-170
353-220:	BRADI1G67290	AC210314.3_FG006	  5e-26
353-221:	BRADI1G67320	GRMZM2G307906	 2e-124
353-222:	BRADI1G67350	GRMZM2G007406	  3e-21
353-223:	BRADI1G67360	GRMZM2G119627	      0
353-224:	BRADI1G67370	GRMZM5G805540	 4e-108
353-225:	BRADI1G67387	GRMZM2G481069	      0
353-226:	BRADI1G67397	GRMZM2G180555	      0
353-227:	BRADI1G67410	GRMZM2G180558	  9e-78
353-228:	BRADI1G67440	GRMZM2G180559	  6e-49
353-229:	BRADI1G67500	GRMZM2G043854	  3e-76
353-230:	BRADI1G67510	GRMZM2G146313	      0
353-231:	BRADI1G67530	GRMZM2G446234	      0
353-232:	BRADI1G67570	GRMZM2G146386	 2e-155
353-233:	BRADI1G67600	GRMZM2G031447	 1e-180
353-234:	BRADI1G67640	GRMZM2G031394	  4e-50
353-235:	BRADI1G67670	GRMZM2G177599	  2e-40
353-236:	BRADI1G67687	GRMZM2G085409	      0
353-237:	BRADI1G67730	GRMZM5G870932	      0
353-238:	BRADI1G67750	GRMZM2G013814	 5e-133
353-239:	BRADI1G67780	GRMZM2G036697	 5e-178
353-240:	BRADI1G67790	GRMZM2G036861	      0
353-241:	BRADI1G67800	GRMZM2G550865	      0
353-242:	BRADI1G67840	GRMZM2G487852	  2e-08
353-243:	BRADI1G67870	GRMZM2G172652	 9e-134
353-244:	BRADI1G67880	GRMZM5G882351	 2e-175
353-245:	BRADI1G67900	GRMZM2G030839	      0
353-246:	BRADI1G67910	GRMZM2G031441	  2e-20
353-247:	BRADI1G67920	GRMZM2G144985	      0
353-248:	BRADI1G67936	GRMZM2G145085	 4e-159
353-249:	BRADI1G67960	GRMZM2G104418	      0
353-250:	BRADI1G68000	GRMZM2G101062	 5e-142
353-251:	BRADI1G68020	GRMZM2G101001	  2e-45
353-252:	BRADI1G68030	GRMZM2G100988	  1e-52
353-253:	BRADI1G68070	GRMZM2G090792	 7e-159
353-254:	BRADI1G68120	GRMZM2G090842	 3e-167
353-255:	BRADI1G68140	GRMZM2G090868	      0
353-256:	BRADI1G68160	GRMZM2G150598	 2e-120
353-257:	BRADI1G68170	GRMZM2G150594	  1e-77
353-258:	BRADI1G68330	GRMZM2G149809	  4e-71
353-259:	BRADI1G68500	GRMZM2G175642	  3e-70
353-260:	BRADI1G68505	GRMZM2G140799	  4e-70
353-261:	BRADI1G68510	GRMZM2G152319	      0
353-262:	BRADI1G68515	GRMZM2G115925	  2e-43
353-263:	BRADI1G68540	GRMZM2G159777	      0
353-264:	BRADI1G68550	GRMZM2G159824	      0
353-265:	BRADI1G68570	GRMZM2G165355	  2e-28
353-266:	BRADI1G68580	GRMZM2G165426	      0
353-267:	BRADI1G68590	GRMZM2G039919	  1e-97
353-268:	BRADI1G68600	GRMZM2G040110	  4e-17
353-269:	BRADI1G68670	GRMZM2G040192	  6e-14
353-270:	BRADI1G68680	GRMZM2G178279	      0
353-271:	BRADI1G68690	GRMZM2G178289	  1e-52
353-272:	BRADI1G68730	GRMZM2G074032	  1e-97
353-273:	BRADI1G68750	GRMZM2G164821	      0
353-274:	BRADI1G68757	GRMZM2G166684	      0
353-275:	BRADI1G68807	GRMZM2G098875	      0
353-276:	BRADI1G68870	GRMZM2G098869	      0
353-277:	BRADI1G68880	GRMZM2G098797	 1e-159
353-278:	BRADI1G68887	GRMZM2G011708	  4e-50
353-279:	BRADI1G68910	GRMZM2G103113	  1e-68
353-280:	BRADI1G68957	GRMZM2G103119	      0
353-281:	BRADI1G69010	GRMZM2G097898	      0
353-282:	BRADI1G69057	GRMZM2G478876	      0
353-283:	BRADI1G69080	GRMZM2G177914	  4e-73
353-284:	BRADI1G69140	GRMZM2G177878	 2e-137
353-285:	BRADI1G69150	GRMZM2G105834	  6e-40
353-286:	BRADI1G69170	GRMZM2G105787	      0
353-287:	BRADI1G69190	GRMZM2G407119	  3e-71
353-288:	BRADI1G69207	GRMZM2G021573	      0
353-289:	BRADI1G69220	GRMZM2G084859	  2e-13
353-290:	BRADI1G69230	GRMZM2G069726	 2e-177
353-291:	BRADI1G69240	GRMZM2G152919	      0
353-292:	BRADI1G69250	GRMZM2G152895	 4e-168
353-293:	BRADI1G69270	GRMZM2G091742	 2e-101
353-294:	BRADI1G69277	GRMZM2G393507	 2e-119
353-295:	BRADI1G69290	GRMZM2G091621	      0
353-296:	BRADI1G69300	GRMZM2G136293	      0
353-297:	BRADI1G69307	GRMZM2G067426	      0
353-298:	BRADI1G69320	GRMZM2G067402	  5e-95
353-299:	BRADI1G69330	GRMZM2G067225	      0
353-300:	BRADI1G69360	GRMZM2G058374	      0
353-301:	BRADI1G69380	GRMZM2G093157	 7e-158
353-302:	BRADI1G69400	GRMZM2G392737	  5e-79
353-303:	BRADI1G69407	GRMZM2G026742	 1e-153
353-304:	BRADI1G69480	GRMZM2G126834	      0
353-305:	BRADI1G69520	GRMZM2G063369	      0
353-306:	BRADI1G69530	GRMZM2G046601	      0
353-307:	BRADI1G69550	GRMZM2G046729	      0
353-308:	BRADI1G69610	GRMZM5G824920	      0
353-309:	BRADI1G69617	GRMZM5G894234	  1e-97
353-310:	BRADI1G69627	GRMZM6G310687	      0
353-311:	BRADI1G69670	GRMZM2G051782	      0
353-312:	BRADI1G69690	GRMZM2G051689	 1e-164
353-313:	BRADI1G69700	GRMZM2G024718	      0
353-314:	BRADI1G69720	GRMZM2G024571	  2e-66
353-315:	BRADI1G69740	GRMZM2G324478	  4e-40
353-316:	BRADI1G69747	GRMZM2G324467	 2e-171
353-317:	BRADI1G69760	GRMZM2G034835	 2e-157
353-318:	BRADI1G69780	GRMZM2G034575	      0
353-319:	BRADI1G69880	GRMZM2G143450	      0
353-320:	BRADI1G69890	GRMZM2G102161	 5e-122
353-321:	BRADI1G69900	GRMZM2G102218	 1e-104
353-322:	BRADI1G69910	GRMZM2G013349	      0
353-323:	BRADI1G69940	AC197717.3_FG002	  2e-23
353-324:	BRADI1G69980	GRMZM2G086934	      0
353-325:	BRADI1G69990	GRMZM2G386998	      0
353-326:	BRADI1G70040	GRMZM5G846548	      0
353-327:	BRADI1G70057	GRMZM2G329014	 3e-140
353-328:	BRADI1G70080	GRMZM5G816791	 1e-108
353-329:	BRADI1G70090	GRMZM5G896916	 9e-106
353-330:	BRADI1G70160	GRMZM2G073498	      0
353-331:	BRADI1G70180	GRMZM2G100511	      0
353-332:	BRADI1G70210	GRMZM2G100473	 3e-121
353-333:	BRADI1G70260	GRMZM2G113653	      0
353-334:	BRADI1G70280	AC206831.3_FG015	  5e-48
353-335:	BRADI1G70290	GRMZM2G113506	      0
353-336:	BRADI1G70340	GRMZM2G113486	  4e-89
353-337:	BRADI1G70350	GRMZM2G113423	 2e-143
353-338:	BRADI1G70360	GRMZM2G113295	 2e-119
353-339:	BRADI1G70380	GRMZM2G113287	  1e-28
353-340:	BRADI1G70407	GRMZM2G113232	      0
353-341:	BRADI1G70420	GRMZM2G113205	  4e-49
353-342:	BRADI1G70440	GRMZM2G113159	  7e-93
353-343:	BRADI1G70450	GRMZM2G178294	      0
353-344:	BRADI1G70470	GRMZM2G479270	  2e-74
353-345:	BRADI1G70600	GRMZM2G178278	  6e-74
353-346:	BRADI1G70610	GRMZM2G479245	  7e-24
353-347:	BRADI1G70620	GRMZM2G178254	      0
353-348:	BRADI1G70627	GRMZM2G178247	  4e-34
353-349:	BRADI1G70650	GRMZM2G178190	      0
353-350:	BRADI1G70680	GRMZM2G130943	 6e-176
353-351:	BRADI1G70710	GRMZM2G049398	  2e-77
353-352:	BRADI1G70740	GRMZM5G863344	 9e-129
353-353:	BRADI1G70780	GRMZM2G102802	  5e-40
353-354:	BRADI1G70810	GRMZM5G845398	  4e-33
353-355:	BRADI1G70830	GRMZM2G154149	      0
353-356:	BRADI1G70840	GRMZM2G106235	  2e-30
353-357:	BRADI1G70860	GRMZM2G483946	  2e-55
353-358:	BRADI1G70900	GRMZM2G075921	      0
353-359:	BRADI1G70907	GRMZM2G006721	  1e-75
353-360:	BRADI1G70930	GRMZM2G008751	 2e-166
353-361:	BRADI1G71020	GRMZM2G137985	 4e-173
353-362:	BRADI1G71030	GRMZM5G895554	 5e-140
353-363:	BRADI1G71040	GRMZM5G850567	      0
353-364:	BRADI1G71090	GRMZM2G048287	  8e-69
353-365:	BRADI1G71160	GRMZM2G081729	      0
353-366:	BRADI1G71170	GRMZM2G081622	 5e-129
353-367:	BRADI1G71200	GRMZM2G030915	 7e-158
353-368:	BRADI1G71210	GRMZM2G181540	  1e-46
353-369:	BRADI1G71240	GRMZM2G481888	  6e-26
353-370:	BRADI1G71247	GRMZM2G181568	 1e-101
353-371:	BRADI1G71310	GRMZM2G077711	      0
353-372:	BRADI1G71350	GRMZM2G078441	 2e-157
353-373:	BRADI1G71360	GRMZM2G138589	      0
353-374:	BRADI1G71400	GRMZM2G017831	      0
353-375:	BRADI1G71420	GRMZM2G017957	 3e-174
353-376:	BRADI1G71460	GRMZM2G040278	  1e-28
353-377:	BRADI1G71480	GRMZM2G040268	  2e-21
353-378:	BRADI1G71500	GRMZM2G342907	      0
353-379:	BRADI1G71517	GRMZM2G114758	 2e-137
353-380:	BRADI1G71540	GRMZM2G050159	 4e-171
353-381:	BRADI1G71570	GRMZM6G818567	  2e-77
353-382:	BRADI1G71575	GRMZM2G096352	  2e-99
353-383:	BRADI1G71590	GRMZM2G096355	 5e-144
353-384:	BRADI1G71620	GRMZM2G540491	  6e-06
353-385:	BRADI1G71667	GRMZM2G004528	      0
353-386:	BRADI1G71680	GRMZM2G004466	  3e-40
353-387:	BRADI1G71690	GRMZM2G004377	      0
353-388:	BRADI1G71700	GRMZM2G004172	  1e-93
353-389:	BRADI1G71740	GRMZM2G113060	  1e-75
353-390:	BRADI1G71770	GRMZM2G113057	  9e-68
353-391:	BRADI1G71790	GRMZM2G091226	  4e-42
353-392:	BRADI1G71800	GRMZM2G061428	      0
353-393:	BRADI1G71840	GRMZM2G061314	 2e-169
353-394:	BRADI1G71870	GRMZM5G864133	  6e-23
353-395:	BRADI1G71897	AC235544.1_FG002	      0
353-396:	BRADI1G71930	AC233899.1_FG004	  5e-29
353-397:	BRADI1G71990	AC233899.1_FG002	  4e-71
353-398:	BRADI1G72000	GRMZM2G400784	  2e-53
353-399:	BRADI1G72007	AC191304.3_FG012	  4e-29
353-400:	BRADI1G72030	GRMZM2G095822	 5e-141
353-401:	BRADI1G72070	GRMZM2G095786	      0
353-402:	BRADI1G72080	GRMZM2G095689	  1e-35
353-403:	BRADI1G72086	GRMZM2G063603	      0
353-404:	BRADI1G72092	GRMZM2G433117	      0
353-405:	BRADI1G72100	GRMZM2G091362	  7e-66
353-406:	BRADI1G72270	GRMZM2G028855	  4e-82
353-407:	BRADI1G72290	GRMZM2G028852	      0
353-408:	BRADI1G72330	GRMZM2G028794	 2e-111
353-409:	BRADI1G72337	GRMZM2G028643	      0
353-410:	BRADI1G72390	GRMZM2G330945	  1e-59
353-411:	BRADI1G72430	GRMZM2G330907	      0
353-412:	BRADI1G72470	GRMZM2G100120	 1e-147
353-413:	BRADI1G72480	GRMZM2G099657	 4e-156
353-414:	BRADI1G72490	GRMZM5G860976	 3e-109
353-415:	BRADI1G72500	AC191071.3_FG001	      0
353-416:	BRADI1G72560	GRMZM2G036429	  2e-41
353-417:	BRADI1G72590	GRMZM2G036351	  2e-32
353-418:	BRADI1G72620	GRMZM2G049484	      0
353-419:	BRADI1G72640	AC149828.2_FG002	 6e-147
353-420:	BRADI1G72650	GRMZM5G830874	      0
353-421:	BRADI1G72660	AC149828.2_FG004	  4e-19
353-422:	BRADI1G72700	GRMZM2G100750	 1e-112
353-423:	BRADI1G72750	GRMZM2G172523	      0
353-424:	BRADI1G72780	AC196059.3_FG003	  9e-46
353-425:	BRADI1G72800	GRMZM2G004023	 5e-145
353-426:	BRADI1G72830	GRMZM2G136389	 1e-152
353-427:	BRADI1G72920	GRMZM2G438606	  2e-33
353-428:	BRADI1G72927	GRMZM2G169365	      0
353-429:	BRADI1G72940	GRMZM2G169363	 4e-155
353-430:	BRADI1G72990	GRMZM2G376255	  1e-76
353-431:	BRADI1G73000	GRMZM2G074514	      0
353-432:	BRADI1G73010	GRMZM2G376282	 7e-121
353-433:	BRADI1G73040	GRMZM2G141084	 3e-145
353-434:	BRADI1G73070	GRMZM2G065199	  2e-10
353-435:	BRADI1G73100	AC149829.2_FG002	  4e-09
353-436:	BRADI1G73110	AC149829.2_FG003	      0
353-437:	BRADI1G73140	AC149829.2_FG004	  4e-33
353-438:	BRADI1G73150	AC149829.2_FG006	 2e-162
353-439:	BRADI1G73170	GRMZM2G087901	      0
353-440:	BRADI1G73190	GRMZM2G178741	 3e-135
353-441:	BRADI1G73200	GRMZM2G178775	  1e-50
353-442:	BRADI1G73210	GRMZM2G178787	      0
353-443:	BRADI1G73220	GRMZM2G178826	      0
353-444:	BRADI1G73665	GRMZM2G479529	  5e-15
353-445:	BRADI1G73670	GRMZM2G178847	  4e-45
353-446:	BRADI1G73720	GRMZM2G479581	  2e-61
353-447:	BRADI1G73740	GRMZM2G178945	      0
353-448:	BRADI1G73770	GRMZM2G178960	 9e-166
353-449:	BRADI1G73780	GRMZM2G057950	  9e-37
353-450:	BRADI1G73802	GRMZM2G058133	      0
353-451:	BRADI1G73817	GRMZM5G833332	 2e-114
353-452:	BRADI1G73830	GRMZM2G055107	 1e-115
353-453:	BRADI1G73850	GRMZM2G054969	      0
353-454:	BRADI1G73870	GRMZM2G420926	      0
353-455:	BRADI1G73877	GRMZM2G120987	 2e-170
353-456:	BRADI1G74000	AC149810.2_FG003	      0
353-457:	BRADI1G74030	AC149810.2_FG004	  1e-67
## Alignment 354: score=8949.0 e_value=0 N=193 BdChr1&ZmChr9 plus
354-  0:	BRADI1G44200	GRMZM2G063693	 2e-115
354-  1:	BRADI1G44220	GRMZM2G063765	  4e-74
354-  2:	BRADI1G44390	GRMZM5G855994	 1e-126
354-  3:	BRADI1G44430	GRMZM2G154678	      0
354-  4:	BRADI1G44480	GRMZM2G027627	      0
354-  5:	BRADI1G44550	GRMZM2G075470	      0
354-  6:	BRADI1G44560	GRMZM2G377690	  6e-24
354-  7:	BRADI1G44620	GRMZM2G039993	 2e-146
354-  8:	BRADI1G44660	GRMZM2G408703	      0
354-  9:	BRADI1G44670	GRMZM2G057611	      0
354- 10:	BRADI1G44680	GRMZM2G057672	  7e-26
354- 11:	BRADI1G44690	GRMZM2G110220	 1e-150
354- 12:	BRADI1G44740	GRMZM2G406758	      0
354- 13:	BRADI1G44767	GRMZM2G110289	      0
354- 14:	BRADI1G44777	GRMZM2G110299	 1e-126
354- 15:	BRADI1G44820	GRMZM5G833563	      0
354- 16:	BRADI1G44830	GRMZM2G016275	  2e-98
354- 17:	BRADI1G44890	GRMZM2G138771	  9e-72
354- 18:	BRADI1G44937	GRMZM5G868913	 1e-151
354- 19:	BRADI1G44980	GRMZM2G136831	 3e-142
354- 20:	BRADI1G44990	AC212353.4_FG004	 5e-159
354- 21:	BRADI1G45020	GRMZM2G098643	      0
354- 22:	BRADI1G45030	GRMZM2G072091	      0
354- 23:	BRADI1G45040	GRMZM2G048243	      0
354- 24:	BRADI1G45080	GRMZM2G110726	 9e-116
354- 25:	BRADI1G45110	GRMZM2G110832	  1e-72
354- 26:	BRADI1G45120	GRMZM2G435294	      0
354- 27:	BRADI1G45140	GRMZM2G465046	      0
354- 28:	BRADI1G45150	GRMZM2G164072	      0
354- 29:	BRADI1G45160	AC216219.3_FG006	  1e-58
354- 30:	BRADI1G45170	GRMZM2G392306	  4e-42
354- 31:	BRADI1G45200	GRMZM2G081239	 2e-178
354- 32:	BRADI1G45210	AC209664.3_FG002	      0
354- 33:	BRADI1G45220	GRMZM2G113888	  8e-74
354- 34:	BRADI1G45240	GRMZM5G862101	  1e-95
354- 35:	BRADI1G45290	GRMZM2G071986	      0
354- 36:	BRADI1G45380	GRMZM2G003023	  7e-59
354- 37:	BRADI1G45410	GRMZM2G171752	  3e-38
354- 38:	BRADI1G45470	GRMZM5G852704	  2e-61
354- 39:	BRADI1G45500	GRMZM2G019291	 2e-180
354- 40:	BRADI1G45530	GRMZM2G323422	  6e-14
354- 41:	BRADI1G45572	GRMZM2G090226	  3e-90
354- 42:	BRADI1G45607	GRMZM2G058560	      0
354- 43:	BRADI1G45640	GRMZM2G082198	  3e-81
354- 44:	BRADI1G45670	GRMZM2G008033	  6e-14
354- 45:	BRADI1G45737	GRMZM2G097620	  2e-51
354- 46:	BRADI1G45790	GRMZM2G174048	  2e-80
354- 47:	BRADI1G45807	GRMZM5G814279	  3e-67
354- 48:	BRADI1G45820	GRMZM2G017537	 2e-137
354- 49:	BRADI1G45833	GRMZM2G017257	      0
354- 50:	BRADI1G45846	GRMZM2G017244	      0
354- 51:	BRADI1G45867	GRMZM2G000236	 4e-127
354- 52:	BRADI1G45890	GRMZM2G000231	 2e-139
354- 53:	BRADI1G45925	GRMZM2G079949	  2e-80
354- 54:	BRADI1G45970	GRMZM2G152177	  2e-88
354- 55:	BRADI1G45980	GRMZM2G408174	  2e-21
354- 56:	BRADI1G45990	GRMZM2G038532	      0
354- 57:	BRADI1G46002	GRMZM2G080696	      0
354- 58:	BRADI1G46060	GRMZM2G033413	 2e-133
354- 59:	BRADI1G46070	GRMZM2G403740	      0
354- 60:	BRADI1G46150	GRMZM2G088053	 1e-155
354- 61:	BRADI1G46160	GRMZM2G066373	  1e-79
354- 62:	BRADI1G46190	GRMZM2G038928	      0
354- 63:	BRADI1G46220	GRMZM2G070315	 3e-120
354- 64:	BRADI1G46230	GRMZM2G142072	      0
354- 65:	BRADI1G46237	GRMZM2G142057	  7e-16
354- 66:	BRADI1G46247	GRMZM2G062318	      0
354- 67:	BRADI1G46270	GRMZM2G033915	  3e-24
354- 68:	BRADI1G46280	GRMZM2G033805	      0
354- 69:	BRADI1G46300	GRMZM5G801953	  5e-13
354- 70:	BRADI1G46310	GRMZM5G808624	      0
354- 71:	BRADI1G46340	GRMZM2G159402	  2e-35
354- 72:	BRADI1G46360	GRMZM2G033130	 6e-177
354- 73:	BRADI1G46387	GRMZM2G005013	      0
354- 74:	BRADI1G46427	GRMZM2G067743	  3e-62
354- 75:	BRADI1G46470	GRMZM5G882986	      0
354- 76:	BRADI1G46500	GRMZM2G055982	      0
354- 77:	BRADI1G46570	GRMZM2G061257	      0
354- 78:	BRADI1G46580	GRMZM2G127893	  1e-89
354- 79:	BRADI1G46596	GRMZM2G127609	 2e-148
354- 80:	BRADI1G46602	GRMZM2G160005	      0
354- 81:	BRADI1G46610	GRMZM2G012863	      0
354- 82:	BRADI1G46640	GRMZM2G013607	  3e-95
354- 83:	BRADI1G46660	GRMZM2G167594	      0
354- 84:	BRADI1G46670	GRMZM2G089713	      0
354- 85:	BRADI1G46690	GRMZM2G171179	 4e-115
354- 86:	BRADI1G46700	GRMZM2G024530	      0
354- 87:	BRADI1G46720	GRMZM2G046618	  7e-51
354- 88:	BRADI1G46730	GRMZM2G177276	 2e-155
354- 89:	BRADI1G46740	GRMZM2G177231	 1e-160
354- 90:	BRADI1G46750	GRMZM2G478553	  6e-67
354- 91:	BRADI1G46800	GRMZM2G177218	 3e-101
354- 92:	BRADI1G46840	GRMZM2G177098	  6e-54
354- 93:	BRADI1G46850	GRMZM2G165390	 5e-167
354- 94:	BRADI1G46860	GRMZM2G165433	      0
354- 95:	BRADI1G46870	GRMZM5G866027	 2e-169
354- 96:	BRADI1G46880	GRMZM5G834697	      0
354- 97:	BRADI1G46960	GRMZM2G135476	      0
354- 98:	BRADI1G46970	GRMZM2G436583	 9e-154
354- 99:	BRADI1G46980	GRMZM2G151923	  3e-53
354-100:	BRADI1G46990	GRMZM2G151913	  6e-54
354-101:	BRADI1G47000	GRMZM2G455306	      0
354-102:	BRADI1G47010	GRMZM2G151887	  3e-49
354-103:	BRADI1G47050	GRMZM2G455243	      0
354-104:	BRADI1G47060	GRMZM2G032214	 3e-125
354-105:	BRADI1G47067	GRMZM2G128160	      0
354-106:	BRADI1G47090	GRMZM2G128056	      0
354-107:	BRADI1G47097	GRMZM2G428370	      0
354-108:	BRADI1G47160	AC215198.3_FG002	      0
354-109:	BRADI1G47260	GRMZM2G016866	 9e-125
354-110:	BRADI1G47320	GRMZM2G016323	      0
354-111:	BRADI1G47367	GRMZM2G409865	      0
354-112:	BRADI1G47387	GRMZM2G109595	 1e-104
354-113:	BRADI1G47400	GRMZM2G409974	      0
354-114:	BRADI1G47407	GRMZM2G109720	      0
354-115:	BRADI1G47450	GRMZM2G008305	  1e-73
354-116:	BRADI1G47480	GRMZM2G156006	  3e-37
354-117:	BRADI1G47500	GRMZM2G156027	  6e-30
354-118:	BRADI1G47550	GRMZM2G455557	      0
354-119:	BRADI1G47570	GRMZM2G481005	      0
354-120:	BRADI1G47590	GRMZM2G072550	      0
354-121:	BRADI1G47710	GRMZM2G149132	      0
354-122:	BRADI1G47720	GRMZM2G149126	  3e-20
354-123:	BRADI1G47730	GRMZM2G009139	      0
354-124:	BRADI1G47737	GRMZM2G128515	      0
354-125:	BRADI1G47767	GRMZM2G014240	      0
354-126:	BRADI1G47780	GRMZM2G159822	  2e-26
354-127:	BRADI1G47810	GRMZM2G000423	  1e-34
354-128:	BRADI1G47860	GRMZM2G000393	      0
354-129:	BRADI1G47867	GRMZM2G325561	      0
354-130:	BRADI1G47890	GRMZM2G067707	  4e-46
354-131:	BRADI1G47910	GRMZM2G167156	      0
354-132:	BRADI1G47920	AC207265.3_FG002	      0
354-133:	BRADI1G47930	GRMZM2G167207	 6e-125
354-134:	BRADI1G47970	GRMZM2G007683	  2e-61
354-135:	BRADI1G48010	GRMZM2G100873	  1e-68
354-136:	BRADI1G48030	GRMZM2G328612	      0
354-137:	BRADI1G48060	GRMZM2G328168	  6e-29
354-138:	BRADI1G48090	GRMZM2G029370	      0
354-139:	BRADI1G48100	GRMZM5G874736	  7e-56
354-140:	BRADI1G48110	GRMZM2G398736	  6e-86
354-141:	BRADI1G48120	GRMZM5G843474	  1e-06
354-142:	BRADI1G48130	GRMZM2G160842	      0
354-143:	BRADI1G48140	GRMZM5G831993	      0
354-144:	BRADI1G48147	GRMZM2G335709	  3e-27
354-145:	BRADI1G48160	GRMZM2G304378	  2e-43
354-146:	BRADI1G48170	GRMZM2G304362	      0
354-147:	BRADI1G48210	GRMZM2G005209	 5e-143
354-148:	BRADI1G48220	GRMZM2G005080	 1e-168
354-149:	BRADI1G48257	GRMZM2G030144	      0
354-150:	BRADI1G48264	GRMZM2G099355	      0
354-151:	BRADI1G48300	GRMZM2G104747	  1e-32
354-152:	BRADI1G48320	GRMZM2G301860	  1e-46
354-153:	BRADI1G48360	GRMZM6G107785	  2e-81
354-154:	BRADI1G48370	GRMZM2G099363	 5e-141
354-155:	BRADI1G48380	GRMZM2G099324	      0
354-156:	BRADI1G48390	GRMZM2G440198	 5e-118
354-157:	BRADI1G48400	GRMZM2G017349	  9e-88
354-158:	BRADI1G48410	GRMZM2G016930	      0
354-159:	BRADI1G48426	GRMZM2G075582	      0
354-160:	BRADI1G48440	GRMZM2G075488	      0
354-161:	BRADI1G48447	GRMZM2G529313	      0
354-162:	BRADI1G48460	GRMZM2G014076	      0
354-163:	BRADI1G48470	GRMZM2G160463	  4e-88
354-164:	BRADI1G48520	GRMZM2G531231	  5e-24
354-165:	BRADI1G48540	AC197699.3_FG003	      0
354-166:	BRADI1G48550	GRMZM2G077964	  2e-32
354-167:	BRADI1G48610	GRMZM2G129451	      0
354-168:	BRADI1G48660	GRMZM2G130079	  8e-80
354-169:	BRADI1G48670	GRMZM2G111903	      0
354-170:	BRADI1G48720	GRMZM2G111962	  1e-16
354-171:	BRADI1G48730	GRMZM2G017692	  1e-73
354-172:	BRADI1G48740	GRMZM2G017761	 6e-114
354-173:	BRADI1G48770	GRMZM2G003551	  3e-61
354-174:	BRADI1G48780	GRMZM5G812228	      0
354-175:	BRADI1G48800	GRMZM5G852396	  6e-14
354-176:	BRADI1G48880	GRMZM5G838414	      0
354-177:	BRADI1G49000	AC231745.1_FG003	 2e-123
354-178:	BRADI1G49060	GRMZM2G352601	  7e-09
354-179:	BRADI1G49077	GRMZM2G105909	      0
354-180:	BRADI1G49100	GRMZM2G020216	      0
354-181:	BRADI1G49107	GRMZM2G103137	 2e-161
354-182:	BRADI1G49120	GRMZM2G405203	      0
354-183:	BRADI1G49140	GRMZM2G102596	 4e-169
354-184:	BRADI1G49160	GRMZM2G102521	      0
354-185:	BRADI1G49220	GRMZM2G003742	      0
354-186:	BRADI1G49230	GRMZM2G098721	  1e-27
354-187:	BRADI1G49240	GRMZM2G028552	 2e-147
354-188:	BRADI1G49260	GRMZM2G028594	 2e-178
354-189:	BRADI1G49270	GRMZM5G877388	  8e-66
354-190:	BRADI1G49300	GRMZM2G443985	      0
354-191:	BRADI1G49350	GRMZM2G005522	 3e-129
354-192:	BRADI1G49600	GRMZM2G061277	  4e-20
## Alignment 355: score=2357.0 e_value=5.8e-187 N=50 BdChr1&ZmChr9 plus
355-  0:	BRADI1G35290	GRMZM2G092146	  2e-08
355-  1:	BRADI1G35340	GRMZM2G028413	      0
355-  2:	BRADI1G35350	GRMZM2G028604	      0
355-  3:	BRADI1G35357	GRMZM2G301909	  2e-64
355-  4:	BRADI1G35460	GRMZM2G104347	      0
355-  5:	BRADI1G35470	GRMZM2G147856	 4e-100
355-  6:	BRADI1G35477	GRMZM2G071573	      0
355-  7:	BRADI1G35490	GRMZM2G101693	 7e-174
355-  8:	BRADI1G35500	GRMZM2G375999	      0
355-  9:	BRADI1G35520	GRMZM2G003718	      0
355- 10:	BRADI1G35530	GRMZM2G177659	      0
355- 11:	BRADI1G35540	GRMZM2G168690	  1e-78
355- 12:	BRADI1G35560	GRMZM2G154209	  2e-06
355- 13:	BRADI1G35570	AC233863.1_FG001	  6e-07
355- 14:	BRADI1G35585	GRMZM2G130905	      0
355- 15:	BRADI1G35592	GRMZM2G089776	  1e-24
355- 16:	BRADI1G35600	GRMZM2G054465	      0
355- 17:	BRADI1G35620	GRMZM2G443728	      0
355- 18:	BRADI1G35640	GRMZM2G144142	      0
355- 19:	BRADI1G35647	GRMZM2G443715	      0
355- 20:	BRADI1G35660	GRMZM2G036921	 3e-104
355- 21:	BRADI1G35670	GRMZM2G179941	      0
355- 22:	BRADI1G35680	GRMZM2G069801	  8e-08
355- 23:	BRADI1G35690	GRMZM2G354190	  5e-19
355- 24:	BRADI1G35710	GRMZM2G121621	      0
355- 25:	BRADI1G35720	GRMZM2G033480	  5e-51
355- 26:	BRADI1G35730	GRMZM2G033555	 5e-126
355- 27:	BRADI1G35757	GRMZM2G092493	 4e-106
355- 28:	BRADI1G35770	GRMZM2G092586	      0
355- 29:	BRADI1G35790	GRMZM2G025812	 1e-105
355- 30:	BRADI1G35820	GRMZM2G704285	 1e-148
355- 31:	BRADI1G35830	AC219190.3_FG002	 8e-153
355- 32:	BRADI1G35890	GRMZM2G122447	  1e-27
355- 33:	BRADI1G35905	GRMZM2G122476	  1e-20
355- 34:	BRADI1G35920	GRMZM2G151689	 3e-111
355- 35:	BRADI1G35940	GRMZM2G180863	      0
355- 36:	BRADI1G35960	GRMZM2G108149	      0
355- 37:	BRADI1G35980	GRMZM2G013956	      0
355- 38:	BRADI1G35990	GRMZM2G378653	 2e-125
355- 39:	BRADI1G36000	GRMZM2G076617	 7e-176
355- 40:	BRADI1G36010	GRMZM2G143377	      0
355- 41:	BRADI1G36017	GRMZM2G000566	      0
355- 42:	BRADI1G36050	GRMZM5G836222	  2e-81
355- 43:	BRADI1G36067	GRMZM2G436344	 1e-138
355- 44:	BRADI1G36140	GRMZM2G065394	  5e-84
355- 45:	BRADI1G36172	GRMZM2G416887	 3e-150
355- 46:	BRADI1G36180	GRMZM2G114680	 4e-149
355- 47:	BRADI1G36190	GRMZM2G009633	  5e-18
355- 48:	BRADI1G36210	GRMZM2G010863	      0
355- 49:	BRADI1G36242	GRMZM2G306915	      0
## Alignment 356: score=2347.0 e_value=9.5e-198 N=51 BdChr1&ZmChr9 plus
356-  0:	BRADI1G76660	GRMZM2G172014	      0
356-  1:	BRADI1G76677	GRMZM2G172021	      0
356-  2:	BRADI1G76690	GRMZM2G473274	  5e-78
356-  3:	BRADI1G76740	GRMZM2G051009	  3e-51
356-  4:	BRADI1G76760	GRMZM2G051103	      0
356-  5:	BRADI1G76800	GRMZM2G051219	      0
356-  6:	BRADI1G76830	GRMZM2G092281	      0
356-  7:	BRADI1G76835	GRMZM2G317931	  4e-48
356-  8:	BRADI1G76840	GRMZM2G317938	      0
356-  9:	BRADI1G76850	GRMZM2G382537	  6e-12
356- 10:	BRADI1G76870	GRMZM2G382534	 1e-119
356- 11:	BRADI1G76960	GRMZM2G060564	 2e-107
356- 12:	BRADI1G76990	GRMZM2G064005	      0
356- 13:	BRADI1G77010	GRMZM2G063931	 1e-113
356- 14:	BRADI1G77020	GRMZM2G171365	  3e-87
356- 15:	BRADI1G77070	GRMZM2G171464	  7e-19
356- 16:	BRADI1G77100	GRMZM2G171466	  2e-67
356- 17:	BRADI1G77177	GRMZM2G171595	 2e-155
356- 18:	BRADI1G77217	GRMZM2G174070	      0
356- 19:	BRADI1G77260	AC196090.3_FG006	      0
356- 20:	BRADI1G77290	GRMZM2G106263	      0
356- 21:	BRADI1G77320	GRMZM2G143244	 2e-178
356- 22:	BRADI1G77325	GRMZM2G143213	      0
356- 23:	BRADI1G77330	GRMZM2G143187	 4e-153
356- 24:	BRADI1G77440	GRMZM2G153152	  9e-70
356- 25:	BRADI1G77460	GRMZM2G467007	      0
356- 26:	BRADI1G77520	GRMZM2G064612	 5e-100
356- 27:	BRADI1G77570	GRMZM2G064600	  1e-74
356- 28:	BRADI1G77580	GRMZM2G064563	      0
356- 29:	BRADI1G77660	GRMZM2G393529	  7e-38
356- 30:	BRADI1G77730	GRMZM2G092776	  4e-77
356- 31:	BRADI1G77760	GRMZM2G393471	      0
356- 32:	BRADI1G77770	GRMZM2G092741	      0
356- 33:	BRADI1G77780	GRMZM2G092723	      0
356- 34:	BRADI1G77800	GRMZM2G092718	  3e-21
356- 35:	BRADI1G77850	GRMZM2G393334	      0
356- 36:	BRADI1G77920	GRMZM2G037193	 1e-125
356- 37:	BRADI1G77940	GRMZM2G449359	  8e-48
356- 38:	BRADI1G77950	GRMZM2G110258	 2e-170
356- 39:	BRADI1G77957	GRMZM2G110116	  2e-92
356- 40:	BRADI1G78027	GRMZM2G113245	      0
356- 41:	BRADI1G78110	GRMZM2G055785	 6e-131
356- 42:	BRADI1G78130	GRMZM2G055899	  2e-06
356- 43:	BRADI1G78160	GRMZM2G354851	      0
356- 44:	BRADI1G78200	AC150739.3_FG001	  2e-42
356- 45:	BRADI1G78320	GRMZM5G875564	      0
356- 46:	BRADI1G78370	GRMZM5G891969	      0
356- 47:	BRADI1G78450	GRMZM2G168257	 2e-148
356- 48:	BRADI1G78520	GRMZM2G175797	  1e-13
356- 49:	BRADI1G78570	GRMZM2G049382	  2e-69
356- 50:	BRADI1G78750	GRMZM2G012465	  6e-34
## Alignment 357: score=1746.0 e_value=1.5e-139 N=38 BdChr1&ZmChr9 plus
357-  0:	BRADI1G50590	GRMZM2G020216	  8e-55
357-  1:	BRADI1G50780	GRMZM2G455192	  1e-27
357-  2:	BRADI1G50800	GRMZM2G403151	  4e-20
357-  3:	BRADI1G50810	GRMZM2G103179	 3e-114
357-  4:	BRADI1G50826	GRMZM2G104269	      0
357-  5:	BRADI1G50860	GRMZM2G140051	 6e-157
357-  6:	BRADI1G50890	GRMZM2G056365	 5e-115
357-  7:	BRADI1G50980	GRMZM2G035732	  5e-10
357-  8:	BRADI1G50990	GRMZM2G061277	  2e-56
357-  9:	BRADI1G51000	GRMZM2G400470	      0
357- 10:	BRADI1G51010	GRMZM2G050971	  4e-78
357- 11:	BRADI1G51020	GRMZM2G051059	 3e-167
357- 12:	BRADI1G51030	AC193630.3_FG004	  3e-08
357- 13:	BRADI1G51200	GRMZM2G444801	      0
357- 14:	BRADI1G51210	GRMZM2G000645	      0
357- 15:	BRADI1G51220	GRMZM2G146490	 4e-148
357- 16:	BRADI1G51250	GRMZM2G433433	 4e-178
357- 17:	BRADI1G51257	GRMZM2G134260	  6e-66
357- 18:	BRADI1G51300	GRMZM2G374881	 6e-157
357- 19:	BRADI1G51330	GRMZM5G839794	 4e-112
357- 20:	BRADI1G51340	GRMZM2G545891	 3e-124
357- 21:	BRADI1G51350	GRMZM2G061401	  4e-71
357- 22:	BRADI1G51390	GRMZM2G114098	      0
357- 23:	BRADI1G51400	GRMZM2G376918	      0
357- 24:	BRADI1G51460	GRMZM2G115124	      0
357- 25:	BRADI1G51490	GRMZM2G144421	  4e-30
357- 26:	BRADI1G51507	GRMZM2G447455	      0
357- 27:	BRADI1G51520	GRMZM2G072274	  9e-53
357- 28:	BRADI1G51530	GRMZM2G148106	      0
357- 29:	BRADI1G51540	GRMZM2G064302	      0
357- 30:	BRADI1G51580	GRMZM5G830776	      0
357- 31:	BRADI1G51610	GRMZM2G107609	  2e-93
357- 32:	BRADI1G51620	GRMZM2G107665	      0
357- 33:	BRADI1G51630	GRMZM2G097313	      0
357- 34:	BRADI1G51640	GRMZM2G092568	 3e-136
357- 35:	BRADI1G51650	GRMZM2G092296	  5e-78
357- 36:	BRADI1G51660	GRMZM5G877500	      0
357- 37:	BRADI1G51670	GRMZM2G033208	      0
## Alignment 358: score=1488.0 e_value=2.7e-117 N=34 BdChr1&ZmChr9 plus
358-  0:	BRADI1G30830	GRMZM2G054448	 3e-117
358-  1:	BRADI1G30850	GRMZM2G152126	  2e-13
358-  2:	BRADI1G30870	GRMZM2G111711	  4e-81
358-  3:	BRADI1G30900	GRMZM2G135300	      0
358-  4:	BRADI1G30960	GRMZM2G409104	      0
358-  5:	BRADI1G31066	GRMZM2G115564	      0
358-  6:	BRADI1G31120	GRMZM2G029690	  1e-08
358-  7:	BRADI1G31140	GRMZM2G029912	      0
358-  8:	BRADI1G31150	GRMZM5G863602	  1e-97
358-  9:	BRADI1G31160	GRMZM2G435001	  3e-21
358- 10:	BRADI1G31290	GRMZM2G085246	  4e-49
358- 11:	BRADI1G31417	GRMZM5G836827	      0
358- 12:	BRADI1G31450	GRMZM2G172357	  1e-53
358- 13:	BRADI1G31510	GRMZM2G028254	  5e-34
358- 14:	BRADI1G31520	GRMZM2G331766	  7e-11
358- 15:	BRADI1G31750	GRMZM2G338376	  2e-61
358- 16:	BRADI1G31780	GRMZM2G095333	  1e-74
358- 17:	BRADI1G31810	GRMZM2G095287	      0
358- 18:	BRADI1G31820	GRMZM2G115660	      0
358- 19:	BRADI1G31837	GRMZM2G081671	 7e-121
358- 20:	BRADI1G31850	GRMZM2G090849	      0
358- 21:	BRADI1G31860	GRMZM2G151734	 2e-177
358- 22:	BRADI1G31880	GRMZM2G109966	 2e-152
358- 23:	BRADI1G31987	GRMZM2G151406	      0
358- 24:	BRADI1G32020	GRMZM2G174444	  3e-58
358- 25:	BRADI1G32060	GRMZM2G333049	  1e-07
358- 26:	BRADI1G32200	GRMZM2G124421	  3e-78
358- 27:	BRADI1G32230	GRMZM2G009724	  1e-72
358- 28:	BRADI1G32310	GRMZM2G110408	      0
358- 29:	BRADI1G32317	GRMZM2G110822	      0
358- 30:	BRADI1G32330	GRMZM2G170148	 1e-105
358- 31:	BRADI1G32340	GRMZM2G156648	 5e-135
358- 32:	BRADI1G32350	GRMZM2G313162	      0
358- 33:	BRADI1G32390	GRMZM2G083980	  6e-08
## Alignment 359: score=1041.0 e_value=1.9e-71 N=23 BdChr1&ZmChr9 plus
359-  0:	BRADI1G36660	GRMZM2G150323	      0
359-  1:	BRADI1G36670	GRMZM2G174738	      0
359-  2:	BRADI1G36700	GRMZM2G060513	  3e-56
359-  3:	BRADI1G36750	GRMZM2G140355	  2e-30
359-  4:	BRADI1G36760	GRMZM2G463953	  4e-28
359-  5:	BRADI1G36770	GRMZM2G163641	 4e-116
359-  6:	BRADI1G36790	GRMZM2G047684	  4e-12
359-  7:	BRADI1G36907	AC189879.3_FG003	      0
359-  8:	BRADI1G36920	GRMZM2G158734	      0
359-  9:	BRADI1G36950	GRMZM2G406603	      0
359- 10:	BRADI1G36980	GRMZM2G159641	      0
359- 11:	BRADI1G37020	GRMZM2G047564	      0
359- 12:	BRADI1G37030	GRMZM2G344993	      0
359- 13:	BRADI1G37070	GRMZM2G176029	      0
359- 14:	BRADI1G37080	GRMZM2G051135	  1e-47
359- 15:	BRADI1G37100	GRMZM2G155868	 3e-101
359- 16:	BRADI1G37120	GRMZM2G422948	  2e-57
359- 17:	BRADI1G37160	GRMZM2G005798	      0
359- 18:	BRADI1G37175	GRMZM2G095206	      0
359- 19:	BRADI1G37190	GRMZM2G148702	      0
359- 20:	BRADI1G37200	GRMZM2G310362	 2e-171
359- 21:	BRADI1G37210	GRMZM2G009995	      0
359- 22:	BRADI1G37220	GRMZM2G019586	 2e-146
## Alignment 360: score=902.0 e_value=1.5e-51 N=19 BdChr1&ZmChr9 plus
360-  0:	BRADI1G37947	GRMZM2G423884	      0
360-  1:	BRADI1G37960	GRMZM2G350918	      0
360-  2:	BRADI1G37977	GRMZM2G136300	      0
360-  3:	BRADI1G38000	GRMZM2G015502	      0
360-  4:	BRADI1G38025	GRMZM2G366146	      0
360-  5:	BRADI1G38050	GRMZM2G084947	  3e-65
360-  6:	BRADI1G38080	GRMZM2G085568	  2e-81
360-  7:	BRADI1G38090	GRMZM2G026744	  1e-96
360-  8:	BRADI1G38100	GRMZM2G316007	  6e-94
360-  9:	BRADI1G38110	GRMZM2G073047	  2e-26
360- 10:	BRADI1G38120	GRMZM2G125441	  1e-31
360- 11:	BRADI1G38140	GRMZM2G118047	  1e-89
360- 12:	BRADI1G38150	GRMZM2G400167	 2e-100
360- 13:	BRADI1G38160	AC234180.1_FG004	 2e-104
360- 14:	BRADI1G38170	AC234180.1_FG002	      0
360- 15:	BRADI1G38180	GRMZM5G812774	 6e-152
360- 16:	BRADI1G38190	GRMZM2G018619	 3e-154
360- 17:	BRADI1G38210	GRMZM5G843446	  2e-50
360- 18:	BRADI1G38250	GRMZM2G080839	      0
## Alignment 361: score=746.0 e_value=1e-54 N=18 BdChr1&ZmChr9 plus
361-  0:	BRADI1G51140	GRMZM2G042080	  1e-55
361-  1:	BRADI1G51377	GRMZM2G093291	  2e-45
361-  2:	BRADI1G51507	GRMZM2G136838	  2e-44
361-  3:	BRADI1G51710	GRMZM2G051949	      0
361-  4:	BRADI1G51740	GRMZM2G051890	 1e-149
361-  5:	BRADI1G51747	GRMZM2G044824	 2e-103
361-  6:	BRADI1G51780	GRMZM2G093195	      0
361-  7:	BRADI1G51840	GRMZM2G475293	 4e-102
361-  8:	BRADI1G51910	GRMZM2G030216	  3e-98
361-  9:	BRADI1G51970	GRMZM2G367638	 3e-135
361- 10:	BRADI1G51990	GRMZM2G066862	 3e-112
361- 11:	BRADI1G52020	GRMZM2G168143	      0
361- 12:	BRADI1G52040	GRMZM2G084739	 2e-125
361- 13:	BRADI1G52070	GRMZM2G084968	 2e-120
361- 14:	BRADI1G52220	GRMZM2G041765	 7e-128
361- 15:	BRADI1G52330	GRMZM5G805350	  3e-36
361- 16:	BRADI1G52440	GRMZM2G053210	 1e-111
361- 17:	BRADI1G52567	GRMZM2G067408	  1e-35
## Alignment 362: score=364.0 e_value=6.5e-14 N=8 BdChr1&ZmChr9 plus
362-  0:	BRADI1G76780	GRMZM2G137869	  1e-15
362-  1:	BRADI1G76950	GRMZM2G127224	  1e-15
362-  2:	BRADI1G76960	GRMZM2G065696	 3e-111
362-  3:	BRADI1G77010	GRMZM2G163398	 4e-110
362-  4:	BRADI1G77020	GRMZM2G070034	  3e-72
362-  5:	BRADI1G77130	GRMZM2G149273	  1e-83
362-  6:	BRADI1G77150	GRMZM2G142999	  2e-51
362-  7:	BRADI1G77160	GRMZM2G419439	  6e-10
## Alignment 363: score=325.0 e_value=8.4e-14 N=8 BdChr1&ZmChr9 plus
363-  0:	BRADI1G60200	GRMZM2G135501	  4e-15
363-  1:	BRADI1G60300	GRMZM2G012863	 2e-146
363-  2:	BRADI1G60320	GRMZM2G089713	      0
363-  3:	BRADI1G60380	GRMZM2G046618	  1e-79
363-  4:	BRADI1G60390	GRMZM2G478553	  3e-20
363-  5:	BRADI1G60460	GRMZM2G151887	  1e-67
363-  6:	BRADI1G60600	GRMZM2G128056	  3e-27
363-  7:	BRADI1G60637	AC215198.3_FG002	 2e-156
## Alignment 364: score=321.0 e_value=2.4e-14 N=8 BdChr1&ZmChr9 plus
364-  0:	BRADI1G43460	GRMZM2G167576	  7e-46
364-  1:	BRADI1G43530	GRMZM2G099967	  7e-99
364-  2:	BRADI1G43580	GRMZM2G027958	  7e-32
364-  3:	BRADI1G43600	GRMZM2G008539	  5e-24
364-  4:	BRADI1G43670	GRMZM2G013398	  5e-10
364-  5:	BRADI1G43690	GRMZM2G479461	  5e-13
364-  6:	BRADI1G43820	GRMZM2G019859	  2e-22
364-  7:	BRADI1G43880	GRMZM2G400694	  8e-64
## Alignment 365: score=320.0 e_value=8.5e-12 N=7 BdChr1&ZmChr9 plus
365-  0:	BRADI1G31220	GRMZM2G153924	  1e-17
365-  1:	BRADI1G31240	GRMZM2G055273	  8e-27
365-  2:	BRADI1G31250	AC234173.1_FG001	  5e-20
365-  3:	BRADI1G31260	GRMZM2G405474	 4e-118
365-  4:	BRADI1G31270	GRMZM2G098423	      0
365-  5:	BRADI1G31280	GRMZM2G038783	  6e-93
365-  6:	BRADI1G31290	GRMZM2G338376	      0
## Alignment 366: score=307.0 e_value=5.9e-15 N=8 BdChr1&ZmChr9 plus
366-  0:	BRADI1G22000	GRMZM2G109286	  1e-36
366-  1:	BRADI1G22030	GRMZM2G109326	      0
366-  2:	BRADI1G22200	GRMZM2G168388	  2e-11
366-  3:	BRADI1G22340	GRMZM2G168392	  2e-29
366-  4:	BRADI1G22560	GRMZM2G372952	  3e-12
366-  5:	BRADI1G22680	GRMZM2G171428	  6e-97
366-  6:	BRADI1G22870	GRMZM5G897980	 2e-114
366-  7:	BRADI1G22940	GRMZM2G105092	  7e-14
## Alignment 367: score=305.0 e_value=1e-14 N=8 BdChr1&ZmChr9 plus
367-  0:	BRADI1G46100	GRMZM2G024530	  2e-11
367-  1:	BRADI1G46110	GRMZM2G478553	  6e-09
367-  2:	BRADI1G46170	GRMZM2G165433	  7e-45
367-  3:	BRADI1G46260	GRMZM2G436583	  1e-46
367-  4:	BRADI1G46450	GRMZM2G428370	  3e-97
367-  5:	BRADI1G46560	GRMZM2G016866	  1e-17
367-  6:	BRADI1G46690	GRMZM2G156006	  1e-09
367-  7:	BRADI1G46880	GRMZM2G481005	  7e-19
## Alignment 368: score=302.0 e_value=6.2e-14 N=7 BdChr1&ZmChr9 plus
368-  0:	BRADI1G60600	GRMZM2G035517	  3e-10
368-  1:	BRADI1G60620	GRMZM2G092910	 1e-163
368-  2:	BRADI1G60670	GRMZM2G154029	  2e-91
368-  3:	BRADI1G60680	GRMZM2G019029	      0
368-  4:	BRADI1G60700	GRMZM6G548844	 1e-135
368-  5:	BRADI1G60720	GRMZM2G035809	      0
368-  6:	BRADI1G60910	GRMZM2G136495	  1e-18
## Alignment 369: score=295.0 e_value=4.1e-10 N=6 BdChr1&ZmChr9 plus
369-  0:	BRADI1G31660	GRMZM2G103900	  3e-58
369-  1:	BRADI1G31670	GRMZM2G103897	      0
369-  2:	BRADI1G31680	GRMZM2G103805	      0
369-  3:	BRADI1G31700	GRMZM2G103647	  1e-84
369-  4:	BRADI1G31730	GRMZM2G029407	 4e-142
369-  5:	BRADI1G31750	GRMZM2G157115	      0
## Alignment 370: score=286.0 e_value=1.7e-08 N=6 BdChr1&ZmChr9 plus
370-  0:	BRADI1G44040	GRMZM2G033175	  5e-99
370-  1:	BRADI1G44080	GRMZM2G176230	      0
370-  2:	BRADI1G44090	GRMZM2G060163	      0
370-  3:	BRADI1G44100	GRMZM2G058407	  3e-57
370-  4:	BRADI1G44160	GRMZM2G096184	      0
370-  5:	BRADI1G44170	GRMZM2G308595	  7e-75
## Alignment 371: score=276.0 e_value=5.1e-12 N=7 BdChr1&ZmChr9 plus
371-  0:	BRADI1G07070	GRMZM2G177982	  3e-58
371-  1:	BRADI1G07180	GRMZM2G478876	  7e-58
371-  2:	BRADI1G07290	GRMZM2G021573	 1e-112
371-  3:	BRADI1G07390	GRMZM2G067426	 2e-119
371-  4:	BRADI1G07480	GRMZM2G067225	 4e-161
371-  5:	BRADI1G07590	GRMZM2G392737	  9e-11
371-  6:	BRADI1G07630	GRMZM2G126834	  8e-11
## Alignment 372: score=259.0 e_value=2.1e-09 N=6 BdChr1&ZmChr9 plus
372-  0:	BRADI1G48890	AC197699.3_FG010	  5e-24
372-  1:	BRADI1G48910	GRMZM2G035804	  2e-23
372-  2:	BRADI1G48920	GRMZM2G149130	  3e-09
372-  3:	BRADI1G49090	GRMZM2G077964	  7e-18
372-  4:	BRADI1G49187	GRMZM2G071249	  9e-21
372-  5:	BRADI1G49200	GRMZM2G121395	  5e-09
## Alignment 373: score=258.0 e_value=4.8e-10 N=7 BdChr1&ZmChr9 plus
373-  0:	BRADI1G57560	GRMZM2G021573	  1e-95
373-  1:	BRADI1G57780	GRMZM2G091621	  3e-20
373-  2:	BRADI1G57900	GRMZM2G392737	  3e-06
373-  3:	BRADI1G58057	GRMZM2G126936	  1e-07
373-  4:	BRADI1G58260	GRMZM2G046729	  8e-37
373-  5:	BRADI1G58357	GRMZM5G824920	  1e-21
373-  6:	BRADI1G58460	GRMZM2G045981	  1e-56
## Alignment 374: score=258.0 e_value=5.6e-11 N=7 BdChr1&ZmChr9 plus
374-  0:	BRADI1G51700	GRMZM2G093291	  7e-20
374-  1:	BRADI1G51940	GRMZM2G475360	      0
374-  2:	BRADI1G52030	GRMZM2G066775	  2e-23
374-  3:	BRADI1G52080	GRMZM2G084944	 9e-174
374-  4:	BRADI1G52200	GRMZM2G049693	      0
374-  5:	BRADI1G52320	GRMZM2G052389	      0
374-  6:	BRADI1G52480	GRMZM2G459156	  2e-49
## Alignment 375: score=257.0 e_value=1.8e-11 N=7 BdChr1&ZmChr9 plus
375-  0:	BRADI1G62957	GRMZM2G089713	      0
375-  1:	BRADI1G62970	GRMZM2G478553	  2e-12
375-  2:	BRADI1G63080	GRMZM5G834697	  6e-27
375-  3:	BRADI1G63200	GRMZM2G428370	  2e-76
375-  4:	BRADI1G63433	GRMZM2G081573	  1e-06
375-  5:	BRADI1G63530	GRMZM2G409974	  2e-10
375-  6:	BRADI1G63550	GRMZM2G481005	  3e-23
## Alignment 376: score=257.0 e_value=4.8e-09 N=6 BdChr1&ZmChr9 plus
376-  0:	BRADI1G13980	GRMZM2G024530	  1e-15
376-  1:	BRADI1G14060	GRMZM2G165433	  3e-48
376-  2:	BRADI1G14070	GRMZM5G834697	  5e-22
376-  3:	BRADI1G14080	GRMZM2G128056	  8e-86
376-  4:	BRADI1G14160	AC215198.3_FG002	  9e-78
376-  5:	BRADI1G14190	GRMZM2G016866	  5e-20
## Alignment 377: score=255.0 e_value=1.4e-10 N=7 BdChr1&ZmChr9 plus
377-  0:	BRADI1G66660	GRMZM2G377199	  6e-57
377-  1:	BRADI1G66810	GRMZM2G376918	  3e-70
377-  2:	BRADI1G66880	GRMZM2G072274	  3e-44
377-  3:	BRADI1G67010	GRMZM5G830776	  3e-08
377-  4:	BRADI1G67050	GRMZM2G097313	  4e-63
377-  5:	BRADI1G67200	GRMZM2G024993	  7e-07
377-  6:	BRADI1G67247	GRMZM2G082855	  3e-52
## Alignment 378: score=3086.0 e_value=4.3e-281 N=69 BdChr1&ZmChr9 minus
378-  0:	BRADI1G42040	GRMZM2G047104	  2e-52
378-  1:	BRADI1G42257	GRMZM2G351074	      0
378-  2:	BRADI1G42270	GRMZM2G049811	      0
378-  3:	BRADI1G42280	GRMZM2G351786	 1e-138
378-  4:	BRADI1G42310	GRMZM2G027860	      0
378-  5:	BRADI1G42320	GRMZM2G131482	      0
378-  6:	BRADI1G42340	GRMZM2G132847	      0
378-  7:	BRADI1G42377	GRMZM2G123604	      0
378-  8:	BRADI1G42390	GRMZM2G166459	      0
378-  9:	BRADI1G42430	GRMZM2G062618	  7e-85
378- 10:	BRADI1G42480	GRMZM2G115329	  1e-38
378- 11:	BRADI1G42520	GRMZM2G052373	  1e-30
378- 12:	BRADI1G42550	GRMZM2G113480	  9e-31
378- 13:	BRADI1G42562	GRMZM5G820617	  4e-15
378- 14:	BRADI1G42620	GRMZM2G151414	      0
378- 15:	BRADI1G42660	GRMZM2G158595	      0
378- 16:	BRADI1G42680	GRMZM2G057301	  4e-24
378- 17:	BRADI1G42700	GRMZM2G082962	      0
378- 18:	BRADI1G42720	GRMZM2G395842	      0
378- 19:	BRADI1G42737	GRMZM2G118019	      0
378- 20:	BRADI1G42770	GRMZM2G110993	 6e-171
378- 21:	BRADI1G42780	GRMZM2G352607	      0
378- 22:	BRADI1G42790	GRMZM2G047178	      0
378- 23:	BRADI1G42800	GRMZM2G465169	      0
378- 24:	BRADI1G42830	GRMZM2G439459	      0
378- 25:	BRADI1G42900	GRMZM2G070603	 1e-175
378- 26:	BRADI1G42905	GRMZM5G868431	 9e-164
378- 27:	BRADI1G42960	GRMZM5G803381	  2e-81
378- 28:	BRADI1G43110	GRMZM2G033029	  4e-82
378- 29:	BRADI1G43120	GRMZM2G133050	 8e-125
378- 30:	BRADI1G43160	GRMZM2G465868	 3e-105
378- 31:	BRADI1G43190	GRMZM2G440688	  4e-13
378- 32:	BRADI1G43200	GRMZM2G073123	 4e-117
378- 33:	BRADI1G43210	GRMZM2G076303	      0
378- 34:	BRADI1G43220	GRMZM2G013398	      0
378- 35:	BRADI1G43230	GRMZM2G027665	      0
378- 36:	BRADI1G43240	GRMZM2G096909	      0
378- 37:	BRADI1G43260	GRMZM2G056826	  1e-92
378- 38:	BRADI1G43410	GRMZM2G008539	      0
378- 39:	BRADI1G43417	GRMZM2G027958	      0
378- 40:	BRADI1G43440	GRMZM2G010637	      0
378- 41:	BRADI1G43447	GRMZM2G071750	  4e-27
378- 42:	BRADI1G43530	GRMZM2G144610	  4e-30
378- 43:	BRADI1G43540	GRMZM2G002617	 1e-151
378- 44:	BRADI1G43570	GRMZM2G408359	      0
378- 45:	BRADI1G43580	GRMZM2G408376	      0
378- 46:	BRADI1G43590	GRMZM2G071613	      0
378- 47:	BRADI1G43607	AC203761.3_FG002	 8e-133
378- 48:	BRADI1G43620	AC204706.2_FG001	  1e-12
378- 49:	BRADI1G43630	GRMZM2G150406	      0
378- 50:	BRADI1G43637	GRMZM2G065612	      0
378- 51:	BRADI1G43670	GRMZM2G405368	 4e-103
378- 52:	BRADI1G43680	GRMZM2G438129	  1e-66
378- 53:	BRADI1G43690	GRMZM2G145720	      0
378- 54:	BRADI1G43700	GRMZM2G457415	      0
378- 55:	BRADI1G43705	GRMZM2G065355	  8e-45
378- 56:	BRADI1G43717	AC216886.3_FG003	  7e-81
378- 57:	BRADI1G43770	GRMZM2G058675	      0
378- 58:	BRADI1G43787	GRMZM2G031479	      0
378- 59:	BRADI1G43810	GRMZM2G057983	      0
378- 60:	BRADI1G43820	GRMZM2G058026	 5e-167
378- 61:	BRADI1G43850	GRMZM2G105364	  4e-26
378- 62:	BRADI1G43860	GRMZM5G866053	  5e-24
378- 63:	BRADI1G43940	GRMZM2G148811	      0
378- 64:	BRADI1G43960	GRMZM2G361699	  6e-21
378- 65:	BRADI1G43970	GRMZM2G361652	      0
378- 66:	BRADI1G43980	GRMZM2G035417	 7e-148
378- 67:	BRADI1G43990	GRMZM2G107886	 1e-122
378- 68:	BRADI1G44000	GRMZM2G168956	 6e-155
## Alignment 379: score=2928.0 e_value=3.4e-242 N=62 BdChr1&ZmChr9 minus
379-  0:	BRADI1G74380	GRMZM2G330384	  2e-29
379-  1:	BRADI1G74410	GRMZM2G030882	  3e-57
379-  2:	BRADI1G74437	GRMZM2G352898	 2e-147
379-  3:	BRADI1G74450	GRMZM2G115633	      0
379-  4:	BRADI1G74470	GRMZM2G115674	  2e-56
379-  5:	BRADI1G74480	GRMZM2G175563	      0
379-  6:	BRADI1G74530	GRMZM2G175463	 3e-179
379-  7:	BRADI1G74560	GRMZM2G330019	      0
379-  8:	BRADI1G74570	GRMZM2G034243	 3e-143
379-  9:	BRADI1G74607	GRMZM2G342807	 4e-109
379- 10:	BRADI1G74630	GRMZM2G045257	 8e-146
379- 11:	BRADI1G74700	AC233901.1_FG005	  1e-36
379- 12:	BRADI1G74710	AC233901.1_FG008	 1e-104
379- 13:	BRADI1G74760	GRMZM5G891656	 6e-177
379- 14:	BRADI1G74820	GRMZM5G832248	 5e-125
379- 15:	BRADI1G74860	AC233901.1_FG010	 9e-125
379- 16:	BRADI1G74880	GRMZM2G063435	  1e-49
379- 17:	BRADI1G74890	GRMZM2G063387	      0
379- 18:	BRADI1G74900	GRMZM2G063342	  4e-59
379- 19:	BRADI1G74910	GRMZM2G362088	 5e-132
379- 20:	BRADI1G74916	GRMZM2G063060	      0
379- 21:	BRADI1G74950	AC149475.2_FG007	 3e-116
379- 22:	BRADI1G74997	AC149475.2_FG005	      0
379- 23:	BRADI1G75100	AC149475.2_FG002	  1e-54
379- 24:	BRADI1G75110	AC149818.2_FG009	  9e-64
379- 25:	BRADI1G75127	AC149818.2_FG008	 5e-124
379- 26:	BRADI1G75160	AC149818.2_FG007	 2e-106
379- 27:	BRADI1G75170	AC149818.2_FG006	 6e-104
379- 28:	BRADI1G75180	AC149818.2_FG005	  1e-59
379- 29:	BRADI1G75280	AC149818.2_FG004	  1e-47
379- 30:	BRADI1G75340	AC149818.2_FG001	 3e-130
379- 31:	BRADI1G75390	GRMZM2G107651	      0
379- 32:	BRADI1G75420	GRMZM2G532534	  1e-39
379- 33:	BRADI1G75430	GRMZM2G438840	      0
379- 34:	BRADI1G75450	GRMZM5G865819	 1e-169
379- 35:	BRADI1G75507	GRMZM2G178072	 3e-114
379- 36:	BRADI1G75620	GRMZM2G089421	 8e-111
379- 37:	BRADI1G75707	GRMZM2G057514	      0
379- 38:	BRADI1G75760	GRMZM2G057529	 1e-113
379- 39:	BRADI1G75790	GRMZM2G150058	  4e-96
379- 40:	BRADI1G75840	GRMZM2G150408	  9e-91
379- 41:	BRADI1G75860	GRMZM2G126839	      0
379- 42:	BRADI1G75877	GRMZM2G358931	  1e-51
379- 43:	BRADI1G75910	GRMZM2G059937	 2e-146
379- 44:	BRADI1G75920	GRMZM2G059891	      0
379- 45:	BRADI1G75930	GRMZM2G010490	  9e-92
379- 46:	BRADI1G75940	GRMZM2G010017	      0
379- 47:	BRADI1G75960	GRMZM2G009808	      0
379- 48:	BRADI1G75980	GRMZM2G009754	  2e-29
379- 49:	BRADI1G76020	GRMZM2G126682	      0
379- 50:	BRADI1G76050	GRMZM2G126745	      0
379- 51:	BRADI1G76060	GRMZM2G126781	  1e-61
379- 52:	BRADI1G76100	GRMZM2G126802	  3e-54
379- 53:	BRADI1G76190	GRMZM2G126812	      0
379- 54:	BRADI1G76200	GRMZM2G428040	  4e-30
379- 55:	BRADI1G76207	GRMZM2G126817	 9e-112
379- 56:	BRADI1G76227	GRMZM2G127050	      0
379- 57:	BRADI1G76260	GRMZM2G127072	  1e-43
379- 58:	BRADI1G76314	GRMZM2G127101	      0
379- 59:	BRADI1G76350	GRMZM2G009869	  6e-86
379- 60:	BRADI1G76370	GRMZM2G310155	      0
379- 61:	BRADI1G76400	GRMZM2G120975	      0
## Alignment 380: score=1917.0 e_value=1.2e-148 N=40 BdChr1&ZmChr9 minus
380-  0:	BRADI1G49450	GRMZM2G352108	  1e-63
380-  1:	BRADI1G49455	GRMZM5G809335	  5e-30
380-  2:	BRADI1G49470	GRMZM5G825515	      0
380-  3:	BRADI1G49477	GRMZM5G882758	      0
380-  4:	BRADI1G49490	GRMZM2G071602	  3e-66
380-  5:	BRADI1G49497	GRMZM2G071491	      0
380-  6:	BRADI1G49510	GRMZM2G335052	      0
380-  7:	BRADI1G49520	GRMZM2G029798	  2e-22
380-  8:	BRADI1G49537	GRMZM2G029863	  6e-98
380-  9:	BRADI1G49600	GRMZM2G051247	  9e-95
380- 10:	BRADI1G49630	AC234164.1_FG004	      0
380- 11:	BRADI1G49650	GRMZM5G871262	      0
380- 12:	BRADI1G49657	GRMZM2G348921	  8e-40
380- 13:	BRADI1G49670	GRMZM2G048557	  4e-65
380- 14:	BRADI1G49680	GRMZM2G006973	  3e-74
380- 15:	BRADI1G49690	GRMZM2G304528	  6e-35
380- 16:	BRADI1G49700	GRMZM2G467992	  2e-09
380- 17:	BRADI1G49707	GRMZM2G167966	  2e-82
380- 18:	BRADI1G49720	GRMZM2G000932	 3e-150
380- 19:	BRADI1G49730	GRMZM2G000909	      0
380- 20:	BRADI1G49740	GRMZM2G050166	 1e-145
380- 21:	BRADI1G49750	GRMZM2G350319	      0
380- 22:	BRADI1G49790	GRMZM2G050329	      0
380- 23:	BRADI1G49810	GRMZM2G069008	 1e-148
380- 24:	BRADI1G49820	GRMZM2G370155	  4e-31
380- 25:	BRADI1G49830	GRMZM2G021935	  2e-27
380- 26:	BRADI1G49940	GRMZM2G122061	      0
380- 27:	BRADI1G49950	GRMZM2G082855	      0
380- 28:	BRADI1G49960	GRMZM2G083012	  1e-84
380- 29:	BRADI1G49966	GRMZM2G018006	      0
380- 30:	BRADI1G49980	GRMZM2G118690	      0
380- 31:	BRADI1G49990	GRMZM2G118355	  1e-92
380- 32:	BRADI1G50010	GRMZM2G396562	      0
380- 33:	BRADI1G50030	GRMZM2G121333	      0
380- 34:	BRADI1G50050	GRMZM2G110158	      0
380- 35:	BRADI1G50057	GRMZM2G171395	  3e-75
380- 36:	BRADI1G50090	GRMZM2G024993	      0
380- 37:	BRADI1G50120	GRMZM2G404608	  5e-09
380- 38:	BRADI1G50140	GRMZM2G019356	 1e-166
380- 39:	BRADI1G50147	GRMZM2G097313	  4e-40
## Alignment 381: score=1748.0 e_value=1.3e-144 N=39 BdChr1&ZmChr9 minus
381-  0:	BRADI1G59660	GRMZM2G163774	  5e-09
381-  1:	BRADI1G59780	GRMZM2G372632	  2e-57
381-  2:	BRADI1G59930	GRMZM2G138987	 3e-129
381-  3:	BRADI1G60010	GRMZM2G078890	      0
381-  4:	BRADI1G60090	GRMZM2G359322	  4e-53
381-  5:	BRADI1G60140	GRMZM2G359304	 5e-140
381-  6:	BRADI1G60150	GRMZM2G114312	  1e-86
381-  7:	BRADI1G60230	GRMZM2G308735	  2e-51
381-  8:	BRADI1G60280	GRMZM2G007252	 5e-150
381-  9:	BRADI1G60300	GRMZM2G152105	      0
381- 10:	BRADI1G60320	GRMZM2G152908	      0
381- 11:	BRADI1G60380	GRMZM2G314663	      0
381- 12:	BRADI1G60410	AC217887.3_FG004	      0
381- 13:	BRADI1G60417	AC217887.3_FG005	      0
381- 14:	BRADI1G60440	GRMZM2G053004	      0
381- 15:	BRADI1G60450	GRMZM2G104676	 2e-154
381- 16:	BRADI1G60510	GRMZM2G150242	      0
381- 17:	BRADI1G60520	GRMZM2G150213	      0
381- 18:	BRADI1G60540	GRMZM2G004222	 3e-124
381- 19:	BRADI1G60550	GRMZM2G136538	      0
381- 20:	BRADI1G60600	GRMZM2G377443	      0
381- 21:	BRADI1G60756	GRMZM2G132238	  7e-88
381- 22:	BRADI1G60817	GRMZM2G431243	      0
381- 23:	BRADI1G60840	GRMZM2G000219	  9e-44
381- 24:	BRADI1G60846	GRMZM2G093096	 8e-180
381- 25:	BRADI1G60852	GRMZM2G128491	  1e-78
381- 26:	BRADI1G60910	GRMZM2G035517	      0
381- 27:	BRADI1G61000	GRMZM2G151387	      0
381- 28:	BRADI1G61010	GRMZM5G854500	      0
381- 29:	BRADI1G61090	GRMZM5G832108	 1e-129
381- 30:	BRADI1G61100	GRMZM2G052654	 8e-120
381- 31:	BRADI1G61130	GRMZM2G117680	      0
381- 32:	BRADI1G61160	GRMZM2G098179	  7e-81
381- 33:	BRADI1G61170	GRMZM2G098079	      0
381- 34:	BRADI1G61180	GRMZM2G097987	 5e-120
381- 35:	BRADI1G61200	GRMZM2G028921	  3e-64
381- 36:	BRADI1G61230	GRMZM2G126120	      0
381- 37:	BRADI1G61260	GRMZM2G113873	      0
381- 38:	BRADI1G61270	GRMZM2G114033	 5e-117
## Alignment 382: score=1357.0 e_value=2.6e-97 N=29 BdChr1&ZmChr9 minus
382-  0:	BRADI1G30026	GRMZM2G028413	  5e-44
382-  1:	BRADI1G30252	GRMZM5G803308	  5e-65
382-  2:	BRADI1G30260	GRMZM2G012041	      0
382-  3:	BRADI1G30270	GRMZM2G012342	  4e-24
382-  4:	BRADI1G30277	GRMZM2G141288	      0
382-  5:	BRADI1G30310	GRMZM2G704277	  2e-82
382-  6:	BRADI1G30330	GRMZM2G145104	      0
382-  7:	BRADI1G30337	GRMZM2G160730	  4e-61
382-  8:	BRADI1G30360	GRMZM2G140082	      0
382-  9:	BRADI1G30370	GRMZM2G139973	      0
382- 10:	BRADI1G30377	GRMZM2G110388	 7e-162
382- 11:	BRADI1G30390	GRMZM2G040382	  2e-32
382- 12:	BRADI1G30410	GRMZM2G093065	      0
382- 13:	BRADI1G30440	GRMZM2G092975	 1e-142
382- 14:	BRADI1G30520	GRMZM2G049076	      0
382- 15:	BRADI1G30527	AC211394.4_FG004	      0
382- 16:	BRADI1G30540	GRMZM2G105167	 7e-109
382- 17:	BRADI1G30550	GRMZM2G170927	      0
382- 18:	BRADI1G30560	GRMZM2G087806	      0
382- 19:	BRADI1G30580	GRMZM2G087712	      0
382- 20:	BRADI1G30590	GRMZM2G087635	      0
382- 21:	BRADI1G30610	GRMZM2G348666	      0
382- 22:	BRADI1G30620	GRMZM2G048919	  4e-27
382- 23:	BRADI1G30648	GRMZM2G394722	      0
382- 24:	BRADI1G30710	GRMZM2G324248	  1e-08
382- 25:	BRADI1G30720	GRMZM2G326472	      0
382- 26:	BRADI1G30730	GRMZM2G055243	 2e-160
382- 27:	BRADI1G30750	GRMZM2G050912	  3e-21
382- 28:	BRADI1G30797	GRMZM2G431524	      0
## Alignment 383: score=1238.0 e_value=3.7e-80 N=26 BdChr1&ZmChr9 minus
383-  0:	BRADI1G36250	GRMZM2G345544	      0
383-  1:	BRADI1G36260	GRMZM2G345493	 2e-148
383-  2:	BRADI1G36270	GRMZM5G817035	 5e-128
383-  3:	BRADI1G36320	GRMZM2G044805	 1e-102
383-  4:	BRADI1G36340	GRMZM2G093987	      0
383-  5:	BRADI1G36350	GRMZM2G117360	  4e-44
383-  6:	BRADI1G36380	GRMZM2G074233	  4e-20
383-  7:	BRADI1G36387	GRMZM2G372877	      0
383-  8:	BRADI1G36400	GRMZM2G074037	      0
383-  9:	BRADI1G36410	GRMZM2G076526	      0
383- 10:	BRADI1G36430	GRMZM2G015040	 8e-125
383- 11:	BRADI1G36460	GRMZM2G042870	      0
383- 12:	BRADI1G36467	GRMZM5G839512	 2e-130
383- 13:	BRADI1G36490	GRMZM2G056093	  6e-50
383- 14:	BRADI1G36520	GRMZM2G171507	      0
383- 15:	BRADI1G36530	GRMZM2G171616	      0
383- 16:	BRADI1G36540	GRMZM2G416652	  1e-22
383- 17:	BRADI1G36550	GRMZM2G097995	  2e-98
383- 18:	BRADI1G36570	GRMZM2G041831	      0
383- 19:	BRADI1G36580	GRMZM2G442551	      0
383- 20:	BRADI1G36590	GRMZM2G495521	  2e-14
383- 21:	BRADI1G36610	GRMZM2G035579	  2e-45
383- 22:	BRADI1G36620	GRMZM2G058336	 1e-103
383- 23:	BRADI1G36630	GRMZM2G069169	  2e-33
383- 24:	BRADI1G36640	GRMZM2G101004	 2e-142
383- 25:	BRADI1G36650	GRMZM2G019872	      0
## Alignment 384: score=1061.0 e_value=8e-74 N=24 BdChr1&ZmChr9 minus
384-  0:	BRADI1G37270	GRMZM2G140179	      0
384-  1:	BRADI1G37280	GRMZM2G129635	      0
384-  2:	BRADI1G37290	GRMZM2G081474	      0
384-  3:	BRADI1G37311	GRMZM2G092256	 4e-139
384-  4:	BRADI1G37330	GRMZM5G821252	  2e-63
384-  5:	BRADI1G37360	GRMZM2G119546	      0
384-  6:	BRADI1G37370	GRMZM2G156818	      0
384-  7:	BRADI1G37377	GRMZM2G305822	      0
384-  8:	BRADI1G37390	GRMZM2G005886	      0
384-  9:	BRADI1G37400	GRMZM2G006112	  4e-75
384- 10:	BRADI1G37430	GRMZM2G077114	      0
384- 11:	BRADI1G37450	GRMZM2G027385	      0
384- 12:	BRADI1G37470	GRMZM2G303707	      0
384- 13:	BRADI1G37480	GRMZM2G039586	  1e-79
384- 14:	BRADI1G37490	GRMZM2G059580	      0
384- 15:	BRADI1G37520	GRMZM2G143688	      0
384- 16:	BRADI1G37540	GRMZM2G340177	  1e-42
384- 17:	BRADI1G37547	GRMZM2G161472	      0
384- 18:	BRADI1G37582	GRMZM2G094497	      0
384- 19:	BRADI1G37600	GRMZM2G141376	      0
384- 20:	BRADI1G37720	GRMZM2G118047	  9e-46
384- 21:	BRADI1G37826	GRMZM2G366146	  1e-07
384- 22:	BRADI1G37960	GRMZM2G320277	  2e-08
384- 23:	BRADI1G37977	GRMZM2G145989	      0
## Alignment 385: score=851.0 e_value=1.8e-55 N=20 BdChr1&ZmChr9 minus
385-  0:	BRADI1G17150	GRMZM2G161664	  6e-45
385-  1:	BRADI1G17310	GRMZM2G027120	  4e-07
385-  2:	BRADI1G17420	GRMZM2G162481	  1e-28
385-  3:	BRADI1G17430	GRMZM2G102382	 2e-104
385-  4:	BRADI1G17440	GRMZM2G159500	  3e-87
385-  5:	BRADI1G17510	GRMZM2G086614	      0
385-  6:	BRADI1G17570	GRMZM2G045467	      0
385-  7:	BRADI1G17630	GRMZM2G005869	      0
385-  8:	BRADI1G17640	GRMZM2G027499	  4e-41
385-  9:	BRADI1G17670	GRMZM2G067546	      0
385- 10:	BRADI1G17700	GRMZM2G151295	  1e-96
385- 11:	BRADI1G17800	GRMZM2G012970	 1e-168
385- 12:	BRADI1G17840	GRMZM2G015280	  5e-86
385- 13:	BRADI1G18010	GRMZM2G134107	  2e-52
385- 14:	BRADI1G18070	GRMZM2G436092	 8e-103
385- 15:	BRADI1G18100	GRMZM2G005475	  4e-06
385- 16:	BRADI1G18160	GRMZM2G168228	 1e-109
385- 17:	BRADI1G18210	GRMZM2G121360	  2e-23
385- 18:	BRADI1G18340	GRMZM2G058522	  4e-95
385- 19:	BRADI1G18440	GRMZM2G110233	 2e-108
## Alignment 386: score=798.0 e_value=5e-53 N=19 BdChr1&ZmChr9 minus
386-  0:	BRADI1G16200	GRMZM2G112251	  7e-08
386-  1:	BRADI1G16460	GRMZM2G049322	      0
386-  2:	BRADI1G16490	GRMZM2G095727	 1e-178
386-  3:	BRADI1G16510	GRMZM2G054300	 3e-160
386-  4:	BRADI1G16517	GRMZM2G145451	 2e-167
386-  5:	BRADI1G16540	GRMZM2G118959	  2e-58
386-  6:	BRADI1G16580	GRMZM2G128971	      0
386-  7:	BRADI1G16610	GRMZM2G059565	  2e-74
386-  8:	BRADI1G16630	GRMZM2G465287	  9e-88
386-  9:	BRADI1G16700	GRMZM2G083262	      0
386- 10:	BRADI1G16720	AC205006.3_FG010	  2e-62
386- 11:	BRADI1G16740	GRMZM2G007475	  1e-08
386- 12:	BRADI1G16757	GRMZM2G148930	  2e-24
386- 13:	BRADI1G16790	GRMZM2G006830	  7e-23
386- 14:	BRADI1G16810	GRMZM2G006429	      0
386- 15:	BRADI1G16820	GRMZM5G889372	 2e-115
386- 16:	BRADI1G16830	GRMZM5G896604	  2e-14
386- 17:	BRADI1G17050	GRMZM2G077895	  2e-19
386- 18:	BRADI1G17090	GRMZM2G385200	 3e-124
## Alignment 387: score=771.0 e_value=1.9e-52 N=18 BdChr1&ZmChr9 minus
387-  0:	BRADI1G38317	AC217255.3_FG002	  8e-09
387-  1:	BRADI1G38650	GRMZM2G045109	 9e-110
387-  2:	BRADI1G38660	GRMZM2G041732	      0
387-  3:	BRADI1G38687	GRMZM2G047867	      0
387-  4:	BRADI1G38715	GRMZM2G056078	  6e-45
387-  5:	BRADI1G38730	GRMZM2G104074	 2e-147
387-  6:	BRADI1G38740	GRMZM2G138370	  2e-22
387-  7:	BRADI1G38755	GRMZM2G148400	      0
387-  8:	BRADI1G38760	GRMZM2G072909	      0
387-  9:	BRADI1G38770	GRMZM2G469898	 2e-140
387- 10:	BRADI1G39060	GRMZM2G102322	  3e-49
387- 11:	BRADI1G39120	GRMZM2G025026	  5e-27
387- 12:	BRADI1G39130	GRMZM2G074211	  4e-20
387- 13:	BRADI1G39150	GRMZM5G814159	 3e-128
387- 14:	BRADI1G39160	GRMZM2G324297	 7e-175
387- 15:	BRADI1G39167	GRMZM2G083841	      0
387- 16:	BRADI1G39180	GRMZM2G333083	  7e-60
387- 17:	BRADI1G39190	GRMZM2G080689	 2e-104
## Alignment 388: score=756.0 e_value=3.6e-41 N=17 BdChr1&ZmChr9 minus
388-  0:	BRADI1G37630	GRMZM2G034015	  1e-27
388-  1:	BRADI1G37660	GRMZM2G476230	  2e-64
388-  2:	BRADI1G37692	GRMZM2G104481	 7e-113
388-  3:	BRADI1G37700	GRMZM2G135236	      0
388-  4:	BRADI1G37720	GRMZM2G173090	  2e-43
388-  5:	BRADI1G37730	GRMZM2G018612	      0
388-  6:	BRADI1G37760	GRMZM2G165418	      0
388-  7:	BRADI1G37770	GRMZM2G467159	 3e-170
388-  8:	BRADI1G37780	GRMZM2G086069	  5e-53
388-  9:	BRADI1G37800	GRMZM2G076272	  5e-98
388- 10:	BRADI1G37826	GRMZM2G113203	      0
388- 11:	BRADI1G37860	GRMZM2G171031	      0
388- 12:	BRADI1G37870	GRMZM2G126900	      0
388- 13:	BRADI1G37880	GRMZM2G033566	 3e-164
388- 14:	BRADI1G37890	GRMZM2G065694	 8e-111
388- 15:	BRADI1G37900	GRMZM2G115721	  7e-36
388- 16:	BRADI1G37907	GRMZM2G110862	      0
## Alignment 389: score=664.0 e_value=4.9e-39 N=15 BdChr1&ZmChr9 minus
389-  0:	BRADI1G19670	GRMZM2G167336	  1e-09
389-  1:	BRADI1G19695	GRMZM2G108265	 2e-151
389-  2:	BRADI1G19800	GRMZM2G178650	      0
389-  3:	BRADI1G19810	GRMZM2G178663	  3e-48
389-  4:	BRADI1G19880	GRMZM2G117796	      0
389-  5:	BRADI1G19970	GRMZM2G105523	 4e-117
389-  6:	BRADI1G20100	GRMZM2G030139	      0
389-  7:	BRADI1G20210	GRMZM2G030458	  6e-59
389-  8:	BRADI1G20220	GRMZM2G020666	  1e-19
389-  9:	BRADI1G20240	GRMZM2G148969	 1e-156
389- 10:	BRADI1G20290	GRMZM2G159956	  1e-28
389- 11:	BRADI1G20310	GRMZM5G806784	 1e-104
389- 12:	BRADI1G20350	GRMZM5G880028	      0
389- 13:	BRADI1G20360	GRMZM2G426229	  4e-43
389- 14:	BRADI1G20370	GRMZM2G012140	  4e-37
## Alignment 390: score=661.0 e_value=1.3e-44 N=15 BdChr1&ZmChr9 minus
390-  0:	BRADI1G49940	GRMZM2G475360	  7e-35
390-  1:	BRADI1G50170	GRMZM5G870176	      0
390-  2:	BRADI1G50180	GRMZM5G847530	  4e-59
390-  3:	BRADI1G50190	GRMZM2G152373	 1e-121
390-  4:	BRADI1G50212	GRMZM2G393146	      0
390-  5:	BRADI1G50250	GRMZM2G093291	      0
390-  6:	BRADI1G50270	GRMZM2G083716	      0
390-  7:	BRADI1G50497	GRMZM2G041994	  9e-81
390-  8:	BRADI1G50540	GRMZM2G344634	  3e-44
390-  9:	BRADI1G50550	GRMZM2G042080	 7e-151
390- 10:	BRADI1G50560	GRMZM2G042323	      0
390- 11:	BRADI1G50567	GRMZM2G303775	  8e-39
390- 12:	BRADI1G50597	GRMZM2G119359	  3e-78
390- 13:	BRADI1G50640	GRMZM2G383540	 8e-103
390- 14:	BRADI1G50700	GRMZM2G352108	  2e-30
## Alignment 391: score=598.0 e_value=7e-35 N=13 BdChr1&ZmChr9 minus
391-  0:	BRADI1G31170	GRMZM2G074320	  6e-55
391-  1:	BRADI1G31180	AC208023.3_FG001	  5e-32
391-  2:	BRADI1G31200	GRMZM2G025579	      0
391-  3:	BRADI1G31210	GRMZM2G090266	  2e-20
391-  4:	BRADI1G31320	GRMZM2G055320	      0
391-  5:	BRADI1G31337	GRMZM2G139082	      0
391-  6:	BRADI1G31357	GRMZM5G807019	 3e-144
391-  7:	BRADI1G31380	GRMZM2G048472	      0
391-  8:	BRADI1G31560	GRMZM2G397927	  1e-34
391-  9:	BRADI1G31570	GRMZM2G058162	  3e-23
391- 10:	BRADI1G31600	GRMZM2G085246	      0
391- 11:	BRADI1G31640	GRMZM2G331015	  3e-46
391- 12:	BRADI1G31650	GRMZM2G031370	      0
## Alignment 392: score=582.0 e_value=7.1e-28 N=12 BdChr1&ZmChr9 minus
392-  0:	BRADI1G68210	GRMZM2G081175	      0
392-  1:	BRADI1G68237	GRMZM2G051138	 2e-178
392-  2:	BRADI1G68250	GRMZM2G156388	 9e-169
392-  3:	BRADI1G68280	GRMZM2G147775	  3e-54
392-  4:	BRADI1G68290	GRMZM2G147671	      0
392-  5:	BRADI1G68320	GRMZM2G147534	 3e-174
392-  6:	BRADI1G68360	GRMZM2G448330	      0
392-  7:	BRADI1G68380	GRMZM2G104575	      0
392-  8:	BRADI1G68390	GRMZM2G104616	  9e-18
392-  9:	BRADI1G68410	GRMZM2G104618	 1e-125
392- 10:	BRADI1G68430	GRMZM2G104626	      0
392- 11:	BRADI1G68460	AC205419.3_FG001	      0
## Alignment 393: score=579.0 e_value=9.6e-37 N=14 BdChr1&ZmChr9 minus
393-  0:	BRADI1G78090	GRMZM2G336077	      0
393-  1:	BRADI1G78120	GRMZM2G072886	  7e-99
393-  2:	BRADI1G78160	GRMZM2G118022	      0
393-  3:	BRADI1G78230	GRMZM2G117949	  8e-25
393-  4:	BRADI1G78240	GRMZM2G477685	  1e-27
393-  5:	BRADI1G78280	GRMZM2G409245	  2e-54
393-  6:	BRADI1G78300	GRMZM2G108619	  5e-40
393-  7:	BRADI1G78310	GRMZM2G108668	  2e-33
393-  8:	BRADI1G78320	GRMZM2G409265	      0
393-  9:	BRADI1G78340	GRMZM2G013002	 2e-118
393- 10:	BRADI1G78400	GRMZM2G034061	      0
393- 11:	BRADI1G78560	GRMZM2G093880	 1e-164
393- 12:	BRADI1G78640	GRMZM2G015324	 2e-136
393- 13:	BRADI1G78650	GRMZM2G148216	  1e-76
## Alignment 394: score=521.0 e_value=4e-32 N=13 BdChr1&ZmChr9 minus
394-  0:	BRADI1G18450	GRMZM2G084347	      0
394-  1:	BRADI1G18640	GRMZM2G058470	  1e-06
394-  2:	BRADI1G18730	GRMZM2G110233	      0
394-  3:	BRADI1G18780	GRMZM2G045178	  8e-08
394-  4:	BRADI1G19010	GRMZM2G170915	  4e-34
394-  5:	BRADI1G19020	GRMZM2G335604	  2e-36
394-  6:	BRADI1G19050	GRMZM2G033273	      0
394-  7:	BRADI1G19150	GRMZM2G033352	  6e-74
394-  8:	BRADI1G19350	GRMZM2G309995	  2e-24
394-  9:	BRADI1G19370	GRMZM2G021483	 3e-128
394- 10:	BRADI1G19380	GRMZM2G157749	 3e-148
394- 11:	BRADI1G19560	GRMZM2G085812	  3e-14
394- 12:	BRADI1G19670	GRMZM2G148969	  2e-16
## Alignment 395: score=473.0 e_value=3.8e-23 N=11 BdChr1&ZmChr9 minus
395-  0:	BRADI1G15600	GRMZM2G149273	  3e-63
395-  1:	BRADI1G15830	GRMZM2G137816	 2e-132
395-  2:	BRADI1G15840	GRMZM2G415793	 1e-117
395-  3:	BRADI1G15880	GRMZM2G113866	      0
395-  4:	BRADI1G16010	GRMZM2G105092	  2e-29
395-  5:	BRADI1G16090	GRMZM2G163774	  3e-12
395-  6:	BRADI1G16120	GRMZM2G171428	 2e-176
395-  7:	BRADI1G16140	GRMZM2G075104	      0
395-  8:	BRADI1G16170	GRMZM2G162949	 9e-135
395-  9:	BRADI1G16200	GRMZM2G372952	  3e-78
395- 10:	BRADI1G16230	GRMZM2G127853	  1e-36
## Alignment 396: score=399.0 e_value=3.7e-22 N=9 BdChr1&ZmChr9 minus
396-  0:	BRADI1G73210	GRMZM2G317938	  9e-67
396-  1:	BRADI1G73802	GRMZM2G171994	  4e-73
396-  2:	BRADI1G73960	GRMZM2G075505	  2e-75
396-  3:	BRADI1G73970	GRMZM2G075563	 1e-142
396-  4:	BRADI1G73990	GRMZM2G075588	 2e-132
396-  5:	BRADI1G74000	GRMZM2G178120	      0
396-  6:	BRADI1G74030	GRMZM2G479000	  1e-67
396-  7:	BRADI1G74050	GRMZM2G178106	      0
396-  8:	BRADI1G74130	GRMZM2G360025	  3e-97
## Alignment 397: score=388.0 e_value=5.6e-14 N=8 BdChr1&ZmChr9 minus
397-  0:	BRADI1G64020	GRMZM2G029107	 1e-104
397-  1:	BRADI1G64040	GRMZM2G064725	 5e-159
397-  2:	BRADI1G64050	GRMZM2G129815	  2e-18
397-  3:	BRADI1G64070	GRMZM2G426964	      0
397-  4:	BRADI1G64110	GRMZM2G131785	      0
397-  5:	BRADI1G64120	GRMZM5G872256	      0
397-  6:	BRADI1G64130	GRMZM5G862107	      0
397-  7:	BRADI1G64140	GRMZM2G134279	 1e-112
## Alignment 398: score=335.0 e_value=4.3e-18 N=8 BdChr1&ZmChr9 minus
398-  0:	BRADI1G31027	GRMZM2G029856	      0
398-  1:	BRADI1G31050	GRMZM2G030099	 1e-113
398-  2:	BRADI1G31072	GRMZM2G060311	  9e-40
398-  3:	BRADI1G31080	GRMZM2G398615	  5e-74
398-  4:	BRADI1G31090	GRMZM2G054093	  4e-77
398-  5:	BRADI1G31100	GRMZM2G108997	  8e-15
398-  6:	BRADI1G31170	GRMZM2G135300	  3e-14
398-  7:	BRADI1G31370	GRMZM2G142735	  2e-11
## Alignment 399: score=331.0 e_value=2e-17 N=9 BdChr1&ZmChr9 minus
399-  0:	BRADI1G38317	GRMZM2G092776	  2e-21
399-  1:	BRADI1G38340	GRMZM2G143213	  8e-29
399-  2:	BRADI1G38650	GRMZM2G171464	  5e-07
399-  3:	BRADI1G38660	GRMZM2G171450	  5e-09
399-  4:	BRADI1G38705	GRMZM2G171994	 5e-121
399-  5:	BRADI1G39050	AC190757.3_FG001	  8e-08
399-  6:	BRADI1G39150	GRMZM5G832248	  5e-10
399-  7:	BRADI1G39190	GRMZM2G063435	  3e-54
399-  8:	BRADI1G39270	AC149818.2_FG006	  2e-23
## Alignment 400: score=323.0 e_value=2.3e-14 N=8 BdChr1&ZmChr9 minus
400-  0:	BRADI1G20860	GRMZM2G152105	      0
400-  1:	BRADI1G20890	GRMZM2G152908	      0
400-  2:	BRADI1G21080	GRMZM2G150242	      0
400-  3:	BRADI1G21110	GRMZM2G035809	  5e-35
400-  4:	BRADI1G21190	GRMZM2G092910	 5e-106
400-  5:	BRADI1G21372	GRMZM2G431243	      0
400-  6:	BRADI1G21380	GRMZM2G000219	  4e-31
400-  7:	BRADI1G21410	GRMZM2G128491	  1e-67
## Alignment 401: score=293.0 e_value=3.3e-13 N=7 BdChr1&ZmChr9 minus
401-  0:	BRADI1G43970	GRMZM2G057611	  3e-55
401-  1:	BRADI1G44110	GRMZM2G154678	 9e-117
401-  2:	BRADI1G44230	GRMZM2G335242	  2e-50
401-  3:	BRADI1G44270	GRMZM2G307823	      0
401-  4:	BRADI1G44290	GRMZM2G039325	      0
401-  5:	BRADI1G44297	GRMZM2G341658	      0
401-  6:	BRADI1G44317	GRMZM2G310569	      0
## Alignment 402: score=280.0 e_value=4.3e-12 N=7 BdChr1&ZmChr9 minus
402-  0:	BRADI1G63200	GRMZM2G009770	  4e-78
402-  1:	BRADI1G63320	GRMZM2G127050	  2e-29
402-  2:	BRADI1G63420	GRMZM2G310155	  4e-16
402-  3:	BRADI1G63433	GRMZM2G361256	  1e-22
402-  4:	BRADI1G63550	GRMZM2G178787	  1e-59
402-  5:	BRADI1G63720	GRMZM2G141084	  2e-06
402-  6:	BRADI1G63740	GRMZM2G074514	  9e-10
## Alignment 403: score=278.0 e_value=7e-09 N=6 BdChr1&ZmChr9 minus
403-  0:	BRADI1G51060	GRMZM2G404897	      0
403-  1:	BRADI1G51080	GRMZM2G147399	  1e-45
403-  2:	BRADI1G51160	GRMZM2G173615	  3e-11
403-  3:	BRADI1G51187	GRMZM2G173693	 6e-157
403-  4:	BRADI1G51230	GRMZM2G106683	      0
403-  5:	BRADI1G51240	GRMZM2G028928	      0
## Alignment 404: score=266.0 e_value=4.8e-10 N=6 BdChr1&ZmChr9 minus
404-  0:	BRADI1G52187	GRMZM2G041668	 6e-175
404-  1:	BRADI1G52230	GRMZM2G040995	      0
404-  2:	BRADI1G52240	GRMZM2G051785	 2e-117
404-  3:	BRADI1G52270	GRMZM2G037624	      0
404-  4:	BRADI1G52367	GRMZM2G037591	  6e-08
404-  5:	BRADI1G52470	GRMZM2G084944	 1e-117
## Alignment 405: score=425.0 e_value=9.7e-22 N=11 BdChr2&ZmChr1 plus
405-  0:	BRADI2G52860	GRMZM2G174284	 3e-151
405-  1:	BRADI2G52877	GRMZM2G318652	  8e-07
405-  2:	BRADI2G52940	GRMZM2G152891	  1e-89
405-  3:	BRADI2G53000	GRMZM2G009690	  2e-64
405-  4:	BRADI2G53100	GRMZM2G145008	  4e-81
405-  5:	BRADI2G53260	GRMZM2G031001	  3e-51
405-  6:	BRADI2G53277	GRMZM2G023715	      0
405-  7:	BRADI2G53340	GRMZM2G050077	      0
405-  8:	BRADI2G53470	GRMZM2G106408	  1e-20
405-  9:	BRADI2G53540	GRMZM2G016480	  1e-54
405- 10:	BRADI2G53670	GRMZM2G056355	  1e-27
[truncated: 952,530 more chars]
