# Supplementary material for: Genome-wide identification of GRAS genes in Brachypodium distachyon and functional characterization of BdSLR1 and BdSLRL1
Source: BMC Genomics. 2019 Aug 6;20:635. doi: 10.1186/s12864-019-5985-6 (PMC6683515; doi:10.1186/s12864-019-5985-6)
Supplement: Supplementary file 14 — Text 4. Synteny gene pairs between rice and Brachypodium distachyon. (TXT 2.59 M) (TXT 2661 kb) [file 12864_2019_5985_MOESM14_ESM.txt]

############### Parameters ###############
# MATCH_SCORE: 50
# MATCH_SIZE: 5
# GAP_PENALTY: -1
# OVERLAP_WINDOW: 5
# E_VALUE: 1e-05
# MAX GAPS: 25
############### Statistics ###############
# Number of collinear genes: 58494, Percentage: 39.37
# Number of all genes: 148574
##########################################
## Alignment 0: score=1025.0 e_value=1.8e-70 N=23 BdChr1&TaChr1A plus
  0-  0:	BRADI1G74890	TraesCS1A02G139700	 2e-163
  0-  1:	BRADI1G74900	TraesCS1A02G139900	  2e-51
  0-  2:	BRADI1G74910	TraesCS1A02G140700	  2e-91
  0-  3:	BRADI1G75010	TraesCS1A02G141700	      0
  0-  4:	BRADI1G75040	TraesCS1A02G141800	  2e-45
  0-  5:	BRADI1G75220	TraesCS1A02G142400	      0
  0-  6:	BRADI1G75340	TraesCS1A02G143100	 3e-123
  0-  7:	BRADI1G75350	TraesCS1A02G143300	 7e-145
  0-  8:	BRADI1G75420	TraesCS1A02G144400	  5e-29
  0-  9:	BRADI1G75450	TraesCS1A02G144500	      0
  0- 10:	BRADI1G75520	TraesCS1A02G145000	      0
  0- 11:	BRADI1G75530	TraesCS1A02G145100	      0
  0- 12:	BRADI1G75600	TraesCS1A02G146700	 4e-162
  0- 13:	BRADI1G75620	TraesCS1A02G147000	 8e-116
  0- 14:	BRADI1G75640	TraesCS1A02G147500	  1e-55
  0- 15:	BRADI1G75660	TraesCS1A02G147700	  6e-98
  0- 16:	BRADI1G75750	TraesCS1A02G148000	      0
  0- 17:	BRADI1G75760	TraesCS1A02G148300	 2e-100
  0- 18:	BRADI1G75790	TraesCS1A02G148400	  1e-96
  0- 19:	BRADI1G75820	TraesCS1A02G150200	      0
  0- 20:	BRADI1G75830	TraesCS1A02G150700	      0
  0- 21:	BRADI1G75870	TraesCS1A02G151200	      0
  0- 22:	BRADI1G75877	TraesCS1A02G151400	  1e-59
## Alignment 1: score=912.0 e_value=2.7e-60 N=20 BdChr1&TaChr1A plus
  1-  0:	BRADI1G77997	TraesCS1A02G206000	 6e-172
  1-  1:	BRADI1G78027	TraesCS1A02G206400	      0
  1-  2:	BRADI1G78050	TraesCS1A02G206800	  7e-18
  1-  3:	BRADI1G78090	TraesCS1A02G207100	      0
  1-  4:	BRADI1G78100	TraesCS1A02G207300	      0
  1-  5:	BRADI1G78120	TraesCS1A02G208200	 2e-120
  1-  6:	BRADI1G78130	TraesCS1A02G208500	      0
  1-  7:	BRADI1G78160	TraesCS1A02G208600	      0
  1-  8:	BRADI1G78190	TraesCS1A02G209000	      0
  1-  9:	BRADI1G78230	TraesCS1A02G209400	      0
  1- 10:	BRADI1G78240	TraesCS1A02G209700	  3e-24
  1- 11:	BRADI1G78260	TraesCS1A02G209800	  1e-29
  1- 12:	BRADI1G78280	TraesCS1A02G210500	      0
  1- 13:	BRADI1G78290	TraesCS1A02G210600	 5e-141
  1- 14:	BRADI1G78310	TraesCS1A02G210700	  1e-59
  1- 15:	BRADI1G78320	TraesCS1A02G210800	      0
  1- 16:	BRADI1G78330	TraesCS1A02G210900	      0
  1- 17:	BRADI1G78350	TraesCS1A02G212000	 2e-135
  1- 18:	BRADI1G78487	TraesCS1A02G213700	  3e-08
  1- 19:	BRADI1G78650	TraesCS1A02G215700	 1e-135
## Alignment 2: score=598.0 e_value=1.2e-34 N=14 BdChr1&TaChr1A plus
  2-  0:	BRADI1G63030	TraesCS1A02G299100	      0
  2-  1:	BRADI1G63120	TraesCS1A02G300100	  8e-15
  2-  2:	BRADI1G63220	TraesCS1A02G300900	  2e-22
  2-  3:	BRADI1G63270	TraesCS1A02G301300	  7e-09
  2-  4:	BRADI1G63350	TraesCS1A02G301800	      0
  2-  5:	BRADI1G63460	TraesCS1A02G303100	 2e-140
  2-  6:	BRADI1G63550	TraesCS1A02G304200	      0
  2-  7:	BRADI1G63690	TraesCS1A02G305500	 2e-105
  2-  8:	BRADI1G63790	TraesCS1A02G306000	  5e-19
  2-  9:	BRADI1G63940	TraesCS1A02G307700	      0
  2- 10:	BRADI1G63950	TraesCS1A02G307800	 4e-130
  2- 11:	BRADI1G64020	TraesCS1A02G308700	  4e-35
  2- 12:	BRADI1G64040	TraesCS1A02G308900	  2e-81
  2- 13:	BRADI1G64050	TraesCS1A02G309300	  4e-06
## Alignment 3: score=480.0 e_value=6.9e-23 N=10 BdChr1&TaChr1A plus
  3-  0:	BRADI1G77260	TraesCS1A02G187300	      0
  3-  1:	BRADI1G77265	TraesCS1A02G187400	      0
  3-  2:	BRADI1G77300	TraesCS1A02G187500	      0
  3-  3:	BRADI1G77335	TraesCS1A02G187800	  2e-30
  3-  4:	BRADI1G77390	TraesCS1A02G188500	 2e-163
  3-  5:	BRADI1G77430	TraesCS1A02G188700	 6e-137
  3-  6:	BRADI1G77440	TraesCS1A02G188800	      0
  3-  7:	BRADI1G77450	TraesCS1A02G188900	 9e-168
  3-  8:	BRADI1G77460	TraesCS1A02G189200	 2e-148
  3-  9:	BRADI1G77470	TraesCS1A02G189500	 8e-127
## Alignment 4: score=334.0 e_value=8.9e-12 N=7 BdChr1&TaChr1A plus
  4-  0:	BRADI1G78400	TraesCS1A02G219500	      0
  4-  1:	BRADI1G78430	TraesCS1A02G220100	      0
  4-  2:	BRADI1G78450	TraesCS1A02G220400	 1e-126
  4-  3:	BRADI1G78487	TraesCS1A02G220700	 5e-127
  4-  4:	BRADI1G78520	TraesCS1A02G221200	 2e-103
  4-  5:	BRADI1G78530	TraesCS1A02G221400	  2e-70
  4-  6:	BRADI1G78540	TraesCS1A02G221600	  2e-78
## Alignment 5: score=334.0 e_value=6.3e-13 N=7 BdChr1&TaChr1A plus
  5-  0:	BRADI1G76960	TraesCS1A02G199200	 5e-127
  5-  1:	BRADI1G77010	TraesCS1A02G199500	 3e-110
  5-  2:	BRADI1G77020	TraesCS1A02G199600	  6e-71
  5-  3:	BRADI1G77130	TraesCS1A02G200100	  4e-83
  5-  4:	BRADI1G77150	TraesCS1A02G200500	  2e-70
  5-  5:	BRADI1G77160	TraesCS1A02G200600	  4e-30
  5-  6:	BRADI1G77170	TraesCS1A02G200700	  3e-50
## Alignment 6: score=257.0 e_value=1.2e-10 N=6 BdChr1&TaChr1A plus
  6-  0:	BRADI1G36580	TraesCS1A02G115300	      0
  6-  1:	BRADI1G36670	TraesCS1A02G115500	      0
  6-  2:	BRADI1G36700	TraesCS1A02G115600	  2e-51
  6-  3:	BRADI1G36760	TraesCS1A02G116400	  2e-19
  6-  4:	BRADI1G36930	TraesCS1A02G118400	  2e-55
  6-  5:	BRADI1G36980	TraesCS1A02G119100	      0
## Alignment 7: score=435.0 e_value=2.7e-22 N=10 BdChr1&TaChr1A minus
  7-  0:	BRADI1G75940	TraesCS1A02G205300	      0
  7-  1:	BRADI1G76020	TraesCS1A02G204700	      0
  7-  2:	BRADI1G76060	TraesCS1A02G203900	  4e-59
  7-  3:	BRADI1G76227	TraesCS1A02G203400	      0
  7-  4:	BRADI1G76250	TraesCS1A02G203300	  2e-25
  7-  5:	BRADI1G76260	TraesCS1A02G203200	 2e-116
  7-  6:	BRADI1G76314	TraesCS1A02G203000	      0
  7-  7:	BRADI1G76500	TraesCS1A02G202000	 9e-162
  7-  8:	BRADI1G76530	TraesCS1A02G201700	  1e-46
  7-  9:	BRADI1G76540	TraesCS1A02G201600	      0
## Alignment 8: score=322.0 e_value=8.8e-14 N=7 BdChr1&TaChr1A minus
  8-  0:	BRADI1G76690	TraesCS1A02G186000	 5e-101
  8-  1:	BRADI1G76770	TraesCS1A02G185700	  5e-35
  8-  2:	BRADI1G76780	TraesCS1A02G185400	  2e-24
  8-  3:	BRADI1G76792	TraesCS1A02G185300	      0
  8-  4:	BRADI1G76840	TraesCS1A02G185100	      0
  8-  5:	BRADI1G76927	TraesCS1A02G183500	      0
  8-  6:	BRADI1G76940	TraesCS1A02G183400	 9e-148
## Alignment 9: score=298.0 e_value=3.3e-11 N=7 BdChr1&TaChr1A minus
  9-  0:	BRADI1G37930	TraesCS1A02G343700	  2e-15
  9-  1:	BRADI1G37960	TraesCS1A02G342600	      0
  9-  2:	BRADI1G38040	TraesCS1A02G341500	      0
  9-  3:	BRADI1G38050	TraesCS1A02G341200	  2e-18
  9-  4:	BRADI1G38090	TraesCS1A02G341000	  8e-22
  9-  5:	BRADI1G38120	TraesCS1A02G339000	  7e-16
  9-  6:	BRADI1G38150	TraesCS1A02G338600	  2e-75
## Alignment 10: score=281.0 e_value=3.3e-11 N=7 BdChr1&TaChr1A minus
 10-  0:	BRADI1G66330	TraesCS1A02G040100	  2e-33
 10-  1:	BRADI1G66360	TraesCS1A02G038100	  1e-74
 10-  2:	BRADI1G66450	TraesCS1A02G035600	  2e-48
 10-  3:	BRADI1G66597	TraesCS1A02G035200	  1e-35
 10-  4:	BRADI1G66620	TraesCS1A02G035100	      0
 10-  5:	BRADI1G66640	TraesCS1A02G034300	 4e-151
 10-  6:	BRADI1G66650	TraesCS1A02G033700	 1e-120
## Alignment 11: score=1261.0 e_value=7.4e-101 N=29 BdChr1&TaChr1B plus
 11-  0:	BRADI1G74430	TraesCS1B02G152200	      0
 11-  1:	BRADI1G74480	TraesCS1B02G154400	      0
 11-  2:	BRADI1G74597	TraesCS1B02G155600	      0
 11-  3:	BRADI1G74620	TraesCS1B02G155800	  1e-15
 11-  4:	BRADI1G74710	TraesCS1B02G156700	 9e-145
 11-  5:	BRADI1G74820	TraesCS1B02G156800	      0
 11-  6:	BRADI1G74890	TraesCS1B02G156900	 5e-165
 11-  7:	BRADI1G74900	TraesCS1B02G157000	  8e-53
 11-  8:	BRADI1G74910	TraesCS1B02G157100	 5e-121
 11-  9:	BRADI1G75010	TraesCS1B02G158300	      0
 11- 10:	BRADI1G75040	TraesCS1B02G158400	  1e-45
 11- 11:	BRADI1G75170	TraesCS1B02G159100	 3e-106
 11- 12:	BRADI1G75220	TraesCS1B02G159400	      0
 11- 13:	BRADI1G75350	TraesCS1B02G159900	 1e-144
 11- 14:	BRADI1G75420	TraesCS1B02G161800	  1e-25
 11- 15:	BRADI1G75450	TraesCS1B02G161900	 2e-180
 11- 16:	BRADI1G75520	TraesCS1B02G162300	      0
 11- 17:	BRADI1G75530	TraesCS1B02G162400	      0
 11- 18:	BRADI1G75600	TraesCS1B02G164800	 3e-148
 11- 19:	BRADI1G75610	TraesCS1B02G165400	      0
 11- 20:	BRADI1G75640	TraesCS1B02G165600	  3e-55
 11- 21:	BRADI1G75660	TraesCS1B02G165800	  6e-98
 11- 22:	BRADI1G75750	TraesCS1B02G165900	      0
 11- 23:	BRADI1G75760	TraesCS1B02G166000	 1e-102
 11- 24:	BRADI1G75790	TraesCS1B02G166100	  1e-96
 11- 25:	BRADI1G75820	TraesCS1B02G168000	      0
 11- 26:	BRADI1G75830	TraesCS1B02G168300	      0
 11- 27:	BRADI1G75870	TraesCS1B02G168800	      0
 11- 28:	BRADI1G75877	TraesCS1B02G168900	  4e-53
## Alignment 12: score=911.0 e_value=2.9e-59 N=20 BdChr1&TaChr1B plus
 12-  0:	BRADI1G77997	TraesCS1B02G219500	      0
 12-  1:	BRADI1G78020	TraesCS1B02G219600	  2e-71
 12-  2:	BRADI1G78027	TraesCS1B02G220000	      0
 12-  3:	BRADI1G78050	TraesCS1B02G220500	  1e-15
 12-  4:	BRADI1G78090	TraesCS1B02G220900	      0
 12-  5:	BRADI1G78100	TraesCS1B02G221100	      0
 12-  6:	BRADI1G78120	TraesCS1B02G222300	 1e-121
 12-  7:	BRADI1G78130	TraesCS1B02G222500	      0
 12-  8:	BRADI1G78160	TraesCS1B02G222600	      0
 12-  9:	BRADI1G78190	TraesCS1B02G223200	      0
 12- 10:	BRADI1G78230	TraesCS1B02G223400	      0
 12- 11:	BRADI1G78250	TraesCS1B02G223700	  7e-31
 12- 12:	BRADI1G78280	TraesCS1B02G224500	      0
 12- 13:	BRADI1G78290	TraesCS1B02G224600	 2e-166
 12- 14:	BRADI1G78310	TraesCS1B02G224700	  3e-61
 12- 15:	BRADI1G78320	TraesCS1B02G224800	      0
 12- 16:	BRADI1G78330	TraesCS1B02G224900	      0
 12- 17:	BRADI1G78350	TraesCS1B02G225700	 1e-133
 12- 18:	BRADI1G78487	TraesCS1B02G227300	  2e-07
 12- 19:	BRADI1G78650	TraesCS1B02G229200	 1e-135
## Alignment 13: score=635.0 e_value=1.7e-40 N=14 BdChr1&TaChr1B plus
 13-  0:	BRADI1G77260	TraesCS1B02G195100	      0
 13-  1:	BRADI1G77265	TraesCS1B02G195200	      0
 13-  2:	BRADI1G77300	TraesCS1B02G195300	      0
 13-  3:	BRADI1G77335	TraesCS1B02G195600	  2e-32
 13-  4:	BRADI1G77390	TraesCS1B02G196200	 6e-162
 13-  5:	BRADI1G77430	TraesCS1B02G196400	 2e-135
 13-  6:	BRADI1G77440	TraesCS1B02G196500	      0
 13-  7:	BRADI1G77450	TraesCS1B02G196600	 3e-165
 13-  8:	BRADI1G77460	TraesCS1B02G196900	 7e-150
 13-  9:	BRADI1G77470	TraesCS1B02G197100	 1e-129
 13- 10:	BRADI1G77570	TraesCS1B02G198400	  1e-80
 13- 11:	BRADI1G77580	TraesCS1B02G198500	      0
 13- 12:	BRADI1G77620	TraesCS1B02G199900	  9e-16
 13- 13:	BRADI1G77760	TraesCS1B02G202200	 1e-139
## Alignment 14: score=539.0 e_value=1e-31 N=13 BdChr1&TaChr1B plus
 14-  0:	BRADI1G63030	TraesCS1B02G308900	      0
 14-  1:	BRADI1G63120	TraesCS1B02G310200	  1e-14
 14-  2:	BRADI1G63270	TraesCS1B02G311100	  4e-08
 14-  3:	BRADI1G63350	TraesCS1B02G311700	 1e-157
 14-  4:	BRADI1G63460	TraesCS1B02G313400	 2e-140
 14-  5:	BRADI1G63550	TraesCS1B02G314700	      0
 14-  6:	BRADI1G63690	TraesCS1B02G316200	 4e-106
 14-  7:	BRADI1G63720	TraesCS1B02G316300	  8e-45
 14-  8:	BRADI1G63790	TraesCS1B02G316700	  8e-19
 14-  9:	BRADI1G63940	TraesCS1B02G318400	      0
 14- 10:	BRADI1G63950	TraesCS1B02G318500	 3e-129
 14- 11:	BRADI1G64020	TraesCS1B02G319300	  2e-35
 14- 12:	BRADI1G64050	TraesCS1B02G320100	  7e-06
## Alignment 15: score=337.0 e_value=3.5e-11 N=7 BdChr1&TaChr1B plus
 15-  0:	BRADI1G78400	TraesCS1B02G232900	      0
 15-  1:	BRADI1G78430	TraesCS1B02G233400	      0
 15-  2:	BRADI1G78450	TraesCS1B02G233700	 9e-124
 15-  3:	BRADI1G78487	TraesCS1B02G234200	 7e-126
 15-  4:	BRADI1G78520	TraesCS1B02G234500	  1e-77
 15-  5:	BRADI1G78530	TraesCS1B02G234700	  2e-67
 15-  6:	BRADI1G78540	TraesCS1B02G234800	  7e-78
## Alignment 16: score=260.0 e_value=8.5e-11 N=6 BdChr1&TaChr1B plus
 16-  0:	BRADI1G36580	TraesCS1B02G135200	      0
 16-  1:	BRADI1G36670	TraesCS1B02G135400	 4e-179
 16-  2:	BRADI1G36700	TraesCS1B02G135500	  4e-51
 16-  3:	BRADI1G36760	TraesCS1B02G136400	  1e-18
 16-  4:	BRADI1G36930	TraesCS1B02G138100	  2e-55
 16-  5:	BRADI1G36980	TraesCS1B02G138600	      0
## Alignment 17: score=435.0 e_value=6e-21 N=10 BdChr1&TaChr1B minus
 17-  0:	BRADI1G75940	TraesCS1B02G218900	      0
 17-  1:	BRADI1G76020	TraesCS1B02G218300	      0
 17-  2:	BRADI1G76060	TraesCS1B02G217700	  1e-58
 17-  3:	BRADI1G76227	TraesCS1B02G217500	      0
 17-  4:	BRADI1G76250	TraesCS1B02G217300	  1e-25
 17-  5:	BRADI1G76260	TraesCS1B02G217200	 1e-118
 17-  6:	BRADI1G76314	TraesCS1B02G217000	      0
 17-  7:	BRADI1G76500	TraesCS1B02G216300	 1e-161
 17-  8:	BRADI1G76530	TraesCS1B02G216000	  3e-47
 17-  9:	BRADI1G76540	TraesCS1B02G215800	      0
## Alignment 18: score=300.0 e_value=1.3e-16 N=7 BdChr1&TaChr1B minus
 18-  0:	BRADI1G62080	TraesCS1B02G253000	  2e-38
 18-  1:	BRADI1G62110	TraesCS1B02G252000	  2e-83
 18-  2:	BRADI1G62120	TraesCS1B02G251900	  8e-67
 18-  3:	BRADI1G62130	TraesCS1B02G251800	 1e-123
 18-  4:	BRADI1G62310	TraesCS1B02G249700	  9e-50
 18-  5:	BRADI1G62360	TraesCS1B02G248000	  3e-86
 18-  6:	BRADI1G62370	TraesCS1B02G247900	 2e-103
## Alignment 19: score=296.0 e_value=4.2e-11 N=6 BdChr1&TaChr1B minus
 19-  0:	BRADI1G64880	TraesCS1B02G115600	  9e-76
 19-  1:	BRADI1G64927	TraesCS1B02G115500	      0
 19-  2:	BRADI1G64940	TraesCS1B02G115400	      0
 19-  3:	BRADI1G64950	TraesCS1B02G115300	      0
 19-  4:	BRADI1G64957	TraesCS1B02G115200	  2e-50
 19-  5:	BRADI1G64970	TraesCS1B02G115100	      0
## Alignment 20: score=1191.0 e_value=3.3e-89 N=27 BdChr1&TaChr1D plus
 20-  0:	BRADI1G74430	TraesCS1D02G135200	      0
 20-  1:	BRADI1G74480	TraesCS1D02G136400	      0
 20-  2:	BRADI1G74597	TraesCS1D02G138000	      0
 20-  3:	BRADI1G74620	TraesCS1D02G138200	  6e-14
 20-  4:	BRADI1G74820	TraesCS1D02G139100	      0
 20-  5:	BRADI1G74890	TraesCS1D02G139300	 3e-164
 20-  6:	BRADI1G74910	TraesCS1D02G139500	 2e-121
 20-  7:	BRADI1G75010	TraesCS1D02G140800	      0
 20-  8:	BRADI1G75040	TraesCS1D02G140900	  1e-46
 20-  9:	BRADI1G75220	TraesCS1D02G141400	      0
 20- 10:	BRADI1G75340	TraesCS1D02G142000	 2e-124
 20- 11:	BRADI1G75350	TraesCS1D02G142100	 4e-135
 20- 12:	BRADI1G75420	TraesCS1D02G143500	  2e-29
 20- 13:	BRADI1G75450	TraesCS1D02G143600	      0
 20- 14:	BRADI1G75520	TraesCS1D02G144000	      0
 20- 15:	BRADI1G75530	TraesCS1D02G144100	      0
 20- 16:	BRADI1G75600	TraesCS1D02G144900	 1e-151
 20- 17:	BRADI1G75620	TraesCS1D02G145100	 1e-116
 20- 18:	BRADI1G75640	TraesCS1D02G145500	  7e-58
 20- 19:	BRADI1G75660	TraesCS1D02G145700	  6e-98
 20- 20:	BRADI1G75750	TraesCS1D02G145900	      0
 20- 21:	BRADI1G75760	TraesCS1D02G146000	  1e-99
 20- 22:	BRADI1G75790	TraesCS1D02G146100	  1e-96
 20- 23:	BRADI1G75820	TraesCS1D02G147200	      0
 20- 24:	BRADI1G75830	TraesCS1D02G147700	      0
 20- 25:	BRADI1G75870	TraesCS1D02G148200	      0
 20- 26:	BRADI1G75877	TraesCS1D02G148400	  4e-56
## Alignment 21: score=806.0 e_value=2.1e-53 N=18 BdChr1&TaChr1D plus
 21-  0:	BRADI1G77997	TraesCS1D02G209200	      0
 21-  1:	BRADI1G78020	TraesCS1D02G209300	  4e-72
 21-  2:	BRADI1G78027	TraesCS1D02G209700	      0
 21-  3:	BRADI1G78100	TraesCS1D02G210500	      0
 21-  4:	BRADI1G78120	TraesCS1D02G211500	 3e-121
 21-  5:	BRADI1G78130	TraesCS1D02G211700	      0
 21-  6:	BRADI1G78160	TraesCS1D02G211800	      0
 21-  7:	BRADI1G78190	TraesCS1D02G212300	      0
 21-  8:	BRADI1G78230	TraesCS1D02G212800	      0
 21-  9:	BRADI1G78250	TraesCS1D02G213100	  6e-31
 21- 10:	BRADI1G78280	TraesCS1D02G213800	      0
 21- 11:	BRADI1G78290	TraesCS1D02G213900	 2e-166
 21- 12:	BRADI1G78310	TraesCS1D02G214000	  6e-64
 21- 13:	BRADI1G78320	TraesCS1D02G214100	      0
 21- 14:	BRADI1G78330	TraesCS1D02G214200	      0
 21- 15:	BRADI1G78350	TraesCS1D02G215100	 2e-134
 21- 16:	BRADI1G78487	TraesCS1D02G216500	  2e-07
 21- 17:	BRADI1G78590	TraesCS1D02G218900	  1e-50
## Alignment 22: score=606.0 e_value=7.8e-37 N=14 BdChr1&TaChr1D plus
 22-  0:	BRADI1G63120	TraesCS1D02G299500	  8e-15
 22-  1:	BRADI1G63220	TraesCS1D02G300700	  8e-24
 22-  2:	BRADI1G63270	TraesCS1D02G301000	  6e-08
 22-  3:	BRADI1G63350	TraesCS1D02G301400	      0
 22-  4:	BRADI1G63460	TraesCS1D02G302500	 2e-141
 22-  5:	BRADI1G63550	TraesCS1D02G303700	      0
 22-  6:	BRADI1G63690	TraesCS1D02G305200	 4e-106
 22-  7:	BRADI1G63720	TraesCS1D02G305300	  2e-45
 22-  8:	BRADI1G63790	TraesCS1D02G305700	  2e-19
 22-  9:	BRADI1G63940	TraesCS1D02G307100	      0
 22- 10:	BRADI1G63950	TraesCS1D02G307200	 2e-129
 22- 11:	BRADI1G64020	TraesCS1D02G308000	  2e-36
 22- 12:	BRADI1G64040	TraesCS1D02G308200	  6e-84
 22- 13:	BRADI1G64050	TraesCS1D02G308700	  1e-06
## Alignment 23: score=335.0 e_value=3.8e-13 N=7 BdChr1&TaChr1D plus
 23-  0:	BRADI1G76960	TraesCS1D02G203000	 5e-127
 23-  1:	BRADI1G77010	TraesCS1D02G203200	 3e-110
 23-  2:	BRADI1G77020	TraesCS1D02G203300	  4e-73
 23-  3:	BRADI1G77130	TraesCS1D02G203700	 3e-116
 23-  4:	BRADI1G77150	TraesCS1D02G203900	  2e-72
 23-  5:	BRADI1G77160	TraesCS1D02G204000	  6e-31
 23-  6:	BRADI1G77170	TraesCS1D02G204100	  5e-48
## Alignment 24: score=334.0 e_value=1.4e-11 N=7 BdChr1&TaChr1D plus
 24-  0:	BRADI1G78400	TraesCS1D02G221100	      0
 24-  1:	BRADI1G78430	TraesCS1D02G221600	      0
 24-  2:	BRADI1G78450	TraesCS1D02G221900	  7e-83
 24-  3:	BRADI1G78487	TraesCS1D02G222200	 1e-126
 24-  4:	BRADI1G78520	TraesCS1D02G222800	 2e-104
 24-  5:	BRADI1G78530	TraesCS1D02G223000	  2e-70
 24-  6:	BRADI1G78540	TraesCS1D02G223200	  1e-78
## Alignment 25: score=268.0 e_value=1.8e-12 N=6 BdChr1&TaChr1D plus
 25-  0:	BRADI1G76770	TraesCS1D02G190700	  4e-37
 25-  1:	BRADI1G76780	TraesCS1D02G191500	  2e-25
 25-  2:	BRADI1G76792	TraesCS1D02G191600	      0
 25-  3:	BRADI1G76840	TraesCS1D02G191800	      0
 25-  4:	BRADI1G76927	TraesCS1D02G193700	      0
 25-  5:	BRADI1G76940	TraesCS1D02G193800	 8e-143
## Alignment 26: score=260.0 e_value=1.7e-10 N=6 BdChr1&TaChr1D plus
 26-  0:	BRADI1G36580	TraesCS1D02G116700	      0
 26-  1:	BRADI1G36670	TraesCS1D02G116900	      0
 26-  2:	BRADI1G36700	TraesCS1D02G117000	  4e-51
 26-  3:	BRADI1G36760	TraesCS1D02G117500	  8e-16
 26-  4:	BRADI1G36930	TraesCS1D02G119500	  2e-55
 26-  5:	BRADI1G36980	TraesCS1D02G120000	 4e-180
## Alignment 27: score=609.0 e_value=3.8e-35 N=13 BdChr1&TaChr1D minus
 27-  0:	BRADI1G77260	TraesCS1D02G189400	      0
 27-  1:	BRADI1G77265	TraesCS1D02G189300	      0
 27-  2:	BRADI1G77300	TraesCS1D02G189200	      0
 27-  3:	BRADI1G77335	TraesCS1D02G188800	  4e-31
 27-  4:	BRADI1G77390	TraesCS1D02G187900	 9e-162
 27-  5:	BRADI1G77430	TraesCS1D02G187700	 2e-135
 27-  6:	BRADI1G77440	TraesCS1D02G187600	      0
 27-  7:	BRADI1G77450	TraesCS1D02G187500	 1e-164
 27-  8:	BRADI1G77460	TraesCS1D02G187100	      0
 27-  9:	BRADI1G77470	TraesCS1D02G186700	  8e-55
 27- 10:	BRADI1G77570	TraesCS1D02G185700	  3e-80
 27- 11:	BRADI1G77580	TraesCS1D02G185600	      0
 27- 12:	BRADI1G77650	TraesCS1D02G184900	      0
## Alignment 28: score=433.0 e_value=1.1e-21 N=10 BdChr1&TaChr1D minus
 28-  0:	BRADI1G75940	TraesCS1D02G208600	      0
 28-  1:	BRADI1G76020	TraesCS1D02G208000	      0
 28-  2:	BRADI1G76060	TraesCS1D02G207400	  7e-60
 28-  3:	BRADI1G76227	TraesCS1D02G206900	      0
 28-  4:	BRADI1G76250	TraesCS1D02G206800	  2e-25
 28-  5:	BRADI1G76260	TraesCS1D02G206700	 8e-115
 28-  6:	BRADI1G76314	TraesCS1D02G206500	      0
 28-  7:	BRADI1G76500	TraesCS1D02G205500	 9e-162
 28-  8:	BRADI1G76530	TraesCS1D02G205300	  7e-47
 28-  9:	BRADI1G76540	TraesCS1D02G204900	      0
## Alignment 29: score=283.0 e_value=9.1e-12 N=7 BdChr1&TaChr1D minus
 29-  0:	BRADI1G37930	TraesCS1D02G345500	  3e-14
 29-  1:	BRADI1G37960	TraesCS1D02G344700	      0
 29-  2:	BRADI1G38040	TraesCS1D02G343800	      0
 29-  3:	BRADI1G38050	TraesCS1D02G343300	  8e-19
 29-  4:	BRADI1G38090	TraesCS1D02G343100	  2e-21
 29-  5:	BRADI1G38150	TraesCS1D02G340800	  5e-74
 29-  6:	BRADI1G38250	TraesCS1D02G338700	      0
## Alignment 30: score=252.0 e_value=4.3e-11 N=6 BdChr1&TaChr1D minus
 30-  0:	BRADI1G62080	TraesCS1D02G241100	  3e-38
 30-  1:	BRADI1G62110	TraesCS1D02G240000	  2e-83
 30-  2:	BRADI1G62120	TraesCS1D02G239800	  5e-17
 30-  3:	BRADI1G62310	TraesCS1D02G238200	  3e-47
 30-  4:	BRADI1G62360	TraesCS1D02G236500	  3e-86
 30-  5:	BRADI1G62370	TraesCS1D02G236400	 1e-118
## Alignment 31: score=8881.0 e_value=0 N=182 BdChr1&TaChr2A plus
 31-  0:	BRADI1G23970	TraesCS2A02G195900	      0
 31-  1:	BRADI1G23980	TraesCS2A02G196000	      0
 31-  2:	BRADI1G23990	TraesCS2A02G196100	  2e-34
 31-  3:	BRADI1G24000	TraesCS2A02G196200	 6e-161
 31-  4:	BRADI1G24030	TraesCS2A02G196900	      0
 31-  5:	BRADI1G24040	TraesCS2A02G197100	      0
 31-  6:	BRADI1G24050	TraesCS2A02G197200	  3e-46
 31-  7:	BRADI1G24060	TraesCS2A02G197300	      0
 31-  8:	BRADI1G24070	TraesCS2A02G197400	      0
 31-  9:	BRADI1G24080	TraesCS2A02G197600	 1e-160
 31- 10:	BRADI1G24090	TraesCS2A02G197700	      0
 31- 11:	BRADI1G24100	TraesCS2A02G197800	      0
 31- 12:	BRADI1G24110	TraesCS2A02G197900	 3e-166
 31- 13:	BRADI1G24125	TraesCS2A02G198000	  4e-29
 31- 14:	BRADI1G24130	TraesCS2A02G198400	      0
 31- 15:	BRADI1G24140	TraesCS2A02G198600	 4e-175
 31- 16:	BRADI1G24147	TraesCS2A02G198700	  5e-90
 31- 17:	BRADI1G24170	TraesCS2A02G198900	  3e-91
 31- 18:	BRADI1G24180	TraesCS2A02G199000	  2e-40
 31- 19:	BRADI1G24200	TraesCS2A02G199300	 2e-123
 31- 20:	BRADI1G24210	TraesCS2A02G199400	      0
 31- 21:	BRADI1G24220	TraesCS2A02G199500	  1e-72
 31- 22:	BRADI1G24230	TraesCS2A02G199600	      0
 31- 23:	BRADI1G24240	TraesCS2A02G199700	      0
 31- 24:	BRADI1G24250	TraesCS2A02G199800	 4e-171
 31- 25:	BRADI1G24260	TraesCS2A02G200000	 3e-131
 31- 26:	BRADI1G24277	TraesCS2A02G200200	      0
 31- 27:	BRADI1G24287	TraesCS2A02G200300	      0
 31- 28:	BRADI1G24297	TraesCS2A02G200500	      0
 31- 29:	BRADI1G24310	TraesCS2A02G200700	      0
 31- 30:	BRADI1G24320	TraesCS2A02G200900	  2e-66
 31- 31:	BRADI1G24330	TraesCS2A02G201200	      0
 31- 32:	BRADI1G24340	TraesCS2A02G201300	      0
 31- 33:	BRADI1G24360	TraesCS2A02G201600	      0
 31- 34:	BRADI1G24370	TraesCS2A02G201700	  5e-42
 31- 35:	BRADI1G24390	TraesCS2A02G201800	      0
 31- 36:	BRADI1G24400	TraesCS2A02G201900	      0
 31- 37:	BRADI1G24410	TraesCS2A02G202100	  1e-42
 31- 38:	BRADI1G24490	TraesCS2A02G202200	      0
 31- 39:	BRADI1G24500	TraesCS2A02G202300	      0
 31- 40:	BRADI1G24560	TraesCS2A02G202400	      0
 31- 41:	BRADI1G24567	TraesCS2A02G202600	      0
 31- 42:	BRADI1G24580	TraesCS2A02G202700	      0
 31- 43:	BRADI1G24590	TraesCS2A02G202800	      0
 31- 44:	BRADI1G24597	TraesCS2A02G202900	      0
 31- 45:	BRADI1G24610	TraesCS2A02G203100	      0
 31- 46:	BRADI1G24620	TraesCS2A02G203200	      0
 31- 47:	BRADI1G24630	TraesCS2A02G203300	      0
 31- 48:	BRADI1G24640	TraesCS2A02G203400	  5e-46
 31- 49:	BRADI1G24660	TraesCS2A02G203500	      0
 31- 50:	BRADI1G24680	TraesCS2A02G203600	      0
 31- 51:	BRADI1G24690	TraesCS2A02G203700	      0
 31- 52:	BRADI1G24710	TraesCS2A02G203900	 1e-133
 31- 53:	BRADI1G24720	TraesCS2A02G204300	      0
 31- 54:	BRADI1G24730	TraesCS2A02G204400	      0
 31- 55:	BRADI1G24740	TraesCS2A02G204600	  1e-52
 31- 56:	BRADI1G24747	TraesCS2A02G204700	      0
 31- 57:	BRADI1G24760	TraesCS2A02G204800	 3e-180
 31- 58:	BRADI1G24770	TraesCS2A02G204900	      0
 31- 59:	BRADI1G24790	TraesCS2A02G205100	  3e-97
 31- 60:	BRADI1G24800	TraesCS2A02G205200	  2e-28
 31- 61:	BRADI1G24810	TraesCS2A02G205400	      0
 31- 62:	BRADI1G24820	TraesCS2A02G205500	      0
 31- 63:	BRADI1G24830	TraesCS2A02G205700	 3e-162
 31- 64:	BRADI1G24850	TraesCS2A02G206000	 7e-164
 31- 65:	BRADI1G24860	TraesCS2A02G206100	      0
 31- 66:	BRADI1G24870	TraesCS2A02G206200	      0
 31- 67:	BRADI1G24887	TraesCS2A02G206400	 3e-151
 31- 68:	BRADI1G24920	TraesCS2A02G206600	      0
 31- 69:	BRADI1G24930	TraesCS2A02G206700	 8e-163
 31- 70:	BRADI1G24940	TraesCS2A02G207000	      0
 31- 71:	BRADI1G24960	TraesCS2A02G207400	      0
 31- 72:	BRADI1G24970	TraesCS2A02G207800	 2e-148
 31- 73:	BRADI1G24980	TraesCS2A02G207900	 2e-150
 31- 74:	BRADI1G24990	TraesCS2A02G208300	 2e-126
 31- 75:	BRADI1G24996	TraesCS2A02G208500	 2e-166
 31- 76:	BRADI1G25002	TraesCS2A02G209100	      0
 31- 77:	BRADI1G25017	TraesCS2A02G209300	      0
 31- 78:	BRADI1G25057	TraesCS2A02G209500	 3e-150
 31- 79:	BRADI1G25070	TraesCS2A02G209700	  3e-25
 31- 80:	BRADI1G25080	TraesCS2A02G209800	  4e-75
 31- 81:	BRADI1G25090	TraesCS2A02G209900	      0
 31- 82:	BRADI1G25107	TraesCS2A02G210000	      0
 31- 83:	BRADI1G25150	TraesCS2A02G210400	      0
 31- 84:	BRADI1G25170	TraesCS2A02G211100	 5e-166
 31- 85:	BRADI1G25180	TraesCS2A02G211200	      0
 31- 86:	BRADI1G25200	TraesCS2A02G212000	  2e-70
 31- 87:	BRADI1G25220	TraesCS2A02G212100	  2e-70
 31- 88:	BRADI1G25230	TraesCS2A02G212200	 7e-120
 31- 89:	BRADI1G25240	TraesCS2A02G212300	 3e-145
 31- 90:	BRADI1G25250	TraesCS2A02G212400	  4e-41
 31- 91:	BRADI1G25260	TraesCS2A02G213000	 5e-148
 31- 92:	BRADI1G25270	TraesCS2A02G213200	  3e-83
 31- 93:	BRADI1G25290	TraesCS2A02G213300	  5e-32
 31- 94:	BRADI1G25310	TraesCS2A02G213600	      0
 31- 95:	BRADI1G25320	TraesCS2A02G213700	      0
 31- 96:	BRADI1G25340	TraesCS2A02G213900	      0
 31- 97:	BRADI1G25350	TraesCS2A02G214200	 6e-160
 31- 98:	BRADI1G25360	TraesCS2A02G214300	 8e-141
 31- 99:	BRADI1G25370	TraesCS2A02G214400	      0
 31-100:	BRADI1G25380	TraesCS2A02G214500	      0
 31-101:	BRADI1G25390	TraesCS2A02G214600	  7e-88
 31-102:	BRADI1G25410	TraesCS2A02G214800	  1e-75
 31-103:	BRADI1G25420	TraesCS2A02G214900	 4e-145
 31-104:	BRADI1G25430	TraesCS2A02G215000	 2e-112
 31-105:	BRADI1G25440	TraesCS2A02G215100	      0
 31-106:	BRADI1G25470	TraesCS2A02G215600	 4e-156
 31-107:	BRADI1G25480	TraesCS2A02G215700	  3e-61
 31-108:	BRADI1G25487	TraesCS2A02G215800	      0
 31-109:	BRADI1G25497	TraesCS2A02G215900	      0
 31-110:	BRADI1G25510	TraesCS2A02G216000	 3e-150
 31-111:	BRADI1G25517	TraesCS2A02G216200	      0
 31-112:	BRADI1G25540	TraesCS2A02G216300	      0
 31-113:	BRADI1G25552	TraesCS2A02G216400	      0
 31-114:	BRADI1G25680	TraesCS2A02G216500	      0
 31-115:	BRADI1G25697	TraesCS2A02G217000	      0
 31-116:	BRADI1G25710	TraesCS2A02G217500	  6e-59
 31-117:	BRADI1G25717	TraesCS2A02G217600	      0
 31-118:	BRADI1G25770	TraesCS2A02G217700	      0
 31-119:	BRADI1G25780	TraesCS2A02G218200	      0
 31-120:	BRADI1G25790	TraesCS2A02G218300	      0
 31-121:	BRADI1G25800	TraesCS2A02G218400	 5e-124
 31-122:	BRADI1G25810	TraesCS2A02G218500	  1e-78
 31-123:	BRADI1G25816	TraesCS2A02G218600	      0
 31-124:	BRADI1G25822	TraesCS2A02G218800	  1e-77
 31-125:	BRADI1G25830	TraesCS2A02G218900	      0
 31-126:	BRADI1G25837	TraesCS2A02G219000	  2e-79
 31-127:	BRADI1G25870	TraesCS2A02G219100	      0
 31-128:	BRADI1G25880	TraesCS2A02G219200	      0
 31-129:	BRADI1G25900	TraesCS2A02G219300	      0
 31-130:	BRADI1G25930	TraesCS2A02G219600	      0
 31-131:	BRADI1G25950	TraesCS2A02G219800	  3e-84
 31-132:	BRADI1G25977	TraesCS2A02G220100	      0
 31-133:	BRADI1G25990	TraesCS2A02G220200	 1e-119
 31-134:	BRADI1G26000	TraesCS2A02G220400	      0
 31-135:	BRADI1G26020	TraesCS2A02G220600	 5e-156
 31-136:	BRADI1G26030	TraesCS2A02G220700	      0
 31-137:	BRADI1G26050	TraesCS2A02G220800	  2e-69
 31-138:	BRADI1G26060	TraesCS2A02G220900	      0
 31-139:	BRADI1G26070	TraesCS2A02G221000	  2e-83
 31-140:	BRADI1G26080	TraesCS2A02G221100	  6e-85
 31-141:	BRADI1G26090	TraesCS2A02G221200	      0
 31-142:	BRADI1G26100	TraesCS2A02G221300	      0
 31-143:	BRADI1G26120	TraesCS2A02G221400	      0
 31-144:	BRADI1G26180	TraesCS2A02G221800	      0
 31-145:	BRADI1G26197	TraesCS2A02G222000	      0
 31-146:	BRADI1G26220	TraesCS2A02G222200	  2e-43
 31-147:	BRADI1G26240	TraesCS2A02G222300	      0
 31-148:	BRADI1G26250	TraesCS2A02G222400	  2e-32
 31-149:	BRADI1G26260	TraesCS2A02G222500	  6e-70
 31-150:	BRADI1G26277	TraesCS2A02G222600	  2e-96
 31-151:	BRADI1G26287	TraesCS2A02G222800	      0
 31-152:	BRADI1G26300	TraesCS2A02G223000	      0
 31-153:	BRADI1G26310	TraesCS2A02G223100	      0
 31-154:	BRADI1G26317	TraesCS2A02G223200	      0
 31-155:	BRADI1G26330	TraesCS2A02G223300	      0
 31-156:	BRADI1G26337	TraesCS2A02G223500	      0
 31-157:	BRADI1G26350	TraesCS2A02G223600	      0
 31-158:	BRADI1G26400	TraesCS2A02G224000	  3e-79
 31-159:	BRADI1G26410	TraesCS2A02G224100	      0
 31-160:	BRADI1G26420	TraesCS2A02G224200	      0
 31-161:	BRADI1G26440	TraesCS2A02G224300	      0
 31-162:	BRADI1G26457	TraesCS2A02G224500	      0
 31-163:	BRADI1G26470	TraesCS2A02G224600	      0
 31-164:	BRADI1G26510	TraesCS2A02G224900	      0
 31-165:	BRADI1G26520	TraesCS2A02G225100	      0
 31-166:	BRADI1G26530	TraesCS2A02G225200	      0
 31-167:	BRADI1G26540	TraesCS2A02G225300	 1e-180
 31-168:	BRADI1G26550	TraesCS2A02G225400	      0
 31-169:	BRADI1G26560	TraesCS2A02G225600	      0
 31-170:	BRADI1G26570	TraesCS2A02G225900	 2e-108
 31-171:	BRADI1G26580	TraesCS2A02G226000	      0
 31-172:	BRADI1G26590	TraesCS2A02G226200	      0
 31-173:	BRADI1G26600	TraesCS2A02G226300	      0
 31-174:	BRADI1G26840	TraesCS2A02G229100	  2e-59
 31-175:	BRADI1G26857	TraesCS2A02G229600	      0
 31-176:	BRADI1G26870	TraesCS2A02G229900	 1e-169
 31-177:	BRADI1G26890	TraesCS2A02G230000	      0
 31-178:	BRADI1G26900	TraesCS2A02G230100	      0
 31-179:	BRADI1G26910	TraesCS2A02G230200	  7e-47
 31-180:	BRADI1G26920	TraesCS2A02G230400	 2e-130
 31-181:	BRADI1G26930	TraesCS2A02G230700	      0
## Alignment 32: score=6642.0 e_value=0 N=139 BdChr1&TaChr2A plus
 32-  0:	BRADI1G18400	TraesCS2A02G120700	  1e-83
 32-  1:	BRADI1G18630	TraesCS2A02G122700	 2e-122
 32-  2:	BRADI1G18640	TraesCS2A02G123700	  2e-13
 32-  3:	BRADI1G18650	TraesCS2A02G123800	      0
 32-  4:	BRADI1G18660	TraesCS2A02G123900	      0
 32-  5:	BRADI1G18670	TraesCS2A02G124000	      0
 32-  6:	BRADI1G18680	TraesCS2A02G124700	 4e-138
 32-  7:	BRADI1G18690	TraesCS2A02G125200	  3e-88
 32-  8:	BRADI1G18720	TraesCS2A02G125300	      0
 32-  9:	BRADI1G18730	TraesCS2A02G125400	      0
 32- 10:	BRADI1G18740	TraesCS2A02G125700	  7e-26
 32- 11:	BRADI1G18750	TraesCS2A02G126700	      0
 32- 12:	BRADI1G18760	TraesCS2A02G126800	 4e-175
 32- 13:	BRADI1G18770	TraesCS2A02G126900	      0
 32- 14:	BRADI1G18780	TraesCS2A02G127100	  1e-30
 32- 15:	BRADI1G18790	TraesCS2A02G127200	      0
 32- 16:	BRADI1G18800	TraesCS2A02G127300	      0
 32- 17:	BRADI1G18810	TraesCS2A02G127500	      0
 32- 18:	BRADI1G18900	TraesCS2A02G128100	      0
 32- 19:	BRADI1G18920	TraesCS2A02G128700	      0
 32- 20:	BRADI1G18960	TraesCS2A02G128800	  1e-93
 32- 21:	BRADI1G18970	TraesCS2A02G129000	      0
 32- 22:	BRADI1G18980	TraesCS2A02G129100	 1e-160
 32- 23:	BRADI1G18990	TraesCS2A02G129800	 4e-128
 32- 24:	BRADI1G19000	TraesCS2A02G129900	      0
 32- 25:	BRADI1G19010	TraesCS2A02G130200	 8e-170
 32- 26:	BRADI1G19020	TraesCS2A02G130300	  4e-68
 32- 27:	BRADI1G19030	TraesCS2A02G130700	  3e-83
 32- 28:	BRADI1G19050	TraesCS2A02G130800	      0
 32- 29:	BRADI1G19070	TraesCS2A02G130900	      0
 32- 30:	BRADI1G19100	TraesCS2A02G131400	      0
 32- 31:	BRADI1G19110	TraesCS2A02G131800	      0
 32- 32:	BRADI1G19120	TraesCS2A02G132100	      0
 32- 33:	BRADI1G19140	TraesCS2A02G132200	      0
 32- 34:	BRADI1G19145	TraesCS2A02G132400	      0
 32- 35:	BRADI1G19150	TraesCS2A02G132500	 1e-102
 32- 36:	BRADI1G19160	TraesCS2A02G132600	      0
 32- 37:	BRADI1G19200	TraesCS2A02G133100	 1e-116
 32- 38:	BRADI1G19240	TraesCS2A02G133800	 3e-160
 32- 39:	BRADI1G19250	TraesCS2A02G133900	 2e-137
 32- 40:	BRADI1G19260	TraesCS2A02G134100	      0
 32- 41:	BRADI1G19265	TraesCS2A02G134200	  8e-93
 32- 42:	BRADI1G19270	TraesCS2A02G134300	      0
 32- 43:	BRADI1G19300	TraesCS2A02G134400	      0
 32- 44:	BRADI1G19310	TraesCS2A02G134700	  1e-44
 32- 45:	BRADI1G19320	TraesCS2A02G134800	 7e-177
 32- 46:	BRADI1G19340	TraesCS2A02G134900	 2e-163
 32- 47:	BRADI1G19360	TraesCS2A02G135400	  9e-72
 32- 48:	BRADI1G19370	TraesCS2A02G135600	      0
 32- 49:	BRADI1G19380	TraesCS2A02G135700	 1e-176
 32- 50:	BRADI1G19390	TraesCS2A02G135800	      0
 32- 51:	BRADI1G19400	TraesCS2A02G136200	 2e-146
 32- 52:	BRADI1G19460	TraesCS2A02G137300	      0
 32- 53:	BRADI1G19500	TraesCS2A02G138000	      0
 32- 54:	BRADI1G19510	TraesCS2A02G138100	      0
 32- 55:	BRADI1G19520	TraesCS2A02G138200	      0
 32- 56:	BRADI1G19530	TraesCS2A02G138300	  1e-36
 32- 57:	BRADI1G19570	TraesCS2A02G139800	      0
 32- 58:	BRADI1G19620	TraesCS2A02G141100	      0
 32- 59:	BRADI1G19627	TraesCS2A02G141300	      0
 32- 60:	BRADI1G19640	TraesCS2A02G141600	      0
 32- 61:	BRADI1G19650	TraesCS2A02G141800	      0
 32- 62:	BRADI1G19660	TraesCS2A02G141900	 2e-120
 32- 63:	BRADI1G19670	TraesCS2A02G142300	      0
 32- 64:	BRADI1G19690	TraesCS2A02G142400	      0
 32- 65:	BRADI1G19695	TraesCS2A02G142500	      0
 32- 66:	BRADI1G19697	TraesCS2A02G142700	  3e-51
 32- 67:	BRADI1G19702	TraesCS2A02G142800	      0
 32- 68:	BRADI1G19710	TraesCS2A02G142900	      0
 32- 69:	BRADI1G19715	TraesCS2A02G143000	 2e-151
 32- 70:	BRADI1G19760	TraesCS2A02G143600	 5e-166
 32- 71:	BRADI1G19770	TraesCS2A02G144200	      0
 32- 72:	BRADI1G19777	TraesCS2A02G144300	 4e-106
 32- 73:	BRADI1G19800	TraesCS2A02G144500	      0
 32- 74:	BRADI1G19810	TraesCS2A02G144800	      0
 32- 75:	BRADI1G19820	TraesCS2A02G145200	      0
 32- 76:	BRADI1G19830	TraesCS2A02G145500	 5e-134
 32- 77:	BRADI1G19850	TraesCS2A02G145700	  2e-58
 32- 78:	BRADI1G19860	TraesCS2A02G146000	  2e-58
 32- 79:	BRADI1G19867	TraesCS2A02G146100	 1e-146
 32- 80:	BRADI1G19880	TraesCS2A02G146200	      0
 32- 81:	BRADI1G19890	TraesCS2A02G146500	      0
 32- 82:	BRADI1G19900	TraesCS2A02G146600	 2e-125
 32- 83:	BRADI1G19920	TraesCS2A02G146800	      0
 32- 84:	BRADI1G19930	TraesCS2A02G146900	  8e-81
 32- 85:	BRADI1G19940	TraesCS2A02G147100	      0
 32- 86:	BRADI1G19950	TraesCS2A02G147200	 2e-164
 32- 87:	BRADI1G19960	TraesCS2A02G147400	 2e-180
 32- 88:	BRADI1G19970	TraesCS2A02G147500	 7e-147
 32- 89:	BRADI1G19980	TraesCS2A02G147600	 5e-119
 32- 90:	BRADI1G20000	TraesCS2A02G148200	 4e-136
 32- 91:	BRADI1G20027	TraesCS2A02G148400	  2e-33
 32- 92:	BRADI1G20060	TraesCS2A02G149500	      0
 32- 93:	BRADI1G20067	TraesCS2A02G149600	      0
 32- 94:	BRADI1G20080	TraesCS2A02G149700	 1e-168
 32- 95:	BRADI1G20100	TraesCS2A02G150000	      0
 32- 96:	BRADI1G20125	TraesCS2A02G150200	  5e-72
 32- 97:	BRADI1G20140	TraesCS2A02G150400	  3e-78
 32- 98:	BRADI1G20150	TraesCS2A02G150500	      0
 32- 99:	BRADI1G20160	TraesCS2A02G150600	      0
 32-100:	BRADI1G20180	TraesCS2A02G151300	 8e-100
 32-101:	BRADI1G20197	TraesCS2A02G151600	      0
 32-102:	BRADI1G20210	TraesCS2A02G151700	 3e-180
 32-103:	BRADI1G20220	TraesCS2A02G152000	  5e-34
 32-104:	BRADI1G20230	TraesCS2A02G152100	      0
 32-105:	BRADI1G20240	TraesCS2A02G152200	      0
 32-106:	BRADI1G20250	TraesCS2A02G152900	  2e-67
 32-107:	BRADI1G20270	TraesCS2A02G153000	      0
 32-108:	BRADI1G20280	TraesCS2A02G153300	 4e-153
 32-109:	BRADI1G20290	TraesCS2A02G153400	  3e-46
 32-110:	BRADI1G20300	TraesCS2A02G153500	 3e-155
 32-111:	BRADI1G20320	TraesCS2A02G154500	  6e-39
 32-112:	BRADI1G20330	TraesCS2A02G154600	      0
 32-113:	BRADI1G20340	TraesCS2A02G154800	      0
 32-114:	BRADI1G20350	TraesCS2A02G154900	      0
 32-115:	BRADI1G20360	TraesCS2A02G155100	  7e-98
 32-116:	BRADI1G20370	TraesCS2A02G155200	  9e-77
 32-117:	BRADI1G20385	TraesCS2A02G155300	 6e-111
 32-118:	BRADI1G20390	TraesCS2A02G155500	      0
 32-119:	BRADI1G20400	TraesCS2A02G155600	 9e-130
 32-120:	BRADI1G20410	TraesCS2A02G155700	      0
 32-121:	BRADI1G20420	TraesCS2A02G156000	  3e-36
 32-122:	BRADI1G20440	TraesCS2A02G156100	 8e-158
 32-123:	BRADI1G20450	TraesCS2A02G156200	 8e-174
 32-124:	BRADI1G20460	TraesCS2A02G156300	  1e-49
 32-125:	BRADI1G20470	TraesCS2A02G156700	  2e-30
 32-126:	BRADI1G20480	TraesCS2A02G156800	  1e-53
 32-127:	BRADI1G20490	TraesCS2A02G157000	      0
 32-128:	BRADI1G20500	TraesCS2A02G157100	      0
 32-129:	BRADI1G20520	TraesCS2A02G157300	  5e-84
 32-130:	BRADI1G20540	TraesCS2A02G157600	 2e-110
 32-131:	BRADI1G20550	TraesCS2A02G157700	      0
 32-132:	BRADI1G20560	TraesCS2A02G157800	 3e-128
 32-133:	BRADI1G20570	TraesCS2A02G157900	      0
 32-134:	BRADI1G20586	TraesCS2A02G158900	      0
 32-135:	BRADI1G20592	TraesCS2A02G159100	  6e-29
 32-136:	BRADI1G20640	TraesCS2A02G161300	 6e-140
 32-137:	BRADI1G20670	TraesCS2A02G161600	  1e-52
 32-138:	BRADI1G20680	TraesCS2A02G162400	  8e-08
## Alignment 33: score=5503.0 e_value=0 N=116 BdChr1&TaChr2A plus
 33-  0:	BRADI1G16355	TraesCS2A02G079700	 5e-149
 33-  1:	BRADI1G16460	TraesCS2A02G079900	      0
 33-  2:	BRADI1G16470	TraesCS2A02G080700	      0
 33-  3:	BRADI1G16480	TraesCS2A02G081400	      0
 33-  4:	BRADI1G16490	TraesCS2A02G081900	      0
 33-  5:	BRADI1G16500	TraesCS2A02G082000	      0
 33-  6:	BRADI1G16510	TraesCS2A02G082100	 6e-180
 33-  7:	BRADI1G16517	TraesCS2A02G082200	      0
 33-  8:	BRADI1G16540	TraesCS2A02G082500	  3e-97
 33-  9:	BRADI1G16560	TraesCS2A02G084000	      0
 33- 10:	BRADI1G16580	TraesCS2A02G084800	      0
 33- 11:	BRADI1G16590	TraesCS2A02G085000	      0
 33- 12:	BRADI1G16610	TraesCS2A02G086900	      0
 33- 13:	BRADI1G16620	TraesCS2A02G087000	      0
 33- 14:	BRADI1G16630	TraesCS2A02G087100	 7e-123
 33- 15:	BRADI1G16640	TraesCS2A02G088000	      0
 33- 16:	BRADI1G16650	TraesCS2A02G088100	  9e-47
 33- 17:	BRADI1G16660	TraesCS2A02G088400	      0
 33- 18:	BRADI1G16670	TraesCS2A02G088800	      0
 33- 19:	BRADI1G16680	TraesCS2A02G088900	      0
 33- 20:	BRADI1G16710	TraesCS2A02G089400	  4e-84
 33- 21:	BRADI1G16720	TraesCS2A02G089500	      0
 33- 22:	BRADI1G16730	TraesCS2A02G089600	      0
 33- 23:	BRADI1G16740	TraesCS2A02G089900	  4e-38
 33- 24:	BRADI1G16750	TraesCS2A02G090000	      0
 33- 25:	BRADI1G16757	TraesCS2A02G091300	  6e-11
 33- 26:	BRADI1G16770	TraesCS2A02G092400	      0
 33- 27:	BRADI1G16780	TraesCS2A02G092800	      0
 33- 28:	BRADI1G16790	TraesCS2A02G092900	      0
 33- 29:	BRADI1G16810	TraesCS2A02G093700	      0
 33- 30:	BRADI1G16820	TraesCS2A02G094000	      0
 33- 31:	BRADI1G16830	TraesCS2A02G094100	  3e-24
 33- 32:	BRADI1G16840	TraesCS2A02G094800	      0
 33- 33:	BRADI1G17040	TraesCS2A02G095200	 4e-174
 33- 34:	BRADI1G17060	TraesCS2A02G095300	      0
 33- 35:	BRADI1G17070	TraesCS2A02G095500	      0
 33- 36:	BRADI1G17090	TraesCS2A02G095700	 3e-158
 33- 37:	BRADI1G17160	TraesCS2A02G096500	      0
 33- 38:	BRADI1G17190	TraesCS2A02G097300	      0
 33- 39:	BRADI1G17200	TraesCS2A02G097400	 1e-174
 33- 40:	BRADI1G17210	TraesCS2A02G097500	      0
 33- 41:	BRADI1G17220	TraesCS2A02G097600	 2e-171
 33- 42:	BRADI1G17230	TraesCS2A02G098000	 2e-154
 33- 43:	BRADI1G17236	TraesCS2A02G098100	 1e-104
 33- 44:	BRADI1G17242	TraesCS2A02G098200	 1e-160
 33- 45:	BRADI1G17257	TraesCS2A02G098400	      0
 33- 46:	BRADI1G17280	TraesCS2A02G098600	      0
 33- 47:	BRADI1G17290	TraesCS2A02G098800	  3e-37
 33- 48:	BRADI1G17300	TraesCS2A02G099200	      0
 33- 49:	BRADI1G17310	TraesCS2A02G099300	  7e-45
 33- 50:	BRADI1G17335	TraesCS2A02G099400	  2e-66
 33- 51:	BRADI1G17360	TraesCS2A02G099800	      0
 33- 52:	BRADI1G17380	TraesCS2A02G100300	 4e-142
 33- 53:	BRADI1G17387	TraesCS2A02G100500	      0
 33- 54:	BRADI1G17400	TraesCS2A02G100600	 6e-126
 33- 55:	BRADI1G17420	TraesCS2A02G100700	  3e-66
 33- 56:	BRADI1G17430	TraesCS2A02G100900	 8e-148
 33- 57:	BRADI1G17440	TraesCS2A02G101000	  9e-94
 33- 58:	BRADI1G17450	TraesCS2A02G101600	 2e-128
 33- 59:	BRADI1G17480	TraesCS2A02G101900	 9e-142
 33- 60:	BRADI1G17490	TraesCS2A02G102100	      0
 33- 61:	BRADI1G17500	TraesCS2A02G102200	 2e-178
 33- 62:	BRADI1G17510	TraesCS2A02G102300	      0
 33- 63:	BRADI1G17520	TraesCS2A02G102700	  1e-60
 33- 64:	BRADI1G17570	TraesCS2A02G103200	      0
 33- 65:	BRADI1G17580	TraesCS2A02G103300	      0
 33- 66:	BRADI1G17590	TraesCS2A02G103500	      0
 33- 67:	BRADI1G17610	TraesCS2A02G103800	  9e-69
 33- 68:	BRADI1G17620	TraesCS2A02G104100	      0
 33- 69:	BRADI1G17630	TraesCS2A02G104500	      0
 33- 70:	BRADI1G17640	TraesCS2A02G104600	  2e-97
 33- 71:	BRADI1G17650	TraesCS2A02G104700	      0
 33- 72:	BRADI1G17660	TraesCS2A02G104800	  2e-70
 33- 73:	BRADI1G17665	TraesCS2A02G105400	  3e-29
 33- 74:	BRADI1G17670	TraesCS2A02G105500	      0
 33- 75:	BRADI1G17680	TraesCS2A02G105600	      0
 33- 76:	BRADI1G17700	TraesCS2A02G105700	 4e-163
 33- 77:	BRADI1G17720	TraesCS2A02G105800	 1e-135
 33- 78:	BRADI1G17730	TraesCS2A02G105900	      0
 33- 79:	BRADI1G17740	TraesCS2A02G106000	  1e-47
 33- 80:	BRADI1G17760	TraesCS2A02G106200	  1e-66
 33- 81:	BRADI1G17800	TraesCS2A02G106600	      0
 33- 82:	BRADI1G17820	TraesCS2A02G107000	 8e-150
 33- 83:	BRADI1G17830	TraesCS2A02G107100	      0
 33- 84:	BRADI1G17840	TraesCS2A02G107200	 9e-146
 33- 85:	BRADI1G17877	TraesCS2A02G108000	 3e-142
 33- 86:	BRADI1G17910	TraesCS2A02G108800	  2e-38
 33- 87:	BRADI1G17920	TraesCS2A02G108900	 4e-143
 33- 88:	BRADI1G17930	TraesCS2A02G109100	  4e-76
 33- 89:	BRADI1G17940	TraesCS2A02G109600	      0
 33- 90:	BRADI1G17950	TraesCS2A02G109700	      0
 33- 91:	BRADI1G17970	TraesCS2A02G109900	 5e-130
 33- 92:	BRADI1G17980	TraesCS2A02G110100	  2e-59
 33- 93:	BRADI1G17997	TraesCS2A02G110400	      0
 33- 94:	BRADI1G18010	TraesCS2A02G110500	  8e-62
 33- 95:	BRADI1G18030	TraesCS2A02G111000	  2e-61
 33- 96:	BRADI1G18040	TraesCS2A02G111200	      0
 33- 97:	BRADI1G18050	TraesCS2A02G111300	  6e-36
 33- 98:	BRADI1G18070	TraesCS2A02G111600	 3e-130
 33- 99:	BRADI1G18080	TraesCS2A02G112400	  2e-71
 33-100:	BRADI1G18090	TraesCS2A02G112800	      0
 33-101:	BRADI1G18100	TraesCS2A02G112900	 4e-169
 33-102:	BRADI1G18110	TraesCS2A02G113000	      0
 33-103:	BRADI1G18120	TraesCS2A02G113100	      0
 33-104:	BRADI1G18130	TraesCS2A02G113200	      0
 33-105:	BRADI1G18140	TraesCS2A02G113500	      0
 33-106:	BRADI1G18150	TraesCS2A02G113800	  3e-87
 33-107:	BRADI1G18160	TraesCS2A02G113900	      0
 33-108:	BRADI1G18170	TraesCS2A02G114000	  2e-94
 33-109:	BRADI1G18180	TraesCS2A02G114100	      0
 33-110:	BRADI1G18185	TraesCS2A02G114200	  4e-27
 33-111:	BRADI1G18230	TraesCS2A02G114700	  2e-49
 33-112:	BRADI1G18270	TraesCS2A02G115300	  8e-74
 33-113:	BRADI1G18310	TraesCS2A02G116500	      0
 33-114:	BRADI1G18440	TraesCS2A02G118800	  2e-19
 33-115:	BRADI1G18450	TraesCS2A02G119300	      0
## Alignment 34: score=3898.0 e_value=0 N=81 BdChr1&TaChr2A plus
 34-  0:	BRADI1G21220	TraesCS2A02G165000	  2e-18
 34-  1:	BRADI1G21420	TraesCS2A02G167100	  9e-76
 34-  2:	BRADI1G21470	TraesCS2A02G169000	      0
 34-  3:	BRADI1G21480	TraesCS2A02G169100	      0
 34-  4:	BRADI1G21490	TraesCS2A02G169300	 6e-117
 34-  5:	BRADI1G21497	TraesCS2A02G169500	      0
 34-  6:	BRADI1G21510	TraesCS2A02G169600	  1e-98
 34-  7:	BRADI1G21540	TraesCS2A02G169700	      0
 34-  8:	BRADI1G21550	TraesCS2A02G169800	 9e-126
 34-  9:	BRADI1G21560	TraesCS2A02G170000	      0
 34- 10:	BRADI1G21570	TraesCS2A02G170100	 7e-108
 34- 11:	BRADI1G21580	TraesCS2A02G170200	 2e-140
 34- 12:	BRADI1G21590	TraesCS2A02G170400	  2e-43
 34- 13:	BRADI1G21610	TraesCS2A02G170600	      0
 34- 14:	BRADI1G21620	TraesCS2A02G170700	      0
 34- 15:	BRADI1G21630	TraesCS2A02G170800	  5e-98
 34- 16:	BRADI1G21640	TraesCS2A02G171000	 2e-156
 34- 17:	BRADI1G21647	TraesCS2A02G171100	  2e-81
 34- 18:	BRADI1G21660	TraesCS2A02G171300	  2e-38
 34- 19:	BRADI1G21700	TraesCS2A02G171600	 4e-117
 34- 20:	BRADI1G21710	TraesCS2A02G171700	      0
 34- 21:	BRADI1G21720	TraesCS2A02G171800	  2e-43
 34- 22:	BRADI1G21730	TraesCS2A02G172000	 8e-162
 34- 23:	BRADI1G21740	TraesCS2A02G172100	 6e-154
 34- 24:	BRADI1G21755	TraesCS2A02G172400	      0
 34- 25:	BRADI1G21780	TraesCS2A02G172600	  2e-81
 34- 26:	BRADI1G21787	TraesCS2A02G172700	 6e-172
 34- 27:	BRADI1G21800	TraesCS2A02G173100	  4e-87
 34- 28:	BRADI1G21810	TraesCS2A02G173200	      0
 34- 29:	BRADI1G21820	TraesCS2A02G173300	      0
 34- 30:	BRADI1G21890	TraesCS2A02G173400	 1e-166
 34- 31:	BRADI1G21900	TraesCS2A02G173500	  7e-70
 34- 32:	BRADI1G21914	TraesCS2A02G173600	      0
 34- 33:	BRADI1G21930	TraesCS2A02G173700	  4e-21
 34- 34:	BRADI1G21950	TraesCS2A02G173800	  2e-22
 34- 35:	BRADI1G21980	TraesCS2A02G174300	 4e-164
 34- 36:	BRADI1G21990	TraesCS2A02G174400	      0
 34- 37:	BRADI1G22010	TraesCS2A02G174600	  6e-53
 34- 38:	BRADI1G22020	TraesCS2A02G174700	 1e-118
 34- 39:	BRADI1G22030	TraesCS2A02G175000	      0
 34- 40:	BRADI1G22050	TraesCS2A02G175400	 2e-178
 34- 41:	BRADI1G22060	TraesCS2A02G175500	      0
 34- 42:	BRADI1G22087	TraesCS2A02G175600	      0
 34- 43:	BRADI1G22110	TraesCS2A02G175900	      0
 34- 44:	BRADI1G22140	TraesCS2A02G176000	      0
 34- 45:	BRADI1G22160	TraesCS2A02G176100	      0
 34- 46:	BRADI1G22170	TraesCS2A02G176200	      0
 34- 47:	BRADI1G22180	TraesCS2A02G176300	 1e-129
 34- 48:	BRADI1G22187	TraesCS2A02G176400	      0
 34- 49:	BRADI1G22200	TraesCS2A02G176500	      0
 34- 50:	BRADI1G22210	TraesCS2A02G176700	  5e-82
 34- 51:	BRADI1G22240	TraesCS2A02G177100	      0
 34- 52:	BRADI1G22260	TraesCS2A02G177200	 7e-173
 34- 53:	BRADI1G22290	TraesCS2A02G177600	  1e-62
 34- 54:	BRADI1G22300	TraesCS2A02G177700	      0
 34- 55:	BRADI1G22310	TraesCS2A02G177800	  2e-45
 34- 56:	BRADI1G22380	TraesCS2A02G178400	  4e-11
 34- 57:	BRADI1G22410	TraesCS2A02G178600	  2e-06
 34- 58:	BRADI1G22440	TraesCS2A02G179000	  2e-33
 34- 59:	BRADI1G22490	TraesCS2A02G179600	      0
 34- 60:	BRADI1G22500	TraesCS2A02G179700	      0
 34- 61:	BRADI1G22510	TraesCS2A02G179783	      0
 34- 62:	BRADI1G22520	TraesCS2A02G179800	      0
 34- 63:	BRADI1G22566	TraesCS2A02G180900	      0
 34- 64:	BRADI1G22572	TraesCS2A02G181400	 4e-164
 34- 65:	BRADI1G22590	TraesCS2A02G181800	      0
 34- 66:	BRADI1G22600	TraesCS2A02G181900	      0
 34- 67:	BRADI1G22607	TraesCS2A02G182300	      0
 34- 68:	BRADI1G22650	TraesCS2A02G182400	      0
 34- 69:	BRADI1G22660	TraesCS2A02G182500	      0
 34- 70:	BRADI1G22670	TraesCS2A02G182600	 7e-102
 34- 71:	BRADI1G22680	TraesCS2A02G182700	      0
 34- 72:	BRADI1G22690	TraesCS2A02G182800	      0
 34- 73:	BRADI1G22717	TraesCS2A02G182900	      0
 34- 74:	BRADI1G22730	TraesCS2A02G183200	      0
 34- 75:	BRADI1G22740	TraesCS2A02G183300	 9e-164
 34- 76:	BRADI1G22770	TraesCS2A02G183400	  3e-54
 34- 77:	BRADI1G22800	TraesCS2A02G183600	  7e-50
 34- 78:	BRADI1G22810	TraesCS2A02G183700	  3e-90
 34- 79:	BRADI1G22820	TraesCS2A02G183800	  5e-94
 34- 80:	BRADI1G22830	TraesCS2A02G183900	      0
## Alignment 35: score=1001.0 e_value=2.1e-80 N=22 BdChr1&TaChr2A plus
 35-  0:	BRADI1G56540	TraesCS2A02G243400	      0
 35-  1:	BRADI1G56600	TraesCS2A02G246100	      0
 35-  2:	BRADI1G56640	TraesCS2A02G246200	      0
 35-  3:	BRADI1G56667	TraesCS2A02G246300	      0
 35-  4:	BRADI1G56720	TraesCS2A02G246600	      0
 35-  5:	BRADI1G56760	TraesCS2A02G246700	      0
 35-  6:	BRADI1G56780	TraesCS2A02G246800	      0
 35-  7:	BRADI1G56830	TraesCS2A02G247100	  7e-62
 35-  8:	BRADI1G56920	TraesCS2A02G248000	  1e-23
 35-  9:	BRADI1G56970	TraesCS2A02G248200	      0
 35- 10:	BRADI1G56980	TraesCS2A02G248300	      0
 35- 11:	BRADI1G56990	TraesCS2A02G248400	      0
 35- 12:	BRADI1G57060	TraesCS2A02G248600	 3e-109
 35- 13:	BRADI1G57110	TraesCS2A02G249100	  3e-72
 35- 14:	BRADI1G57147	TraesCS2A02G249400	      0
 35- 15:	BRADI1G57180	TraesCS2A02G249500	  7e-33
 35- 16:	BRADI1G57190	TraesCS2A02G249600	 3e-163
 35- 17:	BRADI1G57200	TraesCS2A02G249700	      0
 35- 18:	BRADI1G57350	TraesCS2A02G249800	 9e-134
 35- 19:	BRADI1G57360	TraesCS2A02G249900	      0
 35- 20:	BRADI1G57377	TraesCS2A02G250200	      0
 35- 21:	BRADI1G57390	TraesCS2A02G250300	  1e-28
## Alignment 36: score=627.0 e_value=3.3e-37 N=14 BdChr1&TaChr2A plus
 36-  0:	BRADI1G06160	TraesCS2A02G246300	      0
 36-  1:	BRADI1G06240	TraesCS2A02G247100	  2e-53
 36-  2:	BRADI1G06250	TraesCS2A02G248000	  5e-54
 36-  3:	BRADI1G06270	TraesCS2A02G248200	      0
 36-  4:	BRADI1G06290	TraesCS2A02G248800	      0
 36-  5:	BRADI1G06320	TraesCS2A02G249100	  1e-59
 36-  6:	BRADI1G06430	TraesCS2A02G250800	      0
 36-  7:	BRADI1G06440	TraesCS2A02G250900	  8e-92
 36-  8:	BRADI1G06460	TraesCS2A02G251100	  3e-58
 36-  9:	BRADI1G06480	TraesCS2A02G251900	      0
 36- 10:	BRADI1G06540	TraesCS2A02G252800	      0
 36- 11:	BRADI1G06570	TraesCS2A02G252900	      0
 36- 12:	BRADI1G06670	TraesCS2A02G253900	  9e-90
 36- 13:	BRADI1G06700	TraesCS2A02G254300	 2e-121
## Alignment 37: score=457.0 e_value=4.3e-24 N=10 BdChr1&TaChr2A plus
 37-  0:	BRADI1G57430	TraesCS2A02G266200	 1e-145
 37-  1:	BRADI1G57480	TraesCS2A02G266500	      0
 37-  2:	BRADI1G57510	TraesCS2A02G266900	  2e-10
 37-  3:	BRADI1G57520	TraesCS2A02G267100	 9e-166
 37-  4:	BRADI1G57530	TraesCS2A02G267200	  4e-14
 37-  5:	BRADI1G57546	TraesCS2A02G267300	 5e-137
 37-  6:	BRADI1G57607	TraesCS2A02G267400	 3e-166
 37-  7:	BRADI1G57800	TraesCS2A02G268100	  3e-48
 37-  8:	BRADI1G57880	TraesCS2A02G268200	      0
 37-  9:	BRADI1G57900	TraesCS2A02G268300	      0
## Alignment 38: score=376.0 e_value=5.8e-17 N=9 BdChr1&TaChr2A plus
 38-  0:	BRADI1G72370	TraesCS2A02G166400	 8e-120
 38-  1:	BRADI1G72430	TraesCS2A02G166900	      0
 38-  2:	BRADI1G72480	TraesCS2A02G168300	 6e-153
 38-  3:	BRADI1G72600	TraesCS2A02G169300	  6e-31
 38-  4:	BRADI1G72640	TraesCS2A02G170100	  1e-88
 38-  5:	BRADI1G72660	TraesCS2A02G170400	  4e-18
 38-  6:	BRADI1G72740	TraesCS2A02G170600	 1e-165
 38-  7:	BRADI1G72756	TraesCS2A02G171000	  3e-54
 38-  8:	BRADI1G72960	TraesCS2A02G172500	  7e-52
## Alignment 39: score=272.0 e_value=1.6e-11 N=6 BdChr1&TaChr2A plus
 39-  0:	BRADI1G29730	TraesCS2A02G404100	  1e-15
 39-  1:	BRADI1G29750	TraesCS2A02G404200	 9e-110
 39-  2:	BRADI1G29776	TraesCS2A02G404600	      0
 39-  3:	BRADI1G29830	TraesCS2A02G404800	 8e-152
 39-  4:	BRADI1G29840	TraesCS2A02G404900	      0
 39-  5:	BRADI1G30026	TraesCS2A02G406400	  2e-15
## Alignment 40: score=3659.0 e_value=0 N=82 BdChr1&TaChr2A minus
 40-  0:	BRADI1G62390	TraesCS2A02G120900	      0
 40-  1:	BRADI1G62400	TraesCS2A02G120800	 6e-148
 40-  2:	BRADI1G62420	TraesCS2A02G119600	  2e-95
 40-  3:	BRADI1G62430	TraesCS2A02G119400	      0
 40-  4:	BRADI1G62440	TraesCS2A02G119300	      0
 40-  5:	BRADI1G62520	TraesCS2A02G117900	      0
 40-  6:	BRADI1G62580	TraesCS2A02G116600	 1e-126
 40-  7:	BRADI1G62690	TraesCS2A02G115100	  1e-50
 40-  8:	BRADI1G62710	TraesCS2A02G114200	  8e-18
 40-  9:	BRADI1G62730	TraesCS2A02G113900	      0
 40- 10:	BRADI1G62740	TraesCS2A02G113800	  2e-52
 40- 11:	BRADI1G62760	TraesCS2A02G112900	 6e-129
 40- 12:	BRADI1G62780	TraesCS2A02G111600	 7e-108
 40- 13:	BRADI1G62830	TraesCS2A02G110500	  2e-66
 40- 14:	BRADI1G62870	TraesCS2A02G110100	  1e-58
 40- 15:	BRADI1G62930	TraesCS2A02G109900	 5e-128
 40- 16:	BRADI1G62970	TraesCS2A02G109000	  2e-22
 40- 17:	BRADI1G63010	TraesCS2A02G108900	 5e-129
 40- 18:	BRADI1G63040	TraesCS2A02G108800	  1e-70
 40- 19:	BRADI1G63067	TraesCS2A02G108300	 1e-107
 40- 20:	BRADI1G63100	TraesCS2A02G107100	      0
 40- 21:	BRADI1G63120	TraesCS2A02G106000	  2e-31
 40- 22:	BRADI1G63127	TraesCS2A02G105800	 8e-124
 40- 23:	BRADI1G63170	TraesCS2A02G105700	 3e-131
 40- 24:	BRADI1G63210	TraesCS2A02G105500	      0
 40- 25:	BRADI1G63220	TraesCS2A02G104800	  2e-44
 40- 26:	BRADI1G63270	TraesCS2A02G104600	  1e-65
 40- 27:	BRADI1G63290	TraesCS2A02G104500	      0
 40- 28:	BRADI1G63310	TraesCS2A02G104200	  4e-87
 40- 29:	BRADI1G63350	TraesCS2A02G104100	      0
 40- 30:	BRADI1G63390	TraesCS2A02G103800	 2e-114
 40- 31:	BRADI1G63480	TraesCS2A02G103600	  4e-82
 40- 32:	BRADI1G63520	TraesCS2A02G103200	      0
 40- 33:	BRADI1G63570	TraesCS2A02G102300	      0
 40- 34:	BRADI1G63580	TraesCS2A02G102100	      0
 40- 35:	BRADI1G63600	TraesCS2A02G101900	 1e-113
 40- 36:	BRADI1G63610	TraesCS2A02G101600	  1e-85
 40- 37:	BRADI1G63630	TraesCS2A02G101000	  4e-98
 40- 38:	BRADI1G63640	TraesCS2A02G100900	 7e-109
 40- 39:	BRADI1G63680	TraesCS2A02G100700	  9e-55
 40- 40:	BRADI1G63690	TraesCS2A02G100600	  2e-95
 40- 41:	BRADI1G63780	TraesCS2A02G099900	      0
 40- 42:	BRADI1G63840	TraesCS2A02G099400	  2e-64
 40- 43:	BRADI1G63880	TraesCS2A02G099200	      0
 40- 44:	BRADI1G63920	TraesCS2A02G099100	 1e-124
 40- 45:	BRADI1G63980	TraesCS2A02G098800	  2e-23
 40- 46:	BRADI1G63990	TraesCS2A02G098400	      0
 40- 47:	BRADI1G64010	TraesCS2A02G098300	      0
 40- 48:	BRADI1G64020	TraesCS2A02G098100	 1e-104
 40- 49:	BRADI1G64040	TraesCS2A02G098000	 7e-123
 40- 50:	BRADI1G64060	TraesCS2A02G097500	      0
 40- 51:	BRADI1G64120	TraesCS2A02G097400	 9e-177
 40- 52:	BRADI1G64140	TraesCS2A02G097200	  1e-87
 40- 53:	BRADI1G64200	TraesCS2A02G097000	  2e-12
 40- 54:	BRADI1G64220	TraesCS2A02G096500	      0
 40- 55:	BRADI1G64260	TraesCS2A02G096400	  3e-57
 40- 56:	BRADI1G64487	TraesCS2A02G095700	 5e-140
 40- 57:	BRADI1G64507	TraesCS2A02G095600	      0
 40- 58:	BRADI1G64620	TraesCS2A02G095400	  3e-52
 40- 59:	BRADI1G64660	TraesCS2A02G095200	      0
 40- 60:	BRADI1G64730	TraesCS2A02G094100	  2e-15
 40- 61:	BRADI1G64740	TraesCS2A02G094000	 5e-117
 40- 62:	BRADI1G64780	TraesCS2A02G093700	      0
 40- 63:	BRADI1G64817	TraesCS2A02G092900	 2e-107
 40- 64:	BRADI1G64860	TraesCS2A02G092800	      0
 40- 65:	BRADI1G64980	TraesCS2A02G091300	  1e-10
 40- 66:	BRADI1G64987	TraesCS2A02G090900	 5e-125
 40- 67:	BRADI1G65010	TraesCS2A02G090500	  1e-33
 40- 68:	BRADI1G65070	TraesCS2A02G090000	      0
 40- 69:	BRADI1G65080	TraesCS2A02G089900	  8e-33
 40- 70:	BRADI1G65130	TraesCS2A02G089400	  9e-94
 40- 71:	BRADI1G65320	TraesCS2A02G088900	 1e-108
 40- 72:	BRADI1G65340	TraesCS2A02G088800	      0
 40- 73:	BRADI1G65440	TraesCS2A02G088400	      0
 40- 74:	BRADI1G65520	TraesCS2A02G087100	 3e-126
 40- 75:	BRADI1G65530	TraesCS2A02G086900	      0
 40- 76:	BRADI1G65580	TraesCS2A02G084800	      0
 40- 77:	BRADI1G65610	TraesCS2A02G084000	      0
 40- 78:	BRADI1G65750	TraesCS2A02G082500	  7e-89
 40- 79:	BRADI1G65800	TraesCS2A02G082200	      0
 40- 80:	BRADI1G65820	TraesCS2A02G082100	 4e-152
 40- 81:	BRADI1G65910	TraesCS2A02G081900	      0
## Alignment 41: score=3320.0 e_value=9.9e-279 N=68 BdChr1&TaChr2A minus
 41-  0:	BRADI1G22850	TraesCS2A02G195800	      0
 41-  1:	BRADI1G22860	TraesCS2A02G195600	 7e-127
 41-  2:	BRADI1G22870	TraesCS2A02G194900	      0
 41-  3:	BRADI1G22890	TraesCS2A02G194800	      0
 41-  4:	BRADI1G22900	TraesCS2A02G194700	  3e-89
 41-  5:	BRADI1G22907	TraesCS2A02G194600	      0
 41-  6:	BRADI1G22920	TraesCS2A02G194500	 4e-102
 41-  7:	BRADI1G22930	TraesCS2A02G194400	      0
 41-  8:	BRADI1G22950	TraesCS2A02G194000	 2e-152
 41-  9:	BRADI1G22980	TraesCS2A02G193700	      0
 41- 10:	BRADI1G22990	TraesCS2A02G193400	      0
 41- 11:	BRADI1G23000	TraesCS2A02G193300	      0
 41- 12:	BRADI1G23010	TraesCS2A02G193000	      0
 41- 13:	BRADI1G23040	TraesCS2A02G192800	      0
 41- 14:	BRADI1G23050	TraesCS2A02G192700	      0
 41- 15:	BRADI1G23060	TraesCS2A02G192600	      0
 41- 16:	BRADI1G23080	TraesCS2A02G192500	 3e-157
 41- 17:	BRADI1G23090	TraesCS2A02G192400	      0
 41- 18:	BRADI1G23100	TraesCS2A02G192200	      0
 41- 19:	BRADI1G23120	TraesCS2A02G192100	      0
 41- 20:	BRADI1G23140	TraesCS2A02G192000	      0
 41- 21:	BRADI1G23150	TraesCS2A02G191900	  2e-73
 41- 22:	BRADI1G23160	TraesCS2A02G191500	 1e-109
 41- 23:	BRADI1G23170	TraesCS2A02G191400	  1e-22
 41- 24:	BRADI1G23200	TraesCS2A02G191300	  5e-12
 41- 25:	BRADI1G23230	TraesCS2A02G191200	  6e-15
 41- 26:	BRADI1G23250	TraesCS2A02G191000	      0
 41- 27:	BRADI1G23257	TraesCS2A02G190900	      0
 41- 28:	BRADI1G23270	TraesCS2A02G190800	      0
 41- 29:	BRADI1G23287	TraesCS2A02G190500	      0
 41- 30:	BRADI1G23320	TraesCS2A02G190200	      0
 41- 31:	BRADI1G23330	TraesCS2A02G190100	  1e-74
 41- 32:	BRADI1G23340	TraesCS2A02G189700	      0
 41- 33:	BRADI1G23350	TraesCS2A02G189600	      0
 41- 34:	BRADI1G23400	TraesCS2A02G189200	      0
 41- 35:	BRADI1G23420	TraesCS2A02G189100	 2e-112
 41- 36:	BRADI1G23430	TraesCS2A02G188600	      0
 41- 37:	BRADI1G23460	TraesCS2A02G188500	 5e-101
 41- 38:	BRADI1G23470	TraesCS2A02G188400	      0
 41- 39:	BRADI1G23480	TraesCS2A02G188200	      0
 41- 40:	BRADI1G23490	TraesCS2A02G188100	      0
 41- 41:	BRADI1G23497	TraesCS2A02G188000	      0
 41- 42:	BRADI1G23510	TraesCS2A02G187900	      0
 41- 43:	BRADI1G23550	TraesCS2A02G187800	 4e-123
 41- 44:	BRADI1G23560	TraesCS2A02G187700	 1e-159
 41- 45:	BRADI1G23580	TraesCS2A02G187600	      0
 41- 46:	BRADI1G23590	TraesCS2A02G187500	  1e-82
 41- 47:	BRADI1G23600	TraesCS2A02G187300	      0
 41- 48:	BRADI1G23610	TraesCS2A02G187200	 2e-162
 41- 49:	BRADI1G23620	TraesCS2A02G187100	 5e-155
 41- 50:	BRADI1G23630	TraesCS2A02G187000	 8e-104
 41- 51:	BRADI1G23640	TraesCS2A02G186900	      0
 41- 52:	BRADI1G23660	TraesCS2A02G186700	      0
 41- 53:	BRADI1G23675	TraesCS2A02G186600	      0
 41- 54:	BRADI1G23697	TraesCS2A02G186200	      0
 41- 55:	BRADI1G23740	TraesCS2A02G185800	      0
 41- 56:	BRADI1G23750	TraesCS2A02G185700	      0
 41- 57:	BRADI1G23756	TraesCS2A02G185600	 9e-115
 41- 58:	BRADI1G23770	TraesCS2A02G185500	      0
 41- 59:	BRADI1G23800	TraesCS2A02G185200	  2e-18
 41- 60:	BRADI1G23890	TraesCS2A02G185000	      0
 41- 61:	BRADI1G23900	TraesCS2A02G184900	      0
 41- 62:	BRADI1G23910	TraesCS2A02G184800	      0
 41- 63:	BRADI1G23920	TraesCS2A02G184700	      0
 41- 64:	BRADI1G23930	TraesCS2A02G184400	      0
 41- 65:	BRADI1G23940	TraesCS2A02G184200	 8e-150
 41- 66:	BRADI1G23950	TraesCS2A02G184100	  8e-34
 41- 67:	BRADI1G23960	TraesCS2A02G184000	  2e-93
## Alignment 42: score=2664.0 e_value=1e-232 N=55 BdChr1&TaChr2A minus
 42-  0:	BRADI1G58743	TraesCS2A02G265400	  5e-48
 42-  1:	BRADI1G58840	TraesCS2A02G264900	      0
 42-  2:	BRADI1G58890	TraesCS2A02G264400	  5e-65
 42-  3:	BRADI1G58920	TraesCS2A02G264100	 9e-100
 42-  4:	BRADI1G58990	TraesCS2A02G263900	  1e-50
 42-  5:	BRADI1G58997	TraesCS2A02G263500	      0
 42-  6:	BRADI1G59010	TraesCS2A02G263400	      0
 42-  7:	BRADI1G59020	TraesCS2A02G263300	  9e-49
 42-  8:	BRADI1G59030	TraesCS2A02G263200	      0
 42-  9:	BRADI1G59060	TraesCS2A02G263100	      0
 42- 10:	BRADI1G59070	TraesCS2A02G263000	      0
 42- 11:	BRADI1G59100	TraesCS2A02G262600	      0
 42- 12:	BRADI1G59110	TraesCS2A02G262500	 3e-105
 42- 13:	BRADI1G59120	TraesCS2A02G262400	  4e-73
 42- 14:	BRADI1G59130	TraesCS2A02G262300	  1e-98
 42- 15:	BRADI1G59170	TraesCS2A02G262000	      0
 42- 16:	BRADI1G59180	TraesCS2A02G261900	  7e-96
 42- 17:	BRADI1G59190	TraesCS2A02G261800	      0
 42- 18:	BRADI1G59200	TraesCS2A02G261700	      0
 42- 19:	BRADI1G59220	TraesCS2A02G261600	      0
 42- 20:	BRADI1G59226	TraesCS2A02G261400	  7e-62
 42- 21:	BRADI1G59250	TraesCS2A02G261200	 6e-145
 42- 22:	BRADI1G59260	TraesCS2A02G261100	      0
 42- 23:	BRADI1G59270	TraesCS2A02G261000	      0
 42- 24:	BRADI1G59280	TraesCS2A02G260700	 3e-141
 42- 25:	BRADI1G59290	TraesCS2A02G260600	      0
 42- 26:	BRADI1G59300	TraesCS2A02G260500	      0
 42- 27:	BRADI1G59331	TraesCS2A02G260400	      0
 42- 28:	BRADI1G59350	TraesCS2A02G260100	 5e-159
 42- 29:	BRADI1G59360	TraesCS2A02G260000	      0
 42- 30:	BRADI1G59390	TraesCS2A02G259800	  4e-23
 42- 31:	BRADI1G59410	TraesCS2A02G259600	      0
 42- 32:	BRADI1G59420	TraesCS2A02G259500	      0
 42- 33:	BRADI1G59430	TraesCS2A02G259400	      0
 42- 34:	BRADI1G59440	TraesCS2A02G259000	 6e-126
 42- 35:	BRADI1G59460	TraesCS2A02G258900	      0
 42- 36:	BRADI1G59470	TraesCS2A02G258700	      0
 42- 37:	BRADI1G59510	TraesCS2A02G258600	  3e-44
 42- 38:	BRADI1G59580	TraesCS2A02G257300	 3e-151
 42- 39:	BRADI1G59600	TraesCS2A02G257200	      0
 42- 40:	BRADI1G59620	TraesCS2A02G257000	      0
 42- 41:	BRADI1G59630	TraesCS2A02G256900	      0
 42- 42:	BRADI1G59640	TraesCS2A02G256800	 2e-149
 42- 43:	BRADI1G59660	TraesCS2A02G256600	      0
 42- 44:	BRADI1G59700	TraesCS2A02G256500	 3e-153
 42- 45:	BRADI1G59710	TraesCS2A02G256400	      0
 42- 46:	BRADI1G59720	TraesCS2A02G256200	  9e-49
 42- 47:	BRADI1G59730	TraesCS2A02G256100	      0
 42- 48:	BRADI1G59740	TraesCS2A02G256000	      0
 42- 49:	BRADI1G59750	TraesCS2A02G255900	  1e-68
 42- 50:	BRADI1G59760	TraesCS2A02G255800	      0
 42- 51:	BRADI1G59770	TraesCS2A02G255700	      0
 42- 52:	BRADI1G59780	TraesCS2A02G255785	 1e-130
 42- 53:	BRADI1G59790	TraesCS2A02G255600	  4e-35
 42- 54:	BRADI1G59810	TraesCS2A02G255400	      0
## Alignment 43: score=2287.0 e_value=3.3e-199 N=51 BdChr1&TaChr2A minus
 43-  0:	BRADI1G60160	TraesCS2A02G170800	  7e-84
 43-  1:	BRADI1G60170	TraesCS2A02G170600	      0
 43-  2:	BRADI1G60200	TraesCS2A02G170400	  2e-44
 43-  3:	BRADI1G60207	TraesCS2A02G170000	      0
 43-  4:	BRADI1G60230	TraesCS2A02G169900	  4e-64
 43-  5:	BRADI1G60237	TraesCS2A02G169800	  1e-97
 43-  6:	BRADI1G60250	TraesCS2A02G169600	  7e-87
 43-  7:	BRADI1G60300	TraesCS2A02G168500	      0
 43-  8:	BRADI1G60310	TraesCS2A02G168300	 5e-160
 43-  9:	BRADI1G60320	TraesCS2A02G168200	      0
 43- 10:	BRADI1G60370	TraesCS2A02G167400	 3e-169
 43- 11:	BRADI1G60390	TraesCS2A02G167300	  7e-46
 43- 12:	BRADI1G60397	TraesCS2A02G166900	      0
 43- 13:	BRADI1G60490	TraesCS2A02G166600	  3e-17
 43- 14:	BRADI1G60510	TraesCS2A02G166400	      0
 43- 15:	BRADI1G60620	TraesCS2A02G165100	 1e-111
 43- 16:	BRADI1G60647	TraesCS2A02G164800	  7e-92
 43- 17:	BRADI1G60710	TraesCS2A02G164000	  2e-61
 43- 18:	BRADI1G60720	TraesCS2A02G163800	      0
 43- 19:	BRADI1G60730	TraesCS2A02G163700	 3e-148
 43- 20:	BRADI1G60750	TraesCS2A02G163600	      0
 43- 21:	BRADI1G60810	TraesCS2A02G163300	 3e-157
 43- 22:	BRADI1G60817	TraesCS2A02G163000	      0
 43- 23:	BRADI1G60840	TraesCS2A02G162900	  1e-31
 43- 24:	BRADI1G60852	TraesCS2A02G162100	 1e-138
 43- 25:	BRADI1G60950	TraesCS2A02G161000	 1e-167
 43- 26:	BRADI1G60990	TraesCS2A02G160700	  2e-64
 43- 27:	BRADI1G61000	TraesCS2A02G160300	 2e-159
 43- 28:	BRADI1G61030	TraesCS2A02G159100	  3e-15
 43- 29:	BRADI1G61110	TraesCS2A02G157800	  1e-79
 43- 30:	BRADI1G61160	TraesCS2A02G157600	  2e-97
 43- 31:	BRADI1G61250	TraesCS2A02G156100	  2e-99
 43- 32:	BRADI1G61270	TraesCS2A02G155600	 2e-116
 43- 33:	BRADI1G61320	TraesCS2A02G155200	  1e-54
 43- 34:	BRADI1G61330	TraesCS2A02G155100	  1e-56
 43- 35:	BRADI1G61340	TraesCS2A02G154900	      0
 43- 36:	BRADI1G61380	TraesCS2A02G153400	  6e-40
 43- 37:	BRADI1G61397	TraesCS2A02G152700	  8e-92
 43- 38:	BRADI1G61407	TraesCS2A02G152200	      0
 43- 39:	BRADI1G61460	TraesCS2A02G152000	  6e-24
 43- 40:	BRADI1G61477	TraesCS2A02G151700	 1e-117
 43- 41:	BRADI1G61490	TraesCS2A02G150200	  2e-31
 43- 42:	BRADI1G61497	TraesCS2A02G150000	      0
 43- 43:	BRADI1G61510	TraesCS2A02G149700	 7e-132
 43- 44:	BRADI1G61540	TraesCS2A02G147700	 5e-127
 43- 45:	BRADI1G61620	TraesCS2A02G146600	  6e-99
 43- 46:	BRADI1G61630	TraesCS2A02G146500	 1e-173
 43- 47:	BRADI1G61637	TraesCS2A02G146200	      0
 43- 48:	BRADI1G61650	TraesCS2A02G144800	  2e-35
 43- 49:	BRADI1G61680	TraesCS2A02G144500	      0
 43- 50:	BRADI1G61700	TraesCS2A02G142500	 1e-173
## Alignment 44: score=1952.0 e_value=2.5e-151 N=40 BdChr1&TaChr2A minus
 44-  0:	BRADI1G20820	TraesCS2A02G168800	  1e-64
 44-  1:	BRADI1G20840	TraesCS2A02G168600	      0
 44-  2:	BRADI1G20860	TraesCS2A02G168500	      0
 44-  3:	BRADI1G20870	TraesCS2A02G168400	      0
 44-  4:	BRADI1G20880	TraesCS2A02G168300	 9e-162
 44-  5:	BRADI1G20890	TraesCS2A02G168200	      0
 44-  6:	BRADI1G20900	TraesCS2A02G168100	      0
 44-  7:	BRADI1G20950	TraesCS2A02G167800	  4e-35
 44-  8:	BRADI1G20995	TraesCS2A02G167500	      0
 44-  9:	BRADI1G21020	TraesCS2A02G167300	 1e-100
 44- 10:	BRADI1G21040	TraesCS2A02G166900	      0
 44- 11:	BRADI1G21050	TraesCS2A02G166800	      0
 44- 12:	BRADI1G21060	TraesCS2A02G166700	 2e-172
 44- 13:	BRADI1G21070	TraesCS2A02G166500	 9e-117
 44- 14:	BRADI1G21080	TraesCS2A02G166400	      0
 44- 15:	BRADI1G21095	TraesCS2A02G166200	  1e-33
 44- 16:	BRADI1G21097	TraesCS2A02G166000	  6e-81
 44- 17:	BRADI1G21102	TraesCS2A02G165900	      0
 44- 18:	BRADI1G21110	TraesCS2A02G165800	      0
 44- 19:	BRADI1G21140	TraesCS2A02G165600	  2e-14
 44- 20:	BRADI1G21170	TraesCS2A02G165300	  7e-26
 44- 21:	BRADI1G21190	TraesCS2A02G165100	      0
 44- 22:	BRADI1G21230	TraesCS2A02G164800	 1e-129
 44- 23:	BRADI1G21250	TraesCS2A02G164700	      0
 44- 24:	BRADI1G21260	TraesCS2A02G164600	 4e-141
 44- 25:	BRADI1G21270	TraesCS2A02G164100	      0
 44- 26:	BRADI1G21290	TraesCS2A02G164000	  1e-83
 44- 27:	BRADI1G21300	TraesCS2A02G163900	      0
 44- 28:	BRADI1G21310	TraesCS2A02G163800	      0
 44- 29:	BRADI1G21320	TraesCS2A02G163700	 6e-159
 44- 30:	BRADI1G21330	TraesCS2A02G163600	      0
 44- 31:	BRADI1G21350	TraesCS2A02G163300	      0
 44- 32:	BRADI1G21360	TraesCS2A02G163200	  3e-56
 44- 33:	BRADI1G21366	TraesCS2A02G163100	  7e-71
 44- 34:	BRADI1G21372	TraesCS2A02G163000	      0
 44- 35:	BRADI1G21380	TraesCS2A02G162900	  1e-73
 44- 36:	BRADI1G21390	TraesCS2A02G162700	  1e-49
 44- 37:	BRADI1G21400	TraesCS2A02G162600	  5e-72
 44- 38:	BRADI1G21410	TraesCS2A02G162100	      0
 44- 39:	BRADI1G21420	TraesCS2A02G161000	      0
## Alignment 45: score=1546.0 e_value=3.1e-120 N=32 BdChr1&TaChr2A minus
 45-  0:	BRADI1G57910	TraesCS2A02G255300	      0
 45-  1:	BRADI1G57920	TraesCS2A02G255200	      0
 45-  2:	BRADI1G57930	TraesCS2A02G255100	      0
 45-  3:	BRADI1G58030	TraesCS2A02G255000	      0
 45-  4:	BRADI1G58050	TraesCS2A02G254800	      0
 45-  5:	BRADI1G58070	TraesCS2A02G254700	  2e-69
 45-  6:	BRADI1G58160	TraesCS2A02G254600	 5e-146
 45-  7:	BRADI1G58180	TraesCS2A02G254400	  1e-74
 45-  8:	BRADI1G58190	TraesCS2A02G254300	 2e-157
 45-  9:	BRADI1G58210	TraesCS2A02G254100	      0
 45- 10:	BRADI1G58230	TraesCS2A02G253900	 8e-155
 45- 11:	BRADI1G58240	TraesCS2A02G253800	  1e-93
 45- 12:	BRADI1G58250	TraesCS2A02G253700	      0
 45- 13:	BRADI1G58260	TraesCS2A02G253500	      0
 45- 14:	BRADI1G58290	TraesCS2A02G253200	      0
 45- 15:	BRADI1G58297	TraesCS2A02G253000	      0
 45- 16:	BRADI1G58310	TraesCS2A02G252900	      0
 45- 17:	BRADI1G58340	TraesCS2A02G252700	      0
 45- 18:	BRADI1G58350	TraesCS2A02G252600	  2e-80
 45- 19:	BRADI1G58357	TraesCS2A02G252300	  3e-82
 45- 20:	BRADI1G58370	TraesCS2A02G252200	      0
 45- 21:	BRADI1G58380	TraesCS2A02G252100	      0
 45- 22:	BRADI1G58390	TraesCS2A02G251900	      0
 45- 23:	BRADI1G58400	TraesCS2A02G251800	      0
 45- 24:	BRADI1G58420	TraesCS2A02G251700	  3e-55
 45- 25:	BRADI1G58430	TraesCS2A02G251600	      0
 45- 26:	BRADI1G58440	TraesCS2A02G251400	 3e-145
 45- 27:	BRADI1G58450	TraesCS2A02G251100	 7e-154
 45- 28:	BRADI1G58460	TraesCS2A02G251000	      0
 45- 29:	BRADI1G58470	TraesCS2A02G250900	 3e-134
 45- 30:	BRADI1G58480	TraesCS2A02G250800	      0
 45- 31:	BRADI1G58580	TraesCS2A02G250600	      0
## Alignment 46: score=1100.0 e_value=6.3e-75 N=23 BdChr1&TaChr2A minus
 46-  0:	BRADI1G18300	TraesCS2A02G122700	  5e-97
 46-  1:	BRADI1G18320	TraesCS2A02G122000	      0
 46-  2:	BRADI1G18330	TraesCS2A02G121400	  1e-89
 46-  3:	BRADI1G18340	TraesCS2A02G121200	  2e-94
 46-  4:	BRADI1G18347	TraesCS2A02G121100	 7e-113
 46-  5:	BRADI1G18360	TraesCS2A02G121000	      0
 46-  6:	BRADI1G18380	TraesCS2A02G120900	      0
 46-  7:	BRADI1G18390	TraesCS2A02G120800	      0
 46-  8:	BRADI1G18407	TraesCS2A02G119600	  3e-96
 46-  9:	BRADI1G18420	TraesCS2A02G119500	      0
 46- 10:	BRADI1G18440	TraesCS2A02G119400	      0
 46- 11:	BRADI1G18460	TraesCS2A02G118700	      0
 46- 12:	BRADI1G18470	TraesCS2A02G118600	      0
 46- 13:	BRADI1G18490	TraesCS2A02G117900	      0
 46- 14:	BRADI1G18500	TraesCS2A02G117800	      0
 46- 15:	BRADI1G18510	TraesCS2A02G117400	      0
 46- 16:	BRADI1G18550	TraesCS2A02G117300	      0
 46- 17:	BRADI1G18560	TraesCS2A02G117100	  5e-57
 46- 18:	BRADI1G18570	TraesCS2A02G117000	      0
 46- 19:	BRADI1G18580	TraesCS2A02G116900	  3e-84
 46- 20:	BRADI1G18595	TraesCS2A02G116800	  1e-70
 46- 21:	BRADI1G18600	TraesCS2A02G116700	      0
 46- 22:	BRADI1G18607	TraesCS2A02G116600	      0
## Alignment 47: score=743.0 e_value=6e-44 N=17 BdChr1&TaChr2A minus
 47-  0:	BRADI1G07180	TraesCS2A02G268300	      0
 47-  1:	BRADI1G07220	TraesCS2A02G267900	      0
 47-  2:	BRADI1G07290	TraesCS2A02G267600	      0
 47-  3:	BRADI1G07300	TraesCS2A02G267500	  2e-66
 47-  4:	BRADI1G07320	TraesCS2A02G267100	 1e-120
 47-  5:	BRADI1G07330	TraesCS2A02G266800	  2e-20
 47-  6:	BRADI1G07390	TraesCS2A02G266500	      0
 47-  7:	BRADI1G07420	TraesCS2A02G266000	  1e-39
 47-  8:	BRADI1G07630	TraesCS2A02G264800	  1e-89
 47-  9:	BRADI1G07650	TraesCS2A02G264600	      0
 47- 10:	BRADI1G07770	TraesCS2A02G263800	  8e-19
 47- 11:	BRADI1G07780	TraesCS2A02G263500	 1e-154
 47- 12:	BRADI1G07810	TraesCS2A02G263400	      0
 47- 13:	BRADI1G07930	TraesCS2A02G262800	      0
 47- 14:	BRADI1G08030	TraesCS2A02G262400	  2e-33
 47- 15:	BRADI1G08106	TraesCS2A02G261900	  2e-65
 47- 16:	BRADI1G08240	TraesCS2A02G260600	      0
## Alignment 48: score=495.0 e_value=3.9e-25 N=10 BdChr1&TaChr2A minus
 48-  0:	BRADI1G20690	TraesCS2A02G160700	  1e-83
 48-  1:	BRADI1G20700	TraesCS2A02G160500	      0
 48-  2:	BRADI1G20710	TraesCS2A02G160400	  3e-67
 48-  3:	BRADI1G20720	TraesCS2A02G160200	      0
 48-  4:	BRADI1G20730	TraesCS2A02G160100	 7e-156
 48-  5:	BRADI1G20737	TraesCS2A02G160000	      0
 48-  6:	BRADI1G20750	TraesCS2A02G159900	      0
 48-  7:	BRADI1G20770	TraesCS2A02G159700	      0
 48-  8:	BRADI1G20780	TraesCS2A02G159500	      0
 48-  9:	BRADI1G20790	TraesCS2A02G159300	      0
## Alignment 49: score=438.0 e_value=2.9e-21 N=10 BdChr1&TaChr2A minus
 49-  0:	BRADI1G62020	TraesCS2A02G132500	  8e-79
 49-  1:	BRADI1G62030	TraesCS2A02G131400	      0
 49-  2:	BRADI1G62057	TraesCS2A02G130800	      0
 49-  3:	BRADI1G62080	TraesCS2A02G130300	  4e-64
 49-  4:	BRADI1G62090	TraesCS2A02G130200	 3e-148
 49-  5:	BRADI1G62120	TraesCS2A02G129800	  9e-72
 49-  6:	BRADI1G62150	TraesCS2A02G129000	      0
 49-  7:	BRADI1G62160	TraesCS2A02G128800	  7e-98
 49-  8:	BRADI1G62300	TraesCS2A02G127100	  1e-40
 49-  9:	BRADI1G62430	TraesCS2A02G125400	  6e-86
## Alignment 50: score=430.0 e_value=2.2e-22 N=9 BdChr1&TaChr2A minus
 50-  0:	BRADI1G26607	TraesCS2A02G233700	      0
 50-  1:	BRADI1G26620	TraesCS2A02G233500	 3e-136
 50-  2:	BRADI1G26670	TraesCS2A02G233400	      0
 50-  3:	BRADI1G26680	TraesCS2A02G233300	      0
 50-  4:	BRADI1G26690	TraesCS2A02G233100	      0
 50-  5:	BRADI1G26700	TraesCS2A02G233000	      0
 50-  6:	BRADI1G26710	TraesCS2A02G232900	      0
 50-  7:	BRADI1G26720	TraesCS2A02G232400	  8e-78
 50-  8:	BRADI1G26820	TraesCS2A02G232200	      0
## Alignment 51: score=332.0 e_value=9.9e-19 N=8 BdChr1&TaChr2A minus
 51-  0:	BRADI1G27000	TraesCS2A02G237000	      0
 51-  1:	BRADI1G27010	TraesCS2A02G236600	 1e-151
 51-  2:	BRADI1G27060	TraesCS2A02G236200	      0
 51-  3:	BRADI1G27197	TraesCS2A02G233800	      0
 51-  4:	BRADI1G27237	TraesCS2A02G231900	      0
 51-  5:	BRADI1G27440	TraesCS2A02G231600	 2e-172
 51-  6:	BRADI1G27450	TraesCS2A02G231500	      0
 51-  7:	BRADI1G27595	TraesCS2A02G231300	 5e-175
## Alignment 52: score=297.0 e_value=9.7e-09 N=6 BdChr1&TaChr2A minus
 52-  0:	BRADI1G18190	TraesCS2A02G115100	  5e-50
 52-  1:	BRADI1G18200	TraesCS2A02G115000	      0
 52-  2:	BRADI1G18210	TraesCS2A02G114900	  1e-45
 52-  3:	BRADI1G18220	TraesCS2A02G114800	      0
 52-  4:	BRADI1G18240	TraesCS2A02G114600	  4e-55
 52-  5:	BRADI1G18250	TraesCS2A02G114300	 2e-136
## Alignment 53: score=294.0 e_value=4.1e-11 N=7 BdChr1&TaChr2A minus
 53-  0:	BRADI1G76630	TraesCS2A02G398500	 9e-115
 53-  1:	BRADI1G76780	TraesCS2A02G396600	  3e-19
 53-  2:	BRADI1G76870	TraesCS2A02G396200	 1e-128
 53-  3:	BRADI1G76927	TraesCS2A02G395800	      0
 53-  4:	BRADI1G77010	TraesCS2A02G395300	  1e-75
 53-  5:	BRADI1G77040	TraesCS2A02G394900	 4e-132
 53-  6:	BRADI1G77150	TraesCS2A02G394700	  3e-67
## Alignment 54: score=15903.0 e_value=0 N=328 BdChr1&TaChr2B plus
 54-  0:	BRADI1G21210	TraesCS2B02G191100	 8e-110
 54-  1:	BRADI1G21420	TraesCS2B02G193300	  9e-77
 54-  2:	BRADI1G21470	TraesCS2B02G195300	      0
 54-  3:	BRADI1G21480	TraesCS2B02G195400	      0
 54-  4:	BRADI1G21490	TraesCS2B02G195600	 1e-116
 54-  5:	BRADI1G21497	TraesCS2B02G195800	      0
 54-  6:	BRADI1G21510	TraesCS2B02G195900	  5e-98
 54-  7:	BRADI1G21540	TraesCS2B02G196000	      0
 54-  8:	BRADI1G21550	TraesCS2B02G196100	 3e-127
 54-  9:	BRADI1G21560	TraesCS2B02G196300	      0
 54- 10:	BRADI1G21570	TraesCS2B02G196400	 5e-101
 54- 11:	BRADI1G21580	TraesCS2B02G196500	 5e-140
 54- 12:	BRADI1G21590	TraesCS2B02G196700	  9e-45
 54- 13:	BRADI1G21610	TraesCS2B02G197000	      0
 54- 14:	BRADI1G21620	TraesCS2B02G197100	      0
 54- 15:	BRADI1G21630	TraesCS2B02G197200	  2e-97
 54- 16:	BRADI1G21640	TraesCS2B02G197400	 6e-158
 54- 17:	BRADI1G21647	TraesCS2B02G197600	  2e-81
 54- 18:	BRADI1G21660	TraesCS2B02G197700	  6e-39
 54- 19:	BRADI1G21700	TraesCS2B02G198100	 5e-117
 54- 20:	BRADI1G21720	TraesCS2B02G198200	  2e-43
 54- 21:	BRADI1G21730	TraesCS2B02G198400	 3e-161
 54- 22:	BRADI1G21740	TraesCS2B02G198500	 7e-154
 54- 23:	BRADI1G21755	TraesCS2B02G198600	      0
 54- 24:	BRADI1G21770	TraesCS2B02G198800	 2e-136
 54- 25:	BRADI1G21780	TraesCS2B02G198900	  1e-79
 54- 26:	BRADI1G21787	TraesCS2B02G199000	 4e-179
 54- 27:	BRADI1G21800	TraesCS2B02G199300	  2e-87
 54- 28:	BRADI1G21810	TraesCS2B02G199400	      0
 54- 29:	BRADI1G21820	TraesCS2B02G199500	      0
 54- 30:	BRADI1G21880	TraesCS2B02G199600	  5e-74
 54- 31:	BRADI1G21890	TraesCS2B02G199700	 8e-167
 54- 32:	BRADI1G21900	TraesCS2B02G199800	  8e-70
 54- 33:	BRADI1G21914	TraesCS2B02G199900	      0
 54- 34:	BRADI1G21921	TraesCS2B02G200100	      0
 54- 35:	BRADI1G21930	TraesCS2B02G200200	  1e-19
 54- 36:	BRADI1G21950	TraesCS2B02G200300	  5e-21
 54- 37:	BRADI1G21955	TraesCS2B02G200400	  3e-43
 54- 38:	BRADI1G21980	TraesCS2B02G200800	 6e-164
 54- 39:	BRADI1G21990	TraesCS2B02G200900	      0
 54- 40:	BRADI1G22010	TraesCS2B02G201000	  6e-55
 54- 41:	BRADI1G22020	TraesCS2B02G201100	 3e-120
 54- 42:	BRADI1G22030	TraesCS2B02G201400	      0
 54- 43:	BRADI1G22050	TraesCS2B02G201700	      0
 54- 44:	BRADI1G22060	TraesCS2B02G201800	      0
 54- 45:	BRADI1G22110	TraesCS2B02G202000	 1e-153
 54- 46:	BRADI1G22140	TraesCS2B02G202300	      0
 54- 47:	BRADI1G22170	TraesCS2B02G202600	      0
 54- 48:	BRADI1G22180	TraesCS2B02G202700	 7e-128
 54- 49:	BRADI1G22187	TraesCS2B02G202800	      0
 54- 50:	BRADI1G22200	TraesCS2B02G202900	      0
 54- 51:	BRADI1G22210	TraesCS2B02G203200	  1e-82
 54- 52:	BRADI1G22240	TraesCS2B02G204100	      0
 54- 53:	BRADI1G22250	TraesCS2B02G204200	      0
 54- 54:	BRADI1G22260	TraesCS2B02G204400	  2e-47
 54- 55:	BRADI1G22290	TraesCS2B02G204700	  1e-60
 54- 56:	BRADI1G22300	TraesCS2B02G204800	      0
 54- 57:	BRADI1G22310	TraesCS2B02G204900	  8e-44
 54- 58:	BRADI1G22380	TraesCS2B02G205400	  5e-13
 54- 59:	BRADI1G22410	TraesCS2B02G205600	  1e-07
 54- 60:	BRADI1G22440	TraesCS2B02G205800	  1e-31
 54- 61:	BRADI1G22490	TraesCS2B02G206800	      0
 54- 62:	BRADI1G22500	TraesCS2B02G206900	      0
 54- 63:	BRADI1G22510	TraesCS2B02G207000	      0
 54- 64:	BRADI1G22520	TraesCS2B02G207100	      0
 54- 65:	BRADI1G22560	TraesCS2B02G207800	  8e-40
 54- 66:	BRADI1G22566	TraesCS2B02G207900	      0
 54- 67:	BRADI1G22572	TraesCS2B02G208000	 6e-168
 54- 68:	BRADI1G22590	TraesCS2B02G208200	      0
 54- 69:	BRADI1G22600	TraesCS2B02G208400	      0
 54- 70:	BRADI1G22607	TraesCS2B02G208800	      0
 54- 71:	BRADI1G22650	TraesCS2B02G208900	      0
 54- 72:	BRADI1G22660	TraesCS2B02G209000	      0
 54- 73:	BRADI1G22670	TraesCS2B02G209100	 1e-105
 54- 74:	BRADI1G22680	TraesCS2B02G209200	      0
 54- 75:	BRADI1G22690	TraesCS2B02G209300	      0
 54- 76:	BRADI1G22717	TraesCS2B02G209500	      0
 54- 77:	BRADI1G22730	TraesCS2B02G209800	      0
 54- 78:	BRADI1G22740	TraesCS2B02G209900	 2e-162
 54- 79:	BRADI1G22770	TraesCS2B02G210000	  6e-55
 54- 80:	BRADI1G22790	TraesCS2B02G210100	  6e-85
 54- 81:	BRADI1G22800	TraesCS2B02G210200	  6e-51
 54- 82:	BRADI1G22810	TraesCS2B02G210400	  1e-89
 54- 83:	BRADI1G22820	TraesCS2B02G210500	  3e-98
 54- 84:	BRADI1G22830	TraesCS2B02G210600	      0
 54- 85:	BRADI1G22850	TraesCS2B02G210700	      0
 54- 86:	BRADI1G22860	TraesCS2B02G210900	 1e-134
 54- 87:	BRADI1G22870	TraesCS2B02G211900	      0
 54- 88:	BRADI1G22890	TraesCS2B02G212000	      0
 54- 89:	BRADI1G22900	TraesCS2B02G212100	  4e-89
 54- 90:	BRADI1G22907	TraesCS2B02G212300	      0
 54- 91:	BRADI1G22920	TraesCS2B02G212400	 5e-105
 54- 92:	BRADI1G22930	TraesCS2B02G212500	      0
 54- 93:	BRADI1G22950	TraesCS2B02G212800	 1e-152
 54- 94:	BRADI1G22980	TraesCS2B02G213200	      0
 54- 95:	BRADI1G22990	TraesCS2B02G213300	      0
 54- 96:	BRADI1G23000	TraesCS2B02G213400	      0
 54- 97:	BRADI1G23040	TraesCS2B02G213700	      0
 54- 98:	BRADI1G23100	TraesCS2B02G214100	      0
 54- 99:	BRADI1G23140	TraesCS2B02G214800	      0
 54-100:	BRADI1G23150	TraesCS2B02G214900	  2e-73
 54-101:	BRADI1G23160	TraesCS2B02G215200	 1e-109
 54-102:	BRADI1G23170	TraesCS2B02G215300	  1e-24
 54-103:	BRADI1G23200	TraesCS2B02G215400	  1e-17
 54-104:	BRADI1G23230	TraesCS2B02G215600	  6e-14
 54-105:	BRADI1G23250	TraesCS2B02G216100	      0
 54-106:	BRADI1G23257	TraesCS2B02G216200	      0
 54-107:	BRADI1G23270	TraesCS2B02G216300	      0
 54-108:	BRADI1G23287	TraesCS2B02G216500	      0
 54-109:	BRADI1G23320	TraesCS2B02G216800	      0
 54-110:	BRADI1G23330	TraesCS2B02G217300	  3e-74
 54-111:	BRADI1G23340	TraesCS2B02G217400	      0
 54-112:	BRADI1G23350	TraesCS2B02G217500	      0
 54-113:	BRADI1G23360	TraesCS2B02G217900	 9e-114
 54-114:	BRADI1G23370	TraesCS2B02G218000	  1e-42
 54-115:	BRADI1G23400	TraesCS2B02G218100	      0
 54-116:	BRADI1G23420	TraesCS2B02G218200	 2e-113
 54-117:	BRADI1G23440	TraesCS2B02G218300	      0
 54-118:	BRADI1G23460	TraesCS2B02G218800	 5e-103
 54-119:	BRADI1G23470	TraesCS2B02G218900	      0
 54-120:	BRADI1G23480	TraesCS2B02G219000	      0
 54-121:	BRADI1G23490	TraesCS2B02G219100	      0
 54-122:	BRADI1G23497	TraesCS2B02G219200	      0
 54-123:	BRADI1G23550	TraesCS2B02G219300	 6e-122
 54-124:	BRADI1G23580	TraesCS2B02G219700	      0
 54-125:	BRADI1G23590	TraesCS2B02G219800	  8e-82
 54-126:	BRADI1G23600	TraesCS2B02G220000	      0
 54-127:	BRADI1G23610	TraesCS2B02G220100	 1e-160
 54-128:	BRADI1G23630	TraesCS2B02G220200	 3e-102
 54-129:	BRADI1G23640	TraesCS2B02G220300	      0
 54-130:	BRADI1G23660	TraesCS2B02G220500	      0
 54-131:	BRADI1G23675	TraesCS2B02G220600	      0
 54-132:	BRADI1G23690	TraesCS2B02G220700	      0
 54-133:	BRADI1G23697	TraesCS2B02G220900	      0
 54-134:	BRADI1G23740	TraesCS2B02G221500	      0
 54-135:	BRADI1G23750	TraesCS2B02G221600	      0
 54-136:	BRADI1G23756	TraesCS2B02G221700	 3e-115
 54-137:	BRADI1G23770	TraesCS2B02G221800	      0
 54-138:	BRADI1G23890	TraesCS2B02G222100	      0
 54-139:	BRADI1G23900	TraesCS2B02G222400	      0
 54-140:	BRADI1G23910	TraesCS2B02G222600	      0
 54-141:	BRADI1G23920	TraesCS2B02G222700	      0
 54-142:	BRADI1G23930	TraesCS2B02G223000	      0
 54-143:	BRADI1G23940	TraesCS2B02G223200	 5e-150
 54-144:	BRADI1G23950	TraesCS2B02G223300	  6e-33
 54-145:	BRADI1G23960	TraesCS2B02G223400	  5e-93
 54-146:	BRADI1G23970	TraesCS2B02G223600	      0
 54-147:	BRADI1G23980	TraesCS2B02G223700	      0
 54-148:	BRADI1G23990	TraesCS2B02G223800	  2e-34
 54-149:	BRADI1G24000	TraesCS2B02G223900	 2e-161
 54-150:	BRADI1G24030	TraesCS2B02G224500	      0
 54-151:	BRADI1G24040	TraesCS2B02G224600	      0
 54-152:	BRADI1G24050	TraesCS2B02G224700	  2e-47
 54-153:	BRADI1G24060	TraesCS2B02G224800	      0
 54-154:	BRADI1G24070	TraesCS2B02G224900	      0
 54-155:	BRADI1G24090	TraesCS2B02G225100	      0
 54-156:	BRADI1G24100	TraesCS2B02G225200	      0
 54-157:	BRADI1G24110	TraesCS2B02G225300	 3e-164
 54-158:	BRADI1G24125	TraesCS2B02G225400	  2e-29
 54-159:	BRADI1G24130	TraesCS2B02G225800	      0
 54-160:	BRADI1G24140	TraesCS2B02G226000	 1e-175
 54-161:	BRADI1G24147	TraesCS2B02G226100	  7e-91
 54-162:	BRADI1G24170	TraesCS2B02G226300	 5e-128
 54-163:	BRADI1G24180	TraesCS2B02G226400	  6e-41
 54-164:	BRADI1G24200	TraesCS2B02G226600	 2e-119
 54-165:	BRADI1G24210	TraesCS2B02G226700	      0
 54-166:	BRADI1G24220	TraesCS2B02G226800	  3e-73
 54-167:	BRADI1G24230	TraesCS2B02G226900	      0
 54-168:	BRADI1G24240	TraesCS2B02G227000	      0
 54-169:	BRADI1G24250	TraesCS2B02G227100	 5e-170
 54-170:	BRADI1G24270	TraesCS2B02G227500	      0
 54-171:	BRADI1G24287	TraesCS2B02G227700	      0
 54-172:	BRADI1G24297	TraesCS2B02G227800	      0
 54-173:	BRADI1G24310	TraesCS2B02G228000	      0
 54-174:	BRADI1G24320	TraesCS2B02G228300	  3e-66
 54-175:	BRADI1G24330	TraesCS2B02G228500	      0
 54-176:	BRADI1G24340	TraesCS2B02G228600	      0
 54-177:	BRADI1G24360	TraesCS2B02G228700	      0
 54-178:	BRADI1G24370	TraesCS2B02G228800	  5e-42
 54-179:	BRADI1G24390	TraesCS2B02G228900	      0
 54-180:	BRADI1G24400	TraesCS2B02G229000	      0
 54-181:	BRADI1G24410	TraesCS2B02G229200	  7e-43
 54-182:	BRADI1G24500	TraesCS2B02G229400	      0
 54-183:	BRADI1G24560	TraesCS2B02G229500	      0
 54-184:	BRADI1G24567	TraesCS2B02G229600	      0
 54-185:	BRADI1G24580	TraesCS2B02G229800	      0
 54-186:	BRADI1G24590	TraesCS2B02G229900	      0
 54-187:	BRADI1G24597	TraesCS2B02G230000	      0
 54-188:	BRADI1G24610	TraesCS2B02G230200	      0
 54-189:	BRADI1G24620	TraesCS2B02G230300	      0
 54-190:	BRADI1G24630	TraesCS2B02G230600	      0
 54-191:	BRADI1G24640	TraesCS2B02G230700	  5e-46
 54-192:	BRADI1G24660	TraesCS2B02G230800	      0
 54-193:	BRADI1G24680	TraesCS2B02G230900	      0
 54-194:	BRADI1G24690	TraesCS2B02G231000	      0
 54-195:	BRADI1G24710	TraesCS2B02G231500	 3e-135
 54-196:	BRADI1G24720	TraesCS2B02G231800	      0
 54-197:	BRADI1G24730	TraesCS2B02G231900	      0
 54-198:	BRADI1G24740	TraesCS2B02G232100	  2e-51
 54-199:	BRADI1G24747	TraesCS2B02G232300	      0
 54-200:	BRADI1G24770	TraesCS2B02G232400	      0
 54-201:	BRADI1G24790	TraesCS2B02G232500	  3e-99
 54-202:	BRADI1G24800	TraesCS2B02G232600	  3e-28
 54-203:	BRADI1G24810	TraesCS2B02G232800	      0
 54-204:	BRADI1G24820	TraesCS2B02G232900	      0
 54-205:	BRADI1G24830	TraesCS2B02G233000	 3e-161
 54-206:	BRADI1G24850	TraesCS2B02G233200	 3e-163
 54-207:	BRADI1G24860	TraesCS2B02G233300	      0
 54-208:	BRADI1G24870	TraesCS2B02G233400	      0
 54-209:	BRADI1G24880	TraesCS2B02G233500	      0
 54-210:	BRADI1G24900	TraesCS2B02G233600	      0
 54-211:	BRADI1G24920	TraesCS2B02G233800	      0
 54-212:	BRADI1G24930	TraesCS2B02G233900	 2e-164
 54-213:	BRADI1G24940	TraesCS2B02G234100	      0
 54-214:	BRADI1G24960	TraesCS2B02G234300	      0
 54-215:	BRADI1G24970	TraesCS2B02G234400	 1e-147
 54-216:	BRADI1G24980	TraesCS2B02G234500	 2e-150
 54-217:	BRADI1G24990	TraesCS2B02G234800	 2e-129
 54-218:	BRADI1G24996	TraesCS2B02G234900	 3e-164
 54-219:	BRADI1G25002	TraesCS2B02G235100	      0
 54-220:	BRADI1G25017	TraesCS2B02G235300	      0
 54-221:	BRADI1G25057	TraesCS2B02G235700	 3e-154
 54-222:	BRADI1G25070	TraesCS2B02G235900	  7e-21
 54-223:	BRADI1G25080	TraesCS2B02G236000	  3e-75
 54-224:	BRADI1G25090	TraesCS2B02G236100	      0
 54-225:	BRADI1G25107	TraesCS2B02G236200	      0
 54-226:	BRADI1G25150	TraesCS2B02G236500	      0
 54-227:	BRADI1G25170	TraesCS2B02G236700	 2e-165
 54-228:	BRADI1G25180	TraesCS2B02G236800	      0
 54-229:	BRADI1G25200	TraesCS2B02G237100	  6e-69
 54-230:	BRADI1G25220	TraesCS2B02G237200	  1e-70
 54-231:	BRADI1G25230	TraesCS2B02G237300	 5e-119
 54-232:	BRADI1G25240	TraesCS2B02G237500	 2e-145
 54-233:	BRADI1G25250	TraesCS2B02G237600	  1e-43
 54-234:	BRADI1G25260	TraesCS2B02G237900	 9e-152
 54-235:	BRADI1G25270	TraesCS2B02G238000	  1e-83
 54-236:	BRADI1G25290	TraesCS2B02G238100	  3e-34
 54-237:	BRADI1G25310	TraesCS2B02G238500	      0
 54-238:	BRADI1G25320	TraesCS2B02G238600	      0
 54-239:	BRADI1G25340	TraesCS2B02G238900	      0
 54-240:	BRADI1G25350	TraesCS2B02G239200	 1e-163
 54-241:	BRADI1G25360	TraesCS2B02G239300	 7e-139
 54-242:	BRADI1G25370	TraesCS2B02G239400	      0
 54-243:	BRADI1G25380	TraesCS2B02G239500	      0
 54-244:	BRADI1G25390	TraesCS2B02G239600	  7e-88
 54-245:	BRADI1G25410	TraesCS2B02G239800	  2e-75
 54-246:	BRADI1G25420	TraesCS2B02G239900	 3e-146
 54-247:	BRADI1G25430	TraesCS2B02G240000	 8e-112
 54-248:	BRADI1G25440	TraesCS2B02G240100	      0
 54-249:	BRADI1G25470	TraesCS2B02G240600	 3e-155
 54-250:	BRADI1G25480	TraesCS2B02G240700	  3e-60
 54-251:	BRADI1G25487	TraesCS2B02G240800	      0
 54-252:	BRADI1G25497	TraesCS2B02G240900	      0
 54-253:	BRADI1G25510	TraesCS2B02G241000	 6e-157
 54-254:	BRADI1G25517	TraesCS2B02G241200	      0
 54-255:	BRADI1G25540	TraesCS2B02G241400	      0
 54-256:	BRADI1G25647	TraesCS2B02G241500	      0
 54-257:	BRADI1G25680	TraesCS2B02G241800	      0
 54-258:	BRADI1G25697	TraesCS2B02G242500	      0
 54-259:	BRADI1G25727	TraesCS2B02G243000	      0
 54-260:	BRADI1G25770	TraesCS2B02G243200	      0
 54-261:	BRADI1G25780	TraesCS2B02G243600	      0
 54-262:	BRADI1G25790	TraesCS2B02G243700	      0
 54-263:	BRADI1G25800	TraesCS2B02G243800	 7e-120
 54-264:	BRADI1G25810	TraesCS2B02G243900	  2e-80
 54-265:	BRADI1G25816	TraesCS2B02G244000	      0
 54-266:	BRADI1G25822	TraesCS2B02G244200	  1e-77
 54-267:	BRADI1G25830	TraesCS2B02G244300	      0
 54-268:	BRADI1G25837	TraesCS2B02G244400	  2e-79
 54-269:	BRADI1G25847	TraesCS2B02G244500	      0
 54-270:	BRADI1G25870	TraesCS2B02G244600	      0
 54-271:	BRADI1G25880	TraesCS2B02G244700	      0
 54-272:	BRADI1G25890	TraesCS2B02G244800	 8e-116
 54-273:	BRADI1G25900	TraesCS2B02G244900	      0
 54-274:	BRADI1G25930	TraesCS2B02G245100	      0
 54-275:	BRADI1G25950	TraesCS2B02G245400	  6e-86
 54-276:	BRADI1G25977	TraesCS2B02G245600	      0
 54-277:	BRADI1G25990	TraesCS2B02G245800	 7e-118
 54-278:	BRADI1G26000	TraesCS2B02G245900	      0
 54-279:	BRADI1G26010	TraesCS2B02G246000	  4e-71
 54-280:	BRADI1G26020	TraesCS2B02G246100	 6e-157
 54-281:	BRADI1G26030	TraesCS2B02G246200	      0
 54-282:	BRADI1G26050	TraesCS2B02G246400	  5e-72
 54-283:	BRADI1G26060	TraesCS2B02G246500	      0
 54-284:	BRADI1G26070	TraesCS2B02G246600	  5e-83
 54-285:	BRADI1G26080	TraesCS2B02G246800	  8e-87
 54-286:	BRADI1G26090	TraesCS2B02G246900	      0
 54-287:	BRADI1G26100	TraesCS2B02G247000	      0
 54-288:	BRADI1G26170	TraesCS2B02G247100	      0
 54-289:	BRADI1G26180	TraesCS2B02G247200	      0
 54-290:	BRADI1G26190	TraesCS2B02G247300	  3e-51
 54-291:	BRADI1G26210	TraesCS2B02G247400	      0
 54-292:	BRADI1G26220	TraesCS2B02G247600	  8e-45
 54-293:	BRADI1G26240	TraesCS2B02G247700	      0
 54-294:	BRADI1G26250	TraesCS2B02G247800	  3e-29
 54-295:	BRADI1G26260	TraesCS2B02G247900	  7e-71
 54-296:	BRADI1G26277	TraesCS2B02G248100	  3e-98
 54-297:	BRADI1G26287	TraesCS2B02G248400	      0
 54-298:	BRADI1G26300	TraesCS2B02G248600	      0
 54-299:	BRADI1G26310	TraesCS2B02G248700	      0
 54-300:	BRADI1G26317	TraesCS2B02G248800	      0
 54-301:	BRADI1G26540	TraesCS2B02G248900	      0
 54-302:	BRADI1G26550	TraesCS2B02G249000	      0
 54-303:	BRADI1G26560	TraesCS2B02G249100	      0
 54-304:	BRADI1G26570	TraesCS2B02G249200	 3e-108
 54-305:	BRADI1G26580	TraesCS2B02G249400	      0
 54-306:	BRADI1G26590	TraesCS2B02G249500	      0
 54-307:	BRADI1G26600	TraesCS2B02G249600	      0
 54-308:	BRADI1G26607	TraesCS2B02G249700	      0
 54-309:	BRADI1G26620	TraesCS2B02G249800	      0
 54-310:	BRADI1G26670	TraesCS2B02G249900	      0
 54-311:	BRADI1G26680	TraesCS2B02G250000	      0
 54-312:	BRADI1G26690	TraesCS2B02G250100	      0
 54-313:	BRADI1G26700	TraesCS2B02G250300	      0
 54-314:	BRADI1G26710	TraesCS2B02G250400	      0
 54-315:	BRADI1G26820	TraesCS2B02G250800	      0
 54-316:	BRADI1G26857	TraesCS2B02G251300	      0
 54-317:	BRADI1G26870	TraesCS2B02G251400	 6e-168
 54-318:	BRADI1G26890	TraesCS2B02G251500	      0
 54-319:	BRADI1G26900	TraesCS2B02G251700	      0
 54-320:	BRADI1G26910	TraesCS2B02G251800	  7e-47
 54-321:	BRADI1G26920	TraesCS2B02G252000	 1e-130
 54-322:	BRADI1G26930	TraesCS2B02G252200	      0
 54-323:	BRADI1G27040	TraesCS2B02G253200	 3e-130
 54-324:	BRADI1G27197	TraesCS2B02G253700	      0
 54-325:	BRADI1G27440	TraesCS2B02G255800	 8e-175
 54-326:	BRADI1G27450	TraesCS2B02G255900	      0
 54-327:	BRADI1G27595	TraesCS2B02G256100	 2e-175
## Alignment 55: score=6741.0 e_value=0 N=142 BdChr1&TaChr2B plus
 55-  0:	BRADI1G18400	TraesCS2B02G141600	  3e-82
 55-  1:	BRADI1G18630	TraesCS2B02G143600	 3e-112
 55-  2:	BRADI1G18640	TraesCS2B02G145600	  3e-13
 55-  3:	BRADI1G18650	TraesCS2B02G145700	      0
 55-  4:	BRADI1G18660	TraesCS2B02G145800	      0
 55-  5:	BRADI1G18670	TraesCS2B02G145900	      0
 55-  6:	BRADI1G18680	TraesCS2B02G147200	 8e-136
 55-  7:	BRADI1G18690	TraesCS2B02G147700	  5e-88
 55-  8:	BRADI1G18720	TraesCS2B02G147800	      0
 55-  9:	BRADI1G18730	TraesCS2B02G147900	      0
 55- 10:	BRADI1G18740	TraesCS2B02G148300	  3e-25
 55- 11:	BRADI1G18750	TraesCS2B02G148600	      0
 55- 12:	BRADI1G18760	TraesCS2B02G148700	 1e-158
 55- 13:	BRADI1G18770	TraesCS2B02G148800	      0
 55- 14:	BRADI1G18780	TraesCS2B02G148900	  5e-26
 55- 15:	BRADI1G18790	TraesCS2B02G149000	      0
 55- 16:	BRADI1G18800	TraesCS2B02G149100	      0
 55- 17:	BRADI1G18810	TraesCS2B02G149500	      0
 55- 18:	BRADI1G18900	TraesCS2B02G150200	      0
 55- 19:	BRADI1G18920	TraesCS2B02G150800	      0
 55- 20:	BRADI1G18960	TraesCS2B02G150900	  3e-93
 55- 21:	BRADI1G18970	TraesCS2B02G151100	      0
 55- 22:	BRADI1G18980	TraesCS2B02G151200	 4e-160
 55- 23:	BRADI1G18990	TraesCS2B02G152000	 1e-127
 55- 24:	BRADI1G19000	TraesCS2B02G152100	      0
 55- 25:	BRADI1G19010	TraesCS2B02G152300	 5e-169
 55- 26:	BRADI1G19020	TraesCS2B02G152400	  1e-69
 55- 27:	BRADI1G19050	TraesCS2B02G152700	      0
 55- 28:	BRADI1G19080	TraesCS2B02G152900	      0
 55- 29:	BRADI1G19100	TraesCS2B02G153800	      0
 55- 30:	BRADI1G19110	TraesCS2B02G154400	      0
 55- 31:	BRADI1G19120	TraesCS2B02G154500	      0
 55- 32:	BRADI1G19130	TraesCS2B02G154600	  4e-86
 55- 33:	BRADI1G19140	TraesCS2B02G154700	      0
 55- 34:	BRADI1G19145	TraesCS2B02G155000	      0
 55- 35:	BRADI1G19150	TraesCS2B02G155100	 9e-105
 55- 36:	BRADI1G19160	TraesCS2B02G155300	      0
 55- 37:	BRADI1G19210	TraesCS2B02G156400	      0
 55- 38:	BRADI1G19240	TraesCS2B02G157200	 4e-161
 55- 39:	BRADI1G19250	TraesCS2B02G157500	 8e-139
 55- 40:	BRADI1G19260	TraesCS2B02G157700	      0
 55- 41:	BRADI1G19270	TraesCS2B02G157800	      0
 55- 42:	BRADI1G19300	TraesCS2B02G157900	      0
 55- 43:	BRADI1G19310	TraesCS2B02G158100	  1e-41
 55- 44:	BRADI1G19320	TraesCS2B02G158400	 6e-178
 55- 45:	BRADI1G19340	TraesCS2B02G158500	 4e-164
 55- 46:	BRADI1G19360	TraesCS2B02G159300	  3e-64
 55- 47:	BRADI1G19370	TraesCS2B02G159500	      0
 55- 48:	BRADI1G19380	TraesCS2B02G159600	 4e-177
 55- 49:	BRADI1G19390	TraesCS2B02G159700	      0
 55- 50:	BRADI1G19400	TraesCS2B02G160200	      0
 55- 51:	BRADI1G19460	TraesCS2B02G160900	 4e-159
 55- 52:	BRADI1G19500	TraesCS2B02G161900	      0
 55- 53:	BRADI1G19510	TraesCS2B02G162000	      0
 55- 54:	BRADI1G19520	TraesCS2B02G162100	      0
 55- 55:	BRADI1G19530	TraesCS2B02G162200	  3e-37
 55- 56:	BRADI1G19570	TraesCS2B02G163800	      0
 55- 57:	BRADI1G19620	TraesCS2B02G166100	      0
 55- 58:	BRADI1G19627	TraesCS2B02G166300	      0
 55- 59:	BRADI1G19640	TraesCS2B02G166800	      0
 55- 60:	BRADI1G19650	TraesCS2B02G167000	      0
 55- 61:	BRADI1G19660	TraesCS2B02G167100	 3e-120
 55- 62:	BRADI1G19670	TraesCS2B02G167500	      0
 55- 63:	BRADI1G19690	TraesCS2B02G167600	      0
 55- 64:	BRADI1G19695	TraesCS2B02G167700	      0
 55- 65:	BRADI1G19697	TraesCS2B02G167800	  9e-52
 55- 66:	BRADI1G19702	TraesCS2B02G167900	      0
 55- 67:	BRADI1G19710	TraesCS2B02G168000	      0
 55- 68:	BRADI1G19715	TraesCS2B02G168200	 1e-170
 55- 69:	BRADI1G19760	TraesCS2B02G168600	 3e-165
 55- 70:	BRADI1G19770	TraesCS2B02G169200	      0
 55- 71:	BRADI1G19800	TraesCS2B02G169400	      0
 55- 72:	BRADI1G19810	TraesCS2B02G169700	      0
 55- 73:	BRADI1G19820	TraesCS2B02G170200	      0
 55- 74:	BRADI1G19840	TraesCS2B02G170800	      0
 55- 75:	BRADI1G19850	TraesCS2B02G171100	  1e-57
 55- 76:	BRADI1G19860	TraesCS2B02G171400	  2e-58
 55- 77:	BRADI1G19867	TraesCS2B02G171500	 3e-146
 55- 78:	BRADI1G19880	TraesCS2B02G171600	      0
 55- 79:	BRADI1G19890	TraesCS2B02G171800	      0
 55- 80:	BRADI1G19900	TraesCS2B02G171900	 9e-123
 55- 81:	BRADI1G19920	TraesCS2B02G172100	      0
 55- 82:	BRADI1G19930	TraesCS2B02G172200	  3e-84
 55- 83:	BRADI1G19940	TraesCS2B02G172600	      0
 55- 84:	BRADI1G19950	TraesCS2B02G172700	 2e-164
 55- 85:	BRADI1G19960	TraesCS2B02G172800	 2e-180
 55- 86:	BRADI1G19970	TraesCS2B02G172900	 1e-146
 55- 87:	BRADI1G19980	TraesCS2B02G173000	 2e-118
 55- 88:	BRADI1G20010	TraesCS2B02G173500	 4e-101
 55- 89:	BRADI1G20020	TraesCS2B02G173600	 7e-129
 55- 90:	BRADI1G20040	TraesCS2B02G174400	 6e-142
 55- 91:	BRADI1G20050	TraesCS2B02G174500	      0
 55- 92:	BRADI1G20060	TraesCS2B02G174600	      0
 55- 93:	BRADI1G20067	TraesCS2B02G174700	      0
 55- 94:	BRADI1G20080	TraesCS2B02G174800	 4e-170
 55- 95:	BRADI1G20100	TraesCS2B02G175300	      0
 55- 96:	BRADI1G20125	TraesCS2B02G175400	 3e-119
 55- 97:	BRADI1G20140	TraesCS2B02G175600	  4e-80
 55- 98:	BRADI1G20150	TraesCS2B02G175700	      0
 55- 99:	BRADI1G20160	TraesCS2B02G175800	      0
 55-100:	BRADI1G20180	TraesCS2B02G175900	 1e-100
 55-101:	BRADI1G20185	TraesCS2B02G176000	  1e-73
 55-102:	BRADI1G20197	TraesCS2B02G176700	      0
 55-103:	BRADI1G20210	TraesCS2B02G176900	 3e-179
 55-104:	BRADI1G20220	TraesCS2B02G177100	  5e-34
 55-105:	BRADI1G20230	TraesCS2B02G177200	      0
 55-106:	BRADI1G20240	TraesCS2B02G177300	      0
 55-107:	BRADI1G20250	TraesCS2B02G178000	  3e-66
 55-108:	BRADI1G20270	TraesCS2B02G178100	      0
 55-109:	BRADI1G20280	TraesCS2B02G178400	 6e-153
 55-110:	BRADI1G20290	TraesCS2B02G178500	  1e-48
 55-111:	BRADI1G20300	TraesCS2B02G178600	 3e-148
 55-112:	BRADI1G20310	TraesCS2B02G179000	 7e-167
 55-113:	BRADI1G20320	TraesCS2B02G179700	  6e-40
 55-114:	BRADI1G20330	TraesCS2B02G179800	      0
 55-115:	BRADI1G20340	TraesCS2B02G179900	      0
 55-116:	BRADI1G20350	TraesCS2B02G180000	      0
 55-117:	BRADI1G20360	TraesCS2B02G180200	 7e-100
 55-118:	BRADI1G20370	TraesCS2B02G180300	  3e-74
 55-119:	BRADI1G20385	TraesCS2B02G180400	 2e-115
 55-120:	BRADI1G20390	TraesCS2B02G180500	      0
 55-121:	BRADI1G20400	TraesCS2B02G180800	 3e-131
 55-122:	BRADI1G20410	TraesCS2B02G180900	      0
 55-123:	BRADI1G20420	TraesCS2B02G181500	  2e-32
 55-124:	BRADI1G20440	TraesCS2B02G181600	 3e-156
 55-125:	BRADI1G20450	TraesCS2B02G181700	 3e-174
 55-126:	BRADI1G20460	TraesCS2B02G181800	  9e-53
 55-127:	BRADI1G20470	TraesCS2B02G182200	  7e-28
 55-128:	BRADI1G20480	TraesCS2B02G182300	  1e-56
 55-129:	BRADI1G20490	TraesCS2B02G182600	      0
 55-130:	BRADI1G20500	TraesCS2B02G182700	      0
 55-131:	BRADI1G20520	TraesCS2B02G182900	 3e-119
 55-132:	BRADI1G20540	TraesCS2B02G183100	 2e-110
 55-133:	BRADI1G20550	TraesCS2B02G183200	      0
 55-134:	BRADI1G20560	TraesCS2B02G183300	 1e-128
 55-135:	BRADI1G20570	TraesCS2B02G183400	      0
 55-136:	BRADI1G20580	TraesCS2B02G183500	 5e-123
 55-137:	BRADI1G20586	TraesCS2B02G184500	      0
 55-138:	BRADI1G20592	TraesCS2B02G184700	  7e-34
 55-139:	BRADI1G20640	TraesCS2B02G187300	 1e-149
 55-140:	BRADI1G20670	TraesCS2B02G187600	  2e-50
 55-141:	BRADI1G20680	TraesCS2B02G187900	  3e-06
## Alignment 56: score=5351.0 e_value=0 N=114 BdChr1&TaChr2B plus
 56-  0:	BRADI1G16355	TraesCS2B02G094500	 8e-153
 56-  1:	BRADI1G16460	TraesCS2B02G094700	      0
 56-  2:	BRADI1G16470	TraesCS2B02G095500	      0
 56-  3:	BRADI1G16480	TraesCS2B02G096000	      0
 56-  4:	BRADI1G16500	TraesCS2B02G096100	      0
 56-  5:	BRADI1G16510	TraesCS2B02G096200	 3e-180
 56-  6:	BRADI1G16517	TraesCS2B02G096300	      0
 56-  7:	BRADI1G16527	TraesCS2B02G096600	      0
 56-  8:	BRADI1G16540	TraesCS2B02G096700	  5e-95
 56-  9:	BRADI1G16560	TraesCS2B02G098500	      0
 56- 10:	BRADI1G16580	TraesCS2B02G099500	      0
 56- 11:	BRADI1G16590	TraesCS2B02G099700	      0
 56- 12:	BRADI1G16610	TraesCS2B02G101600	      0
 56- 13:	BRADI1G16620	TraesCS2B02G101700	      0
 56- 14:	BRADI1G16630	TraesCS2B02G101800	 5e-116
 56- 15:	BRADI1G16640	TraesCS2B02G102500	      0
 56- 16:	BRADI1G16660	TraesCS2B02G103900	      0
 56- 17:	BRADI1G16670	TraesCS2B02G104200	      0
 56- 18:	BRADI1G16680	TraesCS2B02G104300	      0
 56- 19:	BRADI1G16690	TraesCS2B02G104900	  3e-42
 56- 20:	BRADI1G16700	TraesCS2B02G105000	      0
 56- 21:	BRADI1G16710	TraesCS2B02G105300	  2e-84
 56- 22:	BRADI1G16720	TraesCS2B02G105400	      0
 56- 23:	BRADI1G16730	TraesCS2B02G105500	      0
 56- 24:	BRADI1G16740	TraesCS2B02G105600	  4e-38
 56- 25:	BRADI1G16750	TraesCS2B02G105700	      0
 56- 26:	BRADI1G16757	TraesCS2B02G106700	  5e-11
 56- 27:	BRADI1G16770	TraesCS2B02G107200	      0
 56- 28:	BRADI1G16780	TraesCS2B02G107500	      0
 56- 29:	BRADI1G16790	TraesCS2B02G107700	      0
 56- 30:	BRADI1G16810	TraesCS2B02G108200	      0
 56- 31:	BRADI1G16820	TraesCS2B02G108800	      0
 56- 32:	BRADI1G16830	TraesCS2B02G108900	  8e-25
 56- 33:	BRADI1G16840	TraesCS2B02G109900	      0
 56- 34:	BRADI1G17040	TraesCS2B02G110300	 2e-176
 56- 35:	BRADI1G17050	TraesCS2B02G110400	  4e-34
 56- 36:	BRADI1G17060	TraesCS2B02G110500	      0
 56- 37:	BRADI1G17070	TraesCS2B02G110800	      0
 56- 38:	BRADI1G17090	TraesCS2B02G111100	 3e-158
 56- 39:	BRADI1G17160	TraesCS2B02G112000	      0
 56- 40:	BRADI1G17190	TraesCS2B02G112700	      0
 56- 41:	BRADI1G17200	TraesCS2B02G112800	 1e-176
 56- 42:	BRADI1G17210	TraesCS2B02G113200	      0
 56- 43:	BRADI1G17220	TraesCS2B02G113300	 7e-171
 56- 44:	BRADI1G17230	TraesCS2B02G113700	 5e-154
 56- 45:	BRADI1G17236	TraesCS2B02G113800	 1e-104
 56- 46:	BRADI1G17242	TraesCS2B02G113900	 1e-161
 56- 47:	BRADI1G17250	TraesCS2B02G114000	      0
 56- 48:	BRADI1G17257	TraesCS2B02G114500	      0
 56- 49:	BRADI1G17280	TraesCS2B02G114800	      0
 56- 50:	BRADI1G17290	TraesCS2B02G115100	  4e-38
 56- 51:	BRADI1G17300	TraesCS2B02G115400	      0
 56- 52:	BRADI1G17310	TraesCS2B02G115500	  4e-46
 56- 53:	BRADI1G17320	TraesCS2B02G116200	      0
 56- 54:	BRADI1G17360	TraesCS2B02G116700	      0
 56- 55:	BRADI1G17380	TraesCS2B02G117400	 1e-143
 56- 56:	BRADI1G17387	TraesCS2B02G117700	      0
 56- 57:	BRADI1G17400	TraesCS2B02G117800	 8e-127
 56- 58:	BRADI1G17420	TraesCS2B02G117900	  2e-66
 56- 59:	BRADI1G17430	TraesCS2B02G118100	 6e-149
 56- 60:	BRADI1G17440	TraesCS2B02G118200	  4e-96
 56- 61:	BRADI1G17450	TraesCS2B02G118700	  9e-88
 56- 62:	BRADI1G17480	TraesCS2B02G119000	 2e-141
 56- 63:	BRADI1G17490	TraesCS2B02G119200	      0
 56- 64:	BRADI1G17500	TraesCS2B02G119300	      0
 56- 65:	BRADI1G17510	TraesCS2B02G119400	      0
 56- 66:	BRADI1G17570	TraesCS2B02G120200	      0
 56- 67:	BRADI1G17580	TraesCS2B02G120600	      0
 56- 68:	BRADI1G17590	TraesCS2B02G120800	      0
 56- 69:	BRADI1G17600	TraesCS2B02G121000	      0
 56- 70:	BRADI1G17620	TraesCS2B02G121100	      0
 56- 71:	BRADI1G17630	TraesCS2B02G121500	      0
 56- 72:	BRADI1G17640	TraesCS2B02G121600	  2e-89
 56- 73:	BRADI1G17650	TraesCS2B02G121700	      0
 56- 74:	BRADI1G17660	TraesCS2B02G121800	  6e-73
 56- 75:	BRADI1G17665	TraesCS2B02G122300	  6e-28
 56- 76:	BRADI1G17670	TraesCS2B02G122400	      0
 56- 77:	BRADI1G17680	TraesCS2B02G122500	      0
 56- 78:	BRADI1G17700	TraesCS2B02G122700	 5e-161
 56- 79:	BRADI1G17720	TraesCS2B02G122800	      0
 56- 80:	BRADI1G17730	TraesCS2B02G122900	      0
 56- 81:	BRADI1G17740	TraesCS2B02G123000	  2e-49
 56- 82:	BRADI1G17760	TraesCS2B02G123200	  1e-66
 56- 83:	BRADI1G17820	TraesCS2B02G123900	      0
 56- 84:	BRADI1G17840	TraesCS2B02G124400	  6e-25
 56- 85:	BRADI1G17850	TraesCS2B02G126300	 2e-126
 56- 86:	BRADI1G17910	TraesCS2B02G126400	  3e-38
 56- 87:	BRADI1G17920	TraesCS2B02G126500	 2e-140
 56- 88:	BRADI1G17930	TraesCS2B02G126800	  1e-83
 56- 89:	BRADI1G17940	TraesCS2B02G127600	      0
 56- 90:	BRADI1G17950	TraesCS2B02G127700	      0
 56- 91:	BRADI1G17970	TraesCS2B02G127900	 2e-130
 56- 92:	BRADI1G17980	TraesCS2B02G128300	  1e-60
 56- 93:	BRADI1G17997	TraesCS2B02G129200	      0
 56- 94:	BRADI1G18010	TraesCS2B02G129300	  4e-65
 56- 95:	BRADI1G18020	TraesCS2B02G129600	      0
 56- 96:	BRADI1G18030	TraesCS2B02G130000	  2e-60
 56- 97:	BRADI1G18040	TraesCS2B02G130200	      0
 56- 98:	BRADI1G18050	TraesCS2B02G130300	  2e-35
 56- 99:	BRADI1G18070	TraesCS2B02G130400	 1e-130
 56-100:	BRADI1G18080	TraesCS2B02G130500	  3e-65
 56-101:	BRADI1G18090	TraesCS2B02G131600	      0
 56-102:	BRADI1G18100	TraesCS2B02G131700	 1e-167
 56-103:	BRADI1G18110	TraesCS2B02G131800	 8e-157
 56-104:	BRADI1G18130	TraesCS2B02G132000	      0
 56-105:	BRADI1G18140	TraesCS2B02G132100	      0
 56-106:	BRADI1G18150	TraesCS2B02G132800	  2e-87
 56-107:	BRADI1G18160	TraesCS2B02G132900	      0
 56-108:	BRADI1G18170	TraesCS2B02G133200	  1e-92
 56-109:	BRADI1G18180	TraesCS2B02G133300	      0
 56-110:	BRADI1G18230	TraesCS2B02G133800	  7e-49
 56-111:	BRADI1G18270	TraesCS2B02G135000	  2e-72
 56-112:	BRADI1G18310	TraesCS2B02G135700	      0
 56-113:	BRADI1G18490	TraesCS2B02G137900	      0
## Alignment 57: score=2855.0 e_value=1.7e-238 N=59 BdChr1&TaChr2B plus
 57-  0:	BRADI1G58743	TraesCS2B02G277100	  8e-95
 57-  1:	BRADI1G58780	TraesCS2B02G277700	 5e-154
 57-  2:	BRADI1G58790	TraesCS2B02G277900	 7e-129
 57-  3:	BRADI1G58920	TraesCS2B02G278100	 4e-100
 57-  4:	BRADI1G58990	TraesCS2B02G278300	  2e-52
 57-  5:	BRADI1G58997	TraesCS2B02G278500	      0
 57-  6:	BRADI1G59010	TraesCS2B02G278700	      0
 57-  7:	BRADI1G59020	TraesCS2B02G278800	  6e-50
 57-  8:	BRADI1G59030	TraesCS2B02G279000	      0
 57-  9:	BRADI1G59100	TraesCS2B02G279500	      0
 57- 10:	BRADI1G59110	TraesCS2B02G279600	 3e-105
 57- 11:	BRADI1G59120	TraesCS2B02G279700	  8e-74
 57- 12:	BRADI1G59130	TraesCS2B02G279800	  7e-36
 57- 13:	BRADI1G59170	TraesCS2B02G280200	      0
 57- 14:	BRADI1G59180	TraesCS2B02G280300	  1e-95
 57- 15:	BRADI1G59190	TraesCS2B02G280400	      0
 57- 16:	BRADI1G59200	TraesCS2B02G280500	      0
 57- 17:	BRADI1G59220	TraesCS2B02G280600	      0
 57- 18:	BRADI1G59226	TraesCS2B02G280800	  5e-64
 57- 19:	BRADI1G59250	TraesCS2B02G281000	 2e-146
 57- 20:	BRADI1G59260	TraesCS2B02G281100	      0
 57- 21:	BRADI1G59270	TraesCS2B02G281200	      0
 57- 22:	BRADI1G59280	TraesCS2B02G281300	 2e-142
 57- 23:	BRADI1G59290	TraesCS2B02G281400	      0
 57- 24:	BRADI1G59300	TraesCS2B02G281500	      0
 57- 25:	BRADI1G59331	TraesCS2B02G281600	      0
 57- 26:	BRADI1G59350	TraesCS2B02G281800	 1e-160
 57- 27:	BRADI1G59360	TraesCS2B02G281900	      0
 57- 28:	BRADI1G59380	TraesCS2B02G282000	  1e-93
 57- 29:	BRADI1G59390	TraesCS2B02G282100	  2e-24
 57- 30:	BRADI1G59410	TraesCS2B02G282300	      0
 57- 31:	BRADI1G59420	TraesCS2B02G282400	      0
 57- 32:	BRADI1G59430	TraesCS2B02G282500	      0
 57- 33:	BRADI1G59440	TraesCS2B02G284300	 3e-124
 57- 34:	BRADI1G59460	TraesCS2B02G284400	      0
 57- 35:	BRADI1G59470	TraesCS2B02G284600	      0
 57- 36:	BRADI1G59510	TraesCS2B02G284700	  4e-44
 57- 37:	BRADI1G59520	TraesCS2B02G284800	 9e-154
 57- 38:	BRADI1G59550	TraesCS2B02G284900	      0
 57- 39:	BRADI1G59580	TraesCS2B02G285200	 2e-151
 57- 40:	BRADI1G59600	TraesCS2B02G285400	      0
 57- 41:	BRADI1G59620	TraesCS2B02G285600	      0
 57- 42:	BRADI1G59630	TraesCS2B02G285700	      0
 57- 43:	BRADI1G59640	TraesCS2B02G285800	 9e-144
 57- 44:	BRADI1G59650	TraesCS2B02G285900	      0
 57- 45:	BRADI1G59660	TraesCS2B02G286000	  1e-85
 57- 46:	BRADI1G59710	TraesCS2B02G286100	      0
 57- 47:	BRADI1G59720	TraesCS2B02G286300	  6e-47
 57- 48:	BRADI1G59730	TraesCS2B02G286400	      0
 57- 49:	BRADI1G59740	TraesCS2B02G286500	      0
 57- 50:	BRADI1G59750	TraesCS2B02G286600	  2e-68
 57- 51:	BRADI1G59770	TraesCS2B02G286700	      0
 57- 52:	BRADI1G59780	TraesCS2B02G286800	      0
 57- 53:	BRADI1G59790	TraesCS2B02G286900	  8e-34
 57- 54:	BRADI1G59810	TraesCS2B02G287100	      0
 57- 55:	BRADI1G59830	TraesCS2B02G287200	      0
 57- 56:	BRADI1G59850	TraesCS2B02G287400	      0
 57- 57:	BRADI1G59860	TraesCS2B02G287500	      0
 57- 58:	BRADI1G59870	TraesCS2B02G287600	      0
## Alignment 58: score=590.0 e_value=1.9e-27 N=12 BdChr1&TaChr2B plus
 58-  0:	BRADI1G26330	TraesCS2B02G273600	      0
 58-  1:	BRADI1G26337	TraesCS2B02G273800	      0
 58-  2:	BRADI1G26350	TraesCS2B02G273900	      0
 58-  3:	BRADI1G26400	TraesCS2B02G274200	  3e-79
 58-  4:	BRADI1G26410	TraesCS2B02G274300	      0
 58-  5:	BRADI1G26420	TraesCS2B02G274400	      0
 58-  6:	BRADI1G26440	TraesCS2B02G274500	      0
 58-  7:	BRADI1G26457	TraesCS2B02G274700	      0
 58-  8:	BRADI1G26470	TraesCS2B02G274800	      0
 58-  9:	BRADI1G26510	TraesCS2B02G274900	      0
 58- 10:	BRADI1G26520	TraesCS2B02G275000	      0
 58- 11:	BRADI1G26530	TraesCS2B02G275100	      0
## Alignment 59: score=574.0 e_value=6.4e-31 N=12 BdChr1&TaChr2B plus
 59-  0:	BRADI1G57880	TraesCS2B02G266600	      0
 59-  1:	BRADI1G57900	TraesCS2B02G266700	      0
 59-  2:	BRADI1G57910	TraesCS2B02G266900	      0
 59-  3:	BRADI1G57920	TraesCS2B02G267000	      0
 59-  4:	BRADI1G57930	TraesCS2B02G267100	      0
 59-  5:	BRADI1G58030	TraesCS2B02G267200	      0
 59-  6:	BRADI1G58050	TraesCS2B02G267300	      0
 59-  7:	BRADI1G58070	TraesCS2B02G267400	  2e-66
 59-  8:	BRADI1G58160	TraesCS2B02G267500	 2e-145
 59-  9:	BRADI1G58180	TraesCS2B02G267700	      0
 59- 10:	BRADI1G58190	TraesCS2B02G267800	 1e-156
 59- 11:	BRADI1G58210	TraesCS2B02G267900	      0
## Alignment 60: score=560.0 e_value=1.1e-30 N=13 BdChr1&TaChr2B plus
 60-  0:	BRADI1G07320	TraesCS2B02G275200	 3e-124
 60-  1:	BRADI1G07330	TraesCS2B02G275600	  5e-21
 60-  2:	BRADI1G07390	TraesCS2B02G275800	      0
 60-  3:	BRADI1G07420	TraesCS2B02G276000	  4e-34
 60-  4:	BRADI1G07630	TraesCS2B02G277300	  5e-90
 60-  5:	BRADI1G07650	TraesCS2B02G277400	      0
 60-  6:	BRADI1G07770	TraesCS2B02G278400	  8e-19
 60-  7:	BRADI1G07780	TraesCS2B02G278500	 1e-153
 60-  8:	BRADI1G07810	TraesCS2B02G278700	      0
 60-  9:	BRADI1G07930	TraesCS2B02G279200	      0
 60- 10:	BRADI1G08030	TraesCS2B02G279700	  3e-34
 60- 11:	BRADI1G08106	TraesCS2B02G280300	  4e-66
 60- 12:	BRADI1G08240	TraesCS2B02G281400	      0
## Alignment 61: score=335.0 e_value=1.7e-12 N=7 BdChr1&TaChr2B plus
 61-  0:	BRADI1G56510	TraesCS2B02G270000	 9e-112
 61-  1:	BRADI1G56540	TraesCS2B02G270100	      0
 61-  2:	BRADI1G56580	TraesCS2B02G270300	      0
 61-  3:	BRADI1G56600	TraesCS2B02G270400	      0
 61-  4:	BRADI1G56640	TraesCS2B02G270500	      0
 61-  5:	BRADI1G56667	TraesCS2B02G270600	      0
 61-  6:	BRADI1G56680	TraesCS2B02G270700	  5e-17
## Alignment 62: score=329.0 e_value=5.2e-15 N=8 BdChr1&TaChr2B plus
 62-  0:	BRADI1G72370	TraesCS2B02G192300	 2e-120
 62-  1:	BRADI1G72430	TraesCS2B02G193000	      0
 62-  2:	BRADI1G72480	TraesCS2B02G194400	 2e-152
 62-  3:	BRADI1G72640	TraesCS2B02G196400	  2e-80
 62-  4:	BRADI1G72660	TraesCS2B02G196700	  1e-19
 62-  5:	BRADI1G72740	TraesCS2B02G197000	 6e-165
 62-  6:	BRADI1G72756	TraesCS2B02G197400	  8e-52
 62-  7:	BRADI1G72960	TraesCS2B02G198700	  8e-53
## Alignment 63: score=272.0 e_value=2.9e-10 N=6 BdChr1&TaChr2B plus
 63-  0:	BRADI1G29730	TraesCS2B02G422000	  1e-15
 63-  1:	BRADI1G29750	TraesCS2B02G422200	 3e-107
 63-  2:	BRADI1G29776	TraesCS2B02G422500	      0
 63-  3:	BRADI1G29830	TraesCS2B02G422800	 3e-151
 63-  4:	BRADI1G29840	TraesCS2B02G422900	      0
 63-  5:	BRADI1G30032	TraesCS2B02G424000	  3e-59
## Alignment 64: score=3660.0 e_value=0 N=83 BdChr1&TaChr2B minus
 64-  0:	BRADI1G62390	TraesCS2B02G141800	      0
 64-  1:	BRADI1G62400	TraesCS2B02G141700	 4e-147
 64-  2:	BRADI1G62420	TraesCS2B02G140300	 2e-102
 64-  3:	BRADI1G62430	TraesCS2B02G139100	      0
 64-  4:	BRADI1G62440	TraesCS2B02G139000	      0
 64-  5:	BRADI1G62520	TraesCS2B02G137900	      0
 64-  6:	BRADI1G62580	TraesCS2B02G135800	 2e-126
 64-  7:	BRADI1G62690	TraesCS2B02G134300	  1e-50
 64-  8:	BRADI1G62730	TraesCS2B02G132900	      0
 64-  9:	BRADI1G62740	TraesCS2B02G132800	  1e-51
 64- 10:	BRADI1G62760	TraesCS2B02G131700	 5e-127
 64- 11:	BRADI1G62780	TraesCS2B02G130400	 5e-107
 64- 12:	BRADI1G62830	TraesCS2B02G129300	  8e-70
 64- 13:	BRADI1G62870	TraesCS2B02G128300	  4e-60
 64- 14:	BRADI1G62930	TraesCS2B02G127900	 5e-127
 64- 15:	BRADI1G62970	TraesCS2B02G126700	  1e-22
 64- 16:	BRADI1G63010	TraesCS2B02G126500	 5e-129
 64- 17:	BRADI1G63040	TraesCS2B02G126400	  1e-71
 64- 18:	BRADI1G63060	TraesCS2B02G124500	 6e-104
 64- 19:	BRADI1G63067	TraesCS2B02G124300	 1e-121
 64- 20:	BRADI1G63080	TraesCS2B02G123900	      0
 64- 21:	BRADI1G63100	TraesCS2B02G123700	      0
 64- 22:	BRADI1G63120	TraesCS2B02G123000	  3e-30
 64- 23:	BRADI1G63127	TraesCS2B02G122800	 1e-125
 64- 24:	BRADI1G63170	TraesCS2B02G122700	 8e-130
 64- 25:	BRADI1G63210	TraesCS2B02G122400	      0
 64- 26:	BRADI1G63220	TraesCS2B02G121800	  1e-42
 64- 27:	BRADI1G63270	TraesCS2B02G121600	  3e-63
 64- 28:	BRADI1G63290	TraesCS2B02G121500	      0
 64- 29:	BRADI1G63310	TraesCS2B02G121200	  1e-86
 64- 30:	BRADI1G63350	TraesCS2B02G121100	      0
 64- 31:	BRADI1G63460	TraesCS2B02G121000	      0
 64- 32:	BRADI1G63480	TraesCS2B02G120900	  8e-82
 64- 33:	BRADI1G63520	TraesCS2B02G120200	      0
 64- 34:	BRADI1G63570	TraesCS2B02G119400	      0
 64- 35:	BRADI1G63580	TraesCS2B02G119200	      0
 64- 36:	BRADI1G63600	TraesCS2B02G119000	 8e-111
 64- 37:	BRADI1G63610	TraesCS2B02G118700	      0
 64- 38:	BRADI1G63630	TraesCS2B02G118200	  2e-99
 64- 39:	BRADI1G63640	TraesCS2B02G118100	 2e-105
 64- 40:	BRADI1G63680	TraesCS2B02G117900	  3e-55
 64- 41:	BRADI1G63690	TraesCS2B02G117800	  3e-96
 64- 42:	BRADI1G63780	TraesCS2B02G116900	      0
 64- 43:	BRADI1G63840	TraesCS2B02G115700	  4e-64
 64- 44:	BRADI1G63880	TraesCS2B02G115400	      0
 64- 45:	BRADI1G63980	TraesCS2B02G115100	  2e-24
 64- 46:	BRADI1G63990	TraesCS2B02G114500	      0
 64- 47:	BRADI1G64010	TraesCS2B02G114000	      0
 64- 48:	BRADI1G64020	TraesCS2B02G113800	 1e-104
 64- 49:	BRADI1G64040	TraesCS2B02G113700	 2e-123
 64- 50:	BRADI1G64060	TraesCS2B02G113200	      0
 64- 51:	BRADI1G64120	TraesCS2B02G112800	 2e-178
 64- 52:	BRADI1G64140	TraesCS2B02G112600	  3e-85
 64- 53:	BRADI1G64200	TraesCS2B02G112300	  3e-12
 64- 54:	BRADI1G64220	TraesCS2B02G112000	      0
 64- 55:	BRADI1G64260	TraesCS2B02G111900	  2e-59
 64- 56:	BRADI1G64487	TraesCS2B02G111100	 2e-139
 64- 57:	BRADI1G64507	TraesCS2B02G111000	      0
 64- 58:	BRADI1G64620	TraesCS2B02G110600	  3e-52
 64- 59:	BRADI1G64650	TraesCS2B02G110400	  3e-19
 64- 60:	BRADI1G64660	TraesCS2B02G110300	      0
 64- 61:	BRADI1G64730	TraesCS2B02G108900	  2e-15
 64- 62:	BRADI1G64740	TraesCS2B02G108800	 6e-116
 64- 63:	BRADI1G64780	TraesCS2B02G108200	      0
 64- 64:	BRADI1G64817	TraesCS2B02G107700	 5e-107
 64- 65:	BRADI1G64860	TraesCS2B02G107500	      0
 64- 66:	BRADI1G64980	TraesCS2B02G106700	  5e-09
 64- 67:	BRADI1G64987	TraesCS2B02G106400	 1e-106
 64- 68:	BRADI1G65010	TraesCS2B02G106000	  2e-31
 64- 69:	BRADI1G65070	TraesCS2B02G105700	      0
 64- 70:	BRADI1G65080	TraesCS2B02G105600	  2e-32
 64- 71:	BRADI1G65130	TraesCS2B02G105300	  6e-95
 64- 72:	BRADI1G65210	TraesCS2B02G105000	      0
 64- 73:	BRADI1G65320	TraesCS2B02G104300	 4e-109
 64- 74:	BRADI1G65340	TraesCS2B02G104200	      0
 64- 75:	BRADI1G65440	TraesCS2B02G103900	      0
 64- 76:	BRADI1G65520	TraesCS2B02G101800	 2e-120
 64- 77:	BRADI1G65530	TraesCS2B02G101600	      0
 64- 78:	BRADI1G65580	TraesCS2B02G099500	      0
 64- 79:	BRADI1G65610	TraesCS2B02G098500	      0
 64- 80:	BRADI1G65750	TraesCS2B02G096700	  1e-86
 64- 81:	BRADI1G65800	TraesCS2B02G096300	      0
 64- 82:	BRADI1G65820	TraesCS2B02G096200	 2e-156
## Alignment 65: score=2422.0 e_value=2.8e-213 N=54 BdChr1&TaChr2B minus
 65-  0:	BRADI1G60160	TraesCS2B02G197200	  8e-83
 65-  1:	BRADI1G60170	TraesCS2B02G197000	      0
 65-  2:	BRADI1G60200	TraesCS2B02G196700	  1e-42
 65-  3:	BRADI1G60207	TraesCS2B02G196300	      0
 65-  4:	BRADI1G60230	TraesCS2B02G196200	  1e-65
 65-  5:	BRADI1G60237	TraesCS2B02G196100	  1e-97
 65-  6:	BRADI1G60250	TraesCS2B02G195900	  5e-86
 65-  7:	BRADI1G60300	TraesCS2B02G194700	      0
 65-  8:	BRADI1G60310	TraesCS2B02G194400	 8e-161
 65-  9:	BRADI1G60320	TraesCS2B02G194200	      0
 65- 10:	BRADI1G60370	TraesCS2B02G193700	 3e-167
 65- 11:	BRADI1G60390	TraesCS2B02G193500	  9e-46
 65- 12:	BRADI1G60397	TraesCS2B02G193000	      0
 65- 13:	BRADI1G60490	TraesCS2B02G192700	  4e-17
 65- 14:	BRADI1G60510	TraesCS2B02G192300	      0
 65- 15:	BRADI1G60620	TraesCS2B02G191300	 8e-113
 65- 16:	BRADI1G60630	TraesCS2B02G191100	  2e-95
 65- 17:	BRADI1G60647	TraesCS2B02G190700	  3e-91
 65- 18:	BRADI1G60710	TraesCS2B02G189900	  3e-60
 65- 19:	BRADI1G60720	TraesCS2B02G189600	      0
 65- 20:	BRADI1G60730	TraesCS2B02G189500	 3e-148
 65- 21:	BRADI1G60750	TraesCS2B02G189300	      0
 65- 22:	BRADI1G60810	TraesCS2B02G189100	 1e-155
 65- 23:	BRADI1G60817	TraesCS2B02G188800	      0
 65- 24:	BRADI1G60840	TraesCS2B02G188700	  1e-33
 65- 25:	BRADI1G60852	TraesCS2B02G188200	 4e-140
 65- 26:	BRADI1G60960	TraesCS2B02G187400	 6e-175
 65- 27:	BRADI1G60990	TraesCS2B02G186900	  2e-65
 65- 28:	BRADI1G61000	TraesCS2B02G186600	 1e-153
 65- 29:	BRADI1G61030	TraesCS2B02G184700	  9e-15
 65- 30:	BRADI1G61090	TraesCS2B02G183500	 1e-125
 65- 31:	BRADI1G61110	TraesCS2B02G183300	  3e-80
 65- 32:	BRADI1G61160	TraesCS2B02G183100	  3e-98
 65- 33:	BRADI1G61250	TraesCS2B02G181600	  3e-99
 65- 34:	BRADI1G61270	TraesCS2B02G180800	 5e-117
 65- 35:	BRADI1G61320	TraesCS2B02G180300	  1e-53
 65- 36:	BRADI1G61330	TraesCS2B02G180200	  4e-58
 65- 37:	BRADI1G61340	TraesCS2B02G180000	      0
 65- 38:	BRADI1G61350	TraesCS2B02G179000	  6e-99
 65- 39:	BRADI1G61380	TraesCS2B02G178500	  1e-43
 65- 40:	BRADI1G61397	TraesCS2B02G177900	  3e-94
 65- 41:	BRADI1G61407	TraesCS2B02G177300	      0
 65- 42:	BRADI1G61460	TraesCS2B02G177100	  6e-24
 65- 43:	BRADI1G61477	TraesCS2B02G176900	 5e-118
 65- 44:	BRADI1G61490	TraesCS2B02G175400	  1e-57
 65- 45:	BRADI1G61497	TraesCS2B02G175300	      0
 65- 46:	BRADI1G61510	TraesCS2B02G174800	 9e-133
 65- 47:	BRADI1G61540	TraesCS2B02G173200	 3e-126
 65- 48:	BRADI1G61620	TraesCS2B02G171900	  9e-98
 65- 49:	BRADI1G61630	TraesCS2B02G171800	      0
 65- 50:	BRADI1G61637	TraesCS2B02G171600	      0
 65- 51:	BRADI1G61650	TraesCS2B02G169700	  3e-33
 65- 52:	BRADI1G61680	TraesCS2B02G169400	      0
 65- 53:	BRADI1G61700	TraesCS2B02G167700	 2e-177
## Alignment 66: score=2101.0 e_value=1.2e-164 N=43 BdChr1&TaChr2B minus
 66-  0:	BRADI1G20820	TraesCS2B02G195100	  1e-63
 66-  1:	BRADI1G20840	TraesCS2B02G194900	      0
 66-  2:	BRADI1G20860	TraesCS2B02G194700	      0
 66-  3:	BRADI1G20870	TraesCS2B02G194600	      0
 66-  4:	BRADI1G20880	TraesCS2B02G194400	 1e-161
 66-  5:	BRADI1G20890	TraesCS2B02G194200	      0
 66-  6:	BRADI1G20900	TraesCS2B02G194100	      0
 66-  7:	BRADI1G20950	TraesCS2B02G194000	  3e-34
 66-  8:	BRADI1G20980	TraesCS2B02G193700	 2e-159
 66-  9:	BRADI1G20995	TraesCS2B02G193600	      0
 66- 10:	BRADI1G21020	TraesCS2B02G193500	 2e-100
 66- 11:	BRADI1G21040	TraesCS2B02G193000	      0
 66- 12:	BRADI1G21050	TraesCS2B02G192900	      0
 66- 13:	BRADI1G21060	TraesCS2B02G192800	 3e-176
 66- 14:	BRADI1G21070	TraesCS2B02G192400	 9e-117
 66- 15:	BRADI1G21080	TraesCS2B02G192300	      0
 66- 16:	BRADI1G21095	TraesCS2B02G192100	  2e-33
 66- 17:	BRADI1G21097	TraesCS2B02G192000	  1e-81
 66- 18:	BRADI1G21102	TraesCS2B02G191900	      0
 66- 19:	BRADI1G21110	TraesCS2B02G191800	      0
 66- 20:	BRADI1G21140	TraesCS2B02G191700	  9e-14
 66- 21:	BRADI1G21170	TraesCS2B02G191600	  1e-20
 66- 22:	BRADI1G21190	TraesCS2B02G191300	      0
 66- 23:	BRADI1G21200	TraesCS2B02G191200	      0
 66- 24:	BRADI1G21220	TraesCS2B02G190800	  5e-17
 66- 25:	BRADI1G21230	TraesCS2B02G190700	 1e-129
 66- 26:	BRADI1G21250	TraesCS2B02G190500	      0
 66- 27:	BRADI1G21260	TraesCS2B02G190400	 2e-141
 66- 28:	BRADI1G21270	TraesCS2B02G190100	      0
 66- 29:	BRADI1G21290	TraesCS2B02G189900	  2e-81
 66- 30:	BRADI1G21300	TraesCS2B02G189700	      0
 66- 31:	BRADI1G21310	TraesCS2B02G189600	      0
 66- 32:	BRADI1G21320	TraesCS2B02G189500	 6e-159
 66- 33:	BRADI1G21330	TraesCS2B02G189300	      0
 66- 34:	BRADI1G21350	TraesCS2B02G189100	      0
 66- 35:	BRADI1G21360	TraesCS2B02G189000	  9e-57
 66- 36:	BRADI1G21366	TraesCS2B02G188900	  3e-69
 66- 37:	BRADI1G21372	TraesCS2B02G188800	      0
 66- 38:	BRADI1G21380	TraesCS2B02G188700	  1e-72
 66- 39:	BRADI1G21390	TraesCS2B02G188600	  2e-90
 66- 40:	BRADI1G21400	TraesCS2B02G188500	  6e-72
 66- 41:	BRADI1G21410	TraesCS2B02G188200	 2e-179
 66- 42:	BRADI1G21420	TraesCS2B02G187000	      0
## Alignment 67: score=1022.0 e_value=2.1e-68 N=22 BdChr1&TaChr2B minus
 67-  0:	BRADI1G18300	TraesCS2B02G145000	 1e-100
 67-  1:	BRADI1G18320	TraesCS2B02G144100	      0
 67-  2:	BRADI1G18330	TraesCS2B02G142100	  3e-69
 67-  3:	BRADI1G18347	TraesCS2B02G142000	 2e-112
 67-  4:	BRADI1G18360	TraesCS2B02G141900	      0
 67-  5:	BRADI1G18380	TraesCS2B02G141800	      0
 67-  6:	BRADI1G18390	TraesCS2B02G141700	      0
 67-  7:	BRADI1G18407	TraesCS2B02G140300	 5e-100
 67-  8:	BRADI1G18420	TraesCS2B02G140200	      0
 67-  9:	BRADI1G18425	TraesCS2B02G139700	  1e-20
 67- 10:	BRADI1G18440	TraesCS2B02G139100	      0
 67- 11:	BRADI1G18450	TraesCS2B02G139000	      0
 67- 12:	BRADI1G18460	TraesCS2B02G138600	      0
 67- 13:	BRADI1G18470	TraesCS2B02G138500	      0
 67- 14:	BRADI1G18500	TraesCS2B02G137800	      0
 67- 15:	BRADI1G18510	TraesCS2B02G137400	      0
 67- 16:	BRADI1G18550	TraesCS2B02G137300	      0
 67- 17:	BRADI1G18570	TraesCS2B02G137100	      0
 67- 18:	BRADI1G18580	TraesCS2B02G136100	  1e-84
 67- 19:	BRADI1G18595	TraesCS2B02G136000	  5e-69
 67- 20:	BRADI1G18600	TraesCS2B02G135900	      0
 67- 21:	BRADI1G18607	TraesCS2B02G135800	      0
## Alignment 68: score=791.0 e_value=1.7e-49 N=16 BdChr1&TaChr2B minus
 68-  0:	BRADI1G58230	TraesCS2B02G273500	 9e-164
 68-  1:	BRADI1G58240	TraesCS2B02G273400	  2e-92
 68-  2:	BRADI1G58250	TraesCS2B02G273300	      0
 68-  3:	BRADI1G58260	TraesCS2B02G273100	      0
 68-  4:	BRADI1G58280	TraesCS2B02G272900	  2e-47
 68-  5:	BRADI1G58290	TraesCS2B02G272800	      0
 68-  6:	BRADI1G58297	TraesCS2B02G272700	      0
 68-  7:	BRADI1G58310	TraesCS2B02G272600	      0
 68-  8:	BRADI1G58340	TraesCS2B02G272400	      0
 68-  9:	BRADI1G58350	TraesCS2B02G272300	  5e-81
 68- 10:	BRADI1G58357	TraesCS2B02G272100	  2e-81
 68- 11:	BRADI1G58370	TraesCS2B02G272000	      0
 68- 12:	BRADI1G58380	TraesCS2B02G271900	      0
 68- 13:	BRADI1G58390	TraesCS2B02G271800	      0
 68- 14:	BRADI1G58400	TraesCS2B02G271700	      0
 68- 15:	BRADI1G58420	TraesCS2B02G271600	  3e-55
## Alignment 69: score=489.0 e_value=1.2e-22 N=10 BdChr1&TaChr2B minus
 69-  0:	BRADI1G20690	TraesCS2B02G186900	  2e-83
 69-  1:	BRADI1G20700	TraesCS2B02G186800	      0
 69-  2:	BRADI1G20710	TraesCS2B02G186700	  5e-66
 69-  3:	BRADI1G20720	TraesCS2B02G186500	      0
 69-  4:	BRADI1G20730	TraesCS2B02G186400	 1e-157
 69-  5:	BRADI1G20737	TraesCS2B02G185900	      0
 69-  6:	BRADI1G20750	TraesCS2B02G185800	      0
 69-  7:	BRADI1G20770	TraesCS2B02G185300	      0
 69-  8:	BRADI1G20780	TraesCS2B02G185100	      0
 69-  9:	BRADI1G20790	TraesCS2B02G184900	      0
## Alignment 70: score=433.0 e_value=1.9e-21 N=10 BdChr1&TaChr2B minus
 70-  0:	BRADI1G62020	TraesCS2B02G155100	  4e-81
 70-  1:	BRADI1G62030	TraesCS2B02G153800	      0
 70-  2:	BRADI1G62057	TraesCS2B02G152700	      0
 70-  3:	BRADI1G62080	TraesCS2B02G152400	  7e-64
 70-  4:	BRADI1G62090	TraesCS2B02G152300	 8e-149
 70-  5:	BRADI1G62120	TraesCS2B02G152000	  3e-70
 70-  6:	BRADI1G62150	TraesCS2B02G151100	      0
 70-  7:	BRADI1G62160	TraesCS2B02G150900	  3e-98
 70-  8:	BRADI1G62300	TraesCS2B02G148900	  6e-37
 70-  9:	BRADI1G62430	TraesCS2B02G147900	  2e-87
## Alignment 71: score=315.0 e_value=6e-12 N=7 BdChr1&TaChr2B minus
 71-  0:	BRADI1G23010	TraesCS2B02G216300	  6e-73
 71-  1:	BRADI1G23050	TraesCS2B02G214700	      0
 71-  2:	BRADI1G23060	TraesCS2B02G214600	      0
 71-  3:	BRADI1G23080	TraesCS2B02G214300	 2e-155
 71-  4:	BRADI1G23120	TraesCS2B02G214000	      0
 71-  5:	BRADI1G23270	TraesCS2B02G213900	  4e-71
 71-  6:	BRADI1G23287	TraesCS2B02G213700	  6e-15
## Alignment 72: score=299.0 e_value=8.5e-11 N=7 BdChr1&TaChr2B minus
 72-  0:	BRADI1G76630	TraesCS2B02G416400	 6e-115
 72-  1:	BRADI1G76780	TraesCS2B02G415000	  3e-19
 72-  2:	BRADI1G76870	TraesCS2B02G414500	 2e-128
 72-  3:	BRADI1G76927	TraesCS2B02G414100	      0
 72-  4:	BRADI1G77010	TraesCS2B02G413400	  2e-76
 72-  5:	BRADI1G77040	TraesCS2B02G412900	 3e-131
 72-  6:	BRADI1G77150	TraesCS2B02G412700	  2e-66
## Alignment 73: score=295.0 e_value=2.5e-09 N=6 BdChr1&TaChr2B minus
 73-  0:	BRADI1G18190	TraesCS2B02G134300	  5e-50
 73-  1:	BRADI1G18200	TraesCS2B02G134200	      0
 73-  2:	BRADI1G18210	TraesCS2B02G134100	  5e-44
 73-  3:	BRADI1G18220	TraesCS2B02G133900	      0
 73-  4:	BRADI1G18240	TraesCS2B02G133600	  8e-57
 73-  5:	BRADI1G18250	TraesCS2B02G133400	 2e-136
## Alignment 74: score=280.0 e_value=1.1e-16 N=6 BdChr1&TaChr2B minus
 74-  0:	BRADI1G57147	TraesCS2B02G271500	      0
 74-  1:	BRADI1G57180	TraesCS2B02G271400	  1e-39
 74-  2:	BRADI1G57190	TraesCS2B02G271300	 4e-165
 74-  3:	BRADI1G57200	TraesCS2B02G271200	      0
 74-  4:	BRADI1G57350	TraesCS2B02G271100	 1e-135
 74-  5:	BRADI1G57360	TraesCS2B02G271000	      0
## Alignment 75: score=268.0 e_value=7.9e-10 N=6 BdChr1&TaChr2B minus
 75-  0:	BRADI1G27000	TraesCS2B02G256800	      0
 75-  1:	BRADI1G27110	TraesCS2B02G254500	 1e-149
 75-  2:	BRADI1G27170	TraesCS2B02G254000	      0
 75-  3:	BRADI1G27180	TraesCS2B02G253900	      0
 75-  4:	BRADI1G27230	TraesCS2B02G253600	 2e-175
 75-  5:	BRADI1G27237	TraesCS2B02G253500	      0
## Alignment 76: score=265.0 e_value=7.3e-10 N=6 BdChr1&TaChr2B minus
 76-  0:	BRADI1G56930	TraesCS2B02G269300	 5e-104
 76-  1:	BRADI1G56970	TraesCS2B02G269200	      0
 76-  2:	BRADI1G56980	TraesCS2B02G268900	      0
 76-  3:	BRADI1G56990	TraesCS2B02G268800	      0
 76-  4:	BRADI1G57050	TraesCS2B02G268500	  4e-74
 76-  5:	BRADI1G57110	TraesCS2B02G266200	  1e-71
## Alignment 77: score=11833.0 e_value=0 N=251 BdChr1&TaChr2D plus
 77-  0:	BRADI1G16355	TraesCS2D02G077000	 6e-146
 77-  1:	BRADI1G16460	TraesCS2D02G077200	      0
 77-  2:	BRADI1G16470	TraesCS2D02G078500	      0
 77-  3:	BRADI1G16480	TraesCS2D02G079200	      0
 77-  4:	BRADI1G16490	TraesCS2D02G079600	      0
 77-  5:	BRADI1G16510	TraesCS2D02G080000	      0
 77-  6:	BRADI1G16517	TraesCS2D02G080100	      0
 77-  7:	BRADI1G16540	TraesCS2D02G080400	  7e-96
 77-  8:	BRADI1G16560	TraesCS2D02G082000	      0
 77-  9:	BRADI1G16580	TraesCS2D02G082700	      0
 77- 10:	BRADI1G16590	TraesCS2D02G082900	      0
 77- 11:	BRADI1G16610	TraesCS2D02G084200	      0
 77- 12:	BRADI1G16620	TraesCS2D02G084300	      0
 77- 13:	BRADI1G16630	TraesCS2D02G084400	 2e-123
 77- 14:	BRADI1G16640	TraesCS2D02G085100	      0
 77- 15:	BRADI1G16660	TraesCS2D02G086000	      0
 77- 16:	BRADI1G16670	TraesCS2D02G086600	      0
 77- 17:	BRADI1G16680	TraesCS2D02G086700	      0
 77- 18:	BRADI1G16690	TraesCS2D02G086900	 5e-109
 77- 19:	BRADI1G16700	TraesCS2D02G087300	      0
 77- 20:	BRADI1G16710	TraesCS2D02G087500	  4e-84
 77- 21:	BRADI1G16720	TraesCS2D02G087600	      0
 77- 22:	BRADI1G16730	TraesCS2D02G087700	      0
 77- 23:	BRADI1G16740	TraesCS2D02G087800	  3e-38
 77- 24:	BRADI1G16750	TraesCS2D02G087900	      0
 77- 25:	BRADI1G16757	TraesCS2D02G089100	  6e-11
 77- 26:	BRADI1G16770	TraesCS2D02G091400	      0
 77- 27:	BRADI1G16780	TraesCS2D02G091800	      0
 77- 28:	BRADI1G16790	TraesCS2D02G092100	      0
 77- 29:	BRADI1G16810	TraesCS2D02G092500	      0
 77- 30:	BRADI1G16820	TraesCS2D02G092600	      0
 77- 31:	BRADI1G16830	TraesCS2D02G092700	  1e-24
 77- 32:	BRADI1G16840	TraesCS2D02G093300	      0
 77- 33:	BRADI1G17040	TraesCS2D02G093500	 2e-174
 77- 34:	BRADI1G17050	TraesCS2D02G093600	  2e-33
 77- 35:	BRADI1G17060	TraesCS2D02G093700	      0
 77- 36:	BRADI1G17070	TraesCS2D02G094000	      0
 77- 37:	BRADI1G17090	TraesCS2D02G094200	 2e-158
 77- 38:	BRADI1G17160	TraesCS2D02G095000	      0
 77- 39:	BRADI1G17200	TraesCS2D02G095800	 2e-175
 77- 40:	BRADI1G17210	TraesCS2D02G096800	      0
 77- 41:	BRADI1G17220	TraesCS2D02G096900	 1e-172
 77- 42:	BRADI1G17230	TraesCS2D02G097400	 7e-155
 77- 43:	BRADI1G17236	TraesCS2D02G097500	 1e-104
 77- 44:	BRADI1G17242	TraesCS2D02G097600	 5e-163
 77- 45:	BRADI1G17250	TraesCS2D02G097700	      0
 77- 46:	BRADI1G17257	TraesCS2D02G097800	      0
 77- 47:	BRADI1G17280	TraesCS2D02G098100	      0
 77- 48:	BRADI1G17300	TraesCS2D02G098300	      0
 77- 49:	BRADI1G17310	TraesCS2D02G098400	  3e-45
 77- 50:	BRADI1G17320	TraesCS2D02G098800	 3e-130
 77- 51:	BRADI1G17330	TraesCS2D02G098900	 3e-142
 77- 52:	BRADI1G17360	TraesCS2D02G099300	      0
 77- 53:	BRADI1G17380	TraesCS2D02G099800	 8e-142
 77- 54:	BRADI1G17387	TraesCS2D02G100000	      0
 77- 55:	BRADI1G17400	TraesCS2D02G100100	 1e-124
 77- 56:	BRADI1G17420	TraesCS2D02G100200	  2e-66
 77- 57:	BRADI1G17430	TraesCS2D02G100500	 2e-148
 77- 58:	BRADI1G17440	TraesCS2D02G100600	  1e-91
 77- 59:	BRADI1G17450	TraesCS2D02G101000	 2e-128
 77- 60:	BRADI1G17480	TraesCS2D02G101300	 1e-108
 77- 61:	BRADI1G17490	TraesCS2D02G101500	      0
 77- 62:	BRADI1G17500	TraesCS2D02G101700	 1e-176
 77- 63:	BRADI1G17510	TraesCS2D02G101800	      0
 77- 64:	BRADI1G17520	TraesCS2D02G102200	  2e-61
 77- 65:	BRADI1G17580	TraesCS2D02G102800	      0
 77- 66:	BRADI1G17590	TraesCS2D02G103300	      0
 77- 67:	BRADI1G17610	TraesCS2D02G103500	  2e-68
 77- 68:	BRADI1G17620	TraesCS2D02G103800	      0
 77- 69:	BRADI1G17630	TraesCS2D02G104200	      0
 77- 70:	BRADI1G17640	TraesCS2D02G104300	  2e-94
 77- 71:	BRADI1G17650	TraesCS2D02G104400	      0
 77- 72:	BRADI1G17660	TraesCS2D02G104500	  4e-69
 77- 73:	BRADI1G17665	TraesCS2D02G105000	  6e-28
 77- 74:	BRADI1G17670	TraesCS2D02G105100	      0
 77- 75:	BRADI1G17680	TraesCS2D02G105300	      0
 77- 76:	BRADI1G17700	TraesCS2D02G105400	 5e-162
 77- 77:	BRADI1G17730	TraesCS2D02G105500	      0
 77- 78:	BRADI1G17740	TraesCS2D02G105600	  5e-48
 77- 79:	BRADI1G17760	TraesCS2D02G106000	  2e-60
 77- 80:	BRADI1G17830	TraesCS2D02G106600	      0
 77- 81:	BRADI1G17840	TraesCS2D02G107400	 3e-146
 77- 82:	BRADI1G17850	TraesCS2D02G108600	 2e-126
 77- 83:	BRADI1G17910	TraesCS2D02G108900	  3e-38
 77- 84:	BRADI1G17920	TraesCS2D02G109000	 4e-143
 77- 85:	BRADI1G17930	TraesCS2D02G109200	  2e-81
 77- 86:	BRADI1G17940	TraesCS2D02G109800	      0
 77- 87:	BRADI1G17950	TraesCS2D02G109900	      0
 77- 88:	BRADI1G17970	TraesCS2D02G110100	 2e-130
 77- 89:	BRADI1G17980	TraesCS2D02G110600	  3e-59
 77- 90:	BRADI1G17997	TraesCS2D02G110900	      0
 77- 91:	BRADI1G18010	TraesCS2D02G111100	  1e-85
 77- 92:	BRADI1G18020	TraesCS2D02G111400	      0
 77- 93:	BRADI1G18030	TraesCS2D02G111700	  2e-61
 77- 94:	BRADI1G18040	TraesCS2D02G111900	 6e-143
 77- 95:	BRADI1G18050	TraesCS2D02G112000	  9e-36
 77- 96:	BRADI1G18070	TraesCS2D02G112200	 3e-130
 77- 97:	BRADI1G18080	TraesCS2D02G112900	  1e-72
 77- 98:	BRADI1G18090	TraesCS2D02G113300	      0
 77- 99:	BRADI1G18100	TraesCS2D02G113400	 1e-168
 77-100:	BRADI1G18110	TraesCS2D02G113500	 2e-177
 77-101:	BRADI1G18120	TraesCS2D02G113600	      0
 77-102:	BRADI1G18130	TraesCS2D02G113700	      0
 77-103:	BRADI1G18140	TraesCS2D02G113900	      0
 77-104:	BRADI1G18150	TraesCS2D02G114400	  5e-89
 77-105:	BRADI1G18160	TraesCS2D02G114500	      0
 77-106:	BRADI1G18170	TraesCS2D02G114800	  4e-94
 77-107:	BRADI1G18180	TraesCS2D02G114900	      0
 77-108:	BRADI1G18185	TraesCS2D02G115000	  4e-27
 77-109:	BRADI1G18230	TraesCS2D02G115500	  1e-48
 77-110:	BRADI1G18260	TraesCS2D02G118100	  1e-38
 77-111:	BRADI1G18270	TraesCS2D02G119600	  2e-74
 77-112:	BRADI1G18420	TraesCS2D02G121300	      0
 77-113:	BRADI1G18630	TraesCS2D02G123900	 6e-111
 77-114:	BRADI1G18640	TraesCS2D02G126500	  2e-14
 77-115:	BRADI1G18650	TraesCS2D02G126600	      0
 77-116:	BRADI1G18660	TraesCS2D02G126700	      0
 77-117:	BRADI1G18670	TraesCS2D02G126800	      0
 77-118:	BRADI1G18680	TraesCS2D02G127600	 1e-137
 77-119:	BRADI1G18690	TraesCS2D02G128300	  8e-89
 77-120:	BRADI1G18720	TraesCS2D02G128400	      0
 77-121:	BRADI1G18730	TraesCS2D02G128500	      0
 77-122:	BRADI1G18740	TraesCS2D02G128800	  1e-25
 77-123:	BRADI1G18750	TraesCS2D02G129200	      0
 77-124:	BRADI1G18760	TraesCS2D02G129300	 1e-175
 77-125:	BRADI1G18770	TraesCS2D02G129400	      0
 77-126:	BRADI1G18780	TraesCS2D02G129500	  3e-29
 77-127:	BRADI1G18790	TraesCS2D02G129600	      0
 77-128:	BRADI1G18800	TraesCS2D02G129700	      0
 77-129:	BRADI1G18810	TraesCS2D02G129800	      0
 77-130:	BRADI1G18820	TraesCS2D02G130300	      0
 77-131:	BRADI1G18900	TraesCS2D02G130400	      0
 77-132:	BRADI1G18920	TraesCS2D02G131200	      0
 77-133:	BRADI1G18960	TraesCS2D02G131300	  3e-93
 77-134:	BRADI1G18970	TraesCS2D02G131700	      0
 77-135:	BRADI1G19000	TraesCS2D02G132100	      0
 77-136:	BRADI1G19010	TraesCS2D02G132200	 3e-169
 77-137:	BRADI1G19020	TraesCS2D02G132300	  3e-69
 77-138:	BRADI1G19050	TraesCS2D02G132600	      0
 77-139:	BRADI1G19080	TraesCS2D02G132900	      0
 77-140:	BRADI1G19100	TraesCS2D02G133500	      0
 77-141:	BRADI1G19110	TraesCS2D02G133900	      0
 77-142:	BRADI1G19120	TraesCS2D02G134000	      0
 77-143:	BRADI1G19130	TraesCS2D02G134100	  2e-75
 77-144:	BRADI1G19145	TraesCS2D02G134400	      0
 77-145:	BRADI1G19150	TraesCS2D02G134500	 1e-102
 77-146:	BRADI1G19160	TraesCS2D02G134700	      0
 77-147:	BRADI1G19200	TraesCS2D02G135100	 2e-118
 77-148:	BRADI1G19240	TraesCS2D02G135800	 2e-159
 77-149:	BRADI1G19250	TraesCS2D02G136100	 2e-139
 77-150:	BRADI1G19260	TraesCS2D02G136300	      0
 77-151:	BRADI1G19265	TraesCS2D02G136400	  2e-91
 77-152:	BRADI1G19270	TraesCS2D02G136500	      0
 77-153:	BRADI1G19300	TraesCS2D02G136600	      0
 77-154:	BRADI1G19310	TraesCS2D02G136800	  6e-43
 77-155:	BRADI1G19320	TraesCS2D02G137000	 7e-177
 77-156:	BRADI1G19340	TraesCS2D02G137100	 4e-164
 77-157:	BRADI1G19360	TraesCS2D02G137800	  2e-68
 77-158:	BRADI1G19370	TraesCS2D02G138100	      0
 77-159:	BRADI1G19380	TraesCS2D02G138200	 1e-176
 77-160:	BRADI1G19390	TraesCS2D02G138300	      0
 77-161:	BRADI1G19400	TraesCS2D02G138900	      0
 77-162:	BRADI1G19420	TraesCS2D02G139700	      0
 77-163:	BRADI1G19455	TraesCS2D02G140400	  1e-62
 77-164:	BRADI1G19500	TraesCS2D02G141000	      0
 77-165:	BRADI1G19510	TraesCS2D02G141100	      0
 77-166:	BRADI1G19520	TraesCS2D02G141200	      0
 77-167:	BRADI1G19530	TraesCS2D02G141300	  3e-37
 77-168:	BRADI1G19570	TraesCS2D02G142500	      0
 77-169:	BRADI1G19620	TraesCS2D02G144500	      0
 77-170:	BRADI1G19627	TraesCS2D02G144800	      0
 77-171:	BRADI1G19640	TraesCS2D02G145100	      0
 77-172:	BRADI1G19650	TraesCS2D02G145300	      0
 77-173:	BRADI1G19660	TraesCS2D02G145400	 4e-121
 77-174:	BRADI1G19670	TraesCS2D02G145700	      0
 77-175:	BRADI1G19690	TraesCS2D02G145800	      0
 77-176:	BRADI1G19695	TraesCS2D02G145900	      0
 77-177:	BRADI1G19697	TraesCS2D02G146000	  9e-52
 77-178:	BRADI1G19702	TraesCS2D02G146100	      0
 77-179:	BRADI1G19710	TraesCS2D02G146200	      0
 77-180:	BRADI1G19715	TraesCS2D02G146300	 2e-168
 77-181:	BRADI1G19760	TraesCS2D02G147200	 3e-164
 77-182:	BRADI1G19770	TraesCS2D02G148200	      0
 77-183:	BRADI1G19800	TraesCS2D02G148400	      0
 77-184:	BRADI1G19810	TraesCS2D02G148700	      0
 77-185:	BRADI1G19820	TraesCS2D02G148900	      0
 77-186:	BRADI1G19830	TraesCS2D02G149100	 3e-111
 77-187:	BRADI1G19840	TraesCS2D02G149900	      0
 77-188:	BRADI1G19850	TraesCS2D02G150300	  3e-57
 77-189:	BRADI1G19860	TraesCS2D02G150600	  2e-58
 77-190:	BRADI1G19867	TraesCS2D02G150700	 3e-146
 77-191:	BRADI1G19880	TraesCS2D02G150800	      0
 77-192:	BRADI1G19890	TraesCS2D02G151100	      0
 77-193:	BRADI1G19900	TraesCS2D02G151200	 2e-123
 77-194:	BRADI1G19920	TraesCS2D02G151400	      0
 77-195:	BRADI1G19940	TraesCS2D02G151900	      0
 77-196:	BRADI1G19950	TraesCS2D02G152000	 2e-162
 77-197:	BRADI1G19960	TraesCS2D02G152200	 2e-180
 77-198:	BRADI1G19970	TraesCS2D02G152300	 1e-146
 77-199:	BRADI1G19980	TraesCS2D02G152400	 3e-119
 77-200:	BRADI1G20000	TraesCS2D02G153100	 6e-137
 77-201:	BRADI1G20010	TraesCS2D02G153200	 1e-100
 77-202:	BRADI1G20040	TraesCS2D02G154300	 3e-143
 77-203:	BRADI1G20050	TraesCS2D02G154500	      0
 77-204:	BRADI1G20060	TraesCS2D02G154600	      0
 77-205:	BRADI1G20067	TraesCS2D02G154700	      0
 77-206:	BRADI1G20080	TraesCS2D02G154800	 2e-169
 77-207:	BRADI1G20100	TraesCS2D02G155200	      0
 77-208:	BRADI1G20125	TraesCS2D02G155300	 1e-124
 77-209:	BRADI1G20140	TraesCS2D02G155500	  2e-82
 77-210:	BRADI1G20150	TraesCS2D02G155600	      0
 77-211:	BRADI1G20160	TraesCS2D02G155700	      0
 77-212:	BRADI1G20180	TraesCS2D02G156500	 3e-102
 77-213:	BRADI1G20197	TraesCS2D02G156700	      0
 77-214:	BRADI1G20210	TraesCS2D02G156800	 9e-180
 77-215:	BRADI1G20220	TraesCS2D02G157100	  5e-34
 77-216:	BRADI1G20230	TraesCS2D02G157200	      0
 77-217:	BRADI1G20240	TraesCS2D02G157300	      0
 77-218:	BRADI1G20270	TraesCS2D02G158400	      0
 77-219:	BRADI1G20280	TraesCS2D02G158600	 9e-154
 77-220:	BRADI1G20290	TraesCS2D02G158700	  1e-44
 77-221:	BRADI1G20300	TraesCS2D02G158800	 4e-155
 77-222:	BRADI1G20310	TraesCS2D02G159200	 4e-168
 77-223:	BRADI1G20320	TraesCS2D02G160000	  2e-36
 77-224:	BRADI1G20340	TraesCS2D02G160100	      0
 77-225:	BRADI1G20350	TraesCS2D02G160200	      0
 77-226:	BRADI1G20360	TraesCS2D02G160400	  1e-96
 77-227:	BRADI1G20370	TraesCS2D02G161100	  1e-74
 77-228:	BRADI1G20385	TraesCS2D02G161200	 2e-110
 77-229:	BRADI1G20390	TraesCS2D02G161300	      0
 77-230:	BRADI1G20400	TraesCS2D02G161400	 3e-131
 77-231:	BRADI1G20410	TraesCS2D02G161500	      0
 77-232:	BRADI1G20420	TraesCS2D02G161800	  1e-34
 77-233:	BRADI1G20440	TraesCS2D02G161900	 9e-156
 77-234:	BRADI1G20450	TraesCS2D02G162000	 3e-174
 77-235:	BRADI1G20460	TraesCS2D02G162200	  8e-51
 77-236:	BRADI1G20470	TraesCS2D02G162500	  3e-31
 77-237:	BRADI1G20480	TraesCS2D02G162600	  2e-57
 77-238:	BRADI1G20490	TraesCS2D02G162900	 1e-156
 77-239:	BRADI1G20500	TraesCS2D02G163000	      0
 77-240:	BRADI1G20520	TraesCS2D02G163100	  2e-83
 77-241:	BRADI1G20540	TraesCS2D02G163700	 4e-111
 77-242:	BRADI1G20550	TraesCS2D02G163800	      0
 77-243:	BRADI1G20560	TraesCS2D02G163900	 4e-137
 77-244:	BRADI1G20570	TraesCS2D02G164000	      0
 77-245:	BRADI1G20580	TraesCS2D02G164100	 5e-123
 77-246:	BRADI1G20586	TraesCS2D02G165900	      0
 77-247:	BRADI1G20592	TraesCS2D02G166200	  1e-32
 77-248:	BRADI1G20640	TraesCS2D02G168400	 1e-149
 77-249:	BRADI1G20670	TraesCS2D02G168700	  6e-51
 77-250:	BRADI1G20680	TraesCS2D02G169100	  1e-09
## Alignment 78: score=8949.0 e_value=0 N=184 BdChr1&TaChr2D plus
 78-  0:	BRADI1G21470	TraesCS2D02G176600	      0
 78-  1:	BRADI1G21480	TraesCS2D02G176700	      0
 78-  2:	BRADI1G21490	TraesCS2D02G176800	 1e-119
 78-  3:	BRADI1G21497	TraesCS2D02G177000	 7e-164
 78-  4:	BRADI1G21510	TraesCS2D02G177100	  3e-97
 78-  5:	BRADI1G21540	TraesCS2D02G177200	      0
 78-  6:	BRADI1G21550	TraesCS2D02G177300	 3e-127
 78-  7:	BRADI1G21560	TraesCS2D02G177500	      0
 78-  8:	BRADI1G21570	TraesCS2D02G177600	 2e-106
 78-  9:	BRADI1G21580	TraesCS2D02G177700	 5e-140
 78- 10:	BRADI1G21590	TraesCS2D02G178000	  1e-44
 78- 11:	BRADI1G21610	TraesCS2D02G178100	      0
 78- 12:	BRADI1G21620	TraesCS2D02G178200	      0
 78- 13:	BRADI1G21630	TraesCS2D02G178300	  2e-97
 78- 14:	BRADI1G21640	TraesCS2D02G178700	 1e-155
 78- 15:	BRADI1G21647	TraesCS2D02G178900	  1e-80
 78- 16:	BRADI1G21660	TraesCS2D02G179000	  4e-39
 78- 17:	BRADI1G21710	TraesCS2D02G179200	      0
 78- 18:	BRADI1G21730	TraesCS2D02G179300	 1e-161
 78- 19:	BRADI1G21740	TraesCS2D02G179400	 7e-154
 78- 20:	BRADI1G21755	TraesCS2D02G179500	      0
 78- 21:	BRADI1G21780	TraesCS2D02G179700	  5e-80
 78- 22:	BRADI1G21787	TraesCS2D02G179800	 2e-176
 78- 23:	BRADI1G21800	TraesCS2D02G180200	  6e-88
 78- 24:	BRADI1G21810	TraesCS2D02G180300	      0
 78- 25:	BRADI1G21820	TraesCS2D02G180400	      0
 78- 26:	BRADI1G21880	TraesCS2D02G180500	  3e-72
 78- 27:	BRADI1G21890	TraesCS2D02G180600	 1e-166
 78- 28:	BRADI1G21900	TraesCS2D02G180700	  1e-69
 78- 29:	BRADI1G21914	TraesCS2D02G180800	      0
 78- 30:	BRADI1G21921	TraesCS2D02G181000	      0
 78- 31:	BRADI1G21930	TraesCS2D02G181100	  1e-06
 78- 32:	BRADI1G21955	TraesCS2D02G181200	  9e-44
 78- 33:	BRADI1G21980	TraesCS2D02G181400	 5e-165
 78- 34:	BRADI1G21990	TraesCS2D02G181700	      0
 78- 35:	BRADI1G22010	TraesCS2D02G182000	  4e-55
 78- 36:	BRADI1G22020	TraesCS2D02G182100	 2e-121
 78- 37:	BRADI1G22030	TraesCS2D02G182400	      0
 78- 38:	BRADI1G22050	TraesCS2D02G182700	      0
 78- 39:	BRADI1G22060	TraesCS2D02G182800	      0
 78- 40:	BRADI1G22087	TraesCS2D02G182900	      0
 78- 41:	BRADI1G22100	TraesCS2D02G183100	  2e-34
 78- 42:	BRADI1G22110	TraesCS2D02G183300	      0
 78- 43:	BRADI1G22140	TraesCS2D02G183400	      0
 78- 44:	BRADI1G22160	TraesCS2D02G183500	      0
 78- 45:	BRADI1G22170	TraesCS2D02G183600	      0
 78- 46:	BRADI1G22180	TraesCS2D02G183700	 3e-128
 78- 47:	BRADI1G22187	TraesCS2D02G183800	      0
 78- 48:	BRADI1G22200	TraesCS2D02G183900	      0
 78- 49:	BRADI1G22210	TraesCS2D02G184200	  4e-74
 78- 50:	BRADI1G22240	TraesCS2D02G185200	      0
 78- 51:	BRADI1G22250	TraesCS2D02G185300	      0
 78- 52:	BRADI1G22260	TraesCS2D02G185400	 4e-172
 78- 53:	BRADI1G22290	TraesCS2D02G185800	  5e-64
 78- 54:	BRADI1G22300	TraesCS2D02G185900	      0
 78- 55:	BRADI1G22310	TraesCS2D02G186000	  5e-44
 78- 56:	BRADI1G22380	TraesCS2D02G187000	  8e-12
 78- 57:	BRADI1G22440	TraesCS2D02G187500	  6e-39
 78- 58:	BRADI1G22490	TraesCS2D02G188200	      0
 78- 59:	BRADI1G22500	TraesCS2D02G188300	      0
 78- 60:	BRADI1G22510	TraesCS2D02G188400	      0
 78- 61:	BRADI1G22520	TraesCS2D02G188500	      0
 78- 62:	BRADI1G22560	TraesCS2D02G189100	  9e-38
 78- 63:	BRADI1G22566	TraesCS2D02G189200	      0
 78- 64:	BRADI1G22572	TraesCS2D02G189300	 2e-163
 78- 65:	BRADI1G22590	TraesCS2D02G189500	      0
 78- 66:	BRADI1G22600	TraesCS2D02G189600	      0
 78- 67:	BRADI1G22607	TraesCS2D02G190000	      0
 78- 68:	BRADI1G22650	TraesCS2D02G190200	      0
 78- 69:	BRADI1G22660	TraesCS2D02G190300	      0
 78- 70:	BRADI1G22670	TraesCS2D02G190400	 4e-106
 78- 71:	BRADI1G22680	TraesCS2D02G190500	      0
 78- 72:	BRADI1G22690	TraesCS2D02G190600	      0
 78- 73:	BRADI1G22717	TraesCS2D02G190700	      0
 78- 74:	BRADI1G22730	TraesCS2D02G191000	      0
 78- 75:	BRADI1G22740	TraesCS2D02G191100	 9e-163
 78- 76:	BRADI1G22770	TraesCS2D02G191200	  2e-54
 78- 77:	BRADI1G22790	TraesCS2D02G191300	  2e-85
 78- 78:	BRADI1G22800	TraesCS2D02G191500	  3e-52
 78- 79:	BRADI1G22810	TraesCS2D02G191600	  3e-90
 78- 80:	BRADI1G22820	TraesCS2D02G191700	  1e-97
 78- 81:	BRADI1G22830	TraesCS2D02G191800	      0
 78- 82:	BRADI1G22850	TraesCS2D02G192000	      0
 78- 83:	BRADI1G22860	TraesCS2D02G192100	 2e-132
 78- 84:	BRADI1G22870	TraesCS2D02G192800	      0
 78- 85:	BRADI1G22890	TraesCS2D02G193100	      0
 78- 86:	BRADI1G22900	TraesCS2D02G193200	  3e-90
 78- 87:	BRADI1G22907	TraesCS2D02G193300	      0
 78- 88:	BRADI1G22920	TraesCS2D02G193400	 4e-105
 78- 89:	BRADI1G22930	TraesCS2D02G193500	      0
 78- 90:	BRADI1G22960	TraesCS2D02G193700	 1e-140
 78- 91:	BRADI1G22990	TraesCS2D02G194100	      0
 78- 92:	BRADI1G23000	TraesCS2D02G194200	      0
 78- 93:	BRADI1G23010	TraesCS2D02G194400	      0
 78- 94:	BRADI1G23030	TraesCS2D02G194500	  2e-12
 78- 95:	BRADI1G23040	TraesCS2D02G194600	      0
 78- 96:	BRADI1G23050	TraesCS2D02G194700	      0
 78- 97:	BRADI1G23060	TraesCS2D02G194800	      0
 78- 98:	BRADI1G23080	TraesCS2D02G195000	 3e-154
 78- 99:	BRADI1G23090	TraesCS2D02G195100	      0
 78-100:	BRADI1G23100	TraesCS2D02G195300	      0
 78-101:	BRADI1G23120	TraesCS2D02G195400	      0
 78-102:	BRADI1G23140	TraesCS2D02G195500	      0
 78-103:	BRADI1G23150	TraesCS2D02G195600	  1e-83
 78-104:	BRADI1G23160	TraesCS2D02G196100	 1e-109
 78-105:	BRADI1G23170	TraesCS2D02G196200	  3e-23
 78-106:	BRADI1G23200	TraesCS2D02G196300	  2e-17
 78-107:	BRADI1G23230	TraesCS2D02G196500	  6e-15
 78-108:	BRADI1G23250	TraesCS2D02G197000	      0
 78-109:	BRADI1G23257	TraesCS2D02G197100	      0
 78-110:	BRADI1G23270	TraesCS2D02G197200	      0
 78-111:	BRADI1G23287	TraesCS2D02G197400	      0
 78-112:	BRADI1G23320	TraesCS2D02G197600	      0
 78-113:	BRADI1G23330	TraesCS2D02G197800	  1e-74
 78-114:	BRADI1G23340	TraesCS2D02G198100	      0
 78-115:	BRADI1G23350	TraesCS2D02G198200	      0
 78-116:	BRADI1G23400	TraesCS2D02G198500	      0
 78-117:	BRADI1G23420	TraesCS2D02G198600	 7e-114
 78-118:	BRADI1G23440	TraesCS2D02G198700	      0
 78-119:	BRADI1G23460	TraesCS2D02G199200	 2e-104
 78-120:	BRADI1G23470	TraesCS2D02G199300	      0
 78-121:	BRADI1G23480	TraesCS2D02G199400	      0
 78-122:	BRADI1G23490	TraesCS2D02G199500	      0
 78-123:	BRADI1G23497	TraesCS2D02G199600	      0
 78-124:	BRADI1G23510	TraesCS2D02G199700	      0
 78-125:	BRADI1G23530	TraesCS2D02G199800	  8e-45
 78-126:	BRADI1G23550	TraesCS2D02G199900	 1e-123
 78-127:	BRADI1G23560	TraesCS2D02G200100	 6e-159
 78-128:	BRADI1G23580	TraesCS2D02G200300	      0
 78-129:	BRADI1G23590	TraesCS2D02G200400	  8e-82
 78-130:	BRADI1G23600	TraesCS2D02G200600	      0
 78-131:	BRADI1G23610	TraesCS2D02G200700	 2e-160
 78-132:	BRADI1G23620	TraesCS2D02G200800	 8e-156
 78-133:	BRADI1G23630	TraesCS2D02G200900	 4e-104
 78-134:	BRADI1G23640	TraesCS2D02G201000	      0
 78-135:	BRADI1G23660	TraesCS2D02G201200	      0
 78-136:	BRADI1G23675	TraesCS2D02G201300	      0
 78-137:	BRADI1G23690	TraesCS2D02G201400	      0
 78-138:	BRADI1G23697	TraesCS2D02G201700	      0
 78-139:	BRADI1G23740	TraesCS2D02G201900	      0
 78-140:	BRADI1G23750	TraesCS2D02G202000	      0
 78-141:	BRADI1G23756	TraesCS2D02G202100	 5e-114
 78-142:	BRADI1G23770	TraesCS2D02G202200	      0
 78-143:	BRADI1G23800	TraesCS2D02G202500	  9e-21
 78-144:	BRADI1G23890	TraesCS2D02G202600	      0
 78-145:	BRADI1G23900	TraesCS2D02G202700	      0
 78-146:	BRADI1G23910	TraesCS2D02G202900	      0
 78-147:	BRADI1G23920	TraesCS2D02G203000	      0
 78-148:	BRADI1G23930	TraesCS2D02G203300	      0
 78-149:	BRADI1G23940	TraesCS2D02G203500	 4e-150
 78-150:	BRADI1G23950	TraesCS2D02G203700	  6e-33
 78-151:	BRADI1G23960	TraesCS2D02G203800	  2e-93
 78-152:	BRADI1G23970	TraesCS2D02G203900	      0
 78-153:	BRADI1G23980	TraesCS2D02G204100	      0
 78-154:	BRADI1G23990	TraesCS2D02G204200	  2e-34
 78-155:	BRADI1G24000	TraesCS2D02G204300	 1e-162
 78-156:	BRADI1G24030	TraesCS2D02G204900	      0
 78-157:	BRADI1G24040	TraesCS2D02G205000	      0
 78-158:	BRADI1G24050	TraesCS2D02G205100	  3e-47
 78-159:	BRADI1G24060	TraesCS2D02G205200	      0
 78-160:	BRADI1G24070	TraesCS2D02G205400	      0
 78-161:	BRADI1G24080	TraesCS2D02G205600	 6e-157
 78-162:	BRADI1G24090	TraesCS2D02G205700	      0
 78-163:	BRADI1G24100	TraesCS2D02G205800	      0
 78-164:	BRADI1G24110	TraesCS2D02G205900	 6e-164
 78-165:	BRADI1G24125	TraesCS2D02G206000	  1e-28
 78-166:	BRADI1G24130	TraesCS2D02G206200	      0
 78-167:	BRADI1G24140	TraesCS2D02G206400	 1e-175
 78-168:	BRADI1G24147	TraesCS2D02G206500	  1e-90
 78-169:	BRADI1G24170	TraesCS2D02G206700	 9e-129
 78-170:	BRADI1G24180	TraesCS2D02G206800	  1e-38
 78-171:	BRADI1G24200	TraesCS2D02G206900	 9e-124
 78-172:	BRADI1G24210	TraesCS2D02G207000	      0
 78-173:	BRADI1G24220	TraesCS2D02G207100	  7e-73
 78-174:	BRADI1G24230	TraesCS2D02G207200	      0
 78-175:	BRADI1G24240	TraesCS2D02G207400	      0
 78-176:	BRADI1G24250	TraesCS2D02G207600	 4e-169
 78-177:	BRADI1G24270	TraesCS2D02G207800	      0
 78-178:	BRADI1G24277	TraesCS2D02G208000	      0
 78-179:	BRADI1G24287	TraesCS2D02G208100	      0
 78-180:	BRADI1G24297	TraesCS2D02G208300	      0
 78-181:	BRADI1G24310	TraesCS2D02G208500	      0
 78-182:	BRADI1G24490	TraesCS2D02G208700	      0
 78-183:	BRADI1G24730	TraesCS2D02G211500	      0
## Alignment 79: score=5948.0 e_value=0 N=123 BdChr1&TaChr2D plus
 79-  0:	BRADI1G24710	TraesCS2D02G211800	 3e-136
 79-  1:	BRADI1G24960	TraesCS2D02G214500	      0
 79-  2:	BRADI1G24970	TraesCS2D02G214600	 3e-148
 79-  3:	BRADI1G24980	TraesCS2D02G214700	 9e-151
 79-  4:	BRADI1G24990	TraesCS2D02G215000	 2e-125
 79-  5:	BRADI1G24996	TraesCS2D02G215200	 8e-164
 79-  6:	BRADI1G25002	TraesCS2D02G215300	      0
 79-  7:	BRADI1G25030	TraesCS2D02G215500	  3e-99
 79-  8:	BRADI1G25057	TraesCS2D02G216200	 5e-152
 79-  9:	BRADI1G25070	TraesCS2D02G216500	  2e-23
 79- 10:	BRADI1G25080	TraesCS2D02G216600	  4e-75
 79- 11:	BRADI1G25090	TraesCS2D02G216700	      0
 79- 12:	BRADI1G25107	TraesCS2D02G216800	      0
 79- 13:	BRADI1G25150	TraesCS2D02G217100	      0
 79- 14:	BRADI1G25170	TraesCS2D02G217300	 2e-166
 79- 15:	BRADI1G25180	TraesCS2D02G217400	      0
 79- 16:	BRADI1G25200	TraesCS2D02G217900	  2e-70
 79- 17:	BRADI1G25220	TraesCS2D02G218000	  2e-70
 79- 18:	BRADI1G25230	TraesCS2D02G218100	 7e-120
 79- 19:	BRADI1G25240	TraesCS2D02G218200	 4e-145
 79- 20:	BRADI1G25250	TraesCS2D02G218300	  1e-43
 79- 21:	BRADI1G25260	TraesCS2D02G218800	 2e-148
 79- 22:	BRADI1G25270	TraesCS2D02G219100	  2e-83
 79- 23:	BRADI1G25290	TraesCS2D02G219200	  1e-31
 79- 24:	BRADI1G25310	TraesCS2D02G219500	      0
 79- 25:	BRADI1G25320	TraesCS2D02G219600	      0
 79- 26:	BRADI1G25340	TraesCS2D02G219700	      0
 79- 27:	BRADI1G25350	TraesCS2D02G220000	 1e-161
 79- 28:	BRADI1G25360	TraesCS2D02G220100	 2e-140
 79- 29:	BRADI1G25370	TraesCS2D02G220200	      0
 79- 30:	BRADI1G25380	TraesCS2D02G220300	      0
 79- 31:	BRADI1G25390	TraesCS2D02G220400	  7e-88
 79- 32:	BRADI1G25410	TraesCS2D02G220600	  1e-75
 79- 33:	BRADI1G25420	TraesCS2D02G220700	 6e-146
 79- 34:	BRADI1G25430	TraesCS2D02G220800	 1e-111
 79- 35:	BRADI1G25440	TraesCS2D02G220900	      0
 79- 36:	BRADI1G25470	TraesCS2D02G221200	 3e-157
 79- 37:	BRADI1G25480	TraesCS2D02G221300	  1e-61
 79- 38:	BRADI1G25487	TraesCS2D02G221400	      0
 79- 39:	BRADI1G25497	TraesCS2D02G221500	      0
 79- 40:	BRADI1G25510	TraesCS2D02G221600	 1e-150
 79- 41:	BRADI1G25517	TraesCS2D02G221800	      0
 79- 42:	BRADI1G25540	TraesCS2D02G221900	      0
 79- 43:	BRADI1G25552	TraesCS2D02G222000	      0
 79- 44:	BRADI1G25620	TraesCS2D02G222200	 3e-118
 79- 45:	BRADI1G25680	TraesCS2D02G222900	      0
 79- 46:	BRADI1G25697	TraesCS2D02G223000	      0
 79- 47:	BRADI1G25710	TraesCS2D02G223300	  1e-58
 79- 48:	BRADI1G25717	TraesCS2D02G223400	 4e-150
 79- 49:	BRADI1G25770	TraesCS2D02G223600	      0
 79- 50:	BRADI1G25830	TraesCS2D02G224500	      0
 79- 51:	BRADI1G25930	TraesCS2D02G225400	      0
 79- 52:	BRADI1G25950	TraesCS2D02G225600	  4e-85
 79- 53:	BRADI1G25977	TraesCS2D02G225800	      0
 79- 54:	BRADI1G25990	TraesCS2D02G225900	 9e-121
 79- 55:	BRADI1G26000	TraesCS2D02G226000	      0
 79- 56:	BRADI1G26010	TraesCS2D02G226100	  2e-70
 79- 57:	BRADI1G26020	TraesCS2D02G226300	 3e-158
 79- 58:	BRADI1G26030	TraesCS2D02G226400	      0
 79- 59:	BRADI1G26050	TraesCS2D02G226500	  2e-68
 79- 60:	BRADI1G26060	TraesCS2D02G226600	      0
 79- 61:	BRADI1G26070	TraesCS2D02G226700	  7e-84
 79- 62:	BRADI1G26080	TraesCS2D02G226800	  7e-87
 79- 63:	BRADI1G26090	TraesCS2D02G226900	      0
 79- 64:	BRADI1G26100	TraesCS2D02G227000	      0
 79- 65:	BRADI1G26110	TraesCS2D02G227100	  4e-07
 79- 66:	BRADI1G26120	TraesCS2D02G227200	      0
 79- 67:	BRADI1G26170	TraesCS2D02G227600	      0
 79- 68:	BRADI1G26180	TraesCS2D02G227700	      0
 79- 69:	BRADI1G26190	TraesCS2D02G227800	  4e-76
 79- 70:	BRADI1G26210	TraesCS2D02G227900	      0
 79- 71:	BRADI1G26220	TraesCS2D02G228100	  2e-44
 79- 72:	BRADI1G26240	TraesCS2D02G228200	      0
 79- 73:	BRADI1G26250	TraesCS2D02G228300	  2e-34
 79- 74:	BRADI1G26260	TraesCS2D02G228500	  1e-70
 79- 75:	BRADI1G26277	TraesCS2D02G228600	  3e-98
 79- 76:	BRADI1G26287	TraesCS2D02G228900	      0
 79- 77:	BRADI1G26300	TraesCS2D02G229000	      0
 79- 78:	BRADI1G26310	TraesCS2D02G229100	      0
 79- 79:	BRADI1G26317	TraesCS2D02G229200	      0
 79- 80:	BRADI1G26330	TraesCS2D02G229300	      0
 79- 81:	BRADI1G26337	TraesCS2D02G229500	      0
 79- 82:	BRADI1G26350	TraesCS2D02G229600	      0
 79- 83:	BRADI1G26400	TraesCS2D02G229900	  3e-79
 79- 84:	BRADI1G26410	TraesCS2D02G230400	      0
 79- 85:	BRADI1G26420	TraesCS2D02G230500	      0
 79- 86:	BRADI1G26440	TraesCS2D02G230600	      0
 79- 87:	BRADI1G26457	TraesCS2D02G230700	      0
 79- 88:	BRADI1G26470	TraesCS2D02G230800	      0
 79- 89:	BRADI1G26510	TraesCS2D02G230900	      0
 79- 90:	BRADI1G26520	TraesCS2D02G231000	      0
 79- 91:	BRADI1G26530	TraesCS2D02G231100	      0
 79- 92:	BRADI1G26540	TraesCS2D02G231200	 6e-130
 79- 93:	BRADI1G26550	TraesCS2D02G231300	      0
 79- 94:	BRADI1G26560	TraesCS2D02G231500	      0
 79- 95:	BRADI1G26570	TraesCS2D02G231600	 2e-110
 79- 96:	BRADI1G26590	TraesCS2D02G231700	      0
 79- 97:	BRADI1G26600	TraesCS2D02G231800	      0
 79- 98:	BRADI1G26607	TraesCS2D02G231900	      0
 79- 99:	BRADI1G26620	TraesCS2D02G232000	      0
 79-100:	BRADI1G26670	TraesCS2D02G232200	      0
 79-101:	BRADI1G26680	TraesCS2D02G232300	      0
 79-102:	BRADI1G26690	TraesCS2D02G232400	      0
 79-103:	BRADI1G26700	TraesCS2D02G232500	      0
 79-104:	BRADI1G26710	TraesCS2D02G232600	      0
 79-105:	BRADI1G26720	TraesCS2D02G232800	  2e-76
 79-106:	BRADI1G26820	TraesCS2D02G232900	      0
 79-107:	BRADI1G26830	TraesCS2D02G233100	      0
 79-108:	BRADI1G26840	TraesCS2D02G233200	  5e-95
 79-109:	BRADI1G26857	TraesCS2D02G233500	      0
 79-110:	BRADI1G26870	TraesCS2D02G233600	 2e-168
 79-111:	BRADI1G26890	TraesCS2D02G233700	      0
 79-112:	BRADI1G26900	TraesCS2D02G233800	      0
 79-113:	BRADI1G26910	TraesCS2D02G233900	  5e-47
 79-114:	BRADI1G26920	TraesCS2D02G234000	 9e-133
 79-115:	BRADI1G26930	TraesCS2D02G234100	      0
 79-116:	BRADI1G27000	TraesCS2D02G234500	      0
 79-117:	BRADI1G27010	TraesCS2D02G234600	 1e-151
 79-118:	BRADI1G27080	TraesCS2D02G236700	      0
 79-119:	BRADI1G27110	TraesCS2D02G237200	      0
 79-120:	BRADI1G27170	TraesCS2D02G237300	      0
 79-121:	BRADI1G27220	TraesCS2D02G239000	  1e-60
 79-122:	BRADI1G27230	TraesCS2D02G239100	 9e-176
## Alignment 80: score=3061.0 e_value=2.9e-266 N=63 BdChr1&TaChr2D plus
 80-  0:	BRADI1G58640	TraesCS2D02G258500	      0
 80-  1:	BRADI1G58743	TraesCS2D02G259000	  4e-62
 80-  2:	BRADI1G58780	TraesCS2D02G259500	 2e-153
 80-  3:	BRADI1G58790	TraesCS2D02G259700	 3e-105
 80-  4:	BRADI1G58920	TraesCS2D02G259800	 5e-101
 80-  5:	BRADI1G58990	TraesCS2D02G260100	  2e-51
 80-  6:	BRADI1G58997	TraesCS2D02G260300	      0
 80-  7:	BRADI1G59010	TraesCS2D02G260500	      0
 80-  8:	BRADI1G59020	TraesCS2D02G260700	  1e-49
 80-  9:	BRADI1G59030	TraesCS2D02G260800	      0
 80- 10:	BRADI1G59060	TraesCS2D02G260900	      0
 80- 11:	BRADI1G59070	TraesCS2D02G261005	      0
 80- 12:	BRADI1G59100	TraesCS2D02G261400	      0
 80- 13:	BRADI1G59110	TraesCS2D02G261500	 3e-105
 80- 14:	BRADI1G59120	TraesCS2D02G261600	  6e-74
 80- 15:	BRADI1G59130	TraesCS2D02G261700	  1e-94
 80- 16:	BRADI1G59170	TraesCS2D02G262000	      0
 80- 17:	BRADI1G59180	TraesCS2D02G262100	  3e-94
 80- 18:	BRADI1G59190	TraesCS2D02G262200	      0
 80- 19:	BRADI1G59200	TraesCS2D02G262300	      0
 80- 20:	BRADI1G59220	TraesCS2D02G262400	      0
 80- 21:	BRADI1G59226	TraesCS2D02G262500	  1e-63
 80- 22:	BRADI1G59250	TraesCS2D02G262700	 1e-145
 80- 23:	BRADI1G59260	TraesCS2D02G262800	      0
 80- 24:	BRADI1G59270	TraesCS2D02G262900	      0
 80- 25:	BRADI1G59280	TraesCS2D02G263000	 3e-140
 80- 26:	BRADI1G59290	TraesCS2D02G263100	      0
 80- 27:	BRADI1G59300	TraesCS2D02G263200	      0
 80- 28:	BRADI1G59331	TraesCS2D02G263300	      0
 80- 29:	BRADI1G59350	TraesCS2D02G263400	 1e-160
 80- 30:	BRADI1G59360	TraesCS2D02G263500	      0
 80- 31:	BRADI1G59380	TraesCS2D02G263600	  4e-95
 80- 32:	BRADI1G59390	TraesCS2D02G263700	  4e-25
 80- 33:	BRADI1G59410	TraesCS2D02G263800	      0
 80- 34:	BRADI1G59420	TraesCS2D02G264200	      0
 80- 35:	BRADI1G59430	TraesCS2D02G264300	      0
 80- 36:	BRADI1G59440	TraesCS2D02G264400	 9e-127
 80- 37:	BRADI1G59460	TraesCS2D02G264600	      0
 80- 38:	BRADI1G59470	TraesCS2D02G264800	      0
 80- 39:	BRADI1G59510	TraesCS2D02G264900	  3e-44
 80- 40:	BRADI1G59520	TraesCS2D02G265000	 3e-153
 80- 41:	BRADI1G59550	TraesCS2D02G265100	 6e-180
 80- 42:	BRADI1G59580	TraesCS2D02G265500	 1e-142
 80- 43:	BRADI1G59600	TraesCS2D02G265700	      0
 80- 44:	BRADI1G59620	TraesCS2D02G265800	      0
 80- 45:	BRADI1G59630	TraesCS2D02G265900	      0
 80- 46:	BRADI1G59640	TraesCS2D02G266000	 3e-154
 80- 47:	BRADI1G59650	TraesCS2D02G266100	      0
 80- 48:	BRADI1G59660	TraesCS2D02G266200	      0
 80- 49:	BRADI1G59700	TraesCS2D02G266400	 4e-155
 80- 50:	BRADI1G59720	TraesCS2D02G266500	  5e-50
 80- 51:	BRADI1G59730	TraesCS2D02G266600	      0
 80- 52:	BRADI1G59740	TraesCS2D02G266700	      0
 80- 53:	BRADI1G59750	TraesCS2D02G266800	  3e-70
 80- 54:	BRADI1G59760	TraesCS2D02G266900	      0
 80- 55:	BRADI1G59770	TraesCS2D02G267000	      0
 80- 56:	BRADI1G59780	TraesCS2D02G267012	      0
 80- 57:	BRADI1G59790	TraesCS2D02G267100	  8e-35
 80- 58:	BRADI1G59810	TraesCS2D02G267300	      0
 80- 59:	BRADI1G59830	TraesCS2D02G267400	      0
 80- 60:	BRADI1G59850	TraesCS2D02G267600	      0
 80- 61:	BRADI1G59860	TraesCS2D02G267700	      0
 80- 62:	BRADI1G59870	TraesCS2D02G267800	      0
## Alignment 81: score=1361.0 e_value=2.4e-115 N=30 BdChr1&TaChr2D plus
 81-  0:	BRADI1G56020	TraesCS2D02G244100	      0
 81-  1:	BRADI1G56040	TraesCS2D02G245624	      0
 81-  2:	BRADI1G56280	TraesCS2D02G246100	      0
 81-  3:	BRADI1G56500	TraesCS2D02G246900	      0
 81-  4:	BRADI1G56510	TraesCS2D02G248000	 9e-112
 81-  5:	BRADI1G56540	TraesCS2D02G248200	      0
 81-  6:	BRADI1G56580	TraesCS2D02G248400	      0
 81-  7:	BRADI1G56600	TraesCS2D02G248500	      0
 81-  8:	BRADI1G56640	TraesCS2D02G248600	      0
 81-  9:	BRADI1G56667	TraesCS2D02G248700	      0
 81- 10:	BRADI1G56680	TraesCS2D02G248800	  3e-15
 81- 11:	BRADI1G56720	TraesCS2D02G248900	      0
 81- 12:	BRADI1G56760	TraesCS2D02G249000	      0
 81- 13:	BRADI1G56780	TraesCS2D02G249100	      0
 81- 14:	BRADI1G56890	TraesCS2D02G249200	      0
 81- 15:	BRADI1G56910	TraesCS2D02G249500	  1e-96
 81- 16:	BRADI1G56930	TraesCS2D02G249800	 2e-107
 81- 17:	BRADI1G56970	TraesCS2D02G249900	      0
 81- 18:	BRADI1G56980	TraesCS2D02G250000	      0
 81- 19:	BRADI1G56990	TraesCS2D02G250100	      0
 81- 20:	BRADI1G57050	TraesCS2D02G250400	  1e-74
 81- 21:	BRADI1G57060	TraesCS2D02G250300	 7e-110
 81- 22:	BRADI1G57120	TraesCS2D02G250600	 1e-113
 81- 23:	BRADI1G57147	TraesCS2D02G250900	      0
 81- 24:	BRADI1G57190	TraesCS2D02G251000	 1e-163
 81- 25:	BRADI1G57200	TraesCS2D02G251100	      0
 81- 26:	BRADI1G57350	TraesCS2D02G251200	 3e-132
 81- 27:	BRADI1G57360	TraesCS2D02G251300	      0
 81- 28:	BRADI1G57377	TraesCS2D02G251400	      0
 81- 29:	BRADI1G57390	TraesCS2D02G251500	  1e-28
## Alignment 82: score=784.0 e_value=1.7e-47 N=18 BdChr1&TaChr2D plus
 82-  0:	BRADI1G07180	TraesCS2D02G254000	  2e-87
 82-  1:	BRADI1G07200	TraesCS2D02G255700	      0
 82-  2:	BRADI1G07220	TraesCS2D02G256200	      0
 82-  3:	BRADI1G07247	TraesCS2D02G256400	 2e-125
 82-  4:	BRADI1G07290	TraesCS2D02G256600	      0
 82-  5:	BRADI1G07320	TraesCS2D02G257000	 3e-123
 82-  6:	BRADI1G07330	TraesCS2D02G257300	  2e-20
 82-  7:	BRADI1G07390	TraesCS2D02G257500	      0
 82-  8:	BRADI1G07420	TraesCS2D02G257700	  3e-34
 82-  9:	BRADI1G07630	TraesCS2D02G259200	  5e-88
 82- 10:	BRADI1G07650	TraesCS2D02G259300	      0
 82- 11:	BRADI1G07770	TraesCS2D02G260200	  7e-19
 82- 12:	BRADI1G07780	TraesCS2D02G260300	 9e-154
 82- 13:	BRADI1G07810	TraesCS2D02G260500	      0
 82- 14:	BRADI1G07930	TraesCS2D02G261100	      0
 82- 15:	BRADI1G08030	TraesCS2D02G261600	  2e-34
 82- 16:	BRADI1G08106	TraesCS2D02G262100	  3e-66
 82- 17:	BRADI1G08240	TraesCS2D02G263100	      0
## Alignment 83: score=676.0 e_value=1.8e-47 N=16 BdChr1&TaChr2D plus
 83-  0:	BRADI1G05787	TraesCS2D02G242900	  3e-62
 83-  1:	BRADI1G05830	TraesCS2D02G245300	  1e-23
 83-  2:	BRADI1G06070	TraesCS2D02G246900	      0
 83-  3:	BRADI1G06090	TraesCS2D02G248000	 2e-109
 83-  4:	BRADI1G06100	TraesCS2D02G248200	      0
 83-  5:	BRADI1G06270	TraesCS2D02G249900	      0
 83-  6:	BRADI1G06290	TraesCS2D02G250500	      0
 83-  7:	BRADI1G06320	TraesCS2D02G250700	  8e-60
 83-  8:	BRADI1G06430	TraesCS2D02G251800	      0
 83-  9:	BRADI1G06440	TraesCS2D02G251900	  3e-92
 83- 10:	BRADI1G06460	TraesCS2D02G252100	  9e-61
 83- 11:	BRADI1G06480	TraesCS2D02G252700	      0
 83- 12:	BRADI1G06540	TraesCS2D02G253400	      0
 83- 13:	BRADI1G06570	TraesCS2D02G253500	      0
 83- 14:	BRADI1G06670	TraesCS2D02G254400	  5e-89
 83- 15:	BRADI1G06700	TraesCS2D02G254800	 1e-121
## Alignment 84: score=560.0 e_value=2e-33 N=12 BdChr1&TaChr2D plus
 84-  0:	BRADI1G18250	TraesCS2D02G115100	 2e-136
 84-  1:	BRADI1G18460	TraesCS2D02G116500	      0
 84-  2:	BRADI1G18470	TraesCS2D02G116600	      0
 84-  3:	BRADI1G18490	TraesCS2D02G117100	      0
 84-  4:	BRADI1G18500	TraesCS2D02G117200	      0
 84-  5:	BRADI1G18510	TraesCS2D02G117800	      0
 84-  6:	BRADI1G18550	TraesCS2D02G117900	      0
 84-  7:	BRADI1G18570	TraesCS2D02G118000	      0
 84-  8:	BRADI1G18580	TraesCS2D02G118200	  4e-86
 84-  9:	BRADI1G18595	TraesCS2D02G118300	  6e-69
 84- 10:	BRADI1G18600	TraesCS2D02G118400	      0
 84- 11:	BRADI1G18607	TraesCS2D02G118500	      0
## Alignment 85: score=380.0 e_value=9.3e-18 N=9 BdChr1&TaChr2D plus
 85-  0:	BRADI1G72370	TraesCS2D02G173700	 2e-121
 85-  1:	BRADI1G72430	TraesCS2D02G174500	      0
 85-  2:	BRADI1G72480	TraesCS2D02G175700	 1e-153
 85-  3:	BRADI1G72630	TraesCS2D02G177400	  7e-06
 85-  4:	BRADI1G72640	TraesCS2D02G177600	  3e-88
 85-  5:	BRADI1G72660	TraesCS2D02G178000	  2e-18
 85-  6:	BRADI1G72740	TraesCS2D02G178100	 7e-165
 85-  7:	BRADI1G72756	TraesCS2D02G178700	  8e-53
 85-  8:	BRADI1G72960	TraesCS2D02G179600	  8e-53
## Alignment 86: score=347.0 e_value=1.6e-11 N=7 BdChr1&TaChr2D plus
 86-  0:	BRADI1G24320	TraesCS2D02G213400	  2e-66
 86-  1:	BRADI1G24330	TraesCS2D02G213600	      0
 86-  2:	BRADI1G24340	TraesCS2D02G213700	      0
 86-  3:	BRADI1G24360	TraesCS2D02G213900	      0
 86-  4:	BRADI1G24370	TraesCS2D02G214000	  4e-41
 86-  5:	BRADI1G24390	TraesCS2D02G214100	      0
 86-  6:	BRADI1G24400	TraesCS2D02G214200	      0
## Alignment 87: score=272.0 e_value=4.2e-10 N=6 BdChr1&TaChr2D plus
 87-  0:	BRADI1G29730	TraesCS2D02G401100	  4e-15
 87-  1:	BRADI1G29750	TraesCS2D02G401200	 6e-109
 87-  2:	BRADI1G29776	TraesCS2D02G401500	      0
 87-  3:	BRADI1G29830	TraesCS2D02G401700	 6e-153
 87-  4:	BRADI1G29840	TraesCS2D02G401800	      0
 87-  5:	BRADI1G30032	TraesCS2D02G403200	  6e-58
## Alignment 88: score=3417.0 e_value=0 N=78 BdChr1&TaChr2D minus
 88-  0:	BRADI1G62390	TraesCS2D02G122900	      0
 88-  1:	BRADI1G62420	TraesCS2D02G121400	 5e-100
 88-  2:	BRADI1G62430	TraesCS2D02G120400	      0
 88-  3:	BRADI1G62440	TraesCS2D02G120200	      0
 88-  4:	BRADI1G62580	TraesCS2D02G118500	 7e-124
 88-  5:	BRADI1G62690	TraesCS2D02G115900	  1e-50
 88-  6:	BRADI1G62730	TraesCS2D02G114500	      0
 88-  7:	BRADI1G62740	TraesCS2D02G114400	  2e-53
 88-  8:	BRADI1G62760	TraesCS2D02G113400	 9e-130
 88-  9:	BRADI1G62780	TraesCS2D02G112200	 4e-108
 88- 10:	BRADI1G62830	TraesCS2D02G111100	  1e-69
 88- 11:	BRADI1G62870	TraesCS2D02G110600	  1e-59
 88- 12:	BRADI1G62930	TraesCS2D02G110100	 5e-127
 88- 13:	BRADI1G62970	TraesCS2D02G109100	  7e-22
 88- 14:	BRADI1G63010	TraesCS2D02G109000	 5e-129
 88- 15:	BRADI1G63040	TraesCS2D02G108900	  5e-73
 88- 16:	BRADI1G63060	TraesCS2D02G107400	 6e-139
 88- 17:	BRADI1G63067	TraesCS2D02G107300	 4e-121
 88- 18:	BRADI1G63080	TraesCS2D02G106800	      0
 88- 19:	BRADI1G63100	TraesCS2D02G106600	      0
 88- 20:	BRADI1G63120	TraesCS2D02G105600	  2e-29
 88- 21:	BRADI1G63170	TraesCS2D02G105400	 5e-131
 88- 22:	BRADI1G63210	TraesCS2D02G105100	      0
 88- 23:	BRADI1G63220	TraesCS2D02G104500	  2e-43
 88- 24:	BRADI1G63270	TraesCS2D02G104300	  2e-63
 88- 25:	BRADI1G63290	TraesCS2D02G104200	      0
 88- 26:	BRADI1G63310	TraesCS2D02G103900	  3e-88
 88- 27:	BRADI1G63350	TraesCS2D02G103800	      0
 88- 28:	BRADI1G63460	TraesCS2D02G103600	      0
 88- 29:	BRADI1G63480	TraesCS2D02G103400	  4e-82
 88- 30:	BRADI1G63570	TraesCS2D02G101800	      0
 88- 31:	BRADI1G63580	TraesCS2D02G101500	      0
 88- 32:	BRADI1G63600	TraesCS2D02G101300	  5e-84
 88- 33:	BRADI1G63610	TraesCS2D02G101000	  1e-85
 88- 34:	BRADI1G63630	TraesCS2D02G100600	  1e-98
 88- 35:	BRADI1G63640	TraesCS2D02G100500	 5e-108
 88- 36:	BRADI1G63680	TraesCS2D02G100200	  5e-56
 88- 37:	BRADI1G63690	TraesCS2D02G100100	  1e-96
 88- 38:	BRADI1G63780	TraesCS2D02G099400	      0
 88- 39:	BRADI1G63840	TraesCS2D02G098700	  2e-64
 88- 40:	BRADI1G63880	TraesCS2D02G098300	      0
 88- 41:	BRADI1G63990	TraesCS2D02G097800	      0
 88- 42:	BRADI1G64010	TraesCS2D02G097700	      0
 88- 43:	BRADI1G64020	TraesCS2D02G097500	 1e-104
 88- 44:	BRADI1G64040	TraesCS2D02G097400	 8e-123
 88- 45:	BRADI1G64060	TraesCS2D02G096800	      0
 88- 46:	BRADI1G64140	TraesCS2D02G096000	  2e-85
 88- 47:	BRADI1G64200	TraesCS2D02G095700	  5e-14
 88- 48:	BRADI1G64220	TraesCS2D02G095000	      0
 88- 49:	BRADI1G64260	TraesCS2D02G094800	  1e-59
 88- 50:	BRADI1G64487	TraesCS2D02G094200	 5e-140
 88- 51:	BRADI1G64507	TraesCS2D02G094100	      0
 88- 52:	BRADI1G64620	TraesCS2D02G093800	  4e-50
 88- 53:	BRADI1G64650	TraesCS2D02G093600	  2e-20
 88- 54:	BRADI1G64660	TraesCS2D02G093500	      0
 88- 55:	BRADI1G64730	TraesCS2D02G092700	  2e-15
 88- 56:	BRADI1G64740	TraesCS2D02G092600	 1e-120
 88- 57:	BRADI1G64780	TraesCS2D02G092500	      0
 88- 58:	BRADI1G64817	TraesCS2D02G092100	 4e-109
 88- 59:	BRADI1G64860	TraesCS2D02G091800	      0
 88- 60:	BRADI1G64980	TraesCS2D02G090900	  1e-10
 88- 61:	BRADI1G64987	TraesCS2D02G088800	 2e-120
 88- 62:	BRADI1G65010	TraesCS2D02G088200	  2e-28
 88- 63:	BRADI1G65070	TraesCS2D02G087900	      0
 88- 64:	BRADI1G65080	TraesCS2D02G087800	  3e-33
 88- 65:	BRADI1G65130	TraesCS2D02G087500	  5e-94
 88- 66:	BRADI1G65210	TraesCS2D02G087300	      0
 88- 67:	BRADI1G65320	TraesCS2D02G086700	 8e-110
 88- 68:	BRADI1G65340	TraesCS2D02G086600	      0
 88- 69:	BRADI1G65440	TraesCS2D02G086000	      0
 88- 70:	BRADI1G65520	TraesCS2D02G084400	 6e-127
 88- 71:	BRADI1G65530	TraesCS2D02G084200	      0
 88- 72:	BRADI1G65580	TraesCS2D02G082700	      0
 88- 73:	BRADI1G65610	TraesCS2D02G082000	      0
 88- 74:	BRADI1G65750	TraesCS2D02G080400	  3e-88
 88- 75:	BRADI1G65800	TraesCS2D02G080100	      0
 88- 76:	BRADI1G65820	TraesCS2D02G080000	 2e-155
 88- 77:	BRADI1G65910	TraesCS2D02G079600	      0
## Alignment 89: score=2399.0 e_value=1.2e-216 N=54 BdChr1&TaChr2D minus
 89-  0:	BRADI1G60160	TraesCS2D02G178300	  1e-83
 89-  1:	BRADI1G60170	TraesCS2D02G178100	      0
 89-  2:	BRADI1G60200	TraesCS2D02G178000	  2e-44
 89-  3:	BRADI1G60207	TraesCS2D02G177500	      0
 89-  4:	BRADI1G60230	TraesCS2D02G177400	  1e-65
 89-  5:	BRADI1G60237	TraesCS2D02G177300	  1e-97
 89-  6:	BRADI1G60250	TraesCS2D02G177100	  3e-85
 89-  7:	BRADI1G60300	TraesCS2D02G176000	      0
 89-  8:	BRADI1G60310	TraesCS2D02G175700	 4e-160
 89-  9:	BRADI1G60320	TraesCS2D02G175600	      0
 89- 10:	BRADI1G60370	TraesCS2D02G175100	 7e-170
 89- 11:	BRADI1G60390	TraesCS2D02G174800	  1e-48
 89- 12:	BRADI1G60397	TraesCS2D02G174500	      0
 89- 13:	BRADI1G60490	TraesCS2D02G174200	  2e-17
 89- 14:	BRADI1G60510	TraesCS2D02G173700	      0
 89- 15:	BRADI1G60620	TraesCS2D02G172200	 2e-112
 89- 16:	BRADI1G60630	TraesCS2D02G172000	  1e-95
 89- 17:	BRADI1G60647	TraesCS2D02G171700	  2e-91
 89- 18:	BRADI1G60710	TraesCS2D02G171000	  5e-61
 89- 19:	BRADI1G60720	TraesCS2D02G170700	      0
 89- 20:	BRADI1G60730	TraesCS2D02G170600	 3e-148
 89- 21:	BRADI1G60750	TraesCS2D02G170400	      0
 89- 22:	BRADI1G60810	TraesCS2D02G170200	 1e-158
 89- 23:	BRADI1G60817	TraesCS2D02G169900	      0
 89- 24:	BRADI1G60840	TraesCS2D02G169800	  5e-32
 89- 25:	BRADI1G60852	TraesCS2D02G169300	 8e-140
 89- 26:	BRADI1G60960	TraesCS2D02G168500	 3e-172
 89- 27:	BRADI1G60990	TraesCS2D02G168000	  3e-64
 89- 28:	BRADI1G61000	TraesCS2D02G167700	 2e-153
 89- 29:	BRADI1G61030	TraesCS2D02G166200	  5e-14
 89- 30:	BRADI1G61090	TraesCS2D02G164100	 1e-125
 89- 31:	BRADI1G61110	TraesCS2D02G163900	  4e-82
 89- 32:	BRADI1G61160	TraesCS2D02G163700	  2e-98
 89- 33:	BRADI1G61250	TraesCS2D02G161900	  3e-99
 89- 34:	BRADI1G61270	TraesCS2D02G161400	 1e-116
 89- 35:	BRADI1G61320	TraesCS2D02G161100	  9e-55
 89- 36:	BRADI1G61330	TraesCS2D02G160400	  1e-56
 89- 37:	BRADI1G61340	TraesCS2D02G160200	      0
 89- 38:	BRADI1G61350	TraesCS2D02G159200	 3e-100
 89- 39:	BRADI1G61380	TraesCS2D02G158700	  1e-39
 89- 40:	BRADI1G61397	TraesCS2D02G158200	  2e-95
 89- 41:	BRADI1G61407	TraesCS2D02G157300	      0
 89- 42:	BRADI1G61460	TraesCS2D02G157100	  6e-24
 89- 43:	BRADI1G61477	TraesCS2D02G156800	 2e-118
 89- 44:	BRADI1G61490	TraesCS2D02G155300	  4e-59
 89- 45:	BRADI1G61497	TraesCS2D02G155200	      0
 89- 46:	BRADI1G61510	TraesCS2D02G154800	 2e-131
 89- 47:	BRADI1G61540	TraesCS2D02G152600	 4e-126
 89- 48:	BRADI1G61620	TraesCS2D02G151200	  9e-99
 89- 49:	BRADI1G61630	TraesCS2D02G151100	      0
 89- 50:	BRADI1G61637	TraesCS2D02G150800	      0
 89- 51:	BRADI1G61650	TraesCS2D02G148700	  1e-32
 89- 52:	BRADI1G61680	TraesCS2D02G148400	      0
 89- 53:	BRADI1G61700	TraesCS2D02G145900	 2e-175
## Alignment 90: score=2214.0 e_value=6.1e-188 N=46 BdChr1&TaChr2D minus
 90-  0:	BRADI1G57430	TraesCS2D02G257600	 3e-145
 90-  1:	BRADI1G57450	TraesCS2D02G257400	      0
 90-  2:	BRADI1G57510	TraesCS2D02G257100	  2e-10
 90-  3:	BRADI1G57520	TraesCS2D02G257000	 3e-169
 90-  4:	BRADI1G57530	TraesCS2D02G256900	  7e-15
 90-  5:	BRADI1G57546	TraesCS2D02G256800	 5e-138
 90-  6:	BRADI1G57560	TraesCS2D02G256600	 9e-178
 90-  7:	BRADI1G57570	TraesCS2D02G256500	      0
 90-  8:	BRADI1G57607	TraesCS2D02G256400	 3e-165
 90-  9:	BRADI1G57860	TraesCS2D02G256200	      0
 90- 10:	BRADI1G57880	TraesCS2D02G256000	      0
 90- 11:	BRADI1G57900	TraesCS2D02G255900	      0
 90- 12:	BRADI1G57910	TraesCS2D02G255700	      0
 90- 13:	BRADI1G57920	TraesCS2D02G255600	      0
 90- 14:	BRADI1G57930	TraesCS2D02G255500	      0
 90- 15:	BRADI1G58030	TraesCS2D02G255400	      0
 90- 16:	BRADI1G58050	TraesCS2D02G255300	      0
 90- 17:	BRADI1G58070	TraesCS2D02G255200	  9e-69
 90- 18:	BRADI1G58160	TraesCS2D02G255100	 7e-146
 90- 19:	BRADI1G58180	TraesCS2D02G254900	  1e-75
 90- 20:	BRADI1G58190	TraesCS2D02G254800	 5e-156
 90- 21:	BRADI1G58210	TraesCS2D02G254500	      0
 90- 22:	BRADI1G58230	TraesCS2D02G254400	 6e-161
 90- 23:	BRADI1G58240	TraesCS2D02G254300	  4e-95
 90- 24:	BRADI1G58250	TraesCS2D02G254200	      0
 90- 25:	BRADI1G58260	TraesCS2D02G254000	      0
 90- 26:	BRADI1G58270	TraesCS2D02G253900	  4e-35
 90- 27:	BRADI1G58290	TraesCS2D02G253800	      0
 90- 28:	BRADI1G58297	TraesCS2D02G253600	      0
 90- 29:	BRADI1G58310	TraesCS2D02G253500	      0
 90- 30:	BRADI1G58340	TraesCS2D02G253300	      0
 90- 31:	BRADI1G58350	TraesCS2D02G253200	  1e-81
 90- 32:	BRADI1G58357	TraesCS2D02G253000	  4e-80
 90- 33:	BRADI1G58370	TraesCS2D02G252900	      0
 90- 34:	BRADI1G58380	TraesCS2D02G252800	      0
 90- 35:	BRADI1G58390	TraesCS2D02G252700	      0
 90- 36:	BRADI1G58400	TraesCS2D02G252600	      0
 90- 37:	BRADI1G58420	TraesCS2D02G252500	  3e-55
 90- 38:	BRADI1G58430	TraesCS2D02G252400	      0
 90- 39:	BRADI1G58440	TraesCS2D02G252200	 8e-146
 90- 40:	BRADI1G58450	TraesCS2D02G252100	 2e-155
 90- 41:	BRADI1G58460	TraesCS2D02G252000	      0
 90- 42:	BRADI1G58470	TraesCS2D02G251900	 5e-134
 90- 43:	BRADI1G58480	TraesCS2D02G251800	      0
 90- 44:	BRADI1G58490	TraesCS2D02G251700	  7e-22
 90- 45:	BRADI1G58580	TraesCS2D02G251600	      0
## Alignment 91: score=2179.0 e_value=4.3e-178 N=45 BdChr1&TaChr2D minus
 91-  0:	BRADI1G20820	TraesCS2D02G176400	  1e-64
 91-  1:	BRADI1G20840	TraesCS2D02G176200	      0
 91-  2:	BRADI1G20850	TraesCS2D02G176100	  2e-07
 91-  3:	BRADI1G20860	TraesCS2D02G176000	      0
 91-  4:	BRADI1G20870	TraesCS2D02G175900	      0
 91-  5:	BRADI1G20880	TraesCS2D02G175700	 1e-160
 91-  6:	BRADI1G20890	TraesCS2D02G175600	      0
 91-  7:	BRADI1G20900	TraesCS2D02G175500	      0
 91-  8:	BRADI1G20950	TraesCS2D02G175400	  7e-35
 91-  9:	BRADI1G20980	TraesCS2D02G175100	 2e-162
 91- 10:	BRADI1G21020	TraesCS2D02G174800	 1e-102
 91- 11:	BRADI1G21040	TraesCS2D02G174500	      0
 91- 12:	BRADI1G21050	TraesCS2D02G174400	      0
 91- 13:	BRADI1G21060	TraesCS2D02G174300	 7e-175
 91- 14:	BRADI1G21070	TraesCS2D02G173900	 9e-117
 91- 15:	BRADI1G21080	TraesCS2D02G173700	      0
 91- 16:	BRADI1G21095	TraesCS2D02G173500	  3e-33
 91- 17:	BRADI1G21097	TraesCS2D02G173300	  4e-82
 91- 18:	BRADI1G21102	TraesCS2D02G173200	      0
 91- 19:	BRADI1G21110	TraesCS2D02G173100	      0
 91- 20:	BRADI1G21140	TraesCS2D02G172700	  1e-14
 91- 21:	BRADI1G21170	TraesCS2D02G172600	  5e-20
 91- 22:	BRADI1G21190	TraesCS2D02G172200	      0
 91- 23:	BRADI1G21200	TraesCS2D02G172100	      0
 91- 24:	BRADI1G21210	TraesCS2D02G172000	 1e-116
 91- 25:	BRADI1G21220	TraesCS2D02G171900	  2e-18
 91- 26:	BRADI1G21230	TraesCS2D02G171700	 1e-130
 91- 27:	BRADI1G21250	TraesCS2D02G171600	      0
 91- 28:	BRADI1G21260	TraesCS2D02G171500	 1e-139
 91- 29:	BRADI1G21270	TraesCS2D02G171200	      0
 91- 30:	BRADI1G21290	TraesCS2D02G171000	  5e-82
 91- 31:	BRADI1G21300	TraesCS2D02G170800	      0
 91- 32:	BRADI1G21310	TraesCS2D02G170700	      0
 91- 33:	BRADI1G21320	TraesCS2D02G170600	 6e-159
 91- 34:	BRADI1G21330	TraesCS2D02G170400	      0
 91- 35:	BRADI1G21350	TraesCS2D02G170200	      0
 91- 36:	BRADI1G21360	TraesCS2D02G170100	  1e-44
 91- 37:	BRADI1G21366	TraesCS2D02G170000	  1e-69
 91- 38:	BRADI1G21372	TraesCS2D02G169900	      0
 91- 39:	BRADI1G21380	TraesCS2D02G169800	  1e-70
 91- 40:	BRADI1G21390	TraesCS2D02G169700	  7e-93
 91- 41:	BRADI1G21400	TraesCS2D02G169600	  5e-72
 91- 42:	BRADI1G21410	TraesCS2D02G169300	 6e-180
 91- 43:	BRADI1G21420	TraesCS2D02G168100	      0
 91- 44:	BRADI1G21520	TraesCS2D02G166000	  1e-32
## Alignment 92: score=1380.0 e_value=1.3e-92 N=28 BdChr1&TaChr2D minus
 92-  0:	BRADI1G24560	TraesCS2D02G213200	      0
 92-  1:	BRADI1G24567	TraesCS2D02G213100	      0
 92-  2:	BRADI1G24580	TraesCS2D02G213000	      0
 92-  3:	BRADI1G24590	TraesCS2D02G212900	      0
 92-  4:	BRADI1G24597	TraesCS2D02G212800	      0
 92-  5:	BRADI1G24610	TraesCS2D02G212600	      0
 92-  6:	BRADI1G24620	TraesCS2D02G212500	      0
 92-  7:	BRADI1G24630	TraesCS2D02G212400	      0
 92-  8:	BRADI1G24640	TraesCS2D02G212300	  5e-46
 92-  9:	BRADI1G24660	TraesCS2D02G212200	      0
 92- 10:	BRADI1G24680	TraesCS2D02G212100	      0
 92- 11:	BRADI1G24690	TraesCS2D02G212000	      0
 92- 12:	BRADI1G24720	TraesCS2D02G211600	      0
 92- 13:	BRADI1G24740	TraesCS2D02G211300	  1e-50
 92- 14:	BRADI1G24747	TraesCS2D02G211200	      0
 92- 15:	BRADI1G24770	TraesCS2D02G211100	      0
 92- 16:	BRADI1G24790	TraesCS2D02G211000	  3e-98
 92- 17:	BRADI1G24800	TraesCS2D02G210900	  1e-28
 92- 18:	BRADI1G24810	TraesCS2D02G210500	      0
 92- 19:	BRADI1G24830	TraesCS2D02G210400	 1e-162
 92- 20:	BRADI1G24850	TraesCS2D02G210100	 4e-163
 92- 21:	BRADI1G24860	TraesCS2D02G210000	      0
 92- 22:	BRADI1G24870	TraesCS2D02G209900	      0
 92- 23:	BRADI1G24900	TraesCS2D02G209700	      0
 92- 24:	BRADI1G24920	TraesCS2D02G209300	      0
 92- 25:	BRADI1G24930	TraesCS2D02G209200	 2e-162
 92- 26:	BRADI1G24940	TraesCS2D02G209000	      0
 92- 27:	BRADI1G24960	TraesCS2D02G208900	      0
## Alignment 93: score=606.0 e_value=6e-33 N=13 BdChr1&TaChr2D minus
 93-  0:	BRADI1G18300	TraesCS2D02G125700	  4e-99
 93-  1:	BRADI1G18320	TraesCS2D02G124700	      0
 93-  2:	BRADI1G18330	TraesCS2D02G123500	 1e-100
 93-  3:	BRADI1G18340	TraesCS2D02G123300	  2e-95
 93-  4:	BRADI1G18347	TraesCS2D02G123200	 5e-113
 93-  5:	BRADI1G18360	TraesCS2D02G123000	      0
 93-  6:	BRADI1G18380	TraesCS2D02G122900	      0
 93-  7:	BRADI1G18400	TraesCS2D02G122800	  1e-82
 93-  8:	BRADI1G18407	TraesCS2D02G121400	 2e-100
 93-  9:	BRADI1G18425	TraesCS2D02G120700	  3e-22
 93- 10:	BRADI1G18430	TraesCS2D02G120600	  6e-91
 93- 11:	BRADI1G18440	TraesCS2D02G120400	      0
 93- 12:	BRADI1G18450	TraesCS2D02G120200	      0
## Alignment 94: score=546.0 e_value=9.7e-30 N=11 BdChr1&TaChr2D minus
 94-  0:	BRADI1G25780	TraesCS2D02G225200	      0
 94-  1:	BRADI1G25790	TraesCS2D02G225100	      0
 94-  2:	BRADI1G25800	TraesCS2D02G225000	 4e-125
 94-  3:	BRADI1G25810	TraesCS2D02G224900	  5e-80
 94-  4:	BRADI1G25816	TraesCS2D02G224800	      0
 94-  5:	BRADI1G25822	TraesCS2D02G224600	  8e-78
 94-  6:	BRADI1G25837	TraesCS2D02G224400	  2e-79
 94-  7:	BRADI1G25847	TraesCS2D02G224300	      0
 94-  8:	BRADI1G25870	TraesCS2D02G224200	      0
 94-  9:	BRADI1G25880	TraesCS2D02G224100	      0
 94- 10:	BRADI1G25900	TraesCS2D02G224000	      0
## Alignment 95: score=471.0 e_value=3.1e-29 N=11 BdChr1&TaChr2D minus
 95-  0:	BRADI1G27040	TraesCS2D02G242100	 5e-129
 95-  1:	BRADI1G27050	TraesCS2D02G242000	      0
 95-  2:	BRADI1G27060	TraesCS2D02G240900	      0
 95-  3:	BRADI1G27180	TraesCS2D02G239600	      0
 95-  4:	BRADI1G27210	TraesCS2D02G239300	 1e-143
 95-  5:	BRADI1G27237	TraesCS2D02G236800	      0
 95-  6:	BRADI1G27310	TraesCS2D02G235600	      0
 95-  7:	BRADI1G27332	TraesCS2D02G235500	 2e-145
 95-  8:	BRADI1G27710	TraesCS2D02G235300	      0
 95-  9:	BRADI1G27720	TraesCS2D02G235200	  1e-93
 95- 10:	BRADI1G27740	TraesCS2D02G234800	      0
## Alignment 96: score=444.0 e_value=3.2e-19 N=9 BdChr1&TaChr2D minus
 96-  0:	BRADI1G20690	TraesCS2D02G168000	  6e-82
 96-  1:	BRADI1G20700	TraesCS2D02G167900	      0
 96-  2:	BRADI1G20710	TraesCS2D02G167800	  9e-68
 96-  3:	BRADI1G20720	TraesCS2D02G167600	      0
 96-  4:	BRADI1G20730	TraesCS2D02G167500	 2e-154
 96-  5:	BRADI1G20737	TraesCS2D02G167400	      0
 96-  6:	BRADI1G20750	TraesCS2D02G167300	      0
 96-  7:	BRADI1G20770	TraesCS2D02G166900	      0
 96-  8:	BRADI1G20790	TraesCS2D02G166600	      0
## Alignment 97: score=393.0 e_value=1.7e-18 N=9 BdChr1&TaChr2D minus
 97-  0:	BRADI1G62020	TraesCS2D02G134500	  2e-77
 97-  1:	BRADI1G62030	TraesCS2D02G133500	      0
 97-  2:	BRADI1G62057	TraesCS2D02G132600	      0
 97-  3:	BRADI1G62080	TraesCS2D02G132300	  2e-65
 97-  4:	BRADI1G62090	TraesCS2D02G132200	 4e-148
 97-  5:	BRADI1G62150	TraesCS2D02G131700	      0
 97-  6:	BRADI1G62160	TraesCS2D02G131300	  3e-98
 97-  7:	BRADI1G62300	TraesCS2D02G129500	  2e-41
 97-  8:	BRADI1G62430	TraesCS2D02G128500	  3e-86
## Alignment 98: score=351.0 e_value=7e-14 N=8 BdChr1&TaChr2D minus
 98-  0:	BRADI1G76630	TraesCS2D02G396000	 7e-117
 98-  1:	BRADI1G76750	TraesCS2D02G394600	  3e-18
 98-  2:	BRADI1G76780	TraesCS2D02G394400	  5e-19
 98-  3:	BRADI1G76870	TraesCS2D02G393900	 1e-128
 98-  4:	BRADI1G76927	TraesCS2D02G393500	      0
 98-  5:	BRADI1G77010	TraesCS2D02G393100	  3e-76
 98-  6:	BRADI1G77040	TraesCS2D02G392800	      0
 98-  7:	BRADI1G77150	TraesCS2D02G392400	  2e-66
## Alignment 99: score=339.0 e_value=4.6e-16 N=8 BdChr1&TaChr3A plus
 99-  0:	BRADI1G65940	TraesCS3A02G353700	      0
 99-  1:	BRADI1G66110	TraesCS3A02G354500	      0
 99-  2:	BRADI1G66200	TraesCS3A02G354700	  3e-07
 99-  3:	BRADI1G66210	TraesCS3A02G354800	 2e-133
 99-  4:	BRADI1G66227	TraesCS3A02G355200	      0
 99-  5:	BRADI1G66280	TraesCS3A02G355400	  5e-28
 99-  6:	BRADI1G66330	TraesCS3A02G356100	  1e-32
 99-  7:	BRADI1G66480	TraesCS3A02G357900	      0
## Alignment 100: score=452.0 e_value=3.1e-26 N=12 BdChr1&TaChr3A minus
100-  0:	BRADI1G63010	TraesCS3A02G346800	  1e-10
100-  1:	BRADI1G63120	TraesCS3A02G345100	  3e-18
100-  2:	BRADI1G63200	TraesCS3A02G344300	      0
100-  3:	BRADI1G63220	TraesCS3A02G343700	  8e-19
100-  4:	BRADI1G63270	TraesCS3A02G342600	  4e-09
100-  5:	BRADI1G63350	TraesCS3A02G342300	      0
100-  6:	BRADI1G63510	TraesCS3A02G341000	      0
100-  7:	BRADI1G63550	TraesCS3A02G340000	      0
100-  8:	BRADI1G63790	TraesCS3A02G338000	  6e-22
100-  9:	BRADI1G63950	TraesCS3A02G336900	 3e-123
100- 10:	BRADI1G64020	TraesCS3A02G335000	  1e-97
100- 11:	BRADI1G64060	TraesCS3A02G334100	 5e-176
## Alignment 101: score=637.0 e_value=4.9e-39 N=15 BdChr1&TaChr3B plus
101-  0:	BRADI1G65940	TraesCS3B02G386400	      0
101-  1:	BRADI1G66110	TraesCS3B02G387500	      0
101-  2:	BRADI1G66200	TraesCS3B02G387700	  2e-07
101-  3:	BRADI1G66210	TraesCS3B02G387800	 9e-134
101-  4:	BRADI1G66227	TraesCS3B02G388100	      0
101-  5:	BRADI1G66280	TraesCS3B02G388300	  1e-27
101-  6:	BRADI1G66330	TraesCS3B02G389000	  1e-31
101-  7:	BRADI1G66380	TraesCS3B02G390300	  1e-54
101-  8:	BRADI1G66480	TraesCS3B02G390900	      0
101-  9:	BRADI1G66730	TraesCS3B02G393600	  5e-15
101- 10:	BRADI1G66770	TraesCS3B02G393900	 3e-141
101- 11:	BRADI1G66780	TraesCS3B02G394000	  3e-15
101- 12:	BRADI1G66860	TraesCS3B02G394500	  1e-98
101- 13:	BRADI1G66920	TraesCS3B02G394600	 1e-119
101- 14:	BRADI1G66930	TraesCS3B02G395400	      0
## Alignment 102: score=340.0 e_value=9.4e-15 N=7 BdChr1&TaChr3B plus
102-  0:	BRADI1G11882	TraesCS3B02G281900	  2e-73
102-  1:	BRADI1G11920	TraesCS3B02G282300	 6e-110
102-  2:	BRADI1G11940	TraesCS3B02G282600	      0
102-  3:	BRADI1G11950	TraesCS3B02G282700	  5e-87
102-  4:	BRADI1G11960	TraesCS3B02G282800	 5e-138
102-  5:	BRADI1G11980	TraesCS3B02G283400	      0
102-  6:	BRADI1G11986	TraesCS3B02G283600	  2e-77
## Alignment 103: score=421.0 e_value=3.1e-22 N=11 BdChr1&TaChr3B minus
103-  0:	BRADI1G63120	TraesCS3B02G377200	  5e-17
103-  1:	BRADI1G63200	TraesCS3B02G376200	      0
103-  2:	BRADI1G63220	TraesCS3B02G375700	  1e-19
103-  3:	BRADI1G63270	TraesCS3B02G374600	  8e-09
103-  4:	BRADI1G63350	TraesCS3B02G374400	      0
103-  5:	BRADI1G63510	TraesCS3B02G373000	      0
103-  6:	BRADI1G63550	TraesCS3B02G371600	      0
103-  7:	BRADI1G63790	TraesCS3B02G369600	  4e-23
103-  8:	BRADI1G63950	TraesCS3B02G368000	 5e-123
103-  9:	BRADI1G64020	TraesCS3B02G365900	  1e-95
103- 10:	BRADI1G64060	TraesCS3B02G365100	 1e-176
## Alignment 104: score=336.0 e_value=7.8e-14 N=8 BdChr1&TaChr3D plus
104-  0:	BRADI1G65940	TraesCS3D02G347700	      0
104-  1:	BRADI1G66110	TraesCS3D02G348400	      0
104-  2:	BRADI1G66200	TraesCS3D02G348700	  3e-07
104-  3:	BRADI1G66227	TraesCS3D02G349200	      0
104-  4:	BRADI1G66280	TraesCS3D02G349400	  2e-27
104-  5:	BRADI1G66330	TraesCS3D02G350100	  2e-32
104-  6:	BRADI1G66380	TraesCS3D02G351500	  2e-52
104-  7:	BRADI1G66480	TraesCS3D02G352100	      0
## Alignment 105: score=298.0 e_value=4.6e-12 N=7 BdChr1&TaChr3D plus
105-  0:	BRADI1G38760	TraesCS3D02G144800	 3e-156
105-  1:	BRADI1G38770	TraesCS3D02G145700	  2e-56
105-  2:	BRADI1G39000	TraesCS3D02G147600	  3e-21
105-  3:	BRADI1G39097	TraesCS3D02G148700	  5e-47
105-  4:	BRADI1G39110	TraesCS3D02G149300	      0
105-  5:	BRADI1G39150	TraesCS3D02G150000	 4e-118
105-  6:	BRADI1G39167	TraesCS3D02G150500	      0
## Alignment 106: score=427.0 e_value=1.9e-22 N=11 BdChr1&TaChr3D minus
106-  0:	BRADI1G63120	TraesCS3D02G339100	  2e-16
106-  1:	BRADI1G63200	TraesCS3D02G337800	      0
106-  2:	BRADI1G63220	TraesCS3D02G337500	  4e-18
106-  3:	BRADI1G63270	TraesCS3D02G336400	  1e-08
106-  4:	BRADI1G63350	TraesCS3D02G336200	      0
106-  5:	BRADI1G63510	TraesCS3D02G334500	      0
106-  6:	BRADI1G63550	TraesCS3D02G333500	      0
106-  7:	BRADI1G63790	TraesCS3D02G331400	  1e-23
106-  8:	BRADI1G63950	TraesCS3D02G329900	 9e-123
106-  9:	BRADI1G64020	TraesCS3D02G328300	  1e-97
106- 10:	BRADI1G64060	TraesCS3D02G327600	 2e-176
## Alignment 107: score=251.0 e_value=2.4e-10 N=6 BdChr1&TaChr3D minus
107-  0:	BRADI1G38050	TraesCS3D02G142600	  2e-37
107-  1:	BRADI1G38090	TraesCS3D02G142000	  8e-22
107-  2:	BRADI1G38120	TraesCS3D02G140300	  5e-20
107-  3:	BRADI1G38160	TraesCS3D02G139400	  1e-67
107-  4:	BRADI1G38180	TraesCS3D02G139300	 3e-129
107-  5:	BRADI1G38290	TraesCS3D02G137100	 2e-129
## Alignment 108: score=7059.0 e_value=0 N=146 BdChr1&TaChr4A plus
108-  0:	BRADI1G72070	TraesCS4A02G001800	      0
108-  1:	BRADI1G72080	TraesCS4A02G001900	  2e-59
108-  2:	BRADI1G72086	TraesCS4A02G002000	      0
108-  3:	BRADI1G72092	TraesCS4A02G002100	      0
108-  4:	BRADI1G72100	TraesCS4A02G002200	  6e-89
108-  5:	BRADI1G72110	TraesCS4A02G002300	      0
108-  6:	BRADI1G72120	TraesCS4A02G002400	 2e-145
108-  7:	BRADI1G72150	TraesCS4A02G002600	 1e-103
108-  8:	BRADI1G72160	TraesCS4A02G002700	      0
108-  9:	BRADI1G72180	TraesCS4A02G002800	 3e-177
108- 10:	BRADI1G72210	TraesCS4A02G002900	 2e-124
108- 11:	BRADI1G72270	TraesCS4A02G003500	  5e-86
108- 12:	BRADI1G72280	TraesCS4A02G003600	      0
108- 13:	BRADI1G72310	TraesCS4A02G003800	      0
108- 14:	BRADI1G72330	TraesCS4A02G003900	 2e-129
108- 15:	BRADI1G72337	TraesCS4A02G004000	      0
108- 16:	BRADI1G72350	TraesCS4A02G004100	      0
108- 17:	BRADI1G72370	TraesCS4A02G004600	      0
108- 18:	BRADI1G72380	TraesCS4A02G004700	      0
108- 19:	BRADI1G72390	TraesCS4A02G004800	  7e-77
108- 20:	BRADI1G72400	TraesCS4A02G004900	      0
108- 21:	BRADI1G72417	TraesCS4A02G005000	      0
108- 22:	BRADI1G72430	TraesCS4A02G005100	      0
108- 23:	BRADI1G72440	TraesCS4A02G005200	  4e-68
108- 24:	BRADI1G72450	TraesCS4A02G005400	  1e-86
108- 25:	BRADI1G72470	TraesCS4A02G005900	 3e-160
108- 26:	BRADI1G72480	TraesCS4A02G006000	 6e-176
108- 27:	BRADI1G72490	TraesCS4A02G006200	      0
108- 28:	BRADI1G72500	TraesCS4A02G006300	      0
108- 29:	BRADI1G72510	TraesCS4A02G006800	      0
108- 30:	BRADI1G72517	TraesCS4A02G006900	      0
108- 31:	BRADI1G72560	TraesCS4A02G007400	      0
108- 32:	BRADI1G72590	TraesCS4A02G007800	  6e-53
108- 33:	BRADI1G72610	TraesCS4A02G008000	  2e-50
108- 34:	BRADI1G72620	TraesCS4A02G008100	      0
108- 35:	BRADI1G72640	TraesCS4A02G008300	 1e-180
108- 36:	BRADI1G72650	TraesCS4A02G008700	      0
108- 37:	BRADI1G72680	TraesCS4A02G009000	      0
108- 38:	BRADI1G72690	TraesCS4A02G009400	      0
108- 39:	BRADI1G72700	TraesCS4A02G009500	 1e-129
108- 40:	BRADI1G72740	TraesCS4A02G010000	      0
108- 41:	BRADI1G72750	TraesCS4A02G010300	      0
108- 42:	BRADI1G72756	TraesCS4A02G010400	      0
108- 43:	BRADI1G72762	TraesCS4A02G010500	 6e-179
108- 44:	BRADI1G72780	TraesCS4A02G010700	 7e-108
108- 45:	BRADI1G72790	TraesCS4A02G010800	      0
108- 46:	BRADI1G72800	TraesCS4A02G011000	      0
108- 47:	BRADI1G72880	TraesCS4A02G011700	 3e-127
108- 48:	BRADI1G72900	TraesCS4A02G012000	 3e-173
108- 49:	BRADI1G72920	TraesCS4A02G012100	  3e-97
108- 50:	BRADI1G72927	TraesCS4A02G012200	      0
108- 51:	BRADI1G72940	TraesCS4A02G012800	      0
108- 52:	BRADI1G72950	TraesCS4A02G013200	 4e-167
108- 53:	BRADI1G72967	TraesCS4A02G013400	      0
108- 54:	BRADI1G72980	TraesCS4A02G013500	      0
108- 55:	BRADI1G72990	TraesCS4A02G013600	 9e-113
108- 56:	BRADI1G73000	TraesCS4A02G013700	      0
108- 57:	BRADI1G73010	TraesCS4A02G014100	      0
108- 58:	BRADI1G73030	TraesCS4A02G014200	      0
108- 59:	BRADI1G73060	TraesCS4A02G014700	      0
108- 60:	BRADI1G73080	TraesCS4A02G015100	  1e-13
108- 61:	BRADI1G73100	TraesCS4A02G015500	  8e-25
108- 62:	BRADI1G73110	TraesCS4A02G015800	      0
108- 63:	BRADI1G73120	TraesCS4A02G015900	      0
108- 64:	BRADI1G73140	TraesCS4A02G016000	  2e-37
108- 65:	BRADI1G73150	TraesCS4A02G016200	 5e-173
108- 66:	BRADI1G73170	TraesCS4A02G016400	      0
108- 67:	BRADI1G73180	TraesCS4A02G016500	 3e-137
108- 68:	BRADI1G73190	TraesCS4A02G016600	 3e-170
108- 69:	BRADI1G73200	TraesCS4A02G016700	  5e-65
108- 70:	BRADI1G73210	TraesCS4A02G016800	      0
108- 71:	BRADI1G73220	TraesCS4A02G016900	      0
108- 72:	BRADI1G73230	TraesCS4A02G017000	  5e-45
108- 73:	BRADI1G73670	TraesCS4A02G017200	  7e-49
108- 74:	BRADI1G73700	TraesCS4A02G017600	 4e-117
108- 75:	BRADI1G73710	TraesCS4A02G017700	      0
108- 76:	BRADI1G73720	TraesCS4A02G017800	  4e-87
108- 77:	BRADI1G73730	TraesCS4A02G017900	      0
108- 78:	BRADI1G73740	TraesCS4A02G018000	      0
108- 79:	BRADI1G73757	TraesCS4A02G018600	 3e-127
108- 80:	BRADI1G73780	TraesCS4A02G019000	  3e-58
108- 81:	BRADI1G73790	TraesCS4A02G019300	      0
108- 82:	BRADI1G73796	TraesCS4A02G019400	      0
108- 83:	BRADI1G73802	TraesCS4A02G019500	      0
108- 84:	BRADI1G73810	TraesCS4A02G019600	      0
108- 85:	BRADI1G73817	TraesCS4A02G019800	 4e-151
108- 86:	BRADI1G73830	TraesCS4A02G019900	 2e-126
108- 87:	BRADI1G73840	TraesCS4A02G020000	  3e-83
108- 88:	BRADI1G73850	TraesCS4A02G020100	      0
108- 89:	BRADI1G73860	TraesCS4A02G020200	      0
108- 90:	BRADI1G73870	TraesCS4A02G020400	      0
108- 91:	BRADI1G73877	TraesCS4A02G020500	      0
108- 92:	BRADI1G73890	TraesCS4A02G020600	      0
108- 93:	BRADI1G73900	TraesCS4A02G021000	      0
108- 94:	BRADI1G73910	TraesCS4A02G021300	  4e-76
108- 95:	BRADI1G73935	TraesCS4A02G021500	      0
108- 96:	BRADI1G73960	TraesCS4A02G021600	  8e-94
108- 97:	BRADI1G73970	TraesCS4A02G021700	 3e-168
108- 98:	BRADI1G73990	TraesCS4A02G021800	 4e-147
108- 99:	BRADI1G74000	TraesCS4A02G021900	  8e-99
108-100:	BRADI1G74030	TraesCS4A02G022100	  2e-90
108-101:	BRADI1G74050	TraesCS4A02G022500	      0
108-102:	BRADI1G74060	TraesCS4A02G022700	      0
108-103:	BRADI1G74070	TraesCS4A02G022800	      0
108-104:	BRADI1G74087	TraesCS4A02G023000	      0
108-105:	BRADI1G74120	TraesCS4A02G023100	      0
108-106:	BRADI1G74130	TraesCS4A02G023700	  3e-84
108-107:	BRADI1G74150	TraesCS4A02G023800	      0
108-108:	BRADI1G74160	TraesCS4A02G025000	  2e-22
108-109:	BRADI1G74170	TraesCS4A02G025100	      0
108-110:	BRADI1G74180	TraesCS4A02G025200	      0
108-111:	BRADI1G74257	TraesCS4A02G025300	      0
108-112:	BRADI1G74270	TraesCS4A02G025500	 5e-144
108-113:	BRADI1G74277	TraesCS4A02G027500	      0
108-114:	BRADI1G74350	TraesCS4A02G027700	 2e-169
108-115:	BRADI1G74360	TraesCS4A02G027800	 6e-144
108-116:	BRADI1G74380	TraesCS4A02G028300	  2e-35
108-117:	BRADI1G74400	TraesCS4A02G028400	 2e-109
108-118:	BRADI1G74410	TraesCS4A02G028700	 6e-110
108-119:	BRADI1G74430	TraesCS4A02G029000	      0
108-120:	BRADI1G74437	TraesCS4A02G029300	      0
108-121:	BRADI1G74450	TraesCS4A02G029400	      0
108-122:	BRADI1G74460	TraesCS4A02G029500	  3e-20
108-123:	BRADI1G74470	TraesCS4A02G029600	  2e-77
108-124:	BRADI1G74480	TraesCS4A02G029800	      0
108-125:	BRADI1G74490	TraesCS4A02G030000	  5e-45
108-126:	BRADI1G74500	TraesCS4A02G030200	      0
108-127:	BRADI1G74510	TraesCS4A02G030600	 3e-100
108-128:	BRADI1G74520	TraesCS4A02G030800	  2e-39
108-129:	BRADI1G74530	TraesCS4A02G030900	      0
108-130:	BRADI1G74540	TraesCS4A02G031000	      0
108-131:	BRADI1G74547	TraesCS4A02G031100	      0
108-132:	BRADI1G74560	TraesCS4A02G031600	      0
108-133:	BRADI1G74570	TraesCS4A02G031700	      0
108-134:	BRADI1G74580	TraesCS4A02G031800	      0
108-135:	BRADI1G74590	TraesCS4A02G032100	      0
108-136:	BRADI1G74597	TraesCS4A02G032200	      0
108-137:	BRADI1G74607	TraesCS4A02G032300	      0
108-138:	BRADI1G74630	TraesCS4A02G032800	      0
108-139:	BRADI1G74640	TraesCS4A02G032900	      0
108-140:	BRADI1G74680	TraesCS4A02G033400	      0
108-141:	BRADI1G74700	TraesCS4A02G034100	      0
108-142:	BRADI1G74710	TraesCS4A02G034200	 1e-132
108-143:	BRADI1G74750	TraesCS4A02G034400	 3e-140
108-144:	BRADI1G74760	TraesCS4A02G034500	      0
108-145:	BRADI1G74900	TraesCS4A02G035900	 1e-106
## Alignment 109: score=6548.0 e_value=0 N=134 BdChr1&TaChr4A plus
109-  0:	BRADI1G11530	TraesCS4A02G274200	      0
109-  1:	BRADI1G11540	TraesCS4A02G274300	      0
109-  2:	BRADI1G11557	TraesCS4A02G274600	  2e-55
109-  3:	BRADI1G11580	TraesCS4A02G274900	 9e-154
109-  4:	BRADI1G11590	TraesCS4A02G275000	  4e-29
109-  5:	BRADI1G11600	TraesCS4A02G275100	      0
109-  6:	BRADI1G11610	TraesCS4A02G275200	  1e-83
109-  7:	BRADI1G11620	TraesCS4A02G275300	 5e-158
109-  8:	BRADI1G11630	TraesCS4A02G275400	      0
109-  9:	BRADI1G11640	TraesCS4A02G275500	      0
109- 10:	BRADI1G11650	TraesCS4A02G275600	      0
109- 11:	BRADI1G11670	TraesCS4A02G275800	 8e-120
109- 12:	BRADI1G11700	TraesCS4A02G276200	 1e-127
109- 13:	BRADI1G11720	TraesCS4A02G276300	      0
109- 14:	BRADI1G11730	TraesCS4A02G276400	      0
109- 15:	BRADI1G11740	TraesCS4A02G276500	      0
109- 16:	BRADI1G11760	TraesCS4A02G276700	      0
109- 17:	BRADI1G11770	TraesCS4A02G276800	  5e-80
109- 18:	BRADI1G11780	TraesCS4A02G277100	      0
109- 19:	BRADI1G11790	TraesCS4A02G277200	 4e-118
109- 20:	BRADI1G11800	TraesCS4A02G277300	 1e-150
109- 21:	BRADI1G11810	TraesCS4A02G277500	  1e-97
109- 22:	BRADI1G11817	TraesCS4A02G277600	      0
109- 23:	BRADI1G11830	TraesCS4A02G277700	 2e-143
109- 24:	BRADI1G11837	TraesCS4A02G277800	      0
109- 25:	BRADI1G11850	TraesCS4A02G277900	      0
109- 26:	BRADI1G11860	TraesCS4A02G278100	  6e-81
109- 27:	BRADI1G11876	TraesCS4A02G278500	      0
109- 28:	BRADI1G11882	TraesCS4A02G278600	  8e-75
109- 29:	BRADI1G11890	TraesCS4A02G278700	  8e-55
109- 30:	BRADI1G11910	TraesCS4A02G278800	      0
109- 31:	BRADI1G11920	TraesCS4A02G278900	 3e-125
109- 32:	BRADI1G11940	TraesCS4A02G279400	      0
109- 33:	BRADI1G11950	TraesCS4A02G279500	  1e-80
109- 34:	BRADI1G11960	TraesCS4A02G279600	 5e-115
109- 35:	BRADI1G11980	TraesCS4A02G279800	      0
109- 36:	BRADI1G11986	TraesCS4A02G280500	  6e-77
109- 37:	BRADI1G12000	TraesCS4A02G280700	      0
109- 38:	BRADI1G12010	TraesCS4A02G280800	      0
109- 39:	BRADI1G12020	TraesCS4A02G281000	  1e-07
109- 40:	BRADI1G12030	TraesCS4A02G281300	      0
109- 41:	BRADI1G12040	TraesCS4A02G281400	      0
109- 42:	BRADI1G12050	TraesCS4A02G281500	      0
109- 43:	BRADI1G12067	TraesCS4A02G281700	      0
109- 44:	BRADI1G12080	TraesCS4A02G281800	  7e-96
109- 45:	BRADI1G12100	TraesCS4A02G282700	  2e-51
109- 46:	BRADI1G12110	TraesCS4A02G282800	      0
109- 47:	BRADI1G12117	TraesCS4A02G282900	      0
109- 48:	BRADI1G12140	TraesCS4A02G283200	      0
109- 49:	BRADI1G12150	TraesCS4A02G283400	      0
109- 50:	BRADI1G12157	TraesCS4A02G283500	 8e-163
109- 51:	BRADI1G12170	TraesCS4A02G283600	  1e-85
109- 52:	BRADI1G12180	TraesCS4A02G283700	      0
109- 53:	BRADI1G12190	TraesCS4A02G283900	      0
109- 54:	BRADI1G12200	TraesCS4A02G284000	      0
109- 55:	BRADI1G12210	TraesCS4A02G284100	  2e-57
109- 56:	BRADI1G12217	TraesCS4A02G284200	      0
109- 57:	BRADI1G12240	TraesCS4A02G284400	 5e-168
109- 58:	BRADI1G12250	TraesCS4A02G284500	      0
109- 59:	BRADI1G12350	TraesCS4A02G285700	      0
109- 60:	BRADI1G12370	TraesCS4A02G287500	      0
109- 61:	BRADI1G12420	TraesCS4A02G288100	  3e-95
109- 62:	BRADI1G12430	TraesCS4A02G288300	      0
109- 63:	BRADI1G12440	TraesCS4A02G288400	      0
109- 64:	BRADI1G12450	TraesCS4A02G288500	  9e-45
109- 65:	BRADI1G12480	TraesCS4A02G288800	  2e-71
109- 66:	BRADI1G12490	TraesCS4A02G289200	      0
109- 67:	BRADI1G12510	TraesCS4A02G289400	      0
109- 68:	BRADI1G12520	TraesCS4A02G289500	  2e-93
109- 69:	BRADI1G12530	TraesCS4A02G289600	  3e-95
109- 70:	BRADI1G12550	TraesCS4A02G290400	      0
109- 71:	BRADI1G12560	TraesCS4A02G290500	      0
109- 72:	BRADI1G12570	TraesCS4A02G290600	 1e-125
109- 73:	BRADI1G12580	TraesCS4A02G290800	  5e-35
109- 74:	BRADI1G12590	TraesCS4A02G290900	  1e-33
109- 75:	BRADI1G12600	TraesCS4A02G291000	  5e-88
109- 76:	BRADI1G12620	TraesCS4A02G291200	  2e-33
109- 77:	BRADI1G12630	TraesCS4A02G291300	 3e-109
109- 78:	BRADI1G12640	TraesCS4A02G291400	  3e-43
109- 79:	BRADI1G12650	TraesCS4A02G291500	      0
109- 80:	BRADI1G12660	TraesCS4A02G291600	      0
109- 81:	BRADI1G12670	TraesCS4A02G291700	      0
109- 82:	BRADI1G12677	TraesCS4A02G291900	  6e-94
109- 83:	BRADI1G12710	TraesCS4A02G292300	      0
109- 84:	BRADI1G12720	TraesCS4A02G292400	  2e-46
109- 85:	BRADI1G12727	TraesCS4A02G292500	 4e-176
109- 86:	BRADI1G12740	TraesCS4A02G292600	      0
109- 87:	BRADI1G12760	TraesCS4A02G292700	  5e-60
109- 88:	BRADI1G12787	TraesCS4A02G293000	  4e-45
109- 89:	BRADI1G12800	TraesCS4A02G293100	  1e-57
109- 90:	BRADI1G12810	TraesCS4A02G293500	      0
109- 91:	BRADI1G12837	TraesCS4A02G293800	 2e-118
109- 92:	BRADI1G12860	TraesCS4A02G294200	 8e-172
109- 93:	BRADI1G12870	TraesCS4A02G294400	      0
109- 94:	BRADI1G12880	TraesCS4A02G294500	      0
109- 95:	BRADI1G12890	TraesCS4A02G294600	 2e-140
109- 96:	BRADI1G12900	TraesCS4A02G294700	 3e-134
109- 97:	BRADI1G12910	TraesCS4A02G294800	      0
109- 98:	BRADI1G12920	TraesCS4A02G294900	      0
109- 99:	BRADI1G12940	TraesCS4A02G295000	 1e-117
109-100:	BRADI1G12950	TraesCS4A02G295100	  2e-75
109-101:	BRADI1G12960	TraesCS4A02G295300	 3e-140
109-102:	BRADI1G12970	TraesCS4A02G295400	  2e-39
109-103:	BRADI1G12990	TraesCS4A02G295588	  3e-19
109-104:	BRADI1G13030	TraesCS4A02G295900	  2e-56
109-105:	BRADI1G13040	TraesCS4A02G296000	      0
109-106:	BRADI1G13047	TraesCS4A02G296200	      0
109-107:	BRADI1G13060	TraesCS4A02G296300	 9e-132
109-108:	BRADI1G13080	TraesCS4A02G296500	  4e-88
109-109:	BRADI1G13090	TraesCS4A02G296600	      0
109-110:	BRADI1G13097	TraesCS4A02G296700	  2e-48
109-111:	BRADI1G13127	TraesCS4A02G296800	  2e-36
109-112:	BRADI1G13150	TraesCS4A02G297300	      0
109-113:	BRADI1G13160	TraesCS4A02G297400	      0
109-114:	BRADI1G13170	TraesCS4A02G297600	  5e-92
109-115:	BRADI1G13180	TraesCS4A02G297700	      0
109-116:	BRADI1G13190	TraesCS4A02G297800	  6e-77
109-117:	BRADI1G13200	TraesCS4A02G297900	  4e-80
109-118:	BRADI1G13220	TraesCS4A02G298000	 2e-145
109-119:	BRADI1G13226	TraesCS4A02G298100	 6e-152
109-120:	BRADI1G13232	TraesCS4A02G298200	      0
109-121:	BRADI1G13240	TraesCS4A02G298400	      0
109-122:	BRADI1G13250	TraesCS4A02G298500	  6e-81
109-123:	BRADI1G13280	TraesCS4A02G298600	  6e-13
109-124:	BRADI1G13290	TraesCS4A02G298700	      0
109-125:	BRADI1G13320	TraesCS4A02G299000	      0
109-126:	BRADI1G13330	TraesCS4A02G299100	  3e-12
109-127:	BRADI1G13340	TraesCS4A02G299200	  2e-88
109-128:	BRADI1G13350	TraesCS4A02G299300	 8e-151
109-129:	BRADI1G13416	TraesCS4A02G299400	      0
109-130:	BRADI1G13430	TraesCS4A02G299700	      0
109-131:	BRADI1G13440	TraesCS4A02G299800	      0
109-132:	BRADI1G13450	TraesCS4A02G300300	      0
109-133:	BRADI1G13460	TraesCS4A02G300400	      0
## Alignment 110: score=5324.0 e_value=0 N=109 BdChr1&TaChr4A plus
110-  0:	BRADI1G09170	TraesCS4A02G246000	  4e-82
110-  1:	BRADI1G09300	TraesCS4A02G246100	      0
110-  2:	BRADI1G09320	TraesCS4A02G246200	      0
110-  3:	BRADI1G09327	TraesCS4A02G246300	      0
110-  4:	BRADI1G09340	TraesCS4A02G246400	      0
110-  5:	BRADI1G09350	TraesCS4A02G246500	      0
110-  6:	BRADI1G09357	TraesCS4A02G246600	      0
110-  7:	BRADI1G09370	TraesCS4A02G247000	      0
110-  8:	BRADI1G09380	TraesCS4A02G247100	 2e-114
110-  9:	BRADI1G09390	TraesCS4A02G247200	      0
110- 10:	BRADI1G09400	TraesCS4A02G247300	 9e-138
110- 11:	BRADI1G09410	TraesCS4A02G247400	 7e-118
110- 12:	BRADI1G09420	TraesCS4A02G247500	 1e-138
110- 13:	BRADI1G09430	TraesCS4A02G247600	  5e-75
110- 14:	BRADI1G09440	TraesCS4A02G247700	 4e-177
110- 15:	BRADI1G09450	TraesCS4A02G248100	      0
110- 16:	BRADI1G09460	TraesCS4A02G248200	      0
110- 17:	BRADI1G09470	TraesCS4A02G248300	      0
110- 18:	BRADI1G09480	TraesCS4A02G248400	      0
110- 19:	BRADI1G09500	TraesCS4A02G248700	      0
110- 20:	BRADI1G09507	TraesCS4A02G248800	  2e-95
110- 21:	BRADI1G09520	TraesCS4A02G249100	      0
110- 22:	BRADI1G09530	TraesCS4A02G249300	      0
110- 23:	BRADI1G09550	TraesCS4A02G249400	 5e-150
110- 24:	BRADI1G09560	TraesCS4A02G249600	      0
110- 25:	BRADI1G09570	TraesCS4A02G249700	  9e-31
110- 26:	BRADI1G09577	TraesCS4A02G250000	  6e-86
110- 27:	BRADI1G09600	TraesCS4A02G250100	  7e-25
110- 28:	BRADI1G09670	TraesCS4A02G250600	 4e-120
110- 29:	BRADI1G09680	TraesCS4A02G250800	      0
110- 30:	BRADI1G09710	TraesCS4A02G251600	      0
110- 31:	BRADI1G09720	TraesCS4A02G252600	      0
110- 32:	BRADI1G09730	TraesCS4A02G252700	      0
110- 33:	BRADI1G09750	TraesCS4A02G253000	      0
110- 34:	BRADI1G09760	TraesCS4A02G253200	  5e-58
110- 35:	BRADI1G09770	TraesCS4A02G253400	      0
110- 36:	BRADI1G09810	TraesCS4A02G253500	      0
110- 37:	BRADI1G09820	TraesCS4A02G253600	 1e-111
110- 38:	BRADI1G09840	TraesCS4A02G253900	      0
110- 39:	BRADI1G09847	TraesCS4A02G254200	      0
110- 40:	BRADI1G09860	TraesCS4A02G254300	      0
110- 41:	BRADI1G09890	TraesCS4A02G254900	  3e-48
110- 42:	BRADI1G09900	TraesCS4A02G255000	      0
110- 43:	BRADI1G09910	TraesCS4A02G255500	 6e-100
110- 44:	BRADI1G09940	TraesCS4A02G255600	 8e-161
110- 45:	BRADI1G09950	TraesCS4A02G255700	      0
110- 46:	BRADI1G09960	TraesCS4A02G255800	      0
110- 47:	BRADI1G09970	TraesCS4A02G255900	      0
110- 48:	BRADI1G09980	TraesCS4A02G256000	 2e-124
110- 49:	BRADI1G09990	TraesCS4A02G256100	      0
110- 50:	BRADI1G10000	TraesCS4A02G256200	 3e-139
110- 51:	BRADI1G10007	TraesCS4A02G256300	      0
110- 52:	BRADI1G10017	TraesCS4A02G256400	      0
110- 53:	BRADI1G10030	TraesCS4A02G256500	      0
110- 54:	BRADI1G10040	TraesCS4A02G256600	 7e-118
110- 55:	BRADI1G10047	TraesCS4A02G256700	      0
110- 56:	BRADI1G10060	TraesCS4A02G256800	  4e-61
110- 57:	BRADI1G10070	TraesCS4A02G256900	      0
110- 58:	BRADI1G10080	TraesCS4A02G257000	  3e-40
110- 59:	BRADI1G10090	TraesCS4A02G257100	      0
110- 60:	BRADI1G10110	TraesCS4A02G257400	      0
110- 61:	BRADI1G10120	TraesCS4A02G257500	      0
110- 62:	BRADI1G10130	TraesCS4A02G257600	      0
110- 63:	BRADI1G10140	TraesCS4A02G257700	      0
110- 64:	BRADI1G10150	TraesCS4A02G257800	      0
110- 65:	BRADI1G10170	TraesCS4A02G257900	 5e-167
110- 66:	BRADI1G10180	TraesCS4A02G258000	      0
110- 67:	BRADI1G10190	TraesCS4A02G258100	      0
110- 68:	BRADI1G10210	TraesCS4A02G258200	      0
110- 69:	BRADI1G10220	TraesCS4A02G258300	  9e-59
110- 70:	BRADI1G10230	TraesCS4A02G258400	  3e-72
110- 71:	BRADI1G10250	TraesCS4A02G259000	  3e-52
110- 72:	BRADI1G10260	TraesCS4A02G259100	      0
110- 73:	BRADI1G10270	TraesCS4A02G259500	 2e-178
110- 74:	BRADI1G10280	TraesCS4A02G259900	 2e-176
110- 75:	BRADI1G10290	TraesCS4A02G260000	  2e-43
110- 76:	BRADI1G10300	TraesCS4A02G260100	      0
110- 77:	BRADI1G10310	TraesCS4A02G260500	  1e-69
110- 78:	BRADI1G10330	TraesCS4A02G260600	      0
110- 79:	BRADI1G10340	TraesCS4A02G260800	      0
110- 80:	BRADI1G10347	TraesCS4A02G260900	      0
110- 81:	BRADI1G10360	TraesCS4A02G261000	      0
110- 82:	BRADI1G10370	TraesCS4A02G261600	      0
110- 83:	BRADI1G10380	TraesCS4A02G262000	 7e-180
110- 84:	BRADI1G10410	TraesCS4A02G262100	 1e-161
110- 85:	BRADI1G10440	TraesCS4A02G262200	      0
110- 86:	BRADI1G10447	TraesCS4A02G262300	      0
110- 87:	BRADI1G10470	TraesCS4A02G262500	 1e-130
110- 88:	BRADI1G10480	TraesCS4A02G262600	      0
110- 89:	BRADI1G10490	TraesCS4A02G262700	      0
110- 90:	BRADI1G10500	TraesCS4A02G262800	      0
110- 91:	BRADI1G10510	TraesCS4A02G262900	      0
110- 92:	BRADI1G10530	TraesCS4A02G263100	      0
110- 93:	BRADI1G10540	TraesCS4A02G263200	      0
110- 94:	BRADI1G10580	TraesCS4A02G263600	  1e-62
110- 95:	BRADI1G10590	TraesCS4A02G264000	 2e-152
110- 96:	BRADI1G10610	TraesCS4A02G264100	  6e-93
110- 97:	BRADI1G10630	TraesCS4A02G264400	      0
110- 98:	BRADI1G10640	TraesCS4A02G264500	      0
110- 99:	BRADI1G10650	TraesCS4A02G264600	      0
110-100:	BRADI1G10660	TraesCS4A02G264800	      0
110-101:	BRADI1G10670	TraesCS4A02G264900	 4e-126
110-102:	BRADI1G10680	TraesCS4A02G265200	      0
110-103:	BRADI1G10697	TraesCS4A02G265300	      0
110-104:	BRADI1G10710	TraesCS4A02G265400	      0
110-105:	BRADI1G10720	TraesCS4A02G265600	      0
110-106:	BRADI1G10730	TraesCS4A02G265700	  2e-10
110-107:	BRADI1G10760	TraesCS4A02G265800	      0
110-108:	BRADI1G10770	TraesCS4A02G265900	 8e-155
## Alignment 111: score=3384.0 e_value=2.4e-310 N=72 BdChr1&TaChr4A plus
111-  0:	BRADI1G02090	TraesCS4A02G343300	 2e-176
111-  1:	BRADI1G02100	TraesCS4A02G343500	 2e-133
111-  2:	BRADI1G02107	TraesCS4A02G343700	 3e-157
111-  3:	BRADI1G02117	TraesCS4A02G343800	      0
111-  4:	BRADI1G02140	TraesCS4A02G343900	  4e-69
111-  5:	BRADI1G02160	TraesCS4A02G345500	      0
111-  6:	BRADI1G02170	TraesCS4A02G346300	  4e-47
111-  7:	BRADI1G02180	TraesCS4A02G346700	 7e-178
111-  8:	BRADI1G02210	TraesCS4A02G347600	      0
111-  9:	BRADI1G02220	TraesCS4A02G347700	  2e-50
111- 10:	BRADI1G02230	TraesCS4A02G348400	      0
111- 11:	BRADI1G02240	TraesCS4A02G348600	      0
111- 12:	BRADI1G02260	TraesCS4A02G349300	      0
111- 13:	BRADI1G02270	TraesCS4A02G349400	      0
111- 14:	BRADI1G02370	TraesCS4A02G350200	      0
111- 15:	BRADI1G02380	TraesCS4A02G352100	      0
111- 16:	BRADI1G02390	TraesCS4A02G352200	 8e-131
111- 17:	BRADI1G02400	TraesCS4A02G352300	 2e-120
111- 18:	BRADI1G02410	TraesCS4A02G352700	 8e-116
111- 19:	BRADI1G02420	TraesCS4A02G352900	      0
111- 20:	BRADI1G02440	TraesCS4A02G353100	      0
111- 21:	BRADI1G02450	TraesCS4A02G353400	      0
111- 22:	BRADI1G02460	TraesCS4A02G353500	 5e-115
111- 23:	BRADI1G02490	TraesCS4A02G354500	      0
111- 24:	BRADI1G02510	TraesCS4A02G355000	      0
111- 25:	BRADI1G02517	TraesCS4A02G355100	 1e-147
111- 26:	BRADI1G02530	TraesCS4A02G355300	 2e-156
111- 27:	BRADI1G02560	TraesCS4A02G355500	  3e-71
111- 28:	BRADI1G02570	TraesCS4A02G355700	 4e-109
111- 29:	BRADI1G02575	TraesCS4A02G355800	      0
111- 30:	BRADI1G02580	TraesCS4A02G356100	      0
111- 31:	BRADI1G02590	TraesCS4A02G356200	  5e-81
111- 32:	BRADI1G02597	TraesCS4A02G356300	  4e-22
111- 33:	BRADI1G02620	TraesCS4A02G357100	      0
111- 34:	BRADI1G02630	TraesCS4A02G357200	      0
111- 35:	BRADI1G02670	TraesCS4A02G358200	  5e-97
111- 36:	BRADI1G02680	TraesCS4A02G358400	      0
111- 37:	BRADI1G02710	TraesCS4A02G358800	 2e-119
111- 38:	BRADI1G02760	TraesCS4A02G359500	      0
111- 39:	BRADI1G02780	TraesCS4A02G360700	      0
111- 40:	BRADI1G02790	TraesCS4A02G361000	 8e-144
111- 41:	BRADI1G02800	TraesCS4A02G361300	      0
111- 42:	BRADI1G02803	TraesCS4A02G361400	 1e-122
111- 43:	BRADI1G02810	TraesCS4A02G361900	      0
111- 44:	BRADI1G02840	TraesCS4A02G362000	 1e-173
111- 45:	BRADI1G02900	TraesCS4A02G362500	  3e-54
111- 46:	BRADI1G02910	TraesCS4A02G363300	      0
111- 47:	BRADI1G02920	TraesCS4A02G363400	      0
111- 48:	BRADI1G02930	TraesCS4A02G363500	  8e-68
111- 49:	BRADI1G02940	TraesCS4A02G364000	      0
111- 50:	BRADI1G02980	TraesCS4A02G364200	      0
111- 51:	BRADI1G02990	TraesCS4A02G364400	      0
111- 52:	BRADI1G03000	TraesCS4A02G364500	  3e-31
111- 53:	BRADI1G03010	TraesCS4A02G364600	      0
111- 54:	BRADI1G03020	TraesCS4A02G364700	  3e-51
111- 55:	BRADI1G03030	TraesCS4A02G364800	      0
111- 56:	BRADI1G03040	TraesCS4A02G365000	  3e-85
111- 57:	BRADI1G03050	TraesCS4A02G365200	      0
111- 58:	BRADI1G03070	TraesCS4A02G365400	  3e-37
111- 59:	BRADI1G03090	TraesCS4A02G365500	  1e-61
111- 60:	BRADI1G03100	TraesCS4A02G365800	 5e-106
111- 61:	BRADI1G03110	TraesCS4A02G366000	 8e-180
111- 62:	BRADI1G03130	TraesCS4A02G366200	 6e-150
111- 63:	BRADI1G03136	TraesCS4A02G366300	 4e-152
111- 64:	BRADI1G03150	TraesCS4A02G367100	 2e-148
111- 65:	BRADI1G03160	TraesCS4A02G367200	      0
111- 66:	BRADI1G03170	TraesCS4A02G367500	      0
111- 67:	BRADI1G03185	TraesCS4A02G367800	  2e-36
111- 68:	BRADI1G03200	TraesCS4A02G368300	      0
111- 69:	BRADI1G03207	TraesCS4A02G368600	      0
111- 70:	BRADI1G03220	TraesCS4A02G368800	 1e-105
111- 71:	BRADI1G03250	TraesCS4A02G369500	      0
## Alignment 112: score=3224.0 e_value=5.8e-274 N=65 BdChr1&TaChr4A plus
112-  0:	BRADI1G69097	TraesCS4A02G059000	      0
112-  1:	BRADI1G69110	TraesCS4A02G059100	 4e-156
112-  2:	BRADI1G69120	TraesCS4A02G059200	      0
112-  3:	BRADI1G69130	TraesCS4A02G059300	 3e-142
112-  4:	BRADI1G69140	TraesCS4A02G059400	      0
112-  5:	BRADI1G69150	TraesCS4A02G059600	  1e-96
112-  6:	BRADI1G69160	TraesCS4A02G059800	      0
112-  7:	BRADI1G69170	TraesCS4A02G059900	      0
112-  8:	BRADI1G69180	TraesCS4A02G060100	  1e-96
112-  9:	BRADI1G69190	TraesCS4A02G060200	      0
112- 10:	BRADI1G69200	TraesCS4A02G060300	      0
112- 11:	BRADI1G69207	TraesCS4A02G060400	      0
112- 12:	BRADI1G69220	TraesCS4A02G060600	  4e-33
112- 13:	BRADI1G69230	TraesCS4A02G060700	      0
112- 14:	BRADI1G69240	TraesCS4A02G060800	      0
112- 15:	BRADI1G69250	TraesCS4A02G060900	      0
112- 16:	BRADI1G69260	TraesCS4A02G061000	      0
112- 17:	BRADI1G69277	TraesCS4A02G061200	 2e-151
112- 18:	BRADI1G69290	TraesCS4A02G061400	      0
112- 19:	BRADI1G69300	TraesCS4A02G061500	      0
112- 20:	BRADI1G69307	TraesCS4A02G061600	      0
112- 21:	BRADI1G69320	TraesCS4A02G061700	 1e-105
112- 22:	BRADI1G69330	TraesCS4A02G061800	      0
112- 23:	BRADI1G69340	TraesCS4A02G062000	      0
112- 24:	BRADI1G69350	TraesCS4A02G062100	      0
112- 25:	BRADI1G69360	TraesCS4A02G062200	      0
112- 26:	BRADI1G69370	TraesCS4A02G062300	      0
112- 27:	BRADI1G69380	TraesCS4A02G062400	      0
112- 28:	BRADI1G69390	TraesCS4A02G062500	      0
112- 29:	BRADI1G69400	TraesCS4A02G062600	 2e-168
112- 30:	BRADI1G69407	TraesCS4A02G062800	      0
112- 31:	BRADI1G69420	TraesCS4A02G062900	      0
112- 32:	BRADI1G69480	TraesCS4A02G063100	      0
112- 33:	BRADI1G69490	TraesCS4A02G063200	      0
112- 34:	BRADI1G69500	TraesCS4A02G063300	      0
112- 35:	BRADI1G69510	TraesCS4A02G063400	      0
112- 36:	BRADI1G69520	TraesCS4A02G063700	      0
112- 37:	BRADI1G69530	TraesCS4A02G063800	      0
112- 38:	BRADI1G69540	TraesCS4A02G063900	      0
112- 39:	BRADI1G69550	TraesCS4A02G064200	      0
112- 40:	BRADI1G69564	TraesCS4A02G064300	      0
112- 41:	BRADI1G69571	TraesCS4A02G064500	 8e-158
112- 42:	BRADI1G69580	TraesCS4A02G064600	      0
112- 43:	BRADI1G69590	TraesCS4A02G064700	      0
112- 44:	BRADI1G69600	TraesCS4A02G064800	      0
112- 45:	BRADI1G69610	TraesCS4A02G064900	      0
112- 46:	BRADI1G69617	TraesCS4A02G065000	      0
112- 47:	BRADI1G69627	TraesCS4A02G065100	      0
112- 48:	BRADI1G69637	TraesCS4A02G065300	      0
112- 49:	BRADI1G69650	TraesCS4A02G065400	 4e-157
112- 50:	BRADI1G69660	TraesCS4A02G065600	      0
112- 51:	BRADI1G69670	TraesCS4A02G065700	      0
112- 52:	BRADI1G69680	TraesCS4A02G065800	 6e-106
112- 53:	BRADI1G69690	TraesCS4A02G065900	      0
112- 54:	BRADI1G69700	TraesCS4A02G066100	      0
112- 55:	BRADI1G69710	TraesCS4A02G066200	      0
112- 56:	BRADI1G69720	TraesCS4A02G066400	      0
112- 57:	BRADI1G69740	TraesCS4A02G066500	  6e-48
112- 58:	BRADI1G69747	TraesCS4A02G066600	      0
112- 59:	BRADI1G69760	TraesCS4A02G066700	      0
112- 60:	BRADI1G69770	TraesCS4A02G066800	      0
112- 61:	BRADI1G69780	TraesCS4A02G066900	      0
112- 62:	BRADI1G69790	TraesCS4A02G067000	 7e-155
112- 63:	BRADI1G69800	TraesCS4A02G067100	      0
112- 64:	BRADI1G69810	TraesCS4A02G067200	      0
## Alignment 113: score=2409.0 e_value=6e-210 N=52 BdChr1&TaChr4A plus
113-  0:	BRADI1G00587	TraesCS4A02G313200	      0
113-  1:	BRADI1G00600	TraesCS4A02G313300	  3e-83
113-  2:	BRADI1G00607	TraesCS4A02G313500	      0
113-  3:	BRADI1G00620	TraesCS4A02G313600	 2e-112
113-  4:	BRADI1G00670	TraesCS4A02G314500	  2e-62
113-  5:	BRADI1G00710	TraesCS4A02G314800	      0
113-  6:	BRADI1G00720	TraesCS4A02G315200	 5e-176
113-  7:	BRADI1G00730	TraesCS4A02G315500	      0
113-  8:	BRADI1G00750	TraesCS4A02G315700	      0
113-  9:	BRADI1G00760	TraesCS4A02G315900	      0
113- 10:	BRADI1G00770	TraesCS4A02G316200	  4e-84
113- 11:	BRADI1G00790	TraesCS4A02G316400	 1e-134
113- 12:	BRADI1G00840	TraesCS4A02G316700	      0
113- 13:	BRADI1G00847	TraesCS4A02G316800	      0
113- 14:	BRADI1G00880	TraesCS4A02G317700	  3e-43
113- 15:	BRADI1G00887	TraesCS4A02G317800	      0
113- 16:	BRADI1G00900	TraesCS4A02G317900	 6e-112
113- 17:	BRADI1G00910	TraesCS4A02G318200	  4e-42
113- 18:	BRADI1G00920	TraesCS4A02G318800	 9e-140
113- 19:	BRADI1G00940	TraesCS4A02G319000	      0
113- 20:	BRADI1G00950	TraesCS4A02G319100	      0
113- 21:	BRADI1G00960	TraesCS4A02G319300	      0
113- 22:	BRADI1G01000	TraesCS4A02G319900	  1e-60
113- 23:	BRADI1G01047	TraesCS4A02G320500	 6e-126
113- 24:	BRADI1G01150	TraesCS4A02G321800	 3e-129
113- 25:	BRADI1G01180	TraesCS4A02G324100	      0
113- 26:	BRADI1G01220	TraesCS4A02G324600	 3e-176
113- 27:	BRADI1G01320	TraesCS4A02G325600	  1e-72
113- 28:	BRADI1G01442	TraesCS4A02G327100	      0
113- 29:	BRADI1G01450	TraesCS4A02G328100	 1e-107
113- 30:	BRADI1G01460	TraesCS4A02G328200	      0
113- 31:	BRADI1G01470	TraesCS4A02G328400	      0
113- 32:	BRADI1G01480	TraesCS4A02G328600	 4e-147
113- 33:	BRADI1G01487	TraesCS4A02G328700	      0
113- 34:	BRADI1G01500	TraesCS4A02G328900	  2e-98
113- 35:	BRADI1G01520	TraesCS4A02G329000	 2e-152
113- 36:	BRADI1G01530	TraesCS4A02G329300	 2e-177
113- 37:	BRADI1G01560	TraesCS4A02G329600	      0
113- 38:	BRADI1G01570	TraesCS4A02G330200	  4e-25
113- 39:	BRADI1G01580	TraesCS4A02G330400	      0
113- 40:	BRADI1G01590	TraesCS4A02G332000	  3e-39
113- 41:	BRADI1G01600	TraesCS4A02G332100	 2e-107
113- 42:	BRADI1G01610	TraesCS4A02G333200	  4e-64
113- 43:	BRADI1G01620	TraesCS4A02G333400	  2e-93
113- 44:	BRADI1G01630	TraesCS4A02G333500	 9e-126
113- 45:	BRADI1G01660	TraesCS4A02G334400	 7e-138
113- 46:	BRADI1G01680	TraesCS4A02G334600	  1e-81
113- 47:	BRADI1G01710	TraesCS4A02G334700	 7e-122
113- 48:	BRADI1G01720	TraesCS4A02G334800	 3e-137
113- 49:	BRADI1G01730	TraesCS4A02G335300	 2e-130
113- 50:	BRADI1G01740	TraesCS4A02G335400	      0
113- 51:	BRADI1G01840	TraesCS4A02G336800	      0
## Alignment 114: score=2303.0 e_value=9.4e-186 N=47 BdChr1&TaChr4A plus
114-  0:	BRADI1G68330	TraesCS4A02G070700	  8e-93
114-  1:	BRADI1G68480	TraesCS4A02G072200	      0
114-  2:	BRADI1G68487	TraesCS4A02G072300	      0
114-  3:	BRADI1G68500	TraesCS4A02G072400	 4e-157
114-  4:	BRADI1G68505	TraesCS4A02G072500	  5e-88
114-  5:	BRADI1G68510	TraesCS4A02G072600	      0
114-  6:	BRADI1G68520	TraesCS4A02G072700	  2e-57
114-  7:	BRADI1G68540	TraesCS4A02G072800	      0
114-  8:	BRADI1G68550	TraesCS4A02G072900	      0
114-  9:	BRADI1G68560	TraesCS4A02G073000	      0
114- 10:	BRADI1G68570	TraesCS4A02G073200	  7e-68
114- 11:	BRADI1G68590	TraesCS4A02G073300	 4e-172
114- 12:	BRADI1G68600	TraesCS4A02G073400	      0
114- 13:	BRADI1G68650	TraesCS4A02G073600	      0
114- 14:	BRADI1G68670	TraesCS4A02G073800	      0
114- 15:	BRADI1G68680	TraesCS4A02G073900	      0
114- 16:	BRADI1G68690	TraesCS4A02G074000	  6e-71
114- 17:	BRADI1G68697	TraesCS4A02G074100	 5e-168
114- 18:	BRADI1G68710	TraesCS4A02G074200	      0
114- 19:	BRADI1G68730	TraesCS4A02G074700	 6e-151
114- 20:	BRADI1G68740	TraesCS4A02G074800	      0
114- 21:	BRADI1G68750	TraesCS4A02G074900	      0
114- 22:	BRADI1G68757	TraesCS4A02G075000	      0
114- 23:	BRADI1G68770	TraesCS4A02G075100	  9e-21
114- 24:	BRADI1G68800	TraesCS4A02G075200	  2e-80
114- 25:	BRADI1G68807	TraesCS4A02G075600	      0
114- 26:	BRADI1G68820	TraesCS4A02G075700	      0
114- 27:	BRADI1G68850	TraesCS4A02G076000	      0
114- 28:	BRADI1G68870	TraesCS4A02G076300	      0
114- 29:	BRADI1G68880	TraesCS4A02G076400	 2e-162
114- 30:	BRADI1G68887	TraesCS4A02G076600	      0
114- 31:	BRADI1G68910	TraesCS4A02G076800	 9e-101
114- 32:	BRADI1G68940	TraesCS4A02G077000	  6e-92
114- 33:	BRADI1G68950	TraesCS4A02G077100	      0
114- 34:	BRADI1G68957	TraesCS4A02G077200	      0
114- 35:	BRADI1G68970	TraesCS4A02G077300	 1e-147
114- 36:	BRADI1G68980	TraesCS4A02G077400	      0
114- 37:	BRADI1G68990	TraesCS4A02G077500	      0
114- 38:	BRADI1G69000	TraesCS4A02G077600	      0
114- 39:	BRADI1G69010	TraesCS4A02G077700	      0
114- 40:	BRADI1G69020	TraesCS4A02G077800	      0
114- 41:	BRADI1G69030	TraesCS4A02G077900	  2e-51
114- 42:	BRADI1G69040	TraesCS4A02G078000	      0
114- 43:	BRADI1G69057	TraesCS4A02G078100	      0
114- 44:	BRADI1G69070	TraesCS4A02G078300	 1e-134
114- 45:	BRADI1G69080	TraesCS4A02G078400	 7e-111
114- 46:	BRADI1G69090	TraesCS4A02G078600	 9e-123
## Alignment 115: score=1568.0 e_value=7.6e-111 N=32 BdChr1&TaChr4A plus
115-  0:	BRADI1G14450	TraesCS4A02G233400	      0
115-  1:	BRADI1G14530	TraesCS4A02G233700	  2e-44
115-  2:	BRADI1G14570	TraesCS4A02G234000	  1e-66
115-  3:	BRADI1G14580	TraesCS4A02G234100	      0
115-  4:	BRADI1G14590	TraesCS4A02G234400	      0
115-  5:	BRADI1G14600	TraesCS4A02G234500	 3e-162
115-  6:	BRADI1G14605	TraesCS4A02G234600	  9e-70
115-  7:	BRADI1G14630	TraesCS4A02G234700	      0
115-  8:	BRADI1G14660	TraesCS4A02G234800	      0
115-  9:	BRADI1G14670	TraesCS4A02G235000	 9e-162
115- 10:	BRADI1G14677	TraesCS4A02G235100	 6e-102
115- 11:	BRADI1G14690	TraesCS4A02G235200	 3e-115
115- 12:	BRADI1G14700	TraesCS4A02G235300	      0
115- 13:	BRADI1G14720	TraesCS4A02G235600	      0
115- 14:	BRADI1G14730	TraesCS4A02G235700	      0
115- 15:	BRADI1G14750	TraesCS4A02G236000	  2e-80
115- 16:	BRADI1G14770	TraesCS4A02G236100	      0
115- 17:	BRADI1G14780	TraesCS4A02G236200	 1e-102
115- 18:	BRADI1G14790	TraesCS4A02G236400	 2e-142
115- 19:	BRADI1G14800	TraesCS4A02G236500	  2e-20
115- 20:	BRADI1G14820	TraesCS4A02G236700	      0
115- 21:	BRADI1G14830	TraesCS4A02G236800	      0
115- 22:	BRADI1G14840	TraesCS4A02G237200	      0
115- 23:	BRADI1G14850	TraesCS4A02G237300	      0
115- 24:	BRADI1G14860	TraesCS4A02G237500	      0
115- 25:	BRADI1G14877	TraesCS4A02G237600	      0
115- 26:	BRADI1G14890	TraesCS4A02G237700	  4e-32
115- 27:	BRADI1G14930	TraesCS4A02G237900	  4e-73
115- 28:	BRADI1G14950	TraesCS4A02G238000	 7e-125
115- 29:	BRADI1G14960	TraesCS4A02G238100	 4e-146
115- 30:	BRADI1G14970	TraesCS4A02G238200	      0
115- 31:	BRADI1G14986	TraesCS4A02G238300	  1e-14
## Alignment 116: score=1533.0 e_value=8.9e-114 N=33 BdChr1&TaChr4A plus
116-  0:	BRADI1G17160	TraesCS4A02G123900	 8e-167
116-  1:	BRADI1G17200	TraesCS4A02G125300	 2e-172
116-  2:	BRADI1G17210	TraesCS4A02G126300	      0
116-  3:	BRADI1G17230	TraesCS4A02G126500	 8e-113
116-  4:	BRADI1G17236	TraesCS4A02G126700	 5e-104
116-  5:	BRADI1G17250	TraesCS4A02G126800	      0
116-  6:	BRADI1G17257	TraesCS4A02G127000	      0
116-  7:	BRADI1G17290	TraesCS4A02G127100	  2e-22
116-  8:	BRADI1G17300	TraesCS4A02G128400	      0
116-  9:	BRADI1G17310	TraesCS4A02G128700	  1e-19
116- 10:	BRADI1G17335	TraesCS4A02G128900	  3e-37
116- 11:	BRADI1G17400	TraesCS4A02G130000	  9e-84
116- 12:	BRADI1G17420	TraesCS4A02G130200	  7e-31
116- 13:	BRADI1G17430	TraesCS4A02G130400	 4e-101
116- 14:	BRADI1G17440	TraesCS4A02G130600	  4e-92
116- 15:	BRADI1G17450	TraesCS4A02G130800	  8e-83
116- 16:	BRADI1G17480	TraesCS4A02G131000	 4e-110
116- 17:	BRADI1G17490	TraesCS4A02G131300	      0
116- 18:	BRADI1G17570	TraesCS4A02G131800	      0
116- 19:	BRADI1G17600	TraesCS4A02G132500	      0
116- 20:	BRADI1G17610	TraesCS4A02G133100	  4e-56
116- 21:	BRADI1G17620	TraesCS4A02G133400	      0
116- 22:	BRADI1G17630	TraesCS4A02G134300	      0
116- 23:	BRADI1G17640	TraesCS4A02G134600	  5e-33
116- 24:	BRADI1G17660	TraesCS4A02G135000	  4e-15
116- 25:	BRADI1G17670	TraesCS4A02G135100	      0
116- 26:	BRADI1G17700	TraesCS4A02G135600	 1e-122
116- 27:	BRADI1G17720	TraesCS4A02G136000	  6e-17
116- 28:	BRADI1G17740	TraesCS4A02G136100	  2e-18
116- 29:	BRADI1G17830	TraesCS4A02G136300	      0
116- 30:	BRADI1G17860	TraesCS4A02G136600	 1e-113
116- 31:	BRADI1G17910	TraesCS4A02G136800	  3e-43
116- 32:	BRADI1G17920	TraesCS4A02G137200	  3e-94
## Alignment 117: score=1245.0 e_value=1.2e-83 N=26 BdChr1&TaChr4A plus
117-  0:	BRADI1G71210	TraesCS4A02G039700	  1e-80
117-  1:	BRADI1G71220	TraesCS4A02G039800	      0
117-  2:	BRADI1G71230	TraesCS4A02G039900	  3e-58
117-  3:	BRADI1G71240	TraesCS4A02G040000	      0
117-  4:	BRADI1G71290	TraesCS4A02G040500	 4e-164
117-  5:	BRADI1G71310	TraesCS4A02G041000	      0
117-  6:	BRADI1G71320	TraesCS4A02G041100	  4e-88
117-  7:	BRADI1G71330	TraesCS4A02G041400	      0
117-  8:	BRADI1G71340	TraesCS4A02G041600	      0
117-  9:	BRADI1G71350	TraesCS4A02G041700	      0
117- 10:	BRADI1G71360	TraesCS4A02G042000	      0
117- 11:	BRADI1G71400	TraesCS4A02G042400	      0
117- 12:	BRADI1G71420	TraesCS4A02G042500	  8e-70
117- 13:	BRADI1G71430	TraesCS4A02G042700	 6e-173
117- 14:	BRADI1G71460	TraesCS4A02G042900	  2e-63
117- 15:	BRADI1G71465	TraesCS4A02G043000	 3e-114
117- 16:	BRADI1G71480	TraesCS4A02G043100	  5e-61
117- 17:	BRADI1G71500	TraesCS4A02G043300	      0
117- 18:	BRADI1G71510	TraesCS4A02G043500	      0
117- 19:	BRADI1G71517	TraesCS4A02G043700	 2e-164
117- 20:	BRADI1G71530	TraesCS4A02G043800	      0
117- 21:	BRADI1G71540	TraesCS4A02G044000	      0
117- 22:	BRADI1G71570	TraesCS4A02G044200	 6e-112
117- 23:	BRADI1G71575	TraesCS4A02G044300	 4e-130
117- 24:	BRADI1G71590	TraesCS4A02G044500	 3e-162
117- 25:	BRADI1G71600	TraesCS4A02G044600	      0
## Alignment 118: score=1132.0 e_value=7.3e-78 N=25 BdChr1&TaChr4A plus
118-  0:	BRADI1G16480	TraesCS4A02G105100	 9e-134
118-  1:	BRADI1G16490	TraesCS4A02G105300	      0
118-  2:	BRADI1G16510	TraesCS4A02G106300	 3e-152
118-  3:	BRADI1G16517	TraesCS4A02G106500	      0
118-  4:	BRADI1G16540	TraesCS4A02G107400	  4e-65
118-  5:	BRADI1G16560	TraesCS4A02G109000	      0
118-  6:	BRADI1G16580	TraesCS4A02G109300	      0
118-  7:	BRADI1G16590	TraesCS4A02G109400	  3e-23
118-  8:	BRADI1G16610	TraesCS4A02G110000	      0
118-  9:	BRADI1G16630	TraesCS4A02G110100	 1e-107
118- 10:	BRADI1G16660	TraesCS4A02G110900	      0
118- 11:	BRADI1G16670	TraesCS4A02G111600	      0
118- 12:	BRADI1G16680	TraesCS4A02G111700	      0
118- 13:	BRADI1G16700	TraesCS4A02G113300	      0
118- 14:	BRADI1G16710	TraesCS4A02G114400	  9e-79
118- 15:	BRADI1G16740	TraesCS4A02G114900	  4e-23
118- 16:	BRADI1G16750	TraesCS4A02G115000	      0
118- 17:	BRADI1G16757	TraesCS4A02G115600	  6e-28
118- 18:	BRADI1G16780	TraesCS4A02G116700	      0
118- 19:	BRADI1G16790	TraesCS4A02G117100	      0
118- 20:	BRADI1G16810	TraesCS4A02G117600	      0
118- 21:	BRADI1G16820	TraesCS4A02G117900	 1e-104
118- 22:	BRADI1G16830	TraesCS4A02G118000	  2e-14
118- 23:	BRADI1G17040	TraesCS4A02G118900	 1e-149
118- 24:	BRADI1G17050	TraesCS4A02G119000	  2e-27
## Alignment 119: score=699.0 e_value=5.4e-49 N=15 BdChr1&TaChr4A plus
119-  0:	BRADI1G01680	TraesCS4A02G337400	  5e-78
119-  1:	BRADI1G01790	TraesCS4A02G338400	  2e-89
119-  2:	BRADI1G01880	TraesCS4A02G340600	      0
119-  3:	BRADI1G01890	TraesCS4A02G340700	  2e-65
119-  4:	BRADI1G01900	TraesCS4A02G341100	      0
119-  5:	BRADI1G01910	TraesCS4A02G341200	  8e-32
119-  6:	BRADI1G01920	TraesCS4A02G341500	      0
119-  7:	BRADI1G01930	TraesCS4A02G341600	      0
119-  8:	BRADI1G01936	TraesCS4A02G341700	      0
119-  9:	BRADI1G01970	TraesCS4A02G342100	      0
119- 10:	BRADI1G01980	TraesCS4A02G342200	      0
119- 11:	BRADI1G02000	TraesCS4A02G342400	      0
119- 12:	BRADI1G02010	TraesCS4A02G342600	      0
119- 13:	BRADI1G02020	TraesCS4A02G342700	      0
119- 14:	BRADI1G02030	TraesCS4A02G342800	  4e-98
## Alignment 120: score=604.0 e_value=8.6e-36 N=13 BdChr1&TaChr4A plus
120-  0:	BRADI1G50550	TraesCS4A02G434000	      0
120-  1:	BRADI1G50560	TraesCS4A02G434100	      0
120-  2:	BRADI1G50567	TraesCS4A02G434200	  3e-78
120-  3:	BRADI1G50580	TraesCS4A02G434600	      0
120-  4:	BRADI1G50590	TraesCS4A02G434800	      0
120-  5:	BRADI1G50597	TraesCS4A02G434900	      0
120-  6:	BRADI1G50610	TraesCS4A02G435000	 6e-179
120-  7:	BRADI1G50620	TraesCS4A02G435600	 1e-154
120-  8:	BRADI1G50640	TraesCS4A02G437100	 6e-126
120-  9:	BRADI1G50690	TraesCS4A02G437300	  8e-15
120- 10:	BRADI1G50710	TraesCS4A02G437600	 4e-161
120- 11:	BRADI1G50750	TraesCS4A02G439100	  8e-38
120- 12:	BRADI1G50760	TraesCS4A02G439400	 2e-178
## Alignment 121: score=499.0 e_value=2.9e-28 N=11 BdChr1&TaChr4A plus
121-  0:	BRADI1G49360	TraesCS4A02G437300	  7e-55
121-  1:	BRADI1G49370	TraesCS4A02G437400	  2e-61
121-  2:	BRADI1G49390	TraesCS4A02G439100	  5e-09
121-  3:	BRADI1G49410	TraesCS4A02G439400	  2e-87
121-  4:	BRADI1G49455	TraesCS4A02G439500	  6e-33
121-  5:	BRADI1G49490	TraesCS4A02G441400	 9e-103
121-  6:	BRADI1G49497	TraesCS4A02G441500	      0
121-  7:	BRADI1G49510	TraesCS4A02G441600	      0
121-  8:	BRADI1G49520	TraesCS4A02G442000	  1e-41
121-  9:	BRADI1G49537	TraesCS4A02G442100	 5e-116
121- 10:	BRADI1G49550	TraesCS4A02G442900	 2e-165
## Alignment 122: score=439.0 e_value=7.8e-20 N=10 BdChr1&TaChr4A plus
122-  0:	BRADI1G51720	TraesCS4A02G457100	 1e-143
122-  1:	BRADI1G51730	TraesCS4A02G458500	  1e-38
122-  2:	BRADI1G51740	TraesCS4A02G458600	 2e-169
122-  3:	BRADI1G51747	TraesCS4A02G458800	  1e-55
122-  4:	BRADI1G51757	TraesCS4A02G459300	      0
122-  5:	BRADI1G51770	TraesCS4A02G459700	  5e-27
122-  6:	BRADI1G51790	TraesCS4A02G460000	      0
122-  7:	BRADI1G51880	TraesCS4A02G462100	      0
122-  8:	BRADI1G51897	TraesCS4A02G463800	  4e-35
122-  9:	BRADI1G51930	TraesCS4A02G464000	  1e-62
## Alignment 123: score=373.0 e_value=7.8e-21 N=10 BdChr1&TaChr4A plus
123-  0:	BRADI1G00690	TraesCS4A02G315000	 4e-176
123-  1:	BRADI1G00780	TraesCS4A02G316600	      0
123-  2:	BRADI1G00970	TraesCS4A02G319200	  1e-63
123-  3:	BRADI1G01007	TraesCS4A02G319800	      0
123-  4:	BRADI1G01030	TraesCS4A02G320600	  2e-24
123-  5:	BRADI1G01170	TraesCS4A02G321300	      0
123-  6:	BRADI1G01350	TraesCS4A02G322300	 1e-129
123-  7:	BRADI1G01360	TraesCS4A02G324100	      0
123-  8:	BRADI1G01365	TraesCS4A02G325300	      0
123-  9:	BRADI1G01377	TraesCS4A02G327300	      0
## Alignment 124: score=370.0 e_value=2.8e-19 N=8 BdChr1&TaChr4A plus
124-  0:	BRADI1G49940	TraesCS4A02G422400	      0
124-  1:	BRADI1G49950	TraesCS4A02G422700	      0
124-  2:	BRADI1G49960	TraesCS4A02G422800	 6e-137
124-  3:	BRADI1G49966	TraesCS4A02G422900	      0
124-  4:	BRADI1G49972	TraesCS4A02G423000	 3e-114
124-  5:	BRADI1G49980	TraesCS4A02G423500	      0
124-  6:	BRADI1G49990	TraesCS4A02G423800	  4e-95
124-  7:	BRADI1G50207	TraesCS4A02G424300	  2e-56
## Alignment 125: score=359.0 e_value=6.8e-14 N=8 BdChr1&TaChr4A plus
125-  0:	BRADI1G50200	TraesCS4A02G451811	  1e-22
125-  1:	BRADI1G50260	TraesCS4A02G452300	  3e-51
125-  2:	BRADI1G50270	TraesCS4A02G452700	      0
125-  3:	BRADI1G50290	TraesCS4A02G453400	  4e-24
125-  4:	BRADI1G50320	TraesCS4A02G454000	 6e-164
125-  5:	BRADI1G50407	TraesCS4A02G454400	      0
125-  6:	BRADI1G50426	TraesCS4A02G455300	  2e-23
125-  7:	BRADI1G50432	TraesCS4A02G455400	 7e-104
## Alignment 126: score=331.0 e_value=1.8e-16 N=7 BdChr1&TaChr4A plus
126-  0:	BRADI1G51050	TraesCS4A02G385800	  3e-22
126-  1:	BRADI1G51170	TraesCS4A02G387700	      0
126-  2:	BRADI1G51177	TraesCS4A02G387800	      0
126-  3:	BRADI1G51187	TraesCS4A02G387900	      0
126-  4:	BRADI1G51200	TraesCS4A02G388000	      0
126-  5:	BRADI1G51210	TraesCS4A02G388200	      0
126-  6:	BRADI1G51220	TraesCS4A02G388300	      0
## Alignment 127: score=319.0 e_value=1.5e-16 N=8 BdChr1&TaChr4A plus
127-  0:	BRADI1G51747	TraesCS4A02G467100	  1e-53
127-  1:	BRADI1G51897	TraesCS4A02G468600	  1e-33
127-  2:	BRADI1G51980	TraesCS4A02G469900	 1e-152
127-  3:	BRADI1G51990	TraesCS4A02G470100	 4e-123
127-  4:	BRADI1G52030	TraesCS4A02G472400	      0
127-  5:	BRADI1G52080	TraesCS4A02G473200	  3e-73
127-  6:	BRADI1G52090	TraesCS4A02G473400	 2e-128
127-  7:	BRADI1G52110	TraesCS4A02G474200	      0
## Alignment 128: score=309.0 e_value=2.2e-13 N=7 BdChr1&TaChr4A plus
128-  0:	BRADI1G52280	TraesCS4A02G495500	      0
128-  1:	BRADI1G52350	TraesCS4A02G495900	 3e-180
128-  2:	BRADI1G52360	TraesCS4A02G496000	  1e-34
128-  3:	BRADI1G52407	TraesCS4A02G498600	      0
128-  4:	BRADI1G52440	TraesCS4A02G499200	 3e-133
128-  5:	BRADI1G52460	TraesCS4A02G499500	  1e-77
128-  6:	BRADI1G52480	TraesCS4A02G499900	  1e-49
## Alignment 129: score=300.0 e_value=5.7e-10 N=6 BdChr1&TaChr4A plus
129-  0:	BRADI1G74287	TraesCS4A02G178600	      0
129-  1:	BRADI1G74300	TraesCS4A02G178700	      0
129-  2:	BRADI1G74310	TraesCS4A02G178800	 3e-165
129-  3:	BRADI1G74320	TraesCS4A02G178900	      0
129-  4:	BRADI1G74330	TraesCS4A02G179000	      0
129-  5:	BRADI1G74340	TraesCS4A02G179100	      0
## Alignment 130: score=293.0 e_value=2.5e-09 N=6 BdChr1&TaChr4A plus
130-  0:	BRADI1G62760	TraesCS4A02G157500	 6e-180
130-  1:	BRADI1G62770	TraesCS4A02G157600	      0
130-  2:	BRADI1G62780	TraesCS4A02G157700	 2e-133
130-  3:	BRADI1G62790	TraesCS4A02G157900	  3e-38
130-  4:	BRADI1G62800	TraesCS4A02G158000	      0
130-  5:	BRADI1G62860	TraesCS4A02G158100	  5e-72
## Alignment 131: score=292.0 e_value=5.5e-12 N=6 BdChr1&TaChr4A plus
131-  0:	BRADI1G50020	TraesCS4A02G419600	      0
131-  1:	BRADI1G50030	TraesCS4A02G419700	      0
131-  2:	BRADI1G50040	TraesCS4A02G420600	      0
131-  3:	BRADI1G50045	TraesCS4A02G420700	  1e-19
131-  4:	BRADI1G50050	TraesCS4A02G420800	      0
131-  5:	BRADI1G50057	TraesCS4A02G420900	 2e-120
## Alignment 132: score=272.0 e_value=2.4e-09 N=6 BdChr1&TaChr4A plus
132-  0:	BRADI1G62590	TraesCS4A02G138800	      0
132-  1:	BRADI1G62600	TraesCS4A02G139000	 3e-144
132-  2:	BRADI1G62640	TraesCS4A02G139300	      0
132-  3:	BRADI1G62700	TraesCS4A02G139500	      0
132-  4:	BRADI1G62720	TraesCS4A02G139700	      0
132-  5:	BRADI1G62890	TraesCS4A02G140500	 1e-172
## Alignment 133: score=20612.0 e_value=0 N=417 BdChr1&TaChr4A minus
133-  0:	BRADI1G62980	TraesCS4A02G137300	  2e-23
133-  1:	BRADI1G63010	TraesCS4A02G137200	  2e-94
133-  2:	BRADI1G63020	TraesCS4A02G137100	      0
133-  3:	BRADI1G63030	TraesCS4A02G137000	      0
133-  4:	BRADI1G63040	TraesCS4A02G136800	  3e-94
133-  5:	BRADI1G63050	TraesCS4A02G136700	      0
133-  6:	BRADI1G63060	TraesCS4A02G136600	 7e-113
133-  7:	BRADI1G63080	TraesCS4A02G136500	      0
133-  8:	BRADI1G63087	TraesCS4A02G136400	      0
133-  9:	BRADI1G63100	TraesCS4A02G136300	      0
133- 10:	BRADI1G63120	TraesCS4A02G136100	  2e-94
133- 11:	BRADI1G63127	TraesCS4A02G136000	      0
133- 12:	BRADI1G63140	TraesCS4A02G135900	 2e-147
133- 13:	BRADI1G63147	TraesCS4A02G135800	 2e-129
133- 14:	BRADI1G63160	TraesCS4A02G135700	      0
133- 15:	BRADI1G63170	TraesCS4A02G135600	      0
133- 16:	BRADI1G63180	TraesCS4A02G135500	      0
133- 17:	BRADI1G63190	TraesCS4A02G135400	      0
133- 18:	BRADI1G63200	TraesCS4A02G135200	      0
133- 19:	BRADI1G63210	TraesCS4A02G135100	      0
133- 20:	BRADI1G63220	TraesCS4A02G135000	  2e-71
133- 21:	BRADI1G63240	TraesCS4A02G134900	      0
133- 22:	BRADI1G63250	TraesCS4A02G134800	      0
133- 23:	BRADI1G63260	TraesCS4A02G134700	  6e-16
133- 24:	BRADI1G63270	TraesCS4A02G134600	      0
133- 25:	BRADI1G63277	TraesCS4A02G134400	  4e-91
133- 26:	BRADI1G63290	TraesCS4A02G134300	      0
133- 27:	BRADI1G63300	TraesCS4A02G134100	  2e-93
133- 28:	BRADI1G63310	TraesCS4A02G134000	 5e-172
133- 29:	BRADI1G63320	TraesCS4A02G133800	      0
133- 30:	BRADI1G63330	TraesCS4A02G133700	      0
133- 31:	BRADI1G63340	TraesCS4A02G133500	      0
133- 32:	BRADI1G63350	TraesCS4A02G133400	      0
133- 33:	BRADI1G63380	TraesCS4A02G133200	      0
133- 34:	BRADI1G63390	TraesCS4A02G133100	 1e-142
133- 35:	BRADI1G63410	TraesCS4A02G132900	      0
133- 36:	BRADI1G63420	TraesCS4A02G132800	 1e-174
133- 37:	BRADI1G63433	TraesCS4A02G132700	      0
133- 38:	BRADI1G63446	TraesCS4A02G132600	      0
133- 39:	BRADI1G63460	TraesCS4A02G132500	      0
133- 40:	BRADI1G63470	TraesCS4A02G132400	  9e-48
133- 41:	BRADI1G63480	TraesCS4A02G132300	 2e-111
133- 42:	BRADI1G63490	TraesCS4A02G132200	 2e-127
133- 43:	BRADI1G63500	TraesCS4A02G132000	      0
133- 44:	BRADI1G63510	TraesCS4A02G131900	      0
133- 45:	BRADI1G63520	TraesCS4A02G131800	      0
133- 46:	BRADI1G63530	TraesCS4A02G131700	      0
133- 47:	BRADI1G63540	TraesCS4A02G131600	      0
133- 48:	BRADI1G63550	TraesCS4A02G131500	      0
133- 49:	BRADI1G63560	TraesCS4A02G131400	      0
133- 50:	BRADI1G63580	TraesCS4A02G131300	      0
133- 51:	BRADI1G63600	TraesCS4A02G131000	      0
133- 52:	BRADI1G63610	TraesCS4A02G130800	      0
133- 53:	BRADI1G63630	TraesCS4A02G130600	      0
133- 54:	BRADI1G63640	TraesCS4A02G130400	      0
133- 55:	BRADI1G63650	TraesCS4A02G130300	      0
133- 56:	BRADI1G63680	TraesCS4A02G130200	  4e-81
133- 57:	BRADI1G63690	TraesCS4A02G130000	      0
133- 58:	BRADI1G63710	TraesCS4A02G129900	      0
133- 59:	BRADI1G63720	TraesCS4A02G129800	 8e-119
133- 60:	BRADI1G63730	TraesCS4A02G129700	 3e-142
133- 61:	BRADI1G63740	TraesCS4A02G129600	      0
133- 62:	BRADI1G63780	TraesCS4A02G129400	      0
133- 63:	BRADI1G63790	TraesCS4A02G129300	  5e-59
133- 64:	BRADI1G63800	TraesCS4A02G129200	      0
133- 65:	BRADI1G63816	TraesCS4A02G129100	 5e-180
133- 66:	BRADI1G63822	TraesCS4A02G129000	      0
133- 67:	BRADI1G63840	TraesCS4A02G128900	 4e-108
133- 68:	BRADI1G63850	TraesCS4A02G128800	      0
133- 69:	BRADI1G63860	TraesCS4A02G128600	  1e-88
133- 70:	BRADI1G63870	TraesCS4A02G128500	  1e-50
133- 71:	BRADI1G63880	TraesCS4A02G128400	      0
133- 72:	BRADI1G63890	TraesCS4A02G128300	 7e-119
133- 73:	BRADI1G63900	TraesCS4A02G128200	 2e-164
133- 74:	BRADI1G63910	TraesCS4A02G128100	 3e-131
133- 75:	BRADI1G63920	TraesCS4A02G128000	      0
133- 76:	BRADI1G63940	TraesCS4A02G127700	      0
133- 77:	BRADI1G63950	TraesCS4A02G127600	      0
133- 78:	BRADI1G63960	TraesCS4A02G127500	 6e-103
133- 79:	BRADI1G63967	TraesCS4A02G127400	 2e-153
133- 80:	BRADI1G63980	TraesCS4A02G127100	  2e-55
133- 81:	BRADI1G63990	TraesCS4A02G127000	      0
133- 82:	BRADI1G64000	TraesCS4A02G126900	  2e-67
133- 83:	BRADI1G64010	TraesCS4A02G126800	      0
133- 84:	BRADI1G64020	TraesCS4A02G126700	 5e-104
133- 85:	BRADI1G64030	TraesCS4A02G126600	 6e-147
133- 86:	BRADI1G64040	TraesCS4A02G126500	      0
133- 87:	BRADI1G64050	TraesCS4A02G126400	  6e-48
133- 88:	BRADI1G64060	TraesCS4A02G126300	      0
133- 89:	BRADI1G64070	TraesCS4A02G126200	      0
133- 90:	BRADI1G64080	TraesCS4A02G126100	      0
133- 91:	BRADI1G64100	TraesCS4A02G125600	      0
133- 92:	BRADI1G64110	TraesCS4A02G125500	      0
133- 93:	BRADI1G64120	TraesCS4A02G125300	      0
133- 94:	BRADI1G64130	TraesCS4A02G125000	      0
133- 95:	BRADI1G64140	TraesCS4A02G124900	 3e-156
133- 96:	BRADI1G64150	TraesCS4A02G124800	      0
133- 97:	BRADI1G64160	TraesCS4A02G124700	 7e-127
133- 98:	BRADI1G64170	TraesCS4A02G124400	      0
133- 99:	BRADI1G64180	TraesCS4A02G124300	      0
133-100:	BRADI1G64190	TraesCS4A02G124200	      0
133-101:	BRADI1G64200	TraesCS4A02G124100	  8e-45
133-102:	BRADI1G64210	TraesCS4A02G124000	      0
133-103:	BRADI1G64220	TraesCS4A02G123900	      0
133-104:	BRADI1G64240	TraesCS4A02G123800	 9e-169
133-105:	BRADI1G64250	TraesCS4A02G123600	 1e-110
133-106:	BRADI1G64260	TraesCS4A02G123400	  3e-91
133-107:	BRADI1G64267	TraesCS4A02G123300	      0
133-108:	BRADI1G64280	TraesCS4A02G123100	  3e-74
133-109:	BRADI1G64300	TraesCS4A02G123000	      0
133-110:	BRADI1G64310	TraesCS4A02G122900	      0
133-111:	BRADI1G64320	TraesCS4A02G122800	      0
133-112:	BRADI1G64327	TraesCS4A02G122700	      0
133-113:	BRADI1G64360	TraesCS4A02G122500	      0
133-114:	BRADI1G64370	TraesCS4A02G122400	      0
133-115:	BRADI1G64380	TraesCS4A02G122300	      0
133-116:	BRADI1G64390	TraesCS4A02G122200	      0
133-117:	BRADI1G64400	TraesCS4A02G121800	  3e-70
133-118:	BRADI1G64410	TraesCS4A02G121700	      0
133-119:	BRADI1G64420	TraesCS4A02G121600	      0
133-120:	BRADI1G64430	TraesCS4A02G121500	 6e-179
133-121:	BRADI1G64440	TraesCS4A02G121400	      0
133-122:	BRADI1G64460	TraesCS4A02G121300	      0
133-123:	BRADI1G64470	TraesCS4A02G121200	      0
133-124:	BRADI1G64480	TraesCS4A02G121100	      0
133-125:	BRADI1G64507	TraesCS4A02G121000	      0
133-126:	BRADI1G64520	TraesCS4A02G120900	 2e-158
133-127:	BRADI1G64530	TraesCS4A02G120700	 3e-141
133-128:	BRADI1G64540	TraesCS4A02G120600	  2e-60
133-129:	BRADI1G64550	TraesCS4A02G120500	  3e-38
133-130:	BRADI1G64560	TraesCS4A02G120100	      0
133-131:	BRADI1G64580	TraesCS4A02G120000	      0
133-132:	BRADI1G64590	TraesCS4A02G119900	 2e-104
133-133:	BRADI1G64597	TraesCS4A02G119700	      0
133-134:	BRADI1G64610	TraesCS4A02G119400	  4e-87
133-135:	BRADI1G64620	TraesCS4A02G119300	  9e-91
133-136:	BRADI1G64630	TraesCS4A02G119100	      0
133-137:	BRADI1G64650	TraesCS4A02G119000	  4e-20
133-138:	BRADI1G64660	TraesCS4A02G118900	      0
133-139:	BRADI1G64670	TraesCS4A02G118800	  2e-82
133-140:	BRADI1G64680	TraesCS4A02G118700	      0
133-141:	BRADI1G64687	TraesCS4A02G118400	      0
133-142:	BRADI1G64700	TraesCS4A02G118300	 3e-173
133-143:	BRADI1G64710	TraesCS4A02G118200	  4e-61
133-144:	BRADI1G64720	TraesCS4A02G118100	  8e-58
133-145:	BRADI1G64730	TraesCS4A02G118000	  9e-54
133-146:	BRADI1G64740	TraesCS4A02G117900	      0
133-147:	BRADI1G64750	TraesCS4A02G117800	 7e-136
133-148:	BRADI1G64770	TraesCS4A02G117700	      0
133-149:	BRADI1G64780	TraesCS4A02G117600	      0
133-150:	BRADI1G64790	TraesCS4A02G117500	      0
133-151:	BRADI1G64800	TraesCS4A02G117400	 2e-128
133-152:	BRADI1G64810	TraesCS4A02G117300	      0
133-153:	BRADI1G64817	TraesCS4A02G117100	 1e-169
133-154:	BRADI1G64830	TraesCS4A02G117000	      0
133-155:	BRADI1G64850	TraesCS4A02G116800	  4e-81
133-156:	BRADI1G64860	TraesCS4A02G116700	      0
133-157:	BRADI1G64880	TraesCS4A02G116400	  6e-73
133-158:	BRADI1G64927	TraesCS4A02G116300	      0
133-159:	BRADI1G64940	TraesCS4A02G116200	      0
133-160:	BRADI1G64950	TraesCS4A02G116100	      0
133-161:	BRADI1G64957	TraesCS4A02G116000	  3e-51
133-162:	BRADI1G64970	TraesCS4A02G115700	      0
133-163:	BRADI1G64980	TraesCS4A02G115600	  1e-59
133-164:	BRADI1G64987	TraesCS4A02G115400	      0
133-165:	BRADI1G65000	TraesCS4A02G115300	 5e-147
133-166:	BRADI1G65010	TraesCS4A02G115200	      0
133-167:	BRADI1G65060	TraesCS4A02G115100	  1e-85
133-168:	BRADI1G65070	TraesCS4A02G115000	      0
133-169:	BRADI1G65080	TraesCS4A02G114900	  6e-87
133-170:	BRADI1G65090	TraesCS4A02G114800	  4e-90
133-171:	BRADI1G65100	TraesCS4A02G114700	      0
133-172:	BRADI1G65110	TraesCS4A02G114600	      0
133-173:	BRADI1G65120	TraesCS4A02G114500	 5e-165
133-174:	BRADI1G65130	TraesCS4A02G114400	 2e-101
133-175:	BRADI1G65140	TraesCS4A02G114200	      0
133-176:	BRADI1G65150	TraesCS4A02G114100	 6e-131
133-177:	BRADI1G65157	TraesCS4A02G114000	 6e-117
133-178:	BRADI1G65170	TraesCS4A02G113800	      0
133-179:	BRADI1G65180	TraesCS4A02G113700	 2e-159
133-180:	BRADI1G65190	TraesCS4A02G113600	  3e-45
133-181:	BRADI1G65197	TraesCS4A02G113500	      0
133-182:	BRADI1G65210	TraesCS4A02G113300	      0
133-183:	BRADI1G65220	TraesCS4A02G113200	  7e-75
133-184:	BRADI1G65230	TraesCS4A02G113100	  8e-39
133-185:	BRADI1G65250	TraesCS4A02G112300	  2e-81
133-186:	BRADI1G65270	TraesCS4A02G112200	 1e-136
133-187:	BRADI1G65290	TraesCS4A02G112000	      0
133-188:	BRADI1G65300	TraesCS4A02G111900	      0
133-189:	BRADI1G65310	TraesCS4A02G111800	  7e-77
133-190:	BRADI1G65320	TraesCS4A02G111700	      0
133-191:	BRADI1G65340	TraesCS4A02G111600	      0
133-192:	BRADI1G65350	TraesCS4A02G111500	      0
133-193:	BRADI1G65390	TraesCS4A02G111400	      0
133-194:	BRADI1G65400	TraesCS4A02G111300	  5e-84
133-195:	BRADI1G65410	TraesCS4A02G111200	  5e-17
133-196:	BRADI1G65420	TraesCS4A02G111100	      0
133-197:	BRADI1G65430	TraesCS4A02G111000	      0
133-198:	BRADI1G65440	TraesCS4A02G110900	      0
133-199:	BRADI1G65450	TraesCS4A02G110800	      0
133-200:	BRADI1G65467	TraesCS4A02G110700	 1e-108
133-201:	BRADI1G65480	TraesCS4A02G110600	      0
133-202:	BRADI1G65490	TraesCS4A02G110400	 8e-110
133-203:	BRADI1G65500	TraesCS4A02G110300	 2e-129
133-204:	BRADI1G65510	TraesCS4A02G110200	      0
133-205:	BRADI1G65520	TraesCS4A02G110100	      0
133-206:	BRADI1G65530	TraesCS4A02G110000	      0
133-207:	BRADI1G65540	TraesCS4A02G109900	      0
133-208:	BRADI1G65550	TraesCS4A02G109700	      0
133-209:	BRADI1G65557	TraesCS4A02G109600	  2e-73
133-210:	BRADI1G65571	TraesCS4A02G109500	      0
133-211:	BRADI1G65580	TraesCS4A02G109300	      0
133-212:	BRADI1G65590	TraesCS4A02G109200	      0
133-213:	BRADI1G65600	TraesCS4A02G109100	 3e-116
133-214:	BRADI1G65610	TraesCS4A02G109000	      0
133-215:	BRADI1G65620	TraesCS4A02G108900	 1e-146
133-216:	BRADI1G65630	TraesCS4A02G108700	      0
133-217:	BRADI1G65637	TraesCS4A02G108600	      0
133-218:	BRADI1G65650	TraesCS4A02G108500	      0
133-219:	BRADI1G65657	TraesCS4A02G108400	 2e-151
133-220:	BRADI1G65670	TraesCS4A02G108300	      0
133-221:	BRADI1G65680	TraesCS4A02G108200	      0
133-222:	BRADI1G65687	TraesCS4A02G108100	  4e-78
133-223:	BRADI1G65700	TraesCS4A02G108000	      0
133-224:	BRADI1G65710	TraesCS4A02G107900	  2e-93
133-225:	BRADI1G65750	TraesCS4A02G107400	      0
133-226:	BRADI1G65760	TraesCS4A02G107300	  3e-95
133-227:	BRADI1G65767	TraesCS4A02G107200	      0
133-228:	BRADI1G65780	TraesCS4A02G107000	  3e-28
133-229:	BRADI1G65785	TraesCS4A02G106800	 5e-151
133-230:	BRADI1G65790	TraesCS4A02G106700	      0
133-231:	BRADI1G65800	TraesCS4A02G106500	      0
133-232:	BRADI1G65810	TraesCS4A02G106400	      0
133-233:	BRADI1G65820	TraesCS4A02G106300	 3e-180
133-234:	BRADI1G65840	TraesCS4A02G106100	  1e-12
133-235:	BRADI1G65850	TraesCS4A02G105900	  2e-77
133-236:	BRADI1G65860	TraesCS4A02G105700	      0
133-237:	BRADI1G65870	TraesCS4A02G105600	      0
133-238:	BRADI1G65880	TraesCS4A02G105500	 7e-110
133-239:	BRADI1G65890	TraesCS4A02G105400	      0
133-240:	BRADI1G65910	TraesCS4A02G105300	      0
133-241:	BRADI1G65920	TraesCS4A02G105200	 6e-148
133-242:	BRADI1G65930	TraesCS4A02G105100	      0
133-243:	BRADI1G65940	TraesCS4A02G105000	      0
133-244:	BRADI1G65950	TraesCS4A02G104700	 3e-166
133-245:	BRADI1G65990	TraesCS4A02G104600	      0
133-246:	BRADI1G66000	TraesCS4A02G104500	 1e-118
133-247:	BRADI1G66010	TraesCS4A02G104400	  3e-79
133-248:	BRADI1G66020	TraesCS4A02G103700	  2e-98
133-249:	BRADI1G66040	TraesCS4A02G103600	 4e-117
133-250:	BRADI1G66050	TraesCS4A02G103500	 3e-116
133-251:	BRADI1G66090	TraesCS4A02G103300	  5e-99
133-252:	BRADI1G66130	TraesCS4A02G103100	      0
133-253:	BRADI1G66150	TraesCS4A02G103000	      0
133-254:	BRADI1G66167	TraesCS4A02G102700	      0
133-255:	BRADI1G66190	TraesCS4A02G102500	      0
133-256:	BRADI1G66200	TraesCS4A02G102400	  8e-86
133-257:	BRADI1G66210	TraesCS4A02G102200	 3e-131
133-258:	BRADI1G66227	TraesCS4A02G102100	      0
133-259:	BRADI1G66240	TraesCS4A02G101900	      0
133-260:	BRADI1G66250	TraesCS4A02G101800	 2e-165
133-261:	BRADI1G66280	TraesCS4A02G101700	  9e-46
133-262:	BRADI1G66290	TraesCS4A02G101600	      0
133-263:	BRADI1G66296	TraesCS4A02G101500	 2e-145
133-264:	BRADI1G66302	TraesCS4A02G101400	      0
133-265:	BRADI1G66310	TraesCS4A02G101300	  1e-53
133-266:	BRADI1G66317	TraesCS4A02G101200	      0
133-267:	BRADI1G66330	TraesCS4A02G101000	  1e-82
133-268:	BRADI1G66340	TraesCS4A02G100800	 2e-120
133-269:	BRADI1G66350	TraesCS4A02G100500	      0
133-270:	BRADI1G66360	TraesCS4A02G100100	  7e-76
133-271:	BRADI1G66380	TraesCS4A02G099900	  3e-75
133-272:	BRADI1G66390	TraesCS4A02G099700	  1e-81
133-273:	BRADI1G66400	TraesCS4A02G099600	      0
133-274:	BRADI1G66410	TraesCS4A02G099500	      0
133-275:	BRADI1G66420	TraesCS4A02G099400	      0
133-276:	BRADI1G66430	TraesCS4A02G099300	 1e-109
133-277:	BRADI1G66440	TraesCS4A02G099100	      0
133-278:	BRADI1G66450	TraesCS4A02G099000	 6e-116
133-279:	BRADI1G66460	TraesCS4A02G098700	  3e-78
133-280:	BRADI1G66480	TraesCS4A02G098500	      0
133-281:	BRADI1G66490	TraesCS4A02G098400	      0
133-282:	BRADI1G66497	TraesCS4A02G098300	      0
133-283:	BRADI1G66580	TraesCS4A02G098000	      0
133-284:	BRADI1G66590	TraesCS4A02G097900	      0
133-285:	BRADI1G66597	TraesCS4A02G097800	 1e-106
133-286:	BRADI1G66610	TraesCS4A02G097700	      0
133-287:	BRADI1G66620	TraesCS4A02G097200	      0
133-288:	BRADI1G66627	TraesCS4A02G097100	      0
133-289:	BRADI1G66640	TraesCS4A02G097000	 8e-133
133-290:	BRADI1G66660	TraesCS4A02G096900	      0
133-291:	BRADI1G66670	TraesCS4A02G096800	 2e-163
133-292:	BRADI1G66677	TraesCS4A02G096700	      0
133-293:	BRADI1G66687	TraesCS4A02G096600	      0
133-294:	BRADI1G66710	TraesCS4A02G096500	      0
133-295:	BRADI1G66720	TraesCS4A02G096400	      0
133-296:	BRADI1G66730	TraesCS4A02G096300	  1e-45
133-297:	BRADI1G66740	TraesCS4A02G096200	      0
133-298:	BRADI1G66750	TraesCS4A02G096100	 3e-122
133-299:	BRADI1G66760	TraesCS4A02G096000	 3e-130
133-300:	BRADI1G66770	TraesCS4A02G095900	      0
133-301:	BRADI1G66780	TraesCS4A02G095800	      0
133-302:	BRADI1G66790	TraesCS4A02G095600	  9e-40
133-303:	BRADI1G66800	TraesCS4A02G095500	      0
133-304:	BRADI1G66810	TraesCS4A02G095400	      0
133-305:	BRADI1G66820	TraesCS4A02G095300	      0
133-306:	BRADI1G66830	TraesCS4A02G095200	      0
133-307:	BRADI1G66840	TraesCS4A02G095100	  3e-52
133-308:	BRADI1G66850	TraesCS4A02G095000	      0
133-309:	BRADI1G66860	TraesCS4A02G094900	      0
133-310:	BRADI1G66870	TraesCS4A02G094800	      0
133-311:	BRADI1G66880	TraesCS4A02G094700	 7e-102
133-312:	BRADI1G66890	TraesCS4A02G094600	      0
133-313:	BRADI1G66900	TraesCS4A02G094400	 1e-155
133-314:	BRADI1G66920	TraesCS4A02G094300	      0
133-315:	BRADI1G66930	TraesCS4A02G094000	      0
133-316:	BRADI1G66940	TraesCS4A02G093900	      0
133-317:	BRADI1G66950	TraesCS4A02G093800	      0
133-318:	BRADI1G66960	TraesCS4A02G093700	      0
133-319:	BRADI1G66970	TraesCS4A02G093600	      0
133-320:	BRADI1G66980	TraesCS4A02G093500	      0
133-321:	BRADI1G66990	TraesCS4A02G093400	      0
133-322:	BRADI1G67000	TraesCS4A02G093300	      0
133-323:	BRADI1G67010	TraesCS4A02G093200	      0
133-324:	BRADI1G67020	TraesCS4A02G093100	      0
133-325:	BRADI1G67050	TraesCS4A02G092500	      0
133-326:	BRADI1G67060	TraesCS4A02G092400	      0
133-327:	BRADI1G67067	TraesCS4A02G092300	  2e-53
133-328:	BRADI1G67090	TraesCS4A02G091900	      0
133-329:	BRADI1G67110	TraesCS4A02G091800	 2e-148
133-330:	BRADI1G67120	TraesCS4A02G091700	  9e-96
133-331:	BRADI1G67127	TraesCS4A02G091600	  8e-67
133-332:	BRADI1G67145	TraesCS4A02G091300	 3e-115
133-333:	BRADI1G67160	TraesCS4A02G091200	      0
133-334:	BRADI1G67170	TraesCS4A02G091100	 3e-168
133-335:	BRADI1G67180	TraesCS4A02G091000	      0
133-336:	BRADI1G67190	TraesCS4A02G090700	 1e-116
133-337:	BRADI1G67200	TraesCS4A02G090600	      0
133-338:	BRADI1G67210	TraesCS4A02G090100	      0
133-339:	BRADI1G67220	TraesCS4A02G090000	      0
133-340:	BRADI1G67230	TraesCS4A02G089900	 3e-178
133-341:	BRADI1G67240	TraesCS4A02G089800	      0
133-342:	BRADI1G67247	TraesCS4A02G089700	      0
133-343:	BRADI1G67260	TraesCS4A02G089500	      0
133-344:	BRADI1G67270	TraesCS4A02G089400	      0
133-345:	BRADI1G67280	TraesCS4A02G089200	      0
133-346:	BRADI1G67290	TraesCS4A02G089100	  1e-69
133-347:	BRADI1G67310	TraesCS4A02G089000	      0
133-348:	BRADI1G67320	TraesCS4A02G088700	 1e-167
133-349:	BRADI1G67330	TraesCS4A02G088600	      0
133-350:	BRADI1G67340	TraesCS4A02G088500	      0
133-351:	BRADI1G67350	TraesCS4A02G088400	  3e-70
133-352:	BRADI1G67360	TraesCS4A02G088300	      0
133-353:	BRADI1G67370	TraesCS4A02G088200	 4e-140
133-354:	BRADI1G67380	TraesCS4A02G087900	 1e-147
133-355:	BRADI1G67387	TraesCS4A02G087800	      0
133-356:	BRADI1G67397	TraesCS4A02G087700	      0
133-357:	BRADI1G67410	TraesCS4A02G087600	 8e-131
133-358:	BRADI1G67420	TraesCS4A02G087500	      0
133-359:	BRADI1G67430	TraesCS4A02G087400	      0
133-360:	BRADI1G67440	TraesCS4A02G087300	 2e-140
133-361:	BRADI1G67450	TraesCS4A02G087200	 1e-174
133-362:	BRADI1G67460	TraesCS4A02G087100	  2e-81
133-363:	BRADI1G67500	TraesCS4A02G087000	 6e-143
133-364:	BRADI1G67510	TraesCS4A02G086800	      0
133-365:	BRADI1G67517	TraesCS4A02G086700	      0
133-366:	BRADI1G67530	TraesCS4A02G086600	      0
133-367:	BRADI1G67540	TraesCS4A02G086500	      0
133-368:	BRADI1G67560	TraesCS4A02G085900	      0
133-369:	BRADI1G67570	TraesCS4A02G085700	      0
133-370:	BRADI1G67580	TraesCS4A02G085600	  4e-60
133-371:	BRADI1G67590	TraesCS4A02G085400	      0
133-372:	BRADI1G67600	TraesCS4A02G085300	      0
133-373:	BRADI1G67620	TraesCS4A02G085200	 7e-120
133-374:	BRADI1G67630	TraesCS4A02G085100	  2e-56
133-375:	BRADI1G67640	TraesCS4A02G084800	  2e-65
133-376:	BRADI1G67670	TraesCS4A02G084700	  2e-45
133-377:	BRADI1G67680	TraesCS4A02G084600	 7e-115
133-378:	BRADI1G67687	TraesCS4A02G084500	      0
133-379:	BRADI1G67700	TraesCS4A02G084400	      0
133-380:	BRADI1G67710	TraesCS4A02G084300	  2e-32
133-381:	BRADI1G67720	TraesCS4A02G084100	  7e-92
133-382:	BRADI1G67730	TraesCS4A02G083900	      0
133-383:	BRADI1G67760	TraesCS4A02G083700	      0
133-384:	BRADI1G67780	TraesCS4A02G083500	      0
133-385:	BRADI1G67790	TraesCS4A02G083400	      0
133-386:	BRADI1G67800	TraesCS4A02G083300	      0
133-387:	BRADI1G67810	TraesCS4A02G083200	      0
133-388:	BRADI1G67830	TraesCS4A02G083100	      0
133-389:	BRADI1G67840	TraesCS4A02G082800	      0
133-390:	BRADI1G67850	TraesCS4A02G082600	  2e-67
133-391:	BRADI1G67870	TraesCS4A02G082500	 3e-176
133-392:	BRADI1G67880	TraesCS4A02G082300	      0
133-393:	BRADI1G67887	TraesCS4A02G082200	      0
133-394:	BRADI1G67900	TraesCS4A02G082100	      0
133-395:	BRADI1G67910	TraesCS4A02G082000	  1e-38
133-396:	BRADI1G67920	TraesCS4A02G081700	      0
133-397:	BRADI1G67930	TraesCS4A02G081600	 4e-173
133-398:	BRADI1G67936	TraesCS4A02G081500	      0
133-399:	BRADI1G67942	TraesCS4A02G081400	      0
133-400:	BRADI1G67950	TraesCS4A02G081200	      0
133-401:	BRADI1G67960	TraesCS4A02G081100	      0
133-402:	BRADI1G67980	TraesCS4A02G081000	 2e-113
133-403:	BRADI1G67990	TraesCS4A02G080900	 8e-102
133-404:	BRADI1G68000	TraesCS4A02G080700	 2e-160
133-405:	BRADI1G68010	TraesCS4A02G080600	      0
133-406:	BRADI1G68020	TraesCS4A02G080500	  2e-75
133-407:	BRADI1G68030	TraesCS4A02G080400	  6e-66
133-408:	BRADI1G68040	TraesCS4A02G080300	      0
133-409:	BRADI1G68050	TraesCS4A02G080200	 7e-127
133-410:	BRADI1G68060	TraesCS4A02G080100	 2e-145
133-411:	BRADI1G68070	TraesCS4A02G080000	      0
133-412:	BRADI1G68097	TraesCS4A02G079900	 6e-118
133-413:	BRADI1G68110	TraesCS4A02G079800	      0
133-414:	BRADI1G68120	TraesCS4A02G079700	      0
133-415:	BRADI1G68140	TraesCS4A02G079600	      0
133-416:	BRADI1G68160	TraesCS4A02G079500	 2e-130
## Alignment 134: score=4004.0 e_value=0 N=82 BdChr1&TaChr4A minus
134-  0:	BRADI1G69890	TraesCS4A02G058900	  4e-54
134-  1:	BRADI1G69900	TraesCS4A02G058800	 1e-140
134-  2:	BRADI1G69910	TraesCS4A02G058700	      0
134-  3:	BRADI1G69930	TraesCS4A02G058200	      0
134-  4:	BRADI1G69980	TraesCS4A02G058000	      0
134-  5:	BRADI1G69990	TraesCS4A02G057700	      0
134-  6:	BRADI1G70000	TraesCS4A02G057600	      0
134-  7:	BRADI1G70040	TraesCS4A02G057400	      0
134-  8:	BRADI1G70050	TraesCS4A02G057300	      0
134-  9:	BRADI1G70057	TraesCS4A02G057200	      0
134- 10:	BRADI1G70080	TraesCS4A02G056800	      0
134- 11:	BRADI1G70090	TraesCS4A02G056700	 1e-159
134- 12:	BRADI1G70160	TraesCS4A02G056500	      0
134- 13:	BRADI1G70170	TraesCS4A02G056300	      0
134- 14:	BRADI1G70180	TraesCS4A02G056200	      0
134- 15:	BRADI1G70210	TraesCS4A02G056100	      0
134- 16:	BRADI1G70220	TraesCS4A02G055800	 2e-129
134- 17:	BRADI1G70250	TraesCS4A02G055400	 4e-122
134- 18:	BRADI1G70260	TraesCS4A02G055100	      0
134- 19:	BRADI1G70280	TraesCS4A02G055000	      0
134- 20:	BRADI1G70290	TraesCS4A02G054900	      0
134- 21:	BRADI1G70300	TraesCS4A02G054400	      0
134- 22:	BRADI1G70320	TraesCS4A02G054000	 3e-128
134- 23:	BRADI1G70330	TraesCS4A02G053900	      0
134- 24:	BRADI1G70340	TraesCS4A02G053800	 3e-124
134- 25:	BRADI1G70350	TraesCS4A02G053700	      0
134- 26:	BRADI1G70360	TraesCS4A02G053400	 1e-162
134- 27:	BRADI1G70380	TraesCS4A02G053100	  7e-41
134- 28:	BRADI1G70407	TraesCS4A02G052700	      0
134- 29:	BRADI1G70420	TraesCS4A02G052600	  8e-73
134- 30:	BRADI1G70430	TraesCS4A02G052500	  5e-99
134- 31:	BRADI1G70440	TraesCS4A02G052400	 8e-106
134- 32:	BRADI1G70470	TraesCS4A02G052300	 6e-139
134- 33:	BRADI1G70480	TraesCS4A02G052100	  8e-26
134- 34:	BRADI1G70500	TraesCS4A02G052000	  9e-28
134- 35:	BRADI1G70570	TraesCS4A02G051900	      0
134- 36:	BRADI1G70590	TraesCS4A02G051700	      0
134- 37:	BRADI1G70600	TraesCS4A02G051600	  2e-91
134- 38:	BRADI1G70610	TraesCS4A02G051500	  2e-44
134- 39:	BRADI1G70620	TraesCS4A02G051400	      0
134- 40:	BRADI1G70627	TraesCS4A02G050700	      0
134- 41:	BRADI1G70650	TraesCS4A02G050500	      0
134- 42:	BRADI1G70657	TraesCS4A02G050200	      0
134- 43:	BRADI1G70670	TraesCS4A02G050100	      0
134- 44:	BRADI1G70680	TraesCS4A02G050000	      0
134- 45:	BRADI1G70690	TraesCS4A02G049900	      0
134- 46:	BRADI1G70710	TraesCS4A02G049800	  1e-82
134- 47:	BRADI1G70720	TraesCS4A02G049700	      0
134- 48:	BRADI1G70740	TraesCS4A02G049500	 2e-156
134- 49:	BRADI1G70760	TraesCS4A02G049300	      0
134- 50:	BRADI1G70770	TraesCS4A02G049200	 5e-122
134- 51:	BRADI1G70780	TraesCS4A02G049100	  3e-44
134- 52:	BRADI1G70790	TraesCS4A02G048900	 7e-108
134- 53:	BRADI1G70800	TraesCS4A02G048800	  5e-52
134- 54:	BRADI1G70810	TraesCS4A02G048700	      0
134- 55:	BRADI1G70820	TraesCS4A02G048300	      0
134- 56:	BRADI1G70830	TraesCS4A02G048200	      0
134- 57:	BRADI1G70840	TraesCS4A02G048100	 3e-143
134- 58:	BRADI1G70850	TraesCS4A02G048000	      0
134- 59:	BRADI1G70860	TraesCS4A02G047700	 2e-125
134- 60:	BRADI1G70880	TraesCS4A02G047400	  3e-35
134- 61:	BRADI1G70890	TraesCS4A02G047100	      0
134- 62:	BRADI1G70900	TraesCS4A02G047000	      0
134- 63:	BRADI1G70907	TraesCS4A02G046900	 2e-106
134- 64:	BRADI1G70920	TraesCS4A02G046800	      0
134- 65:	BRADI1G70930	TraesCS4A02G046700	      0
134- 66:	BRADI1G70937	TraesCS4A02G046600	      0
134- 67:	BRADI1G70950	TraesCS4A02G046400	 7e-139
134- 68:	BRADI1G70960	TraesCS4A02G046200	 8e-156
134- 69:	BRADI1G71000	TraesCS4A02G046100	      0
134- 70:	BRADI1G71020	TraesCS4A02G046000	 2e-179
134- 71:	BRADI1G71030	TraesCS4A02G045900	 3e-145
134- 72:	BRADI1G71057	TraesCS4A02G045700	      0
134- 73:	BRADI1G71070	TraesCS4A02G045600	 8e-132
134- 74:	BRADI1G71082	TraesCS4A02G045400	      0
134- 75:	BRADI1G71090	TraesCS4A02G045300	 3e-100
134- 76:	BRADI1G71100	TraesCS4A02G045200	      0
134- 77:	BRADI1G71110	TraesCS4A02G045100	 3e-134
134- 78:	BRADI1G71170	TraesCS4A02G045000	 1e-133
134- 79:	BRADI1G71180	TraesCS4A02G044900	      0
134- 80:	BRADI1G71190	TraesCS4A02G044800	      0
134- 81:	BRADI1G71200	TraesCS4A02G044700	 7e-171
## Alignment 135: score=2711.0 e_value=7e-224 N=55 BdChr1&TaChr4A minus
135-  0:	BRADI1G10810	TraesCS4A02G273600	      0
135-  1:	BRADI1G10820	TraesCS4A02G273500	      0
135-  2:	BRADI1G10870	TraesCS4A02G273200	      0
135-  3:	BRADI1G10880	TraesCS4A02G273100	      0
135-  4:	BRADI1G10890	TraesCS4A02G272800	      0
135-  5:	BRADI1G10960	TraesCS4A02G272600	      0
135-  6:	BRADI1G10970	TraesCS4A02G272500	      0
135-  7:	BRADI1G10980	TraesCS4A02G272200	 6e-180
135-  8:	BRADI1G10990	TraesCS4A02G272100	 8e-110
135-  9:	BRADI1G11000	TraesCS4A02G272000	 3e-127
135- 10:	BRADI1G11010	TraesCS4A02G271900	      0
135- 11:	BRADI1G11027	TraesCS4A02G271700	      0
135- 12:	BRADI1G11040	TraesCS4A02G271600	      0
135- 13:	BRADI1G11050	TraesCS4A02G271500	 1e-153
135- 14:	BRADI1G11060	TraesCS4A02G271300	 4e-114
135- 15:	BRADI1G11070	TraesCS4A02G271200	      0
135- 16:	BRADI1G11080	TraesCS4A02G271100	      0
135- 17:	BRADI1G11090	TraesCS4A02G271000	      0
135- 18:	BRADI1G11110	TraesCS4A02G270900	      0
135- 19:	BRADI1G11120	TraesCS4A02G270800	  1e-87
135- 20:	BRADI1G11130	TraesCS4A02G270700	      0
135- 21:	BRADI1G11140	TraesCS4A02G270600	      0
135- 22:	BRADI1G11150	TraesCS4A02G270500	      0
135- 23:	BRADI1G11160	TraesCS4A02G270400	 6e-123
135- 24:	BRADI1G11180	TraesCS4A02G270200	      0
135- 25:	BRADI1G11187	TraesCS4A02G270100	      0
135- 26:	BRADI1G11200	TraesCS4A02G270000	 3e-133
135- 27:	BRADI1G11210	TraesCS4A02G269900	      0
135- 28:	BRADI1G11220	TraesCS4A02G269600	  3e-95
135- 29:	BRADI1G11230	TraesCS4A02G269400	  1e-28
135- 30:	BRADI1G11250	TraesCS4A02G269300	 6e-118
135- 31:	BRADI1G11260	TraesCS4A02G269200	 9e-151
135- 32:	BRADI1G11270	TraesCS4A02G268900	 3e-106
135- 33:	BRADI1G11280	TraesCS4A02G268800	 2e-143
135- 34:	BRADI1G11290	TraesCS4A02G268700	      0
135- 35:	BRADI1G11300	TraesCS4A02G268600	      0
135- 36:	BRADI1G11310	TraesCS4A02G268500	 2e-162
135- 37:	BRADI1G11317	TraesCS4A02G268300	      0
135- 38:	BRADI1G11340	TraesCS4A02G268200	      0
135- 39:	BRADI1G11350	TraesCS4A02G268000	  6e-56
135- 40:	BRADI1G11365	TraesCS4A02G267900	  1e-69
135- 41:	BRADI1G11380	TraesCS4A02G267800	      0
135- 42:	BRADI1G11390	TraesCS4A02G267700	 5e-156
135- 43:	BRADI1G11397	TraesCS4A02G267600	      0
135- 44:	BRADI1G11410	TraesCS4A02G267500	 1e-114
135- 45:	BRADI1G11420	TraesCS4A02G267400	 2e-132
135- 46:	BRADI1G11430	TraesCS4A02G267300	      0
135- 47:	BRADI1G11440	TraesCS4A02G267000	      0
135- 48:	BRADI1G11450	TraesCS4A02G266900	      0
135- 49:	BRADI1G11480	TraesCS4A02G266800	      0
135- 50:	BRADI1G11490	TraesCS4A02G266700	      0
135- 51:	BRADI1G11500	TraesCS4A02G266600	      0
135- 52:	BRADI1G11510	TraesCS4A02G266500	  1e-70
135- 53:	BRADI1G11520	TraesCS4A02G266400	      0
135- 54:	BRADI1G11525	TraesCS4A02G265900	 8e-130
## Alignment 136: score=1837.0 e_value=9.2e-141 N=38 BdChr1&TaChr4A minus
136-  0:	BRADI1G74980	TraesCS4A02G416900	  1e-17
136-  1:	BRADI1G74997	TraesCS4A02G416800	      0
136-  2:	BRADI1G75010	TraesCS4A02G416700	      0
136-  3:	BRADI1G75020	TraesCS4A02G416100	      0
136-  4:	BRADI1G75040	TraesCS4A02G416000	  6e-52
136-  5:	BRADI1G75050	TraesCS4A02G415800	  3e-23
136-  6:	BRADI1G75080	TraesCS4A02G415700	      0
136-  7:	BRADI1G75087	TraesCS4A02G415600	      0
136-  8:	BRADI1G75100	TraesCS4A02G415500	  2e-86
136-  9:	BRADI1G75110	TraesCS4A02G415300	  1e-49
136- 10:	BRADI1G75127	TraesCS4A02G415000	      0
136- 11:	BRADI1G75140	TraesCS4A02G414700	      0
136- 12:	BRADI1G75150	TraesCS4A02G414600	      0
136- 13:	BRADI1G75160	TraesCS4A02G414500	 8e-109
136- 14:	BRADI1G75170	TraesCS4A02G414200	 2e-113
136- 15:	BRADI1G75180	TraesCS4A02G414100	  2e-62
136- 16:	BRADI1G75190	TraesCS4A02G414000	 2e-152
136- 17:	BRADI1G75200	TraesCS4A02G413400	  4e-96
136- 18:	BRADI1G75210	TraesCS4A02G413300	      0
136- 19:	BRADI1G75220	TraesCS4A02G412500	      0
136- 20:	BRADI1G75250	TraesCS4A02G411600	      0
136- 21:	BRADI1G75262	TraesCS4A02G411500	 7e-135
136- 22:	BRADI1G75270	TraesCS4A02G411000	      0
136- 23:	BRADI1G75280	TraesCS4A02G410900	  6e-62
136- 24:	BRADI1G75290	TraesCS4A02G410800	 9e-163
136- 25:	BRADI1G75340	TraesCS4A02G410700	 5e-140
136- 26:	BRADI1G75360	TraesCS4A02G410500	 2e-120
136- 27:	BRADI1G75370	TraesCS4A02G410400	 5e-167
136- 28:	BRADI1G75380	TraesCS4A02G410300	  1e-99
136- 29:	BRADI1G75390	TraesCS4A02G410100	      0
136- 30:	BRADI1G75400	TraesCS4A02G409800	      0
136- 31:	BRADI1G75410	TraesCS4A02G409700	      0
136- 32:	BRADI1G75420	TraesCS4A02G409600	  1e-64
136- 33:	BRADI1G75430	TraesCS4A02G409400	      0
136- 34:	BRADI1G75450	TraesCS4A02G409300	      0
136- 35:	BRADI1G75470	TraesCS4A02G408900	      0
136- 36:	BRADI1G75530	TraesCS4A02G408000	      0
136- 37:	BRADI1G75550	TraesCS4A02G407900	      0
## Alignment 137: score=1214.0 e_value=6e-92 N=26 BdChr1&TaChr4A minus
137-  0:	BRADI1G51250	TraesCS4A02G382700	      0
137-  1:	BRADI1G51257	TraesCS4A02G382200	  3e-57
137-  2:	BRADI1G51290	TraesCS4A02G381700	      0
137-  3:	BRADI1G51300	TraesCS4A02G381500	 2e-165
137-  4:	BRADI1G51330	TraesCS4A02G380200	 2e-142
137-  5:	BRADI1G51340	TraesCS4A02G380100	 7e-149
137-  6:	BRADI1G51350	TraesCS4A02G379300	 2e-158
137-  7:	BRADI1G51390	TraesCS4A02G378300	      0
137-  8:	BRADI1G51400	TraesCS4A02G378200	      0
137-  9:	BRADI1G51410	TraesCS4A02G378100	 1e-142
137- 10:	BRADI1G51420	TraesCS4A02G378000	  9e-49
137- 11:	BRADI1G51430	TraesCS4A02G377900	      0
137- 12:	BRADI1G51460	TraesCS4A02G376500	      0
137- 13:	BRADI1G51470	TraesCS4A02G376000	 2e-127
137- 14:	BRADI1G51480	TraesCS4A02G375600	      0
137- 15:	BRADI1G51490	TraesCS4A02G375500	  2e-49
137- 16:	BRADI1G51500	TraesCS4A02G375100	      0
137- 17:	BRADI1G51507	TraesCS4A02G375000	      0
137- 18:	BRADI1G51520	TraesCS4A02G374700	  2e-84
137- 19:	BRADI1G51530	TraesCS4A02G374600	      0
137- 20:	BRADI1G51540	TraesCS4A02G373800	 3e-155
137- 21:	BRADI1G51550	TraesCS4A02G373700	  5e-77
137- 22:	BRADI1G51570	TraesCS4A02G372600	      0
137- 23:	BRADI1G51610	TraesCS4A02G371600	 2e-133
137- 24:	BRADI1G51620	TraesCS4A02G371400	      0
137- 25:	BRADI1G51630	TraesCS4A02G371100	      0
## Alignment 138: score=1134.0 e_value=4.4e-81 N=25 BdChr1&TaChr4A minus
138-  0:	BRADI1G50770	TraesCS4A02G403400	 3e-168
138-  1:	BRADI1G50810	TraesCS4A02G402700	  7e-37
138-  2:	BRADI1G50826	TraesCS4A02G401600	      0
138-  3:	BRADI1G50850	TraesCS4A02G401200	  7e-37
138-  4:	BRADI1G50860	TraesCS4A02G401100	      0
138-  5:	BRADI1G50870	TraesCS4A02G401000	  5e-23
138-  6:	BRADI1G50880	TraesCS4A02G399900	      0
138-  7:	BRADI1G50890	TraesCS4A02G399200	 6e-154
138-  8:	BRADI1G50897	TraesCS4A02G398500	 9e-115
138-  9:	BRADI1G50950	TraesCS4A02G397800	      0
138- 10:	BRADI1G50980	TraesCS4A02G396900	  1e-40
138- 11:	BRADI1G50990	TraesCS4A02G396800	 2e-102
138- 12:	BRADI1G51000	TraesCS4A02G396700	      0
138- 13:	BRADI1G51010	TraesCS4A02G396600	 6e-108
138- 14:	BRADI1G51020	TraesCS4A02G396500	      0
138- 15:	BRADI1G51030	TraesCS4A02G396200	 2e-114
138- 16:	BRADI1G51040	TraesCS4A02G395700	 1e-136
138- 17:	BRADI1G51060	TraesCS4A02G394500	      0
138- 18:	BRADI1G51070	TraesCS4A02G394400	  3e-89
138- 19:	BRADI1G51080	TraesCS4A02G391700	  3e-43
138- 20:	BRADI1G51097	TraesCS4A02G391000	      0
138- 21:	BRADI1G51120	TraesCS4A02G390800	  1e-83
138- 22:	BRADI1G51130	TraesCS4A02G390400	      0
138- 23:	BRADI1G51140	TraesCS4A02G390300	 2e-141
138- 24:	BRADI1G51160	TraesCS4A02G389800	  3e-14
## Alignment 139: score=1047.0 e_value=1e-75 N=22 BdChr1&TaChr4A minus
139-  0:	BRADI1G71570	TraesCS4A02G410300	 1e-103
139-  1:	BRADI1G71760	TraesCS4A02G407800	      0
139-  2:	BRADI1G71770	TraesCS4A02G407700	  5e-90
139-  3:	BRADI1G71780	TraesCS4A02G407500	 5e-142
139-  4:	BRADI1G71790	TraesCS4A02G407300	  2e-90
139-  5:	BRADI1G71800	TraesCS4A02G407200	      0
139-  6:	BRADI1G71810	TraesCS4A02G407100	      0
139-  7:	BRADI1G71820	TraesCS4A02G406900	      0
139-  8:	BRADI1G71830	TraesCS4A02G406600	      0
139-  9:	BRADI1G71840	TraesCS4A02G406400	      0
139- 10:	BRADI1G71860	TraesCS4A02G406300	      0
139- 11:	BRADI1G71880	TraesCS4A02G406100	      0
139- 12:	BRADI1G71897	TraesCS4A02G406000	      0
139- 13:	BRADI1G71920	TraesCS4A02G405900	  8e-74
139- 14:	BRADI1G71930	TraesCS4A02G405800	 6e-132
139- 15:	BRADI1G71950	TraesCS4A02G405200	  4e-13
139- 16:	BRADI1G71960	TraesCS4A02G404800	  3e-22
139- 17:	BRADI1G71990	TraesCS4A02G404700	 2e-115
139- 18:	BRADI1G72000	TraesCS4A02G404600	 1e-108
139- 19:	BRADI1G72007	TraesCS4A02G404500	      0
139- 20:	BRADI1G72030	TraesCS4A02G404100	      0
139- 21:	BRADI1G72060	TraesCS4A02G404000	 1e-155
## Alignment 140: score=957.0 e_value=9.4e-63 N=20 BdChr1&TaChr4A minus
140-  0:	BRADI1G68210	TraesCS4A02G072100	      0
140-  1:	BRADI1G68237	TraesCS4A02G071900	      0
140-  2:	BRADI1G68250	TraesCS4A02G071800	      0
140-  3:	BRADI1G68260	TraesCS4A02G071700	  9e-37
140-  4:	BRADI1G68270	TraesCS4A02G071500	      0
140-  5:	BRADI1G68280	TraesCS4A02G071400	  2e-99
140-  6:	BRADI1G68290	TraesCS4A02G071300	      0
140-  7:	BRADI1G68300	TraesCS4A02G071200	 7e-177
140-  8:	BRADI1G68310	TraesCS4A02G071100	      0
140-  9:	BRADI1G68320	TraesCS4A02G070900	      0
140- 10:	BRADI1G68350	TraesCS4A02G070500	      0
140- 11:	BRADI1G68360	TraesCS4A02G069200	      0
140- 12:	BRADI1G68380	TraesCS4A02G069000	      0
140- 13:	BRADI1G68390	TraesCS4A02G068700	  1e-29
140- 14:	BRADI1G68410	TraesCS4A02G068500	 2e-165
140- 15:	BRADI1G68430	TraesCS4A02G068400	      0
140- 16:	BRADI1G68440	TraesCS4A02G068200	 8e-140
140- 17:	BRADI1G68450	TraesCS4A02G067900	      0
140- 18:	BRADI1G68460	TraesCS4A02G067700	      0
140- 19:	BRADI1G68580	TraesCS4A02G066400	 1e-100
## Alignment 141: score=911.0 e_value=1.4e-54 N=19 BdChr1&TaChr4A minus
141-  0:	BRADI1G14300	TraesCS4A02G246000	      0
141-  1:	BRADI1G14307	TraesCS4A02G245900	      0
141-  2:	BRADI1G14320	TraesCS4A02G245800	      0
141-  3:	BRADI1G14340	TraesCS4A02G245700	      0
141-  4:	BRADI1G14350	TraesCS4A02G245300	      0
141-  5:	BRADI1G14360	TraesCS4A02G245200	      0
141-  6:	BRADI1G14370	TraesCS4A02G244500	      0
141-  7:	BRADI1G14380	TraesCS4A02G244400	  2e-25
141-  8:	BRADI1G14390	TraesCS4A02G244200	      0
141-  9:	BRADI1G14400	TraesCS4A02G244000	      0
141- 10:	BRADI1G14410	TraesCS4A02G243500	      0
141- 11:	BRADI1G14420	TraesCS4A02G243400	 3e-150
141- 12:	BRADI1G14450	TraesCS4A02G243100	      0
141- 13:	BRADI1G14460	TraesCS4A02G242800	 2e-163
141- 14:	BRADI1G14467	TraesCS4A02G242700	 9e-179
141- 15:	BRADI1G14480	TraesCS4A02G242600	 1e-101
141- 16:	BRADI1G14490	TraesCS4A02G242400	  5e-34
141- 17:	BRADI1G14500	TraesCS4A02G241900	  4e-89
141- 18:	BRADI1G14530	TraesCS4A02G241300	  1e-58
## Alignment 142: score=869.0 e_value=1.8e-64 N=19 BdChr1&TaChr4A minus
142-  0:	BRADI1G49560	TraesCS4A02G433200	  3e-69
142-  1:	BRADI1G49600	TraesCS4A02G432400	 1e-104
142-  2:	BRADI1G49630	TraesCS4A02G430600	      0
142-  3:	BRADI1G49650	TraesCS4A02G429400	      0
142-  4:	BRADI1G49657	TraesCS4A02G429300	      0
142-  5:	BRADI1G49670	TraesCS4A02G429200	  3e-77
142-  6:	BRADI1G49680	TraesCS4A02G429100	 1e-144
142-  7:	BRADI1G49690	TraesCS4A02G429000	  1e-63
142-  8:	BRADI1G49700	TraesCS4A02G428900	  6e-09
142-  9:	BRADI1G49720	TraesCS4A02G428800	 2e-175
142- 10:	BRADI1G49730	TraesCS4A02G428700	      0
142- 11:	BRADI1G49740	TraesCS4A02G428600	 7e-180
142- 12:	BRADI1G49750	TraesCS4A02G428500	      0
142- 13:	BRADI1G49760	TraesCS4A02G427500	      0
142- 14:	BRADI1G49790	TraesCS4A02G425300	      0
142- 15:	BRADI1G49810	TraesCS4A02G425100	 3e-171
142- 16:	BRADI1G49820	TraesCS4A02G425000	  1e-44
142- 17:	BRADI1G49830	TraesCS4A02G424900	      0
142- 18:	BRADI1G49930	TraesCS4A02G424300	  1e-98
## Alignment 143: score=489.0 e_value=5.1e-23 N=10 BdChr1&TaChr4A minus
143-  0:	BRADI1G74760	TraesCS4A02G037000	 2e-178
143-  1:	BRADI1G74820	TraesCS4A02G036900	      0
143-  2:	BRADI1G74827	TraesCS4A02G036800	      0
143-  3:	BRADI1G74840	TraesCS4A02G036600	      0
143-  4:	BRADI1G74850	TraesCS4A02G036500	      0
143-  5:	BRADI1G74860	TraesCS4A02G036400	 6e-142
143-  6:	BRADI1G74870	TraesCS4A02G036200	      0
143-  7:	BRADI1G74890	TraesCS4A02G036000	      0
143-  8:	BRADI1G74910	TraesCS4A02G035800	 1e-140
143-  9:	BRADI1G74916	TraesCS4A02G035500	      0
## Alignment 144: score=470.0 e_value=1.1e-23 N=10 BdChr1&TaChr4A minus
144-  0:	BRADI1G01750	TraesCS4A02G339700	 6e-108
144-  1:	BRADI1G01770	TraesCS4A02G339600	      0
144-  2:	BRADI1G01780	TraesCS4A02G339500	 3e-154
144-  3:	BRADI1G01800	TraesCS4A02G337800	      0
144-  4:	BRADI1G01810	TraesCS4A02G337300	      0
144-  5:	BRADI1G01820	TraesCS4A02G337000	  2e-46
144-  6:	BRADI1G01830	TraesCS4A02G336900	      0
144-  7:	BRADI1G01847	TraesCS4A02G336400	      0
144-  8:	BRADI1G01860	TraesCS4A02G336300	  7e-62
144-  9:	BRADI1G01870	TraesCS4A02G335900	 1e-169
## Alignment 145: score=447.0 e_value=1.8e-24 N=10 BdChr1&TaChr4A minus
145-  0:	BRADI1G50147	TraesCS4A02G457000	      0
145-  1:	BRADI1G50170	TraesCS4A02G456300	      0
145-  2:	BRADI1G50180	TraesCS4A02G456100	  9e-61
145-  3:	BRADI1G50190	TraesCS4A02G456000	      0
145-  4:	BRADI1G50220	TraesCS4A02G455900	      0
145-  5:	BRADI1G50230	TraesCS4A02G455800	      0
145-  6:	BRADI1G50260	TraesCS4A02G455400	 5e-153
145-  7:	BRADI1G50320	TraesCS4A02G455300	  2e-33
145-  8:	BRADI1G50426	TraesCS4A02G452900	  1e-41
145-  9:	BRADI1G50432	TraesCS4A02G452000	  1e-47
## Alignment 146: score=442.0 e_value=8.7e-26 N=10 BdChr1&TaChr4A minus
146-  0:	BRADI1G51960	TraesCS4A02G487700	  2e-52
146-  1:	BRADI1G52170	TraesCS4A02G486400	      0
146-  2:	BRADI1G52180	TraesCS4A02G486300	      0
146-  3:	BRADI1G52187	TraesCS4A02G486200	      0
146-  4:	BRADI1G52200	TraesCS4A02G486100	      0
146-  5:	BRADI1G52210	TraesCS4A02G484800	      0
146-  6:	BRADI1G52230	TraesCS4A02G484300	      0
146-  7:	BRADI1G52250	TraesCS4A02G482100	 3e-113
146-  8:	BRADI1G52260	TraesCS4A02G481800	      0
146-  9:	BRADI1G52270	TraesCS4A02G481700	      0
## Alignment 147: score=417.0 e_value=1.4e-20 N=9 BdChr1&TaChr4A minus
147-  0:	BRADI1G71610	TraesCS4A02G039600	  4e-49
147-  1:	BRADI1G71620	TraesCS4A02G039500	      0
147-  2:	BRADI1G71630	TraesCS4A02G039100	  3e-55
147-  3:	BRADI1G71667	TraesCS4A02G038500	      0
147-  4:	BRADI1G71680	TraesCS4A02G038400	  9e-76
147-  5:	BRADI1G71690	TraesCS4A02G038300	      0
147-  6:	BRADI1G71700	TraesCS4A02G038200	  1e-99
147-  7:	BRADI1G71710	TraesCS4A02G038000	 4e-175
147-  8:	BRADI1G71740	TraesCS4A02G035400	 2e-104
## Alignment 148: score=393.0 e_value=8.9e-16 N=8 BdChr1&TaChr4A minus
148-  0:	BRADI1G12260	TraesCS4A02G286700	  8e-93
148-  1:	BRADI1G12280	TraesCS4A02G286600	 4e-131
148-  2:	BRADI1G12290	TraesCS4A02G286500	      0
148-  3:	BRADI1G12300	TraesCS4A02G286400	      0
148-  4:	BRADI1G12320	TraesCS4A02G286000	      0
148-  5:	BRADI1G12330	TraesCS4A02G285900	 9e-152
148-  6:	BRADI1G12340	TraesCS4A02G285800	      0
148-  7:	BRADI1G12370	TraesCS4A02G285200	      0
## Alignment 149: score=349.0 e_value=1.8e-15 N=7 BdChr1&TaChr4A minus
149-  0:	BRADI1G69820	TraesCS4A02G079300	 8e-109
149-  1:	BRADI1G69827	TraesCS4A02G079200	      0
149-  2:	BRADI1G69840	TraesCS4A02G079100	      0
149-  3:	BRADI1G69850	TraesCS4A02G079000	 2e-138
149-  4:	BRADI1G69870	TraesCS4A02G078900	      0
149-  5:	BRADI1G69880	TraesCS4A02G078800	      0
149-  6:	BRADI1G69890	TraesCS4A02G078700	  5e-89
## Alignment 150: score=336.0 e_value=4.1e-15 N=7 BdChr1&TaChr4A minus
150-  0:	BRADI1G01040	TraesCS4A02G324100	      0
150-  1:	BRADI1G01070	TraesCS4A02G324000	      0
150-  2:	BRADI1G01080	TraesCS4A02G323800	  5e-93
150-  3:	BRADI1G01090	TraesCS4A02G323700	      0
150-  4:	BRADI1G01100	TraesCS4A02G322500	 7e-155
150-  5:	BRADI1G01110	TraesCS4A02G322400	      0
150-  6:	BRADI1G01130	TraesCS4A02G322300	      0
## Alignment 151: score=316.0 e_value=4.7e-11 N=7 BdChr1&TaChr4A minus
151-  0:	BRADI1G10970	TraesCS4A02G087700	      0
151-  1:	BRADI1G11040	TraesCS4A02G087500	      0
151-  2:	BRADI1G11050	TraesCS4A02G087300	  2e-29
151-  3:	BRADI1G11120	TraesCS4A02G087100	  3e-46
151-  4:	BRADI1G11187	TraesCS4A02G086600	  3e-89
151-  5:	BRADI1G11230	TraesCS4A02G085600	  3e-25
151-  6:	BRADI1G11250	TraesCS4A02G084800	  2e-39
## Alignment 152: score=310.0 e_value=3.1e-14 N=7 BdChr1&TaChr4A minus
152-  0:	BRADI1G49990	TraesCS4A02G421500	  4e-95
152-  1:	BRADI1G50010	TraesCS4A02G421400	      0
152-  2:	BRADI1G50057	TraesCS4A02G419900	 4e-115
152-  3:	BRADI1G50067	TraesCS4A02G419400	      0
152-  4:	BRADI1G50090	TraesCS4A02G418200	      0
152-  5:	BRADI1G50100	TraesCS4A02G418100	 1e-133
152-  6:	BRADI1G50140	TraesCS4A02G417000	      0
## Alignment 153: score=297.0 e_value=2.1e-08 N=6 BdChr1&TaChr4A minus
153-  0:	BRADI1G01270	TraesCS4A02G326300	  4e-80
153-  1:	BRADI1G01280	TraesCS4A02G326200	      0
153-  2:	BRADI1G01290	TraesCS4A02G326100	 2e-169
153-  3:	BRADI1G01300	TraesCS4A02G326000	  7e-65
153-  4:	BRADI1G01310	TraesCS4A02G325800	  9e-24
153-  5:	BRADI1G01330	TraesCS4A02G325500	 1e-115
## Alignment 154: score=275.0 e_value=5.5e-14 N=6 BdChr1&TaChr4A minus
154-  0:	BRADI1G62730	TraesCS4A02G142800	      0
154-  1:	BRADI1G62740	TraesCS4A02G142700	  7e-76
154-  2:	BRADI1G62920	TraesCS4A02G140300	      0
154-  3:	BRADI1G62940	TraesCS4A02G140200	      0
154-  4:	BRADI1G62950	TraesCS4A02G140100	      0
154-  5:	BRADI1G62957	TraesCS4A02G140000	      0
## Alignment 155: score=266.0 e_value=2e-08 N=6 BdChr1&TaChr4A minus
155-  0:	BRADI1G67397	TraesCS4A02G272500	      0
155-  1:	BRADI1G67440	TraesCS4A02G271500	  4e-36
155-  2:	BRADI1G67460	TraesCS4A02G270800	  2e-46
155-  3:	BRADI1G67530	TraesCS4A02G270100	  3e-35
155-  4:	BRADI1G67580	TraesCS4A02G269400	  3e-36
155-  5:	BRADI1G67640	TraesCS4A02G269300	  1e-36
## Alignment 156: score=31464.0 e_value=0 N=640 BdChr1&TaChr4B plus
156-  0:	BRADI1G62890	TraesCS4B02G166600	 4e-167
156-  1:	BRADI1G62920	TraesCS4B02G166700	      0
156-  2:	BRADI1G62930	TraesCS4B02G166800	 3e-128
156-  3:	BRADI1G62940	TraesCS4B02G167000	      0
156-  4:	BRADI1G62980	TraesCS4B02G167400	  2e-67
156-  5:	BRADI1G63040	TraesCS4B02G167700	  4e-94
156-  6:	BRADI1G63050	TraesCS4B02G167800	      0
156-  7:	BRADI1G63060	TraesCS4B02G168000	      0
156-  8:	BRADI1G63067	TraesCS4B02G168100	 6e-172
156-  9:	BRADI1G63080	TraesCS4B02G168200	 1e-113
156- 10:	BRADI1G63087	TraesCS4B02G168300	      0
156- 11:	BRADI1G63100	TraesCS4B02G168400	      0
156- 12:	BRADI1G63120	TraesCS4B02G168800	  1e-93
156- 13:	BRADI1G63127	TraesCS4B02G168900	      0
156- 14:	BRADI1G63140	TraesCS4B02G169100	 4e-146
156- 15:	BRADI1G63147	TraesCS4B02G169200	 3e-133
156- 16:	BRADI1G63160	TraesCS4B02G169500	      0
156- 17:	BRADI1G63170	TraesCS4B02G169600	      0
156- 18:	BRADI1G63180	TraesCS4B02G169700	      0
156- 19:	BRADI1G63190	TraesCS4B02G169800	      0
156- 20:	BRADI1G63200	TraesCS4B02G169900	      0
156- 21:	BRADI1G63210	TraesCS4B02G170000	      0
156- 22:	BRADI1G63220	TraesCS4B02G170100	 9e-114
156- 23:	BRADI1G63240	TraesCS4B02G170300	      0
156- 24:	BRADI1G63250	TraesCS4B02G170400	      0
156- 25:	BRADI1G63270	TraesCS4B02G170500	      0
156- 26:	BRADI1G63277	TraesCS4B02G170600	 1e-111
156- 27:	BRADI1G63290	TraesCS4B02G170700	      0
156- 28:	BRADI1G63300	TraesCS4B02G170800	  5e-89
156- 29:	BRADI1G63310	TraesCS4B02G170900	 1e-173
156- 30:	BRADI1G63320	TraesCS4B02G171100	      0
156- 31:	BRADI1G63330	TraesCS4B02G171200	      0
156- 32:	BRADI1G63350	TraesCS4B02G171300	      0
156- 33:	BRADI1G63380	TraesCS4B02G171400	      0
156- 34:	BRADI1G63390	TraesCS4B02G171500	 1e-140
156- 35:	BRADI1G63397	TraesCS4B02G171600	 2e-141
156- 36:	BRADI1G63410	TraesCS4B02G171800	      0
156- 37:	BRADI1G63420	TraesCS4B02G171900	 1e-170
156- 38:	BRADI1G63433	TraesCS4B02G172000	      0
156- 39:	BRADI1G63446	TraesCS4B02G172100	      0
156- 40:	BRADI1G63460	TraesCS4B02G172200	      0
156- 41:	BRADI1G63470	TraesCS4B02G172300	  9e-48
156- 42:	BRADI1G63480	TraesCS4B02G172400	 3e-111
156- 43:	BRADI1G63490	TraesCS4B02G172500	 3e-125
156- 44:	BRADI1G63500	TraesCS4B02G172600	      0
156- 45:	BRADI1G63510	TraesCS4B02G172700	      0
156- 46:	BRADI1G63520	TraesCS4B02G172800	      0
156- 47:	BRADI1G63530	TraesCS4B02G172900	      0
156- 48:	BRADI1G63540	TraesCS4B02G173000	      0
156- 49:	BRADI1G63550	TraesCS4B02G173100	      0
156- 50:	BRADI1G63560	TraesCS4B02G173200	      0
156- 51:	BRADI1G63580	TraesCS4B02G173300	      0
156- 52:	BRADI1G63600	TraesCS4B02G173600	      0
156- 53:	BRADI1G63610	TraesCS4B02G173700	      0
156- 54:	BRADI1G63630	TraesCS4B02G174000	      0
156- 55:	BRADI1G63640	TraesCS4B02G174100	      0
156- 56:	BRADI1G63650	TraesCS4B02G174200	      0
156- 57:	BRADI1G63680	TraesCS4B02G174400	  3e-81
156- 58:	BRADI1G63690	TraesCS4B02G174600	      0
156- 59:	BRADI1G63710	TraesCS4B02G174700	      0
156- 60:	BRADI1G63720	TraesCS4B02G174800	 4e-121
156- 61:	BRADI1G63730	TraesCS4B02G174900	 4e-141
156- 62:	BRADI1G63740	TraesCS4B02G175000	      0
156- 63:	BRADI1G63780	TraesCS4B02G175100	      0
156- 64:	BRADI1G63790	TraesCS4B02G175200	  7e-57
156- 65:	BRADI1G63800	TraesCS4B02G175300	      0
156- 66:	BRADI1G63810	TraesCS4B02G175400	  2e-57
156- 67:	BRADI1G63816	TraesCS4B02G175600	      0
156- 68:	BRADI1G63822	TraesCS4B02G175700	      0
156- 69:	BRADI1G63840	TraesCS4B02G175800	 7e-107
156- 70:	BRADI1G63850	TraesCS4B02G175900	      0
156- 71:	BRADI1G63860	TraesCS4B02G176200	  1e-88
156- 72:	BRADI1G63870	TraesCS4B02G176300	  2e-51
156- 73:	BRADI1G63880	TraesCS4B02G176400	      0
156- 74:	BRADI1G63890	TraesCS4B02G176500	 4e-119
156- 75:	BRADI1G63900	TraesCS4B02G176600	 1e-163
156- 76:	BRADI1G63910	TraesCS4B02G176700	 1e-130
156- 77:	BRADI1G63920	TraesCS4B02G176800	      0
156- 78:	BRADI1G63940	TraesCS4B02G177000	      0
156- 79:	BRADI1G63950	TraesCS4B02G177100	      0
156- 80:	BRADI1G63960	TraesCS4B02G177200	 2e-107
156- 81:	BRADI1G63967	TraesCS4B02G177300	 3e-155
156- 82:	BRADI1G63980	TraesCS4B02G177800	  4e-55
156- 83:	BRADI1G63990	TraesCS4B02G177900	      0
156- 84:	BRADI1G64000	TraesCS4B02G178000	  5e-69
156- 85:	BRADI1G64010	TraesCS4B02G178100	      0
156- 86:	BRADI1G64020	TraesCS4B02G178200	 1e-104
156- 87:	BRADI1G64030	TraesCS4B02G178300	 9e-145
156- 88:	BRADI1G64040	TraesCS4B02G178400	      0
156- 89:	BRADI1G64050	TraesCS4B02G178500	  1e-46
156- 90:	BRADI1G64060	TraesCS4B02G178600	      0
156- 91:	BRADI1G64070	TraesCS4B02G178700	      0
156- 92:	BRADI1G64080	TraesCS4B02G178800	      0
156- 93:	BRADI1G64090	TraesCS4B02G179000	 1e-138
156- 94:	BRADI1G64100	TraesCS4B02G179100	      0
156- 95:	BRADI1G64110	TraesCS4B02G179200	      0
156- 96:	BRADI1G64120	TraesCS4B02G179300	      0
156- 97:	BRADI1G64130	TraesCS4B02G179400	      0
156- 98:	BRADI1G64140	TraesCS4B02G179500	 2e-155
156- 99:	BRADI1G64150	TraesCS4B02G179600	      0
156-100:	BRADI1G64160	TraesCS4B02G179700	 2e-120
156-101:	BRADI1G64170	TraesCS4B02G179900	      0
156-102:	BRADI1G64180	TraesCS4B02G180100	      0
156-103:	BRADI1G64190	TraesCS4B02G180200	      0
156-104:	BRADI1G64200	TraesCS4B02G180300	  2e-46
156-105:	BRADI1G64210	TraesCS4B02G180400	      0
156-106:	BRADI1G64220	TraesCS4B02G180500	      0
156-107:	BRADI1G64240	TraesCS4B02G180600	 3e-167
156-108:	BRADI1G64250	TraesCS4B02G180700	 3e-112
156-109:	BRADI1G64267	TraesCS4B02G181000	      0
156-110:	BRADI1G64380	TraesCS4B02G182200	      0
156-111:	BRADI1G64487	TraesCS4B02G183900	      0
156-112:	BRADI1G64520	TraesCS4B02G184000	 4e-164
156-113:	BRADI1G64530	TraesCS4B02G184300	 3e-130
156-114:	BRADI1G64540	TraesCS4B02G184400	  9e-61
156-115:	BRADI1G64550	TraesCS4B02G184500	  8e-42
156-116:	BRADI1G64580	TraesCS4B02G184700	      0
156-117:	BRADI1G64590	TraesCS4B02G184800	 1e-104
156-118:	BRADI1G64597	TraesCS4B02G185000	      0
156-119:	BRADI1G64610	TraesCS4B02G185100	  2e-78
156-120:	BRADI1G64620	TraesCS4B02G185200	  2e-90
156-121:	BRADI1G64630	TraesCS4B02G185300	  4e-45
156-122:	BRADI1G64650	TraesCS4B02G185500	  3e-21
156-123:	BRADI1G64660	TraesCS4B02G185600	      0
156-124:	BRADI1G64670	TraesCS4B02G185700	  8e-84
156-125:	BRADI1G64680	TraesCS4B02G185800	      0
156-126:	BRADI1G64687	TraesCS4B02G186000	      0
156-127:	BRADI1G64700	TraesCS4B02G186100	 8e-173
156-128:	BRADI1G64710	TraesCS4B02G186200	  2e-65
156-129:	BRADI1G64730	TraesCS4B02G186400	  9e-54
156-130:	BRADI1G64740	TraesCS4B02G186500	      0
156-131:	BRADI1G64750	TraesCS4B02G186600	 9e-141
156-132:	BRADI1G64770	TraesCS4B02G186700	      0
156-133:	BRADI1G64780	TraesCS4B02G186800	      0
156-134:	BRADI1G64790	TraesCS4B02G186900	      0
156-135:	BRADI1G64800	TraesCS4B02G187000	 1e-125
156-136:	BRADI1G64810	TraesCS4B02G187100	      0
156-137:	BRADI1G64817	TraesCS4B02G187300	 5e-169
156-138:	BRADI1G64830	TraesCS4B02G187400	      0
156-139:	BRADI1G64850	TraesCS4B02G187600	  3e-84
156-140:	BRADI1G64860	TraesCS4B02G187700	      0
156-141:	BRADI1G64880	TraesCS4B02G187800	  6e-75
156-142:	BRADI1G64927	TraesCS4B02G187900	      0
156-143:	BRADI1G64940	TraesCS4B02G188000	      0
156-144:	BRADI1G64950	TraesCS4B02G188100	      0
156-145:	BRADI1G64957	TraesCS4B02G188200	  4e-50
156-146:	BRADI1G64970	TraesCS4B02G188300	      0
156-147:	BRADI1G64980	TraesCS4B02G188400	  2e-53
156-148:	BRADI1G64987	TraesCS4B02G188800	      0
156-149:	BRADI1G65000	TraesCS4B02G188900	 8e-148
156-150:	BRADI1G65010	TraesCS4B02G189000	      0
156-151:	BRADI1G65060	TraesCS4B02G189100	  8e-87
156-152:	BRADI1G65070	TraesCS4B02G189200	      0
156-153:	BRADI1G65080	TraesCS4B02G189300	  2e-89
156-154:	BRADI1G65090	TraesCS4B02G189400	  4e-91
156-155:	BRADI1G65100	TraesCS4B02G189500	      0
156-156:	BRADI1G65110	TraesCS4B02G189600	      0
156-157:	BRADI1G65120	TraesCS4B02G189700	 4e-164
156-158:	BRADI1G65130	TraesCS4B02G189800	 4e-111
156-159:	BRADI1G65140	TraesCS4B02G189900	      0
156-160:	BRADI1G65150	TraesCS4B02G190000	 6e-131
156-161:	BRADI1G65157	TraesCS4B02G190100	 1e-116
156-162:	BRADI1G65170	TraesCS4B02G190300	      0
156-163:	BRADI1G65180	TraesCS4B02G190400	 1e-161
156-164:	BRADI1G65190	TraesCS4B02G190500	  1e-54
156-165:	BRADI1G65197	TraesCS4B02G190600	      0
156-166:	BRADI1G65210	TraesCS4B02G190900	      0
156-167:	BRADI1G65220	TraesCS4B02G191000	  7e-75
156-168:	BRADI1G65230	TraesCS4B02G191100	  2e-36
156-169:	BRADI1G65250	TraesCS4B02G191400	 4e-120
156-170:	BRADI1G65270	TraesCS4B02G191800	 2e-110
156-171:	BRADI1G65290	TraesCS4B02G191900	      0
156-172:	BRADI1G65300	TraesCS4B02G192000	      0
156-173:	BRADI1G65320	TraesCS4B02G192100	      0
156-174:	BRADI1G65340	TraesCS4B02G192200	      0
156-175:	BRADI1G65350	TraesCS4B02G192300	      0
156-176:	BRADI1G65390	TraesCS4B02G192500	      0
156-177:	BRADI1G65400	TraesCS4B02G192600	  2e-91
156-178:	BRADI1G65410	TraesCS4B02G192700	  4e-16
156-179:	BRADI1G65420	TraesCS4B02G193000	      0
156-180:	BRADI1G65430	TraesCS4B02G193100	      0
156-181:	BRADI1G65440	TraesCS4B02G193200	      0
156-182:	BRADI1G65450	TraesCS4B02G193300	      0
156-183:	BRADI1G65467	TraesCS4B02G193400	 2e-111
156-184:	BRADI1G65480	TraesCS4B02G193500	      0
156-185:	BRADI1G65490	TraesCS4B02G193600	 1e-109
156-186:	BRADI1G65500	TraesCS4B02G193700	 7e-134
156-187:	BRADI1G65510	TraesCS4B02G193900	      0
156-188:	BRADI1G65520	TraesCS4B02G194000	      0
156-189:	BRADI1G65530	TraesCS4B02G194100	      0
156-190:	BRADI1G65540	TraesCS4B02G194400	      0
156-191:	BRADI1G65550	TraesCS4B02G194500	      0
156-192:	BRADI1G65557	TraesCS4B02G194600	  4e-78
156-193:	BRADI1G65571	TraesCS4B02G194700	      0
156-194:	BRADI1G65580	TraesCS4B02G194900	      0
156-195:	BRADI1G65590	TraesCS4B02G195000	      0
156-196:	BRADI1G65600	TraesCS4B02G195100	 1e-113
156-197:	BRADI1G65610	TraesCS4B02G195200	      0
156-198:	BRADI1G65620	TraesCS4B02G195600	 3e-145
156-199:	BRADI1G65630	TraesCS4B02G195900	      0
156-200:	BRADI1G65637	TraesCS4B02G196000	      0
156-201:	BRADI1G65650	TraesCS4B02G196100	      0
156-202:	BRADI1G65657	TraesCS4B02G196200	 5e-158
156-203:	BRADI1G65670	TraesCS4B02G196300	      0
156-204:	BRADI1G65680	TraesCS4B02G196400	      0
156-205:	BRADI1G65687	TraesCS4B02G196500	  1e-79
156-206:	BRADI1G65700	TraesCS4B02G196600	      0
156-207:	BRADI1G65710	TraesCS4B02G196700	  4e-89
156-208:	BRADI1G65750	TraesCS4B02G197000	      0
156-209:	BRADI1G65760	TraesCS4B02G197100	  2e-98
156-210:	BRADI1G65767	TraesCS4B02G197200	      0
156-211:	BRADI1G65780	TraesCS4B02G197300	  2e-26
156-212:	BRADI1G65785	TraesCS4B02G197500	 1e-153
156-213:	BRADI1G65790	TraesCS4B02G197600	      0
156-214:	BRADI1G65800	TraesCS4B02G197700	      0
156-215:	BRADI1G65810	TraesCS4B02G197800	      0
156-216:	BRADI1G65820	TraesCS4B02G197900	 1e-180
156-217:	BRADI1G65840	TraesCS4B02G198000	  2e-11
156-218:	BRADI1G65850	TraesCS4B02G198100	  4e-79
156-219:	BRADI1G65860	TraesCS4B02G198300	      0
156-220:	BRADI1G65870	TraesCS4B02G198400	      0
156-221:	BRADI1G65890	TraesCS4B02G198500	      0
156-222:	BRADI1G65900	TraesCS4B02G198600	 5e-153
156-223:	BRADI1G65910	TraesCS4B02G198700	      0
156-224:	BRADI1G65920	TraesCS4B02G198800	 3e-151
156-225:	BRADI1G65930	TraesCS4B02G198900	      0
156-226:	BRADI1G65940	TraesCS4B02G199000	      0
156-227:	BRADI1G65990	TraesCS4B02G199300	      0
156-228:	BRADI1G66000	TraesCS4B02G199400	  1e-80
156-229:	BRADI1G66010	TraesCS4B02G199500	  6e-83
156-230:	BRADI1G66020	TraesCS4B02G199700	 1e-156
156-231:	BRADI1G66040	TraesCS4B02G200300	 3e-119
156-232:	BRADI1G66050	TraesCS4B02G200500	 3e-117
156-233:	BRADI1G66090	TraesCS4B02G200800	  4e-95
156-234:	BRADI1G66130	TraesCS4B02G201100	      0
156-235:	BRADI1G66140	TraesCS4B02G201200	  2e-12
156-236:	BRADI1G66150	TraesCS4B02G201500	      0
156-237:	BRADI1G66160	TraesCS4B02G201600	      0
156-238:	BRADI1G66167	TraesCS4B02G201800	      0
156-239:	BRADI1G66190	TraesCS4B02G202100	      0
156-240:	BRADI1G66200	TraesCS4B02G202200	  7e-88
156-241:	BRADI1G66210	TraesCS4B02G202300	      0
156-242:	BRADI1G66227	TraesCS4B02G202500	      0
156-243:	BRADI1G66240	TraesCS4B02G202700	      0
156-244:	BRADI1G66250	TraesCS4B02G202800	 4e-161
156-245:	BRADI1G66280	TraesCS4B02G202900	  6e-47
156-246:	BRADI1G66290	TraesCS4B02G203000	      0
156-247:	BRADI1G66296	TraesCS4B02G203100	 5e-147
156-248:	BRADI1G66302	TraesCS4B02G203200	      0
156-249:	BRADI1G66317	TraesCS4B02G203300	      0
156-250:	BRADI1G66330	TraesCS4B02G203400	  2e-82
156-251:	BRADI1G66340	TraesCS4B02G203800	 1e-124
156-252:	BRADI1G66350	TraesCS4B02G204000	      0
156-253:	BRADI1G66360	TraesCS4B02G204100	  3e-75
156-254:	BRADI1G66380	TraesCS4B02G204400	  2e-73
156-255:	BRADI1G66390	TraesCS4B02G204600	  6e-84
156-256:	BRADI1G66400	TraesCS4B02G204700	      0
156-257:	BRADI1G66410	TraesCS4B02G204800	      0
156-258:	BRADI1G66420	TraesCS4B02G204900	      0
156-259:	BRADI1G66430	TraesCS4B02G205000	 6e-111
156-260:	BRADI1G66440	TraesCS4B02G205200	      0
156-261:	BRADI1G66450	TraesCS4B02G205300	 1e-116
156-262:	BRADI1G66460	TraesCS4B02G205600	  3e-80
156-263:	BRADI1G66470	TraesCS4B02G205700	      0
156-264:	BRADI1G66480	TraesCS4B02G205800	      0
156-265:	BRADI1G66490	TraesCS4B02G205900	      0
156-266:	BRADI1G66497	TraesCS4B02G206200	      0
156-267:	BRADI1G66520	TraesCS4B02G206300	      0
156-268:	BRADI1G66580	TraesCS4B02G206600	      0
156-269:	BRADI1G66590	TraesCS4B02G206700	      0
156-270:	BRADI1G66597	TraesCS4B02G206800	 2e-105
156-271:	BRADI1G66610	TraesCS4B02G206900	      0
156-272:	BRADI1G66620	TraesCS4B02G207200	      0
156-273:	BRADI1G66627	TraesCS4B02G207300	      0
156-274:	BRADI1G66640	TraesCS4B02G207400	 3e-135
156-275:	BRADI1G66660	TraesCS4B02G207500	      0
156-276:	BRADI1G66670	TraesCS4B02G207600	 3e-167
156-277:	BRADI1G66677	TraesCS4B02G207700	      0
156-278:	BRADI1G66687	TraesCS4B02G207800	      0
156-279:	BRADI1G66710	TraesCS4B02G207900	      0
156-280:	BRADI1G66720	TraesCS4B02G208000	      0
156-281:	BRADI1G66730	TraesCS4B02G208100	  5e-45
156-282:	BRADI1G66740	TraesCS4B02G208200	      0
156-283:	BRADI1G66750	TraesCS4B02G208500	 6e-124
156-284:	BRADI1G66760	TraesCS4B02G208600	 4e-157
156-285:	BRADI1G66770	TraesCS4B02G208700	      0
156-286:	BRADI1G66800	TraesCS4B02G208900	      0
156-287:	BRADI1G66820	TraesCS4B02G209200	      0
156-288:	BRADI1G66830	TraesCS4B02G209300	      0
156-289:	BRADI1G66840	TraesCS4B02G209400	  2e-50
156-290:	BRADI1G66850	TraesCS4B02G209500	      0
156-291:	BRADI1G66860	TraesCS4B02G209600	      0
156-292:	BRADI1G66870	TraesCS4B02G209700	      0
156-293:	BRADI1G66880	TraesCS4B02G209800	 4e-102
156-294:	BRADI1G66900	TraesCS4B02G209900	      0
156-295:	BRADI1G66920	TraesCS4B02G210100	      0
156-296:	BRADI1G66930	TraesCS4B02G210300	      0
156-297:	BRADI1G66940	TraesCS4B02G210400	      0
156-298:	BRADI1G66950	TraesCS4B02G210600	      0
156-299:	BRADI1G66960	TraesCS4B02G210700	      0
156-300:	BRADI1G66970	TraesCS4B02G210800	      0
156-301:	BRADI1G66980	TraesCS4B02G210900	      0
156-302:	BRADI1G66990	TraesCS4B02G211000	      0
156-303:	BRADI1G67000	TraesCS4B02G211200	      0
156-304:	BRADI1G67010	TraesCS4B02G211300	      0
156-305:	BRADI1G67020	TraesCS4B02G211400	      0
156-306:	BRADI1G67040	TraesCS4B02G211600	  2e-78
156-307:	BRADI1G67050	TraesCS4B02G211800	      0
156-308:	BRADI1G67060	TraesCS4B02G211900	      0
156-309:	BRADI1G67067	TraesCS4B02G212000	  8e-50
156-310:	BRADI1G67090	TraesCS4B02G212500	      0
156-311:	BRADI1G67100	TraesCS4B02G212600	 2e-123
156-312:	BRADI1G67110	TraesCS4B02G212700	 2e-144
156-313:	BRADI1G67120	TraesCS4B02G213000	  1e-94
156-314:	BRADI1G67127	TraesCS4B02G213100	  7e-68
156-315:	BRADI1G67140	TraesCS4B02G213200	      0
156-316:	BRADI1G67145	TraesCS4B02G213400	 3e-120
156-317:	BRADI1G67160	TraesCS4B02G213500	      0
156-318:	BRADI1G67170	TraesCS4B02G213600	 5e-169
156-319:	BRADI1G67180	TraesCS4B02G213700	      0
156-320:	BRADI1G67190	TraesCS4B02G213900	 2e-115
156-321:	BRADI1G67200	TraesCS4B02G214000	      0
156-322:	BRADI1G67210	TraesCS4B02G214100	      0
156-323:	BRADI1G67220	TraesCS4B02G214200	      0
156-324:	BRADI1G67230	TraesCS4B02G214400	 6e-180
156-325:	BRADI1G67240	TraesCS4B02G214500	      0
156-326:	BRADI1G67247	TraesCS4B02G214600	      0
156-327:	BRADI1G67260	TraesCS4B02G214800	      0
156-328:	BRADI1G67270	TraesCS4B02G215000	      0
156-329:	BRADI1G67280	TraesCS4B02G215100	      0
156-330:	BRADI1G67290	TraesCS4B02G215200	  1e-69
156-331:	BRADI1G67310	TraesCS4B02G215300	      0
156-332:	BRADI1G67320	TraesCS4B02G215500	 2e-169
156-333:	BRADI1G67330	TraesCS4B02G215600	      0
156-334:	BRADI1G67340	TraesCS4B02G215700	      0
156-335:	BRADI1G67350	TraesCS4B02G215800	  2e-71
156-336:	BRADI1G67360	TraesCS4B02G215900	      0
156-337:	BRADI1G67370	TraesCS4B02G216100	 2e-140
156-338:	BRADI1G67380	TraesCS4B02G216300	 8e-148
156-339:	BRADI1G67387	TraesCS4B02G216600	      0
156-340:	BRADI1G67397	TraesCS4B02G216700	      0
156-341:	BRADI1G67410	TraesCS4B02G216800	 4e-131
156-342:	BRADI1G67420	TraesCS4B02G216900	      0
156-343:	BRADI1G67430	TraesCS4B02G217000	      0
156-344:	BRADI1G67440	TraesCS4B02G217100	 2e-140
156-345:	BRADI1G67450	TraesCS4B02G217200	 7e-173
156-346:	BRADI1G67460	TraesCS4B02G217300	  2e-82
156-347:	BRADI1G67500	TraesCS4B02G217400	 4e-143
156-348:	BRADI1G67510	TraesCS4B02G217600	      0
156-349:	BRADI1G67517	TraesCS4B02G217700	      0
156-350:	BRADI1G67530	TraesCS4B02G217800	      0
156-351:	BRADI1G67540	TraesCS4B02G217900	      0
156-352:	BRADI1G67570	TraesCS4B02G218500	      0
156-353:	BRADI1G67580	TraesCS4B02G218700	  8e-61
156-354:	BRADI1G67590	TraesCS4B02G218800	      0
156-355:	BRADI1G67600	TraesCS4B02G218900	      0
156-356:	BRADI1G67620	TraesCS4B02G219000	 2e-167
156-357:	BRADI1G67630	TraesCS4B02G219100	  3e-56
156-358:	BRADI1G67640	TraesCS4B02G219200	      0
156-359:	BRADI1G67670	TraesCS4B02G219500	  2e-45
156-360:	BRADI1G67680	TraesCS4B02G219600	 2e-114
156-361:	BRADI1G67687	TraesCS4B02G219700	      0
156-362:	BRADI1G67700	TraesCS4B02G219800	      0
156-363:	BRADI1G67710	TraesCS4B02G219900	  9e-32
156-364:	BRADI1G67720	TraesCS4B02G220000	  1e-78
156-365:	BRADI1G67730	TraesCS4B02G220200	      0
156-366:	BRADI1G67750	TraesCS4B02G220400	 2e-171
156-367:	BRADI1G67760	TraesCS4B02G220500	      0
156-368:	BRADI1G67780	TraesCS4B02G220700	      0
156-369:	BRADI1G67790	TraesCS4B02G220800	      0
156-370:	BRADI1G67800	TraesCS4B02G220900	      0
156-371:	BRADI1G67810	TraesCS4B02G221000	      0
156-372:	BRADI1G67830	TraesCS4B02G221100	      0
156-373:	BRADI1G67840	TraesCS4B02G221200	      0
156-374:	BRADI1G67850	TraesCS4B02G221400	  2e-43
156-375:	BRADI1G67870	TraesCS4B02G221500	 6e-175
156-376:	BRADI1G67880	TraesCS4B02G221700	      0
156-377:	BRADI1G67887	TraesCS4B02G221800	      0
156-378:	BRADI1G67900	TraesCS4B02G221900	      0
156-379:	BRADI1G67910	TraesCS4B02G222000	  8e-39
156-380:	BRADI1G67920	TraesCS4B02G222100	      0
156-381:	BRADI1G67930	TraesCS4B02G222200	 2e-177
156-382:	BRADI1G67936	TraesCS4B02G222300	      0
156-383:	BRADI1G67942	TraesCS4B02G222400	      0
156-384:	BRADI1G67950	TraesCS4B02G222600	      0
156-385:	BRADI1G67960	TraesCS4B02G222700	      0
156-386:	BRADI1G67980	TraesCS4B02G223000	 5e-113
156-387:	BRADI1G67990	TraesCS4B02G223100	 2e-102
156-388:	BRADI1G68000	TraesCS4B02G223300	 2e-161
156-389:	BRADI1G68010	TraesCS4B02G223400	      0
156-390:	BRADI1G68020	TraesCS4B02G223500	  4e-79
156-391:	BRADI1G68030	TraesCS4B02G223600	  2e-67
156-392:	BRADI1G68040	TraesCS4B02G223700	      0
156-393:	BRADI1G68050	TraesCS4B02G223800	 5e-123
156-394:	BRADI1G68060	TraesCS4B02G223900	 6e-147
156-395:	BRADI1G68070	TraesCS4B02G224000	      0
156-396:	BRADI1G68097	TraesCS4B02G224100	 2e-120
156-397:	BRADI1G68110	TraesCS4B02G224200	      0
156-398:	BRADI1G68120	TraesCS4B02G224300	      0
156-399:	BRADI1G68140	TraesCS4B02G224400	      0
156-400:	BRADI1G68160	TraesCS4B02G224500	 3e-131
156-401:	BRADI1G68170	TraesCS4B02G224600	 1e-106
156-402:	BRADI1G68180	TraesCS4B02G224700	      0
156-403:	BRADI1G68350	TraesCS4B02G226500	      0
156-404:	BRADI1G68480	TraesCS4B02G228100	      0
156-405:	BRADI1G68487	TraesCS4B02G228200	      0
156-406:	BRADI1G68500	TraesCS4B02G228300	 4e-153
156-407:	BRADI1G68505	TraesCS4B02G228400	  5e-88
156-408:	BRADI1G68510	TraesCS4B02G228500	      0
156-409:	BRADI1G68520	TraesCS4B02G228600	  2e-56
156-410:	BRADI1G68530	TraesCS4B02G228700	      0
156-411:	BRADI1G68540	TraesCS4B02G228900	      0
156-412:	BRADI1G68550	TraesCS4B02G229000	      0
156-413:	BRADI1G68560	TraesCS4B02G229100	      0
156-414:	BRADI1G68570	TraesCS4B02G229200	  3e-66
156-415:	BRADI1G68580	TraesCS4B02G229300	      0
156-416:	BRADI1G68590	TraesCS4B02G229500	 5e-174
156-417:	BRADI1G68600	TraesCS4B02G229600	      0
156-418:	BRADI1G68650	TraesCS4B02G229800	      0
156-419:	BRADI1G68670	TraesCS4B02G230000	      0
156-420:	BRADI1G68680	TraesCS4B02G230100	      0
156-421:	BRADI1G68690	TraesCS4B02G230200	  2e-71
156-422:	BRADI1G68697	TraesCS4B02G230300	 2e-164
156-423:	BRADI1G68710	TraesCS4B02G230500	      0
156-424:	BRADI1G68720	TraesCS4B02G230600	 4e-107
156-425:	BRADI1G68730	TraesCS4B02G230800	 4e-151
156-426:	BRADI1G68757	TraesCS4B02G230900	      0
156-427:	BRADI1G68770	TraesCS4B02G231000	  4e-22
156-428:	BRADI1G68800	TraesCS4B02G231200	  3e-73
156-429:	BRADI1G68807	TraesCS4B02G231400	      0
156-430:	BRADI1G68820	TraesCS4B02G231500	      0
156-431:	BRADI1G68850	TraesCS4B02G231800	      0
156-432:	BRADI1G68870	TraesCS4B02G232200	      0
156-433:	BRADI1G68880	TraesCS4B02G232300	 3e-163
156-434:	BRADI1G68887	TraesCS4B02G232700	      0
156-435:	BRADI1G68910	TraesCS4B02G232900	 4e-103
156-436:	BRADI1G68940	TraesCS4B02G233100	  6e-92
156-437:	BRADI1G68950	TraesCS4B02G233300	      0
156-438:	BRADI1G68957	TraesCS4B02G233400	      0
156-439:	BRADI1G68980	TraesCS4B02G233500	      0
156-440:	BRADI1G68990	TraesCS4B02G233600	      0
156-441:	BRADI1G69000	TraesCS4B02G233700	      0
156-442:	BRADI1G69010	TraesCS4B02G233800	      0
156-443:	BRADI1G69020	TraesCS4B02G233900	      0
156-444:	BRADI1G69030	TraesCS4B02G234000	  2e-50
156-445:	BRADI1G69040	TraesCS4B02G234100	      0
156-446:	BRADI1G69057	TraesCS4B02G234200	      0
156-447:	BRADI1G69070	TraesCS4B02G234300	 3e-138
156-448:	BRADI1G69080	TraesCS4B02G234400	 9e-110
156-449:	BRADI1G69090	TraesCS4B02G234500	 6e-122
156-450:	BRADI1G69097	TraesCS4B02G234600	      0
156-451:	BRADI1G69110	TraesCS4B02G234700	 1e-140
156-452:	BRADI1G69120	TraesCS4B02G234800	      0
156-453:	BRADI1G69130	TraesCS4B02G234900	 2e-142
156-454:	BRADI1G69140	TraesCS4B02G235000	      0
156-455:	BRADI1G69150	TraesCS4B02G235300	  9e-96
156-456:	BRADI1G69160	TraesCS4B02G235400	      0
156-457:	BRADI1G69170	TraesCS4B02G235500	      0
156-458:	BRADI1G69180	TraesCS4B02G235600	  9e-98
156-459:	BRADI1G69190	TraesCS4B02G235700	      0
156-460:	BRADI1G69200	TraesCS4B02G235800	      0
156-461:	BRADI1G69207	TraesCS4B02G235900	      0
156-462:	BRADI1G69220	TraesCS4B02G236000	  1e-30
156-463:	BRADI1G69230	TraesCS4B02G236100	      0
156-464:	BRADI1G69240	TraesCS4B02G236200	      0
156-465:	BRADI1G69250	TraesCS4B02G236300	      0
156-466:	BRADI1G69260	TraesCS4B02G236400	      0
156-467:	BRADI1G69270	TraesCS4B02G236600	 3e-133
156-468:	BRADI1G69277	TraesCS4B02G236700	 5e-154
156-469:	BRADI1G69290	TraesCS4B02G236800	      0
156-470:	BRADI1G69300	TraesCS4B02G236900	      0
156-471:	BRADI1G69307	TraesCS4B02G237000	      0
156-472:	BRADI1G69320	TraesCS4B02G237300	 2e-106
156-473:	BRADI1G69330	TraesCS4B02G237500	      0
156-474:	BRADI1G69340	TraesCS4B02G238700	      0
156-475:	BRADI1G69350	TraesCS4B02G238800	      0
156-476:	BRADI1G69360	TraesCS4B02G238900	      0
156-477:	BRADI1G69370	TraesCS4B02G239100	      0
156-478:	BRADI1G69380	TraesCS4B02G239200	      0
156-479:	BRADI1G69390	TraesCS4B02G239300	      0
156-480:	BRADI1G69400	TraesCS4B02G239400	 7e-168
156-481:	BRADI1G69407	TraesCS4B02G239700	      0
156-482:	BRADI1G69420	TraesCS4B02G239900	      0
156-483:	BRADI1G69480	TraesCS4B02G240100	      0
156-484:	BRADI1G69490	TraesCS4B02G240200	      0
156-485:	BRADI1G69500	TraesCS4B02G240300	      0
156-486:	BRADI1G69510	TraesCS4B02G240400	      0
156-487:	BRADI1G69520	TraesCS4B02G240800	      0
156-488:	BRADI1G69530	TraesCS4B02G240900	      0
156-489:	BRADI1G69540	TraesCS4B02G241100	      0
156-490:	BRADI1G69550	TraesCS4B02G241500	      0
156-491:	BRADI1G69564	TraesCS4B02G241700	      0
156-492:	BRADI1G69571	TraesCS4B02G241900	 6e-158
156-493:	BRADI1G69580	TraesCS4B02G242000	      0
156-494:	BRADI1G69590	TraesCS4B02G242100	      0
156-495:	BRADI1G69600	TraesCS4B02G242200	      0
156-496:	BRADI1G69610	TraesCS4B02G242300	      0
156-497:	BRADI1G69617	TraesCS4B02G242600	      0
156-498:	BRADI1G69627	TraesCS4B02G242700	      0
156-499:	BRADI1G69650	TraesCS4B02G242800	 2e-156
156-500:	BRADI1G69660	TraesCS4B02G243000	      0
156-501:	BRADI1G69670	TraesCS4B02G243100	      0
156-502:	BRADI1G69680	TraesCS4B02G243200	 2e-103
156-503:	BRADI1G69690	TraesCS4B02G243300	      0
156-504:	BRADI1G69700	TraesCS4B02G243400	      0
156-505:	BRADI1G69710	TraesCS4B02G243500	      0
156-506:	BRADI1G69720	TraesCS4B02G243900	      0
156-507:	BRADI1G69740	TraesCS4B02G244100	  1e-48
156-508:	BRADI1G69747	TraesCS4B02G244200	      0
156-509:	BRADI1G69760	TraesCS4B02G244300	      0
156-510:	BRADI1G69770	TraesCS4B02G244400	      0
156-511:	BRADI1G69780	TraesCS4B02G244500	      0
156-512:	BRADI1G69790	TraesCS4B02G244600	 4e-160
156-513:	BRADI1G69800	TraesCS4B02G244700	      0
156-514:	BRADI1G69810	TraesCS4B02G244800	      0
156-515:	BRADI1G69820	TraesCS4B02G244900	 3e-108
156-516:	BRADI1G69827	TraesCS4B02G245000	      0
156-517:	BRADI1G69840	TraesCS4B02G245100	      0
156-518:	BRADI1G69850	TraesCS4B02G245200	 5e-132
156-519:	BRADI1G69860	TraesCS4B02G245300	  7e-54
156-520:	BRADI1G69870	TraesCS4B02G245400	      0
156-521:	BRADI1G69880	TraesCS4B02G245500	      0
156-522:	BRADI1G69890	TraesCS4B02G245700	 2e-126
156-523:	BRADI1G69900	TraesCS4B02G245900	 1e-140
156-524:	BRADI1G69910	TraesCS4B02G246000	      0
156-525:	BRADI1G69930	TraesCS4B02G246700	      0
156-526:	BRADI1G69940	TraesCS4B02G246800	  3e-10
156-527:	BRADI1G69980	TraesCS4B02G246900	      0
156-528:	BRADI1G69990	TraesCS4B02G247300	      0
156-529:	BRADI1G70000	TraesCS4B02G247400	      0
156-530:	BRADI1G70040	TraesCS4B02G247600	      0
156-531:	BRADI1G70050	TraesCS4B02G247700	      0
156-532:	BRADI1G70057	TraesCS4B02G247900	      0
156-533:	BRADI1G70080	TraesCS4B02G248200	      0
156-534:	BRADI1G70090	TraesCS4B02G248300	 4e-144
156-535:	BRADI1G70160	TraesCS4B02G248500	      0
156-536:	BRADI1G70170	TraesCS4B02G248600	      0
156-537:	BRADI1G70180	TraesCS4B02G248700	      0
156-538:	BRADI1G70210	TraesCS4B02G248800	      0
156-539:	BRADI1G70220	TraesCS4B02G249000	 4e-131
156-540:	BRADI1G70250	TraesCS4B02G249200	 1e-122
156-541:	BRADI1G70260	TraesCS4B02G249500	      0
156-542:	BRADI1G70280	TraesCS4B02G249600	      0
156-543:	BRADI1G70290	TraesCS4B02G249700	      0
156-544:	BRADI1G70300	TraesCS4B02G250500	      0
156-545:	BRADI1G70320	TraesCS4B02G250600	 1e-130
156-546:	BRADI1G70330	TraesCS4B02G250800	      0
156-547:	BRADI1G70340	TraesCS4B02G250900	 4e-123
156-548:	BRADI1G70350	TraesCS4B02G251000	      0
156-549:	BRADI1G70360	TraesCS4B02G251200	 3e-165
156-550:	BRADI1G70380	TraesCS4B02G251400	  6e-45
156-551:	BRADI1G70407	TraesCS4B02G251600	      0
156-552:	BRADI1G70420	TraesCS4B02G251700	  1e-74
156-553:	BRADI1G70430	TraesCS4B02G251800	 3e-133
156-554:	BRADI1G70440	TraesCS4B02G251900	 8e-106
156-555:	BRADI1G70470	TraesCS4B02G252000	 5e-142
156-556:	BRADI1G70500	TraesCS4B02G252200	  2e-19
156-557:	BRADI1G70570	TraesCS4B02G252400	      0
156-558:	BRADI1G70590	TraesCS4B02G252500	      0
156-559:	BRADI1G70600	TraesCS4B02G252600	  2e-91
156-560:	BRADI1G70610	TraesCS4B02G252900	  3e-42
156-561:	BRADI1G70620	TraesCS4B02G253000	      0
156-562:	BRADI1G70627	TraesCS4B02G254000	      0
156-563:	BRADI1G70637	TraesCS4B02G254200	      0
156-564:	BRADI1G70650	TraesCS4B02G254300	      0
156-565:	BRADI1G70657	TraesCS4B02G254400	      0
156-566:	BRADI1G70670	TraesCS4B02G254500	      0
156-567:	BRADI1G70680	TraesCS4B02G254700	      0
156-568:	BRADI1G70690	TraesCS4B02G254800	      0
156-569:	BRADI1G70710	TraesCS4B02G254900	  9e-82
156-570:	BRADI1G70720	TraesCS4B02G255000	      0
156-571:	BRADI1G70730	TraesCS4B02G255200	  3e-97
156-572:	BRADI1G70740	TraesCS4B02G255400	 9e-156
156-573:	BRADI1G70760	TraesCS4B02G255500	      0
156-574:	BRADI1G70770	TraesCS4B02G255600	 2e-121
156-575:	BRADI1G70780	TraesCS4B02G255700	  2e-43
156-576:	BRADI1G70790	TraesCS4B02G255900	 7e-107
156-577:	BRADI1G70800	TraesCS4B02G256000	  1e-51
156-578:	BRADI1G70810	TraesCS4B02G256100	      0
156-579:	BRADI1G70820	TraesCS4B02G256500	      0
156-580:	BRADI1G70830	TraesCS4B02G256600	      0
156-581:	BRADI1G70840	TraesCS4B02G256900	 2e-142
156-582:	BRADI1G70850	TraesCS4B02G257000	      0
156-583:	BRADI1G70860	TraesCS4B02G257200	 7e-124
156-584:	BRADI1G70880	TraesCS4B02G257300	  1e-34
156-585:	BRADI1G70890	TraesCS4B02G257700	      0
156-586:	BRADI1G70900	TraesCS4B02G257800	      0
156-587:	BRADI1G70907	TraesCS4B02G257900	 3e-109
156-588:	BRADI1G70920	TraesCS4B02G258000	      0
156-589:	BRADI1G70930	TraesCS4B02G258200	      0
156-590:	BRADI1G70937	TraesCS4B02G258300	      0
156-591:	BRADI1G70950	TraesCS4B02G258400	 3e-134
156-592:	BRADI1G71040	TraesCS4B02G259100	      0
156-593:	BRADI1G71057	TraesCS4B02G259300	      0
156-594:	BRADI1G71090	TraesCS4B02G260000	 4e-100
156-595:	BRADI1G71100	TraesCS4B02G260100	      0
156-596:	BRADI1G71110	TraesCS4B02G260200	 2e-137
156-597:	BRADI1G71170	TraesCS4B02G260300	 1e-133
156-598:	BRADI1G71180	TraesCS4B02G260400	      0
156-599:	BRADI1G71190	TraesCS4B02G260500	      0
156-600:	BRADI1G71200	TraesCS4B02G260600	 1e-171
156-601:	BRADI1G71210	TraesCS4B02G260900	  2e-81
156-602:	BRADI1G71220	TraesCS4B02G261000	      0
156-603:	BRADI1G71230	TraesCS4B02G261100	  4e-59
156-604:	BRADI1G71240	TraesCS4B02G261200	      0
156-605:	BRADI1G71247	TraesCS4B02G261400	 2e-143
156-606:	BRADI1G71260	TraesCS4B02G261500	      0
156-607:	BRADI1G71280	TraesCS4B02G261600	  3e-89
156-608:	BRADI1G71290	TraesCS4B02G261700	 2e-164
156-609:	BRADI1G71300	TraesCS4B02G261800	      0
156-610:	BRADI1G71310	TraesCS4B02G261900	      0
156-611:	BRADI1G71320	TraesCS4B02G262000	  1e-89
156-612:	BRADI1G71330	TraesCS4B02G262400	      0
156-613:	BRADI1G71340	TraesCS4B02G262600	      0
156-614:	BRADI1G71350	TraesCS4B02G262700	      0
156-615:	BRADI1G71360	TraesCS4B02G262800	      0
156-616:	BRADI1G71420	TraesCS4B02G263100	  4e-70
156-617:	BRADI1G71430	TraesCS4B02G263300	 1e-176
156-618:	BRADI1G71460	TraesCS4B02G263400	  1e-62
156-619:	BRADI1G71465	TraesCS4B02G263500	 4e-115
156-620:	BRADI1G71480	TraesCS4B02G263700	  2e-62
156-621:	BRADI1G71500	TraesCS4B02G263800	      0
156-622:	BRADI1G71510	TraesCS4B02G264100	      0
156-623:	BRADI1G71517	TraesCS4B02G264400	 1e-162
156-624:	BRADI1G71530	TraesCS4B02G264500	      0
156-625:	BRADI1G71540	TraesCS4B02G264900	  1e-65
156-626:	BRADI1G71570	TraesCS4B02G265300	 2e-110
156-627:	BRADI1G71575	TraesCS4B02G265400	 7e-131
156-628:	BRADI1G71590	TraesCS4B02G265600	 5e-158
156-629:	BRADI1G71600	TraesCS4B02G265700	      0
156-630:	BRADI1G71610	TraesCS4B02G265900	  1e-46
156-631:	BRADI1G71620	TraesCS4B02G266000	      0
156-632:	BRADI1G71630	TraesCS4B02G266100	  3e-77
156-633:	BRADI1G71667	TraesCS4B02G267200	      0
156-634:	BRADI1G71680	TraesCS4B02G267300	  5e-52
156-635:	BRADI1G71690	TraesCS4B02G267400	      0
156-636:	BRADI1G71700	TraesCS4B02G267500	  1e-99
156-637:	BRADI1G71710	TraesCS4B02G267700	 4e-161
156-638:	BRADI1G71730	TraesCS4B02G268000	      0
156-639:	BRADI1G71740	TraesCS4B02G268100	  9e-99
## Alignment 157: score=2768.0 e_value=9.2e-227 N=56 BdChr1&TaChr4B plus
157-  0:	BRADI1G10810	TraesCS4B02G040100	      0
157-  1:	BRADI1G10820	TraesCS4B02G040200	      0
157-  2:	BRADI1G10860	TraesCS4B02G040600	 2e-151
157-  3:	BRADI1G10870	TraesCS4B02G040800	      0
157-  4:	BRADI1G10880	TraesCS4B02G040900	      0
157-  5:	BRADI1G10910	TraesCS4B02G041000	 1e-120
157-  6:	BRADI1G10960	TraesCS4B02G041500	      0
157-  7:	BRADI1G10970	TraesCS4B02G041600	      0
157-  8:	BRADI1G10980	TraesCS4B02G041800	 2e-178
157-  9:	BRADI1G10990	TraesCS4B02G041900	 8e-109
157- 10:	BRADI1G11000	TraesCS4B02G042000	 1e-126
157- 11:	BRADI1G11010	TraesCS4B02G042100	      0
157- 12:	BRADI1G11027	TraesCS4B02G042300	      0
157- 13:	BRADI1G11040	TraesCS4B02G042400	      0
157- 14:	BRADI1G11050	TraesCS4B02G042500	 1e-141
157- 15:	BRADI1G11060	TraesCS4B02G042700	 5e-109
157- 16:	BRADI1G11070	TraesCS4B02G042900	      0
157- 17:	BRADI1G11080	TraesCS4B02G043000	      0
157- 18:	BRADI1G11090	TraesCS4B02G043100	      0
157- 19:	BRADI1G11110	TraesCS4B02G043200	      0
157- 20:	BRADI1G11120	TraesCS4B02G043300	  1e-89
157- 21:	BRADI1G11130	TraesCS4B02G043400	      0
157- 22:	BRADI1G11140	TraesCS4B02G043500	      0
157- 23:	BRADI1G11150	TraesCS4B02G043600	      0
157- 24:	BRADI1G11160	TraesCS4B02G043700	 4e-125
157- 25:	BRADI1G11180	TraesCS4B02G043900	      0
157- 26:	BRADI1G11187	TraesCS4B02G044000	      0
157- 27:	BRADI1G11200	TraesCS4B02G044100	 4e-179
157- 28:	BRADI1G11210	TraesCS4B02G044200	      0
157- 29:	BRADI1G11220	TraesCS4B02G044300	  1e-89
157- 30:	BRADI1G11230	TraesCS4B02G044600	  6e-46
157- 31:	BRADI1G11250	TraesCS4B02G044800	 5e-121
157- 32:	BRADI1G11260	TraesCS4B02G045000	 8e-150
157- 33:	BRADI1G11270	TraesCS4B02G045300	 3e-108
157- 34:	BRADI1G11280	TraesCS4B02G045400	 2e-143
157- 35:	BRADI1G11290	TraesCS4B02G045500	      0
157- 36:	BRADI1G11300	TraesCS4B02G045600	      0
157- 37:	BRADI1G11310	TraesCS4B02G045700	 2e-162
157- 38:	BRADI1G11317	TraesCS4B02G045900	      0
157- 39:	BRADI1G11340	TraesCS4B02G046100	      0
157- 40:	BRADI1G11350	TraesCS4B02G046400	  2e-55
157- 41:	BRADI1G11365	TraesCS4B02G046500	  6e-70
157- 42:	BRADI1G11380	TraesCS4B02G046600	      0
157- 43:	BRADI1G11390	TraesCS4B02G046700	 3e-156
157- 44:	BRADI1G11397	TraesCS4B02G046800	      0
157- 45:	BRADI1G11410	TraesCS4B02G046900	 3e-113
157- 46:	BRADI1G11420	TraesCS4B02G047000	 3e-164
157- 47:	BRADI1G11430	TraesCS4B02G047100	      0
157- 48:	BRADI1G11440	TraesCS4B02G047300	      0
157- 49:	BRADI1G11450	TraesCS4B02G047400	      0
157- 50:	BRADI1G11480	TraesCS4B02G047500	      0
157- 51:	BRADI1G11490	TraesCS4B02G047600	      0
157- 52:	BRADI1G11500	TraesCS4B02G047700	      0
157- 53:	BRADI1G11510	TraesCS4B02G047800	  3e-67
157- 54:	BRADI1G11520	TraesCS4B02G047900	      0
157- 55:	BRADI1G11525	TraesCS4B02G048100	 2e-173
## Alignment 158: score=2693.0 e_value=5.1e-225 N=56 BdChr1&TaChr4B plus
158-  0:	BRADI1G76880	TraesCS4B02G344600	 2e-154
158-  1:	BRADI1G76890	TraesCS4B02G344700	      0
158-  2:	BRADI1G76910	TraesCS4B02G345200	      0
158-  3:	BRADI1G76920	TraesCS4B02G345400	      0
158-  4:	BRADI1G76927	TraesCS4B02G345500	      0
158-  5:	BRADI1G76940	TraesCS4B02G345600	      0
158-  6:	BRADI1G76950	TraesCS4B02G345700	 9e-103
158-  7:	BRADI1G76960	TraesCS4B02G346000	 4e-163
158-  8:	BRADI1G76970	TraesCS4B02G346100	      0
158-  9:	BRADI1G76990	TraesCS4B02G346200	      0
158- 10:	BRADI1G77000	TraesCS4B02G346300	 8e-130
158- 11:	BRADI1G77010	TraesCS4B02G346600	 5e-113
158- 12:	BRADI1G77020	TraesCS4B02G346700	  4e-82
158- 13:	BRADI1G77040	TraesCS4B02G346900	      0
158- 14:	BRADI1G77060	TraesCS4B02G347000	 1e-139
158- 15:	BRADI1G77070	TraesCS4B02G347100	 2e-109
158- 16:	BRADI1G77080	TraesCS4B02G347200	      0
158- 17:	BRADI1G77087	TraesCS4B02G347300	      0
158- 18:	BRADI1G77100	TraesCS4B02G347400	  1e-85
158- 19:	BRADI1G77130	TraesCS4B02G347600	 2e-174
158- 20:	BRADI1G77150	TraesCS4B02G348500	 7e-103
158- 21:	BRADI1G77160	TraesCS4B02G348800	      0
158- 22:	BRADI1G77170	TraesCS4B02G348900	 1e-102
158- 23:	BRADI1G77177	TraesCS4B02G349100	      0
158- 24:	BRADI1G77187	TraesCS4B02G349300	 3e-150
158- 25:	BRADI1G77200	TraesCS4B02G350400	      0
158- 26:	BRADI1G77210	TraesCS4B02G350500	      0
158- 27:	BRADI1G77217	TraesCS4B02G350600	      0
158- 28:	BRADI1G77240	TraesCS4B02G351300	      0
158- 29:	BRADI1G77247	TraesCS4B02G351900	      0
158- 30:	BRADI1G77260	TraesCS4B02G352100	      0
158- 31:	BRADI1G77265	TraesCS4B02G352300	      0
158- 32:	BRADI1G77280	TraesCS4B02G353000	      0
158- 33:	BRADI1G77290	TraesCS4B02G353100	      0
158- 34:	BRADI1G77300	TraesCS4B02G353200	      0
158- 35:	BRADI1G77320	TraesCS4B02G353500	      0
158- 36:	BRADI1G77325	TraesCS4B02G353600	      0
158- 37:	BRADI1G77330	TraesCS4B02G353800	      0
158- 38:	BRADI1G77335	TraesCS4B02G354300	  7e-80
158- 39:	BRADI1G77350	TraesCS4B02G354600	      0
158- 40:	BRADI1G77360	TraesCS4B02G354700	 6e-111
158- 41:	BRADI1G77370	TraesCS4B02G355000	      0
158- 42:	BRADI1G77380	TraesCS4B02G355100	 1e-158
158- 43:	BRADI1G77390	TraesCS4B02G355300	      0
158- 44:	BRADI1G77400	TraesCS4B02G355600	      0
158- 45:	BRADI1G77410	TraesCS4B02G355800	 9e-138
158- 46:	BRADI1G77430	TraesCS4B02G356300	 2e-155
158- 47:	BRADI1G77440	TraesCS4B02G356500	      0
158- 48:	BRADI1G77450	TraesCS4B02G356600	      0
158- 49:	BRADI1G77460	TraesCS4B02G356900	      0
158- 50:	BRADI1G77470	TraesCS4B02G357900	      0
158- 51:	BRADI1G77480	TraesCS4B02G358100	 8e-170
158- 52:	BRADI1G77510	TraesCS4B02G359300	      0
158- 53:	BRADI1G77530	TraesCS4B02G359900	      0
158- 54:	BRADI1G77537	TraesCS4B02G360000	      0
158- 55:	BRADI1G77547	TraesCS4B02G360500	      0
## Alignment 159: score=2301.0 e_value=1.3e-203 N=49 BdChr1&TaChr4B plus
159-  0:	BRADI1G78040	TraesCS4B02G360800	      0
159-  1:	BRADI1G78050	TraesCS4B02G360900	  5e-24
159-  2:	BRADI1G78057	TraesCS4B02G361000	 5e-116
159-  3:	BRADI1G78090	TraesCS4B02G361700	      0
159-  4:	BRADI1G78100	TraesCS4B02G361900	      0
159-  5:	BRADI1G78110	TraesCS4B02G362000	      0
159-  6:	BRADI1G78120	TraesCS4B02G362100	 2e-142
159-  7:	BRADI1G78130	TraesCS4B02G363000	      0
159-  8:	BRADI1G78140	TraesCS4B02G363200	 7e-163
159-  9:	BRADI1G78150	TraesCS4B02G363400	 6e-117
159- 10:	BRADI1G78160	TraesCS4B02G363500	      0
159- 11:	BRADI1G78180	TraesCS4B02G364300	      0
159- 12:	BRADI1G78190	TraesCS4B02G364400	      0
159- 13:	BRADI1G78200	TraesCS4B02G366400	  6e-81
159- 14:	BRADI1G78210	TraesCS4B02G366500	      0
159- 15:	BRADI1G78220	TraesCS4B02G367200	      0
159- 16:	BRADI1G78230	TraesCS4B02G367300	      0
159- 17:	BRADI1G78240	TraesCS4B02G367400	  1e-48
159- 18:	BRADI1G78260	TraesCS4B02G367700	  1e-42
159- 19:	BRADI1G78310	TraesCS4B02G369900	  1e-66
159- 20:	BRADI1G78330	TraesCS4B02G371000	      0
159- 21:	BRADI1G78380	TraesCS4B02G371600	      0
159- 22:	BRADI1G78400	TraesCS4B02G371700	      0
159- 23:	BRADI1G78410	TraesCS4B02G371800	 7e-151
159- 24:	BRADI1G78420	TraesCS4B02G371900	      0
159- 25:	BRADI1G78440	TraesCS4B02G372600	      0
159- 26:	BRADI1G78450	TraesCS4B02G373100	 2e-166
159- 27:	BRADI1G78460	TraesCS4B02G373200	      0
159- 28:	BRADI1G78470	TraesCS4B02G373400	      0
159- 29:	BRADI1G78480	TraesCS4B02G373600	      0
159- 30:	BRADI1G78487	TraesCS4B02G373700	      0
159- 31:	BRADI1G78510	TraesCS4B02G374000	  1e-71
159- 32:	BRADI1G78520	TraesCS4B02G374100	      0
159- 33:	BRADI1G78540	TraesCS4B02G374400	 5e-112
159- 34:	BRADI1G78550	TraesCS4B02G375100	      0
159- 35:	BRADI1G78570	TraesCS4B02G376300	 7e-124
159- 36:	BRADI1G78577	TraesCS4B02G376400	      0
159- 37:	BRADI1G78590	TraesCS4B02G376500	  2e-72
159- 38:	BRADI1G78600	TraesCS4B02G376600	  4e-34
159- 39:	BRADI1G78610	TraesCS4B02G378500	      0
159- 40:	BRADI1G78620	TraesCS4B02G378700	      0
159- 41:	BRADI1G78630	TraesCS4B02G378800	 3e-168
159- 42:	BRADI1G78640	TraesCS4B02G379200	 6e-124
159- 43:	BRADI1G78650	TraesCS4B02G379300	 1e-117
159- 44:	BRADI1G78660	TraesCS4B02G379500	  5e-91
159- 45:	BRADI1G78680	TraesCS4B02G379700	  6e-66
159- 46:	BRADI1G78690	TraesCS4B02G379800	 5e-150
159- 47:	BRADI1G78697	TraesCS4B02G379900	      0
159- 48:	BRADI1G78710	TraesCS4B02G380200	      0
## Alignment 160: score=883.0 e_value=3.4e-51 N=18 BdChr1&TaChr4B plus
160-  0:	BRADI1G14300	TraesCS4B02G069500	      0
160-  1:	BRADI1G14307	TraesCS4B02G069600	      0
160-  2:	BRADI1G14320	TraesCS4B02G069700	      0
160-  3:	BRADI1G14340	TraesCS4B02G069800	      0
160-  4:	BRADI1G14350	TraesCS4B02G070000	      0
160-  5:	BRADI1G14360	TraesCS4B02G070200	      0
160-  6:	BRADI1G14370	TraesCS4B02G070500	      0
160-  7:	BRADI1G14380	TraesCS4B02G070600	  2e-25
160-  8:	BRADI1G14390	TraesCS4B02G070800	      0
160-  9:	BRADI1G14400	TraesCS4B02G070900	      0
160- 10:	BRADI1G14410	TraesCS4B02G071300	      0
160- 11:	BRADI1G14420	TraesCS4B02G071400	 7e-117
160- 12:	BRADI1G14450	TraesCS4B02G072000	      0
160- 13:	BRADI1G14460	TraesCS4B02G072100	 7e-157
160- 14:	BRADI1G14467	TraesCS4B02G072400	 2e-179
160- 15:	BRADI1G14480	TraesCS4B02G072500	  1e-99
160- 16:	BRADI1G14490	TraesCS4B02G072700	  2e-30
160- 17:	BRADI1G14510	TraesCS4B02G072900	  4e-32
## Alignment 161: score=392.0 e_value=5.8e-14 N=8 BdChr1&TaChr4B plus
161-  0:	BRADI1G77610	TraesCS4B02G396900	 2e-132
161-  1:	BRADI1G77620	TraesCS4B02G397100	  7e-26
161-  2:	BRADI1G77637	TraesCS4B02G397600	      0
161-  3:	BRADI1G77650	TraesCS4B02G397700	      0
161-  4:	BRADI1G77660	TraesCS4B02G397900	  6e-57
161-  5:	BRADI1G77667	TraesCS4B02G398000	      0
161-  6:	BRADI1G77700	TraesCS4B02G398400	      0
161-  7:	BRADI1G77710	TraesCS4B02G398500	 5e-177
## Alignment 162: score=345.0 e_value=2.3e-19 N=8 BdChr1&TaChr4B plus
162-  0:	BRADI1G62440	TraesCS4B02G151800	      0
162-  1:	BRADI1G62480	TraesCS4B02G153500	      0
162-  2:	BRADI1G62640	TraesCS4B02G154300	      0
162-  3:	BRADI1G62700	TraesCS4B02G154600	      0
162-  4:	BRADI1G62720	TraesCS4B02G154900	      0
162-  5:	BRADI1G62760	TraesCS4B02G155400	 1e-174
162-  6:	BRADI1G62790	TraesCS4B02G156800	  3e-39
162-  7:	BRADI1G62800	TraesCS4B02G156900	      0
## Alignment 163: score=321.0 e_value=6.9e-11 N=7 BdChr1&TaChr4B plus
163-  0:	BRADI1G10970	TraesCS4B02G216700	      0
163-  1:	BRADI1G11040	TraesCS4B02G216900	      0
163-  2:	BRADI1G11050	TraesCS4B02G217100	  9e-30
163-  3:	BRADI1G11120	TraesCS4B02G217300	  1e-45
163-  4:	BRADI1G11187	TraesCS4B02G217800	  6e-87
163-  5:	BRADI1G11230	TraesCS4B02G218700	  5e-24
163-  6:	BRADI1G11250	TraesCS4B02G219200	  1e-37
## Alignment 164: score=300.0 e_value=2.2e-10 N=6 BdChr1&TaChr4B plus
164-  0:	BRADI1G74287	TraesCS4B02G138800	      0
164-  1:	BRADI1G74300	TraesCS4B02G138900	      0
164-  2:	BRADI1G74310	TraesCS4B02G139000	 7e-165
164-  3:	BRADI1G74320	TraesCS4B02G139100	      0
164-  4:	BRADI1G74330	TraesCS4B02G139200	      0
164-  5:	BRADI1G74340	TraesCS4B02G139300	      0
## Alignment 165: score=273.0 e_value=2e-11 N=6 BdChr1&TaChr4B plus
165-  0:	BRADI1G75580	TraesCS4B02G343700	      0
165-  1:	BRADI1G75590	TraesCS4B02G343800	      0
165-  2:	BRADI1G75600	TraesCS4B02G344100	      0
165-  3:	BRADI1G75610	TraesCS4B02G344300	      0
165-  4:	BRADI1G75620	TraesCS4B02G344400	 3e-113
165-  5:	BRADI1G75660	TraesCS4B02G347000	  2e-24
## Alignment 166: score=269.0 e_value=2.8e-09 N=6 BdChr1&TaChr4B plus
166-  0:	BRADI1G67397	TraesCS4B02G041600	      0
166-  1:	BRADI1G67440	TraesCS4B02G042500	  1e-36
166-  2:	BRADI1G67460	TraesCS4B02G043300	  1e-46
166-  3:	BRADI1G67530	TraesCS4B02G044000	  2e-89
166-  4:	BRADI1G67580	TraesCS4B02G044600	  4e-29
166-  5:	BRADI1G67640	TraesCS4B02G044800	  4e-31
## Alignment 167: score=264.0 e_value=4.9e-13 N=6 BdChr1&TaChr4B plus
167-  0:	BRADI1G72580	TraesCS4B02G289000	  4e-70
167-  1:	BRADI1G72680	TraesCS4B02G290900	 2e-117
167-  2:	BRADI1G72830	TraesCS4B02G292600	      0
167-  3:	BRADI1G72870	TraesCS4B02G292700	  1e-51
167-  4:	BRADI1G72880	TraesCS4B02G292800	 2e-127
167-  5:	BRADI1G72890	TraesCS4B02G292900	      0
## Alignment 168: score=251.0 e_value=5.5e-09 N=6 BdChr1&TaChr4B plus
168-  0:	BRADI1G07010	TraesCS4B02G233600	 8e-156
168-  1:	BRADI1G07070	TraesCS4B02G234300	  9e-67
168-  2:	BRADI1G07180	TraesCS4B02G234600	      0
168-  3:	BRADI1G07290	TraesCS4B02G235900	 8e-139
168-  4:	BRADI1G07390	TraesCS4B02G237000	 3e-143
168-  5:	BRADI1G07480	TraesCS4B02G237500	 2e-170
## Alignment 169: score=250.0 e_value=4e-06 N=5 BdChr1&TaChr4B plus
169-  0:	BRADI1G11590	TraesCS4B02G038500	  1e-28
169-  1:	BRADI1G11600	TraesCS4B02G038600	      0
169-  2:	BRADI1G11610	TraesCS4B02G038700	  2e-83
169-  3:	BRADI1G11620	TraesCS4B02G038800	 1e-163
169-  4:	BRADI1G11630	TraesCS4B02G038900	      0
## Alignment 170: score=8507.0 e_value=0 N=176 BdChr1&TaChr4B minus
170-  0:	BRADI1G71760	TraesCS4B02G307200	      0
170-  1:	BRADI1G71770	TraesCS4B02G307100	  2e-89
170-  2:	BRADI1G71780	TraesCS4B02G306900	 9e-141
170-  3:	BRADI1G71790	TraesCS4B02G306500	  1e-91
170-  4:	BRADI1G71800	TraesCS4B02G306400	      0
170-  5:	BRADI1G71810	TraesCS4B02G306300	      0
170-  6:	BRADI1G71820	TraesCS4B02G306200	      0
170-  7:	BRADI1G71830	TraesCS4B02G306100	      0
170-  8:	BRADI1G71840	TraesCS4B02G305900	      0
170-  9:	BRADI1G71860	TraesCS4B02G305800	      0
170- 10:	BRADI1G71880	TraesCS4B02G305600	      0
170- 11:	BRADI1G71897	TraesCS4B02G305500	      0
170- 12:	BRADI1G71920	TraesCS4B02G305400	  8e-73
170- 13:	BRADI1G71930	TraesCS4B02G305300	 8e-135
170- 14:	BRADI1G71960	TraesCS4B02G304600	  3e-22
170- 15:	BRADI1G71990	TraesCS4B02G304500	 3e-117
170- 16:	BRADI1G72000	TraesCS4B02G304400	 6e-109
170- 17:	BRADI1G72007	TraesCS4B02G304300	      0
170- 18:	BRADI1G72030	TraesCS4B02G303600	  1e-75
170- 19:	BRADI1G72060	TraesCS4B02G303500	 3e-149
170- 20:	BRADI1G72080	TraesCS4B02G303200	  7e-60
170- 21:	BRADI1G72086	TraesCS4B02G303100	      0
170- 22:	BRADI1G72092	TraesCS4B02G303000	      0
170- 23:	BRADI1G72100	TraesCS4B02G302900	  3e-89
170- 24:	BRADI1G72110	TraesCS4B02G302800	      0
170- 25:	BRADI1G72120	TraesCS4B02G302700	 1e-144
170- 26:	BRADI1G72150	TraesCS4B02G302600	 8e-152
170- 27:	BRADI1G72160	TraesCS4B02G302500	      0
170- 28:	BRADI1G72180	TraesCS4B02G302400	 3e-179
170- 29:	BRADI1G72200	TraesCS4B02G302200	      0
170- 30:	BRADI1G72210	TraesCS4B02G302000	      0
170- 31:	BRADI1G72270	TraesCS4B02G301900	  9e-87
170- 32:	BRADI1G72280	TraesCS4B02G301800	      0
170- 33:	BRADI1G72310	TraesCS4B02G301600	      0
170- 34:	BRADI1G72320	TraesCS4B02G301500	      0
170- 35:	BRADI1G72330	TraesCS4B02G301400	 6e-130
170- 36:	BRADI1G72337	TraesCS4B02G301300	      0
170- 37:	BRADI1G72350	TraesCS4B02G301200	      0
170- 38:	BRADI1G72370	TraesCS4B02G300400	      0
170- 39:	BRADI1G72380	TraesCS4B02G300300	      0
170- 40:	BRADI1G72390	TraesCS4B02G300200	  3e-87
170- 41:	BRADI1G72400	TraesCS4B02G300100	      0
170- 42:	BRADI1G72417	TraesCS4B02G300000	      0
170- 43:	BRADI1G72430	TraesCS4B02G299900	      0
170- 44:	BRADI1G72440	TraesCS4B02G299800	  2e-68
170- 45:	BRADI1G72450	TraesCS4B02G299600	  9e-52
170- 46:	BRADI1G72457	TraesCS4B02G299300	  3e-15
170- 47:	BRADI1G72470	TraesCS4B02G299200	 3e-160
170- 48:	BRADI1G72480	TraesCS4B02G299100	      0
170- 49:	BRADI1G72490	TraesCS4B02G298900	      0
170- 50:	BRADI1G72500	TraesCS4B02G298300	      0
170- 51:	BRADI1G72510	TraesCS4B02G298200	      0
170- 52:	BRADI1G72517	TraesCS4B02G298100	      0
170- 53:	BRADI1G72560	TraesCS4B02G297500	      0
170- 54:	BRADI1G72590	TraesCS4B02G296900	  5e-15
170- 55:	BRADI1G72620	TraesCS4B02G296800	      0
170- 56:	BRADI1G72650	TraesCS4B02G296300	      0
170- 57:	BRADI1G72660	TraesCS4B02G296000	  4e-46
170- 58:	BRADI1G72670	TraesCS4B02G295900	 1e-126
170- 59:	BRADI1G72680	TraesCS4B02G295800	      0
170- 60:	BRADI1G72690	TraesCS4B02G295200	      0
170- 61:	BRADI1G72700	TraesCS4B02G295100	 3e-126
170- 62:	BRADI1G72740	TraesCS4B02G294300	      0
170- 63:	BRADI1G72780	TraesCS4B02G293700	 5e-129
170- 64:	BRADI1G72790	TraesCS4B02G293600	      0
170- 65:	BRADI1G72800	TraesCS4B02G293400	      0
170- 66:	BRADI1G72870	TraesCS4B02G292700	  1e-51
170- 67:	BRADI1G72900	TraesCS4B02G292500	 3e-173
170- 68:	BRADI1G72920	TraesCS4B02G292300	  1e-98
170- 69:	BRADI1G72927	TraesCS4B02G292100	      0
170- 70:	BRADI1G72940	TraesCS4B02G291500	      0
170- 71:	BRADI1G72950	TraesCS4B02G291200	 4e-167
170- 72:	BRADI1G72960	TraesCS4B02G290400	 9e-146
170- 73:	BRADI1G72967	TraesCS4B02G290300	      0
170- 74:	BRADI1G72980	TraesCS4B02G290200	      0
170- 75:	BRADI1G72990	TraesCS4B02G290100	 3e-110
170- 76:	BRADI1G73000	TraesCS4B02G290000	      0
170- 77:	BRADI1G73010	TraesCS4B02G289700	      0
170- 78:	BRADI1G73030	TraesCS4B02G289600	      0
170- 79:	BRADI1G73060	TraesCS4B02G289000	      0
170- 80:	BRADI1G73080	TraesCS4B02G288700	  3e-30
170- 81:	BRADI1G73100	TraesCS4B02G288300	  3e-24
170- 82:	BRADI1G73110	TraesCS4B02G288200	      0
170- 83:	BRADI1G73120	TraesCS4B02G288100	      0
170- 84:	BRADI1G73140	TraesCS4B02G287900	  1e-23
170- 85:	BRADI1G73170	TraesCS4B02G287800	      0
170- 86:	BRADI1G73180	TraesCS4B02G287700	 2e-139
170- 87:	BRADI1G73190	TraesCS4B02G287600	 2e-168
170- 88:	BRADI1G73200	TraesCS4B02G287400	  1e-66
170- 89:	BRADI1G73210	TraesCS4B02G287300	      0
170- 90:	BRADI1G73220	TraesCS4B02G287200	      0
170- 91:	BRADI1G73230	TraesCS4B02G287100	  1e-44
170- 92:	BRADI1G73670	TraesCS4B02G286900	  1e-52
170- 93:	BRADI1G73700	TraesCS4B02G286500	 1e-115
170- 94:	BRADI1G73710	TraesCS4B02G286400	      0
170- 95:	BRADI1G73720	TraesCS4B02G286300	  2e-90
170- 96:	BRADI1G73730	TraesCS4B02G286200	      0
170- 97:	BRADI1G73740	TraesCS4B02G286100	      0
170- 98:	BRADI1G73757	TraesCS4B02G285100	 9e-177
170- 99:	BRADI1G73770	TraesCS4B02G285000	      0
170-100:	BRADI1G73780	TraesCS4B02G284900	  4e-59
170-101:	BRADI1G73790	TraesCS4B02G284800	      0
170-102:	BRADI1G73796	TraesCS4B02G284700	      0
170-103:	BRADI1G73802	TraesCS4B02G284600	      0
170-104:	BRADI1G73810	TraesCS4B02G284400	      0
170-105:	BRADI1G73817	TraesCS4B02G283800	 5e-149
170-106:	BRADI1G73830	TraesCS4B02G283700	 9e-126
170-107:	BRADI1G73850	TraesCS4B02G283600	      0
170-108:	BRADI1G73860	TraesCS4B02G283400	      0
170-109:	BRADI1G73870	TraesCS4B02G283300	      0
170-110:	BRADI1G73877	TraesCS4B02G283200	      0
170-111:	BRADI1G73890	TraesCS4B02G282900	      0
170-112:	BRADI1G73900	TraesCS4B02G282600	      0
170-113:	BRADI1G73910	TraesCS4B02G282200	  3e-56
170-114:	BRADI1G73935	TraesCS4B02G282100	      0
170-115:	BRADI1G73960	TraesCS4B02G281900	  7e-93
170-116:	BRADI1G73970	TraesCS4B02G281800	 3e-171
170-117:	BRADI1G73990	TraesCS4B02G281700	 4e-147
170-118:	BRADI1G74000	TraesCS4B02G281400	      0
170-119:	BRADI1G74030	TraesCS4B02G281200	  3e-89
170-120:	BRADI1G74050	TraesCS4B02G280900	      0
170-121:	BRADI1G74060	TraesCS4B02G280700	      0
170-122:	BRADI1G74070	TraesCS4B02G280600	      0
170-123:	BRADI1G74087	TraesCS4B02G280500	      0
170-124:	BRADI1G74120	TraesCS4B02G280400	      0
170-125:	BRADI1G74130	TraesCS4B02G279900	  7e-81
170-126:	BRADI1G74150	TraesCS4B02G279800	      0
170-127:	BRADI1G74160	TraesCS4B02G279100	  3e-19
170-128:	BRADI1G74170	TraesCS4B02G279000	      0
170-129:	BRADI1G74180	TraesCS4B02G278900	      0
170-130:	BRADI1G74257	TraesCS4B02G278800	      0
170-131:	BRADI1G74270	TraesCS4B02G278500	 8e-143
170-132:	BRADI1G74277	TraesCS4B02G278300	      0
170-133:	BRADI1G74350	TraesCS4B02G278100	 5e-172
170-134:	BRADI1G74360	TraesCS4B02G278000	 4e-145
170-135:	BRADI1G74380	TraesCS4B02G277700	  1e-35
170-136:	BRADI1G74400	TraesCS4B02G277600	 2e-107
170-137:	BRADI1G74410	TraesCS4B02G277100	 3e-111
170-138:	BRADI1G74430	TraesCS4B02G276800	      0
170-139:	BRADI1G74437	TraesCS4B02G276600	      0
170-140:	BRADI1G74450	TraesCS4B02G276500	      0
170-141:	BRADI1G74460	TraesCS4B02G276400	  8e-20
170-142:	BRADI1G74470	TraesCS4B02G276300	  2e-80
170-143:	BRADI1G74480	TraesCS4B02G276200	      0
170-144:	BRADI1G74490	TraesCS4B02G276100	  1e-45
170-145:	BRADI1G74500	TraesCS4B02G275700	      0
170-146:	BRADI1G74510	TraesCS4B02G275300	 2e-101
170-147:	BRADI1G74520	TraesCS4B02G275200	  4e-40
170-148:	BRADI1G74540	TraesCS4B02G275000	      0
170-149:	BRADI1G74547	TraesCS4B02G274900	      0
170-150:	BRADI1G74560	TraesCS4B02G274500	      0
170-151:	BRADI1G74570	TraesCS4B02G274300	      0
170-152:	BRADI1G74580	TraesCS4B02G274200	      0
170-153:	BRADI1G74590	TraesCS4B02G273500	      0
170-154:	BRADI1G74597	TraesCS4B02G273400	      0
170-155:	BRADI1G74607	TraesCS4B02G273300	      0
170-156:	BRADI1G74620	TraesCS4B02G273000	  1e-56
170-157:	BRADI1G74630	TraesCS4B02G272500	      0
170-158:	BRADI1G74640	TraesCS4B02G272400	      0
170-159:	BRADI1G74650	TraesCS4B02G272300	      0
170-160:	BRADI1G74680	TraesCS4B02G272000	      0
170-161:	BRADI1G74700	TraesCS4B02G271500	      0
170-162:	BRADI1G74710	TraesCS4B02G271200	 2e-123
170-163:	BRADI1G74720	TraesCS4B02G271000	 3e-113
170-164:	BRADI1G74760	TraesCS4B02G270100	 1e-177
170-165:	BRADI1G74820	TraesCS4B02G269900	      0
170-166:	BRADI1G74827	TraesCS4B02G269800	      0
170-167:	BRADI1G74840	TraesCS4B02G269500	      0
170-168:	BRADI1G74850	TraesCS4B02G269400	      0
170-169:	BRADI1G74860	TraesCS4B02G269300	 2e-143
170-170:	BRADI1G74870	TraesCS4B02G269200	      0
170-171:	BRADI1G74890	TraesCS4B02G268800	      0
170-172:	BRADI1G74900	TraesCS4B02G268700	 3e-108
170-173:	BRADI1G74910	TraesCS4B02G268600	 1e-140
170-174:	BRADI1G74916	TraesCS4B02G268200	      0
170-175:	BRADI1G75100	TraesCS4B02G266800	  3e-06
## Alignment 171: score=5914.0 e_value=0 N=122 BdChr1&TaChr4B minus
171-  0:	BRADI1G11530	TraesCS4B02G039400	      0
171-  1:	BRADI1G11540	TraesCS4B02G039300	      0
171-  2:	BRADI1G11557	TraesCS4B02G039200	  5e-47
171-  3:	BRADI1G11580	TraesCS4B02G039000	 5e-150
171-  4:	BRADI1G11610	TraesCS4B02G038700	  2e-83
171-  5:	BRADI1G11640	TraesCS4B02G038200	      0
171-  6:	BRADI1G11650	TraesCS4B02G038100	      0
171-  7:	BRADI1G11670	TraesCS4B02G037700	      0
171-  8:	BRADI1G11720	TraesCS4B02G037400	      0
171-  9:	BRADI1G11730	TraesCS4B02G037300	      0
171- 10:	BRADI1G11740	TraesCS4B02G037200	      0
171- 11:	BRADI1G11760	TraesCS4B02G037000	      0
171- 12:	BRADI1G11770	TraesCS4B02G036900	  2e-80
171- 13:	BRADI1G11780	TraesCS4B02G035800	      0
171- 14:	BRADI1G11790	TraesCS4B02G035700	 2e-116
171- 15:	BRADI1G11810	TraesCS4B02G035600	  9e-93
171- 16:	BRADI1G11817	TraesCS4B02G035500	      0
171- 17:	BRADI1G11830	TraesCS4B02G035400	 1e-142
171- 18:	BRADI1G11837	TraesCS4B02G035300	      0
171- 19:	BRADI1G11850	TraesCS4B02G035200	      0
171- 20:	BRADI1G11860	TraesCS4B02G034800	  4e-35
171- 21:	BRADI1G11876	TraesCS4B02G034500	      0
171- 22:	BRADI1G11882	TraesCS4B02G034400	  2e-75
171- 23:	BRADI1G11910	TraesCS4B02G034100	      0
171- 24:	BRADI1G11920	TraesCS4B02G033100	 4e-141
171- 25:	BRADI1G11940	TraesCS4B02G033000	      0
171- 26:	BRADI1G11950	TraesCS4B02G032900	  1e-86
171- 27:	BRADI1G11960	TraesCS4B02G032800	 1e-138
171- 28:	BRADI1G11980	TraesCS4B02G032500	      0
171- 29:	BRADI1G11986	TraesCS4B02G032200	  3e-68
171- 30:	BRADI1G12000	TraesCS4B02G032100	      0
171- 31:	BRADI1G12010	TraesCS4B02G032000	      0
171- 32:	BRADI1G12040	TraesCS4B02G031800	      0
171- 33:	BRADI1G12050	TraesCS4B02G031500	      0
171- 34:	BRADI1G12067	TraesCS4B02G031300	      0
171- 35:	BRADI1G12080	TraesCS4B02G031200	  5e-96
171- 36:	BRADI1G12100	TraesCS4B02G030600	  8e-52
171- 37:	BRADI1G12110	TraesCS4B02G030500	      0
171- 38:	BRADI1G12140	TraesCS4B02G030400	      0
171- 39:	BRADI1G12157	TraesCS4B02G030200	  2e-25
171- 40:	BRADI1G12200	TraesCS4B02G029700	      0
171- 41:	BRADI1G12210	TraesCS4B02G029000	  4e-57
171- 42:	BRADI1G12217	TraesCS4B02G028900	      0
171- 43:	BRADI1G12230	TraesCS4B02G028800	  2e-58
171- 44:	BRADI1G12240	TraesCS4B02G028700	 2e-165
171- 45:	BRADI1G12250	TraesCS4B02G028600	 2e-179
171- 46:	BRADI1G12260	TraesCS4B02G028100	  6e-93
171- 47:	BRADI1G12280	TraesCS4B02G028000	 7e-131
171- 48:	BRADI1G12290	TraesCS4B02G027900	      0
171- 49:	BRADI1G12300	TraesCS4B02G027800	      0
171- 50:	BRADI1G12320	TraesCS4B02G027400	      0
171- 51:	BRADI1G12340	TraesCS4B02G027200	      0
171- 52:	BRADI1G12350	TraesCS4B02G027100	      0
171- 53:	BRADI1G12370	TraesCS4B02G026800	      0
171- 54:	BRADI1G12440	TraesCS4B02G026500	      0
171- 55:	BRADI1G12450	TraesCS4B02G026400	  8e-45
171- 56:	BRADI1G12470	TraesCS4B02G026300	      0
171- 57:	BRADI1G12480	TraesCS4B02G026000	  8e-97
171- 58:	BRADI1G12490	TraesCS4B02G025700	      0
171- 59:	BRADI1G12497	TraesCS4B02G025600	  2e-31
171- 60:	BRADI1G12510	TraesCS4B02G025400	  1e-43
171- 61:	BRADI1G12530	TraesCS4B02G023900	 6e-115
171- 62:	BRADI1G12550	TraesCS4B02G023800	      0
171- 63:	BRADI1G12560	TraesCS4B02G023700	      0
171- 64:	BRADI1G12570	TraesCS4B02G023600	 7e-127
171- 65:	BRADI1G12580	TraesCS4B02G023200	  1e-36
171- 66:	BRADI1G12620	TraesCS4B02G023000	  8e-28
171- 67:	BRADI1G12630	TraesCS4B02G022900	 3e-109
171- 68:	BRADI1G12640	TraesCS4B02G022500	  3e-41
171- 69:	BRADI1G12660	TraesCS4B02G022400	      0
171- 70:	BRADI1G12670	TraesCS4B02G022300	      0
171- 71:	BRADI1G12677	TraesCS4B02G021900	 4e-107
171- 72:	BRADI1G12710	TraesCS4B02G021800	      0
171- 73:	BRADI1G12720	TraesCS4B02G021700	  3e-49
171- 74:	BRADI1G12727	TraesCS4B02G021600	      0
171- 75:	BRADI1G12750	TraesCS4B02G021300	      0
171- 76:	BRADI1G12760	TraesCS4B02G020700	  3e-59
171- 77:	BRADI1G12787	TraesCS4B02G020300	  4e-45
171- 78:	BRADI1G12810	TraesCS4B02G020100	      0
171- 79:	BRADI1G12820	TraesCS4B02G019900	      0
171- 80:	BRADI1G12830	TraesCS4B02G019800	 6e-100
171- 81:	BRADI1G12837	TraesCS4B02G019700	 3e-117
171- 82:	BRADI1G12850	TraesCS4B02G019600	  1e-55
171- 83:	BRADI1G12860	TraesCS4B02G019300	      0
171- 84:	BRADI1G12890	TraesCS4B02G019100	 3e-140
171- 85:	BRADI1G12910	TraesCS4B02G018800	      0
171- 86:	BRADI1G12920	TraesCS4B02G018700	      0
171- 87:	BRADI1G12940	TraesCS4B02G018600	 3e-115
171- 88:	BRADI1G12950	TraesCS4B02G018500	  5e-72
171- 89:	BRADI1G12960	TraesCS4B02G018400	 1e-141
171- 90:	BRADI1G12970	TraesCS4B02G018300	  4e-88
171- 91:	BRADI1G12980	TraesCS4B02G018200	      0
171- 92:	BRADI1G12990	TraesCS4B02G018000	  7e-17
171- 93:	BRADI1G13030	TraesCS4B02G017900	  6e-51
171- 94:	BRADI1G13040	TraesCS4B02G017500	      0
171- 95:	BRADI1G13047	TraesCS4B02G017400	      0
171- 96:	BRADI1G13060	TraesCS4B02G017300	  5e-96
171- 97:	BRADI1G13080	TraesCS4B02G017200	  1e-86
171- 98:	BRADI1G13090	TraesCS4B02G017100	      0
171- 99:	BRADI1G13097	TraesCS4B02G017000	  2e-48
171-100:	BRADI1G13127	TraesCS4B02G016600	  5e-37
171-101:	BRADI1G13140	TraesCS4B02G016500	  3e-43
171-102:	BRADI1G13150	TraesCS4B02G016400	      0
171-103:	BRADI1G13160	TraesCS4B02G016300	      0
171-104:	BRADI1G13170	TraesCS4B02G016100	  1e-86
171-105:	BRADI1G13180	TraesCS4B02G016000	      0
171-106:	BRADI1G13190	TraesCS4B02G015900	  1e-78
171-107:	BRADI1G13200	TraesCS4B02G015800	  2e-76
171-108:	BRADI1G13220	TraesCS4B02G015700	 3e-145
171-109:	BRADI1G13226	TraesCS4B02G015600	 1e-152
171-110:	BRADI1G13232	TraesCS4B02G015500	      0
171-111:	BRADI1G13240	TraesCS4B02G015200	      0
171-112:	BRADI1G13250	TraesCS4B02G015000	  6e-80
171-113:	BRADI1G13280	TraesCS4B02G014800	  4e-79
171-114:	BRADI1G13290	TraesCS4B02G014700	      0
171-115:	BRADI1G13320	TraesCS4B02G014400	      0
171-116:	BRADI1G13330	TraesCS4B02G014300	  3e-15
171-117:	BRADI1G13340	TraesCS4B02G014200	  2e-87
171-118:	BRADI1G13350	TraesCS4B02G014100	 1e-149
171-119:	BRADI1G13440	TraesCS4B02G013800	      0
171-120:	BRADI1G13450	TraesCS4B02G013500	      0
171-121:	BRADI1G13460	TraesCS4B02G013400	      0
## Alignment 172: score=5318.0 e_value=0 N=109 BdChr1&TaChr4B minus
172-  0:	BRADI1G09170	TraesCS4B02G069500	  2e-82
172-  1:	BRADI1G09300	TraesCS4B02G069300	      0
172-  2:	BRADI1G09310	TraesCS4B02G069200	      0
172-  3:	BRADI1G09320	TraesCS4B02G068600	      0
172-  4:	BRADI1G09327	TraesCS4B02G068500	      0
172-  5:	BRADI1G09340	TraesCS4B02G068400	      0
172-  6:	BRADI1G09350	TraesCS4B02G068300	      0
172-  7:	BRADI1G09357	TraesCS4B02G068200	      0
172-  8:	BRADI1G09370	TraesCS4B02G067900	      0
172-  9:	BRADI1G09380	TraesCS4B02G067800	 3e-115
172- 10:	BRADI1G09390	TraesCS4B02G067700	      0
172- 11:	BRADI1G09400	TraesCS4B02G067600	 2e-137
172- 12:	BRADI1G09410	TraesCS4B02G067500	 2e-118
172- 13:	BRADI1G09420	TraesCS4B02G067400	 9e-140
172- 14:	BRADI1G09430	TraesCS4B02G067300	  2e-74
172- 15:	BRADI1G09440	TraesCS4B02G067100	  1e-87
172- 16:	BRADI1G09450	TraesCS4B02G066800	 6e-180
172- 17:	BRADI1G09460	TraesCS4B02G066700	      0
172- 18:	BRADI1G09470	TraesCS4B02G066600	      0
172- 19:	BRADI1G09480	TraesCS4B02G066500	      0
172- 20:	BRADI1G09500	TraesCS4B02G066000	      0
172- 21:	BRADI1G09507	TraesCS4B02G065900	  9e-96
172- 22:	BRADI1G09520	TraesCS4B02G065600	      0
172- 23:	BRADI1G09530	TraesCS4B02G065400	      0
172- 24:	BRADI1G09550	TraesCS4B02G065300	 2e-145
172- 25:	BRADI1G09560	TraesCS4B02G065100	      0
172- 26:	BRADI1G09570	TraesCS4B02G064900	  7e-31
172- 27:	BRADI1G09577	TraesCS4B02G064700	  7e-86
172- 28:	BRADI1G09600	TraesCS4B02G064300	  2e-26
172- 29:	BRADI1G09637	TraesCS4B02G063600	  4e-82
172- 30:	BRADI1G09710	TraesCS4B02G062800	      0
172- 31:	BRADI1G09720	TraesCS4B02G062700	      0
172- 32:	BRADI1G09730	TraesCS4B02G062400	      0
172- 33:	BRADI1G09750	TraesCS4B02G062300	      0
172- 34:	BRADI1G09760	TraesCS4B02G062100	  5e-57
172- 35:	BRADI1G09770	TraesCS4B02G062000	      0
172- 36:	BRADI1G09810	TraesCS4B02G061900	      0
172- 37:	BRADI1G09830	TraesCS4B02G061400	  3e-49
172- 38:	BRADI1G09840	TraesCS4B02G060500	      0
172- 39:	BRADI1G09847	TraesCS4B02G060300	      0
172- 40:	BRADI1G09860	TraesCS4B02G060200	      0
172- 41:	BRADI1G09890	TraesCS4B02G059900	  5e-50
172- 42:	BRADI1G09910	TraesCS4B02G059800	  5e-97
172- 43:	BRADI1G09940	TraesCS4B02G059400	 2e-156
172- 44:	BRADI1G09960	TraesCS4B02G059000	      0
172- 45:	BRADI1G09970	TraesCS4B02G058900	      0
172- 46:	BRADI1G09980	TraesCS4B02G058800	 5e-125
172- 47:	BRADI1G09990	TraesCS4B02G058600	      0
172- 48:	BRADI1G10000	TraesCS4B02G058500	 1e-138
172- 49:	BRADI1G10007	TraesCS4B02G058400	      0
172- 50:	BRADI1G10017	TraesCS4B02G058300	      0
172- 51:	BRADI1G10030	TraesCS4B02G058200	      0
172- 52:	BRADI1G10040	TraesCS4B02G058100	 3e-117
172- 53:	BRADI1G10047	TraesCS4B02G057900	      0
172- 54:	BRADI1G10060	TraesCS4B02G057700	  3e-58
172- 55:	BRADI1G10070	TraesCS4B02G057600	      0
172- 56:	BRADI1G10080	TraesCS4B02G057500	  6e-41
172- 57:	BRADI1G10090	TraesCS4B02G057400	      0
172- 58:	BRADI1G10110	TraesCS4B02G057200	      0
172- 59:	BRADI1G10120	TraesCS4B02G057100	      0
172- 60:	BRADI1G10130	TraesCS4B02G056900	      0
172- 61:	BRADI1G10140	TraesCS4B02G056800	      0
172- 62:	BRADI1G10150	TraesCS4B02G056700	      0
172- 63:	BRADI1G10170	TraesCS4B02G056600	 7e-164
172- 64:	BRADI1G10180	TraesCS4B02G056500	      0
172- 65:	BRADI1G10190	TraesCS4B02G056400	      0
172- 66:	BRADI1G10200	TraesCS4B02G056300	  1e-25
172- 67:	BRADI1G10210	TraesCS4B02G056200	      0
172- 68:	BRADI1G10220	TraesCS4B02G056100	  3e-59
172- 69:	BRADI1G10230	TraesCS4B02G056000	  4e-68
172- 70:	BRADI1G10250	TraesCS4B02G055700	  4e-54
172- 71:	BRADI1G10260	TraesCS4B02G055600	      0
172- 72:	BRADI1G10270	TraesCS4B02G055000	      0
172- 73:	BRADI1G10280	TraesCS4B02G054800	      0
172- 74:	BRADI1G10290	TraesCS4B02G054600	  1e-44
172- 75:	BRADI1G10300	TraesCS4B02G054500	      0
172- 76:	BRADI1G10330	TraesCS4B02G054000	      0
172- 77:	BRADI1G10340	TraesCS4B02G053800	      0
172- 78:	BRADI1G10347	TraesCS4B02G053700	      0
172- 79:	BRADI1G10360	TraesCS4B02G053600	      0
172- 80:	BRADI1G10370	TraesCS4B02G053000	      0
172- 81:	BRADI1G10390	TraesCS4B02G052900	  5e-84
172- 82:	BRADI1G10410	TraesCS4B02G052800	 1e-163
172- 83:	BRADI1G10420	TraesCS4B02G052700	 2e-109
172- 84:	BRADI1G10440	TraesCS4B02G052600	      0
172- 85:	BRADI1G10447	TraesCS4B02G052500	      0
172- 86:	BRADI1G10470	TraesCS4B02G052400	 2e-132
172- 87:	BRADI1G10480	TraesCS4B02G052300	      0
172- 88:	BRADI1G10490	TraesCS4B02G052200	      0
172- 89:	BRADI1G10500	TraesCS4B02G052100	      0
172- 90:	BRADI1G10510	TraesCS4B02G052000	      0
172- 91:	BRADI1G10530	TraesCS4B02G051900	      0
172- 92:	BRADI1G10540	TraesCS4B02G051600	      0
172- 93:	BRADI1G10550	TraesCS4B02G051300	      0
172- 94:	BRADI1G10560	TraesCS4B02G051200	      0
172- 95:	BRADI1G10580	TraesCS4B02G051100	  2e-61
172- 96:	BRADI1G10590	TraesCS4B02G050900	 3e-155
172- 97:	BRADI1G10610	TraesCS4B02G050800	  4e-92
172- 98:	BRADI1G10630	TraesCS4B02G050600	      0
172- 99:	BRADI1G10640	TraesCS4B02G050500	      0
172-100:	BRADI1G10650	TraesCS4B02G050400	      0
172-101:	BRADI1G10660	TraesCS4B02G050200	      0
172-102:	BRADI1G10670	TraesCS4B02G049900	 1e-126
172-103:	BRADI1G10680	TraesCS4B02G049600	      0
172-104:	BRADI1G10697	TraesCS4B02G049500	      0
172-105:	BRADI1G10710	TraesCS4B02G049400	      0
172-106:	BRADI1G10720	TraesCS4B02G049300	      0
172-107:	BRADI1G10760	TraesCS4B02G049100	      0
172-108:	BRADI1G10770	TraesCS4B02G048100	 2e-122
## Alignment 173: score=4657.0 e_value=0 N=97 BdChr1&TaChr4B minus
173-  0:	BRADI1G75560	TraesCS4B02G344500	      0
173-  1:	BRADI1G75600	TraesCS4B02G344100	      0
173-  2:	BRADI1G75640	TraesCS4B02G343500	 2e-167
173-  3:	BRADI1G75670	TraesCS4B02G342900	 1e-117
173-  4:	BRADI1G75700	TraesCS4B02G342500	 4e-135
173-  5:	BRADI1G75707	TraesCS4B02G341600	      0
173-  6:	BRADI1G75750	TraesCS4B02G341300	      0
173-  7:	BRADI1G75760	TraesCS4B02G340600	      0
173-  8:	BRADI1G75770	TraesCS4B02G340500	  3e-82
173-  9:	BRADI1G75780	TraesCS4B02G340400	      0
173- 10:	BRADI1G75790	TraesCS4B02G339500	  4e-98
173- 11:	BRADI1G75800	TraesCS4B02G339200	  1e-97
173- 12:	BRADI1G75810	TraesCS4B02G339100	 2e-138
173- 13:	BRADI1G75820	TraesCS4B02G338600	      0
173- 14:	BRADI1G75830	TraesCS4B02G338200	      0
173- 15:	BRADI1G75840	TraesCS4B02G338100	 6e-128
173- 16:	BRADI1G75850	TraesCS4B02G338000	  1e-39
173- 17:	BRADI1G75870	TraesCS4B02G337300	      0
173- 18:	BRADI1G75877	TraesCS4B02G337000	  2e-76
173- 19:	BRADI1G75910	TraesCS4B02G336100	 4e-165
173- 20:	BRADI1G75920	TraesCS4B02G335800	      0
173- 21:	BRADI1G75930	TraesCS4B02G335600	 3e-156
173- 22:	BRADI1G75940	TraesCS4B02G335500	      0
173- 23:	BRADI1G75960	TraesCS4B02G335100	      0
173- 24:	BRADI1G75970	TraesCS4B02G334200	 3e-104
173- 25:	BRADI1G75980	TraesCS4B02G334100	      0
173- 26:	BRADI1G75990	TraesCS4B02G334000	  9e-75
173- 27:	BRADI1G76000	TraesCS4B02G333800	  3e-79
173- 28:	BRADI1G76010	TraesCS4B02G333700	      0
173- 29:	BRADI1G76020	TraesCS4B02G332600	      0
173- 30:	BRADI1G76030	TraesCS4B02G331900	 1e-117
173- 31:	BRADI1G76040	TraesCS4B02G331800	      0
173- 32:	BRADI1G76050	TraesCS4B02G331300	      0
173- 33:	BRADI1G76060	TraesCS4B02G330800	  5e-55
173- 34:	BRADI1G76100	TraesCS4B02G330700	  3e-58
173- 35:	BRADI1G76110	TraesCS4B02G330500	      0
173- 36:	BRADI1G76130	TraesCS4B02G330400	      0
173- 37:	BRADI1G76140	TraesCS4B02G330300	      0
173- 38:	BRADI1G76147	TraesCS4B02G329700	      0
173- 39:	BRADI1G76177	TraesCS4B02G329500	 3e-153
173- 40:	BRADI1G76190	TraesCS4B02G329400	      0
173- 41:	BRADI1G76200	TraesCS4B02G329300	  2e-63
173- 42:	BRADI1G76207	TraesCS4B02G328600	 3e-137
173- 43:	BRADI1G76227	TraesCS4B02G328200	      0
173- 44:	BRADI1G76250	TraesCS4B02G327500	  2e-91
173- 45:	BRADI1G76260	TraesCS4B02G326900	 8e-161
173- 46:	BRADI1G76280	TraesCS4B02G326800	      0
173- 47:	BRADI1G76290	TraesCS4B02G326700	      0
173- 48:	BRADI1G76300	TraesCS4B02G326400	      0
173- 49:	BRADI1G76307	TraesCS4B02G326000	      0
173- 50:	BRADI1G76314	TraesCS4B02G325900	      0
173- 51:	BRADI1G76330	TraesCS4B02G325800	      0
173- 52:	BRADI1G76340	TraesCS4B02G325500	      0
173- 53:	BRADI1G76350	TraesCS4B02G325400	 4e-123
173- 54:	BRADI1G76370	TraesCS4B02G325300	      0
173- 55:	BRADI1G76380	TraesCS4B02G325000	  4e-93
173- 56:	BRADI1G76387	TraesCS4B02G324900	      0
173- 57:	BRADI1G76400	TraesCS4B02G324500	      0
173- 58:	BRADI1G76407	TraesCS4B02G324400	 3e-170
173- 59:	BRADI1G76420	TraesCS4B02G324000	  3e-30
173- 60:	BRADI1G76430	TraesCS4B02G323900	      0
173- 61:	BRADI1G76450	TraesCS4B02G323800	  4e-74
173- 62:	BRADI1G76460	TraesCS4B02G323100	      0
173- 63:	BRADI1G76470	TraesCS4B02G323000	      0
173- 64:	BRADI1G76480	TraesCS4B02G322900	      0
173- 65:	BRADI1G76490	TraesCS4B02G322800	      0
173- 66:	BRADI1G76500	TraesCS4B02G322700	      0
173- 67:	BRADI1G76510	TraesCS4B02G322600	 9e-130
173- 68:	BRADI1G76520	TraesCS4B02G322500	      0
173- 69:	BRADI1G76530	TraesCS4B02G322200	  3e-59
173- 70:	BRADI1G76540	TraesCS4B02G322000	      0
173- 71:	BRADI1G76550	TraesCS4B02G321900	 9e-163
173- 72:	BRADI1G76560	TraesCS4B02G321800	      0
173- 73:	BRADI1G76590	TraesCS4B02G321500	      0
173- 74:	BRADI1G76610	TraesCS4B02G321400	  2e-65
173- 75:	BRADI1G76617	TraesCS4B02G321300	      0
173- 76:	BRADI1G76630	TraesCS4B02G321200	 5e-162
173- 77:	BRADI1G76640	TraesCS4B02G321000	      0
173- 78:	BRADI1G76650	TraesCS4B02G320700	 3e-118
173- 79:	BRADI1G76660	TraesCS4B02G320600	      0
173- 80:	BRADI1G76677	TraesCS4B02G320500	      0
173- 81:	BRADI1G76690	TraesCS4B02G320400	 3e-118
173- 82:	BRADI1G76740	TraesCS4B02G320200	  1e-57
173- 83:	BRADI1G76750	TraesCS4B02G320100	  6e-22
173- 84:	BRADI1G76760	TraesCS4B02G319900	      0
173- 85:	BRADI1G76770	TraesCS4B02G319800	  2e-51
173- 86:	BRADI1G76780	TraesCS4B02G319700	  6e-40
173- 87:	BRADI1G76786	TraesCS4B02G319200	      0
173- 88:	BRADI1G76792	TraesCS4B02G319000	      0
173- 89:	BRADI1G76800	TraesCS4B02G318900	      0
173- 90:	BRADI1G76810	TraesCS4B02G318800	  1e-62
173- 91:	BRADI1G76830	TraesCS4B02G318700	      0
173- 92:	BRADI1G76835	TraesCS4B02G318500	  5e-47
173- 93:	BRADI1G76840	TraesCS4B02G318400	      0
173- 94:	BRADI1G76850	TraesCS4B02G318300	      0
173- 95:	BRADI1G76860	TraesCS4B02G318200	      0
173- 96:	BRADI1G76870	TraesCS4B02G318000	 1e-149
## Alignment 174: score=2126.0 e_value=4.2e-169 N=44 BdChr1&TaChr4B minus
174-  0:	BRADI1G74940	TraesCS4B02G317800	      0
174-  1:	BRADI1G74950	TraesCS4B02G317700	 2e-150
174-  2:	BRADI1G74970	TraesCS4B02G317600	  1e-14
174-  3:	BRADI1G74980	TraesCS4B02G317500	  1e-16
174-  4:	BRADI1G74997	TraesCS4B02G317400	      0
174-  5:	BRADI1G75010	TraesCS4B02G317300	      0
174-  6:	BRADI1G75020	TraesCS4B02G316900	      0
174-  7:	BRADI1G75040	TraesCS4B02G316800	  2e-52
174-  8:	BRADI1G75050	TraesCS4B02G316600	  2e-24
174-  9:	BRADI1G75080	TraesCS4B02G316500	      0
174- 10:	BRADI1G75087	TraesCS4B02G316400	      0
174- 11:	BRADI1G75100	TraesCS4B02G316300	  4e-87
174- 12:	BRADI1G75110	TraesCS4B02G316100	  2e-49
174- 13:	BRADI1G75127	TraesCS4B02G315600	      0
174- 14:	BRADI1G75140	TraesCS4B02G315400	      0
174- 15:	BRADI1G75150	TraesCS4B02G315300	      0
174- 16:	BRADI1G75160	TraesCS4B02G315200	 1e-172
174- 17:	BRADI1G75170	TraesCS4B02G314900	 1e-112
174- 18:	BRADI1G75180	TraesCS4B02G314800	  2e-72
174- 19:	BRADI1G75190	TraesCS4B02G314700	 5e-146
174- 20:	BRADI1G75200	TraesCS4B02G314100	  9e-96
174- 21:	BRADI1G75210	TraesCS4B02G314000	      0
174- 22:	BRADI1G75220	TraesCS4B02G312600	      0
174- 23:	BRADI1G75250	TraesCS4B02G311700	      0
174- 24:	BRADI1G75262	TraesCS4B02G311600	 5e-138
174- 25:	BRADI1G75270	TraesCS4B02G311100	      0
174- 26:	BRADI1G75280	TraesCS4B02G311000	  6e-62
174- 27:	BRADI1G75290	TraesCS4B02G310900	 3e-163
174- 28:	BRADI1G75340	TraesCS4B02G310800	 2e-139
174- 29:	BRADI1G75360	TraesCS4B02G310600	 5e-120
174- 30:	BRADI1G75370	TraesCS4B02G310500	 2e-166
174- 31:	BRADI1G75380	TraesCS4B02G310400	 3e-100
174- 32:	BRADI1G75390	TraesCS4B02G309800	      0
174- 33:	BRADI1G75400	TraesCS4B02G309600	      0
174- 34:	BRADI1G75410	TraesCS4B02G309500	      0
174- 35:	BRADI1G75430	TraesCS4B02G309300	      0
174- 36:	BRADI1G75440	TraesCS4B02G309200	 8e-114
174- 37:	BRADI1G75450	TraesCS4B02G308400	      0
174- 38:	BRADI1G75470	TraesCS4B02G308000	      0
174- 39:	BRADI1G75500	TraesCS4B02G307900	      0
174- 40:	BRADI1G75507	TraesCS4B02G307800	 2e-137
174- 41:	BRADI1G75520	TraesCS4B02G307700	      0
174- 42:	BRADI1G75530	TraesCS4B02G307500	      0
174- 43:	BRADI1G75550	TraesCS4B02G307400	      0
## Alignment 175: score=1611.0 e_value=2.7e-115 N=33 BdChr1&TaChr4B minus
175-  0:	BRADI1G14450	TraesCS4B02G082700	      0
175-  1:	BRADI1G14510	TraesCS4B02G081600	  1e-31
175-  2:	BRADI1G14570	TraesCS4B02G081500	  3e-69
175-  3:	BRADI1G14580	TraesCS4B02G081200	      0
175-  4:	BRADI1G14590	TraesCS4B02G080800	      0
175-  5:	BRADI1G14600	TraesCS4B02G080700	 9e-161
175-  6:	BRADI1G14605	TraesCS4B02G080500	  4e-70
175-  7:	BRADI1G14620	TraesCS4B02G080400	      0
175-  8:	BRADI1G14630	TraesCS4B02G080300	      0
175-  9:	BRADI1G14660	TraesCS4B02G080200	      0
175- 10:	BRADI1G14670	TraesCS4B02G080000	 7e-165
175- 11:	BRADI1G14677	TraesCS4B02G079900	 7e-106
175- 12:	BRADI1G14690	TraesCS4B02G079700	 2e-115
175- 13:	BRADI1G14700	TraesCS4B02G079400	      0
175- 14:	BRADI1G14720	TraesCS4B02G079300	      0
175- 15:	BRADI1G14730	TraesCS4B02G079100	      0
175- 16:	BRADI1G14750	TraesCS4B02G079000	  2e-90
175- 17:	BRADI1G14770	TraesCS4B02G078900	      0
175- 18:	BRADI1G14780	TraesCS4B02G078800	 2e-101
175- 19:	BRADI1G14790	TraesCS4B02G078600	 2e-143
175- 20:	BRADI1G14800	TraesCS4B02G078500	  5e-19
175- 21:	BRADI1G14810	TraesCS4B02G078400	  1e-72
175- 22:	BRADI1G14820	TraesCS4B02G078300	      0
175- 23:	BRADI1G14830	TraesCS4B02G078200	      0
175- 24:	BRADI1G14840	TraesCS4B02G078000	      0
175- 25:	BRADI1G14850	TraesCS4B02G077800	      0
175- 26:	BRADI1G14860	TraesCS4B02G077600	      0
175- 27:	BRADI1G14877	TraesCS4B02G077500	      0
175- 28:	BRADI1G14890	TraesCS4B02G077400	  1e-33
175- 29:	BRADI1G14930	TraesCS4B02G077100	  4e-73
175- 30:	BRADI1G14950	TraesCS4B02G076900	 1e-137
175- 31:	BRADI1G14960	TraesCS4B02G076800	 1e-146
175- 32:	BRADI1G14970	TraesCS4B02G076700	      0
## Alignment 176: score=1524.0 e_value=7.2e-111 N=33 BdChr1&TaChr4B minus
176-  0:	BRADI1G17160	TraesCS4B02G180500	 5e-166
176-  1:	BRADI1G17200	TraesCS4B02G179300	 7e-175
176-  2:	BRADI1G17210	TraesCS4B02G178600	      0
176-  3:	BRADI1G17230	TraesCS4B02G178400	 2e-113
176-  4:	BRADI1G17236	TraesCS4B02G178200	 1e-104
176-  5:	BRADI1G17250	TraesCS4B02G178100	      0
176-  6:	BRADI1G17257	TraesCS4B02G177900	      0
176-  7:	BRADI1G17290	TraesCS4B02G177800	  4e-22
176-  8:	BRADI1G17300	TraesCS4B02G176400	      0
176-  9:	BRADI1G17310	TraesCS4B02G176000	  2e-16
176- 10:	BRADI1G17335	TraesCS4B02G175800	  2e-37
176- 11:	BRADI1G17400	TraesCS4B02G174600	  2e-83
176- 12:	BRADI1G17420	TraesCS4B02G174400	  1e-30
176- 13:	BRADI1G17430	TraesCS4B02G174100	 6e-102
176- 14:	BRADI1G17440	TraesCS4B02G174000	  1e-92
176- 15:	BRADI1G17450	TraesCS4B02G173700	  6e-84
176- 16:	BRADI1G17480	TraesCS4B02G173600	 1e-107
176- 17:	BRADI1G17490	TraesCS4B02G173300	      0
176- 18:	BRADI1G17570	TraesCS4B02G172800	      0
176- 19:	BRADI1G17600	TraesCS4B02G172200	      0
176- 20:	BRADI1G17610	TraesCS4B02G171500	  1e-54
176- 21:	BRADI1G17620	TraesCS4B02G171300	      0
176- 22:	BRADI1G17630	TraesCS4B02G170700	      0
176- 23:	BRADI1G17640	TraesCS4B02G170500	  1e-39
176- 24:	BRADI1G17660	TraesCS4B02G170100	  4e-35
176- 25:	BRADI1G17670	TraesCS4B02G170000	      0
176- 26:	BRADI1G17700	TraesCS4B02G169600	 9e-123
176- 27:	BRADI1G17720	TraesCS4B02G168900	 1e-141
176- 28:	BRADI1G17740	TraesCS4B02G168800	  2e-20
176- 29:	BRADI1G17820	TraesCS4B02G168200	 9e-100
176- 30:	BRADI1G17860	TraesCS4B02G168000	 2e-146
176- 31:	BRADI1G17910	TraesCS4B02G167700	  5e-42
176- 32:	BRADI1G17970	TraesCS4B02G166800	 1e-126
## Alignment 177: score=1207.0 e_value=1.2e-87 N=27 BdChr1&TaChr4B minus
177-  0:	BRADI1G16250	TraesCS4B02G200700	  8e-50
177-  1:	BRADI1G16480	TraesCS4B02G198900	 7e-134
177-  2:	BRADI1G16490	TraesCS4B02G198700	      0
177-  3:	BRADI1G16510	TraesCS4B02G197900	 1e-152
177-  4:	BRADI1G16517	TraesCS4B02G197700	 2e-177
177-  5:	BRADI1G16540	TraesCS4B02G197000	  1e-65
177-  6:	BRADI1G16560	TraesCS4B02G195200	      0
177-  7:	BRADI1G16580	TraesCS4B02G194900	      0
177-  8:	BRADI1G16590	TraesCS4B02G194800	  7e-24
177-  9:	BRADI1G16610	TraesCS4B02G194100	      0
177- 10:	BRADI1G16630	TraesCS4B02G194000	 9e-107
177- 11:	BRADI1G16660	TraesCS4B02G193200	      0
177- 12:	BRADI1G16670	TraesCS4B02G192200	      0
177- 13:	BRADI1G16680	TraesCS4B02G192100	      0
177- 14:	BRADI1G16700	TraesCS4B02G190900	      0
177- 15:	BRADI1G16710	TraesCS4B02G189800	  4e-80
177- 16:	BRADI1G16740	TraesCS4B02G189300	  9e-24
177- 17:	BRADI1G16750	TraesCS4B02G189200	      0
177- 18:	BRADI1G16757	TraesCS4B02G188400	  5e-23
177- 19:	BRADI1G16780	TraesCS4B02G187700	      0
177- 20:	BRADI1G16790	TraesCS4B02G187300	      0
177- 21:	BRADI1G16810	TraesCS4B02G186800	      0
177- 22:	BRADI1G16820	TraesCS4B02G186500	 1e-105
177- 23:	BRADI1G16830	TraesCS4B02G186400	  2e-14
177- 24:	BRADI1G17040	TraesCS4B02G185600	 3e-150
177- 25:	BRADI1G17050	TraesCS4B02G185500	  3e-28
177- 26:	BRADI1G17090	TraesCS4B02G183900	 1e-121
## Alignment 178: score=989.0 e_value=4.5e-68 N=21 BdChr1&TaChr4B minus
178-  0:	BRADI1G68210	TraesCS4B02G228000	      0
178-  1:	BRADI1G68237	TraesCS4B02G227800	      0
178-  2:	BRADI1G68250	TraesCS4B02G227700	      0
178-  3:	BRADI1G68260	TraesCS4B02G227600	  1e-37
178-  4:	BRADI1G68270	TraesCS4B02G227400	      0
178-  5:	BRADI1G68280	TraesCS4B02G227300	  2e-99
178-  6:	BRADI1G68290	TraesCS4B02G227200	      0
178-  7:	BRADI1G68300	TraesCS4B02G227100	      0
178-  8:	BRADI1G68310	TraesCS4B02G227000	      0
178-  9:	BRADI1G68320	TraesCS4B02G226900	      0
178- 10:	BRADI1G68330	TraesCS4B02G226800	 7e-177
178- 11:	BRADI1G68360	TraesCS4B02G226400	      0
178- 12:	BRADI1G68380	TraesCS4B02G226100	      0
178- 13:	BRADI1G68390	TraesCS4B02G225800	  4e-30
178- 14:	BRADI1G68410	TraesCS4B02G225600	 9e-163
178- 15:	BRADI1G68430	TraesCS4B02G225500	      0
178- 16:	BRADI1G68440	TraesCS4B02G225400	 4e-141
178- 17:	BRADI1G68450	TraesCS4B02G225100	      0
178- 18:	BRADI1G68460	TraesCS4B02G224900	      0
178- 19:	BRADI1G68470	TraesCS4B02G222300	  5e-13
178- 20:	BRADI1G68680	TraesCS4B02G221300	  2e-06
## Alignment 179: score=643.0 e_value=2.9e-34 N=13 BdChr1&TaChr4B minus
179-  0:	BRADI1G64280	TraesCS4B02G182900	  4e-74
179-  1:	BRADI1G64310	TraesCS4B02G182700	      0
179-  2:	BRADI1G64320	TraesCS4B02G182600	      0
179-  3:	BRADI1G64327	TraesCS4B02G182500	      0
179-  4:	BRADI1G64360	TraesCS4B02G182400	      0
179-  5:	BRADI1G64370	TraesCS4B02G182300	      0
179-  6:	BRADI1G64390	TraesCS4B02G182100	      0
179-  7:	BRADI1G64400	TraesCS4B02G181900	  1e-12
179-  8:	BRADI1G64410	TraesCS4B02G181800	      0
179-  9:	BRADI1G64420	TraesCS4B02G181700	      0
179- 10:	BRADI1G64430	TraesCS4B02G181600	 8e-179
179- 11:	BRADI1G64440	TraesCS4B02G181500	      0
179- 12:	BRADI1G64460	TraesCS4B02G181400	      0
## Alignment 180: score=571.0 e_value=4.8e-36 N=13 BdChr1&TaChr4B minus
180-  0:	BRADI1G77560	TraesCS4B02G399500	  3e-80
180-  1:	BRADI1G77570	TraesCS4B02G399400	  8e-89
180-  2:	BRADI1G77575	TraesCS4B02G399300	  5e-62
180-  3:	BRADI1G77580	TraesCS4B02G399200	      0
180-  4:	BRADI1G77590	TraesCS4B02G397200	 3e-154
180-  5:	BRADI1G77730	TraesCS4B02G396500	 6e-159
180-  6:	BRADI1G77750	TraesCS4B02G395900	      0
180-  7:	BRADI1G77760	TraesCS4B02G395800	      0
180-  8:	BRADI1G77770	TraesCS4B02G395700	      0
180-  9:	BRADI1G77800	TraesCS4B02G393600	  2e-37
180- 10:	BRADI1G77840	TraesCS4B02G393000	 3e-104
180- 11:	BRADI1G77850	TraesCS4B02G392600	      0
180- 12:	BRADI1G77880	TraesCS4B02G390700	  1e-53
## Alignment 181: score=483.0 e_value=9.8e-30 N=11 BdChr1&TaChr4B minus
181-  0:	BRADI1G77887	TraesCS4B02G387800	      0
181-  1:	BRADI1G77900	TraesCS4B02G387700	  6e-68
181-  2:	BRADI1G77920	TraesCS4B02G387000	 3e-160
181-  3:	BRADI1G77940	TraesCS4B02G386100	      0
181-  4:	BRADI1G77950	TraesCS4B02G386000	      0
181-  5:	BRADI1G77957	TraesCS4B02G385900	 6e-100
181-  6:	BRADI1G77980	TraesCS4B02G383600	  1e-57
181-  7:	BRADI1G77990	TraesCS4B02G383000	 8e-158
181-  8:	BRADI1G77997	TraesCS4B02G380900	  6e-23
181-  9:	BRADI1G78020	TraesCS4B02G380400	  1e-83
181- 10:	BRADI1G78027	TraesCS4B02G380300	      0
## Alignment 182: score=378.0 e_value=2e-17 N=8 BdChr1&TaChr4B minus
182-  0:	BRADI1G70950	TraesCS4B02G260700	  9e-86
182-  1:	BRADI1G70960	TraesCS4B02G259800	 2e-154
182-  2:	BRADI1G71000	TraesCS4B02G259700	      0
182-  3:	BRADI1G71020	TraesCS4B02G259600	 2e-179
182-  4:	BRADI1G71030	TraesCS4B02G259500	 9e-149
182-  5:	BRADI1G71070	TraesCS4B02G259200	 3e-135
182-  6:	BRADI1G71082	TraesCS4B02G259109	      0
182-  7:	BRADI1G71140	TraesCS4B02G258400	 6e-124
## Alignment 183: score=315.0 e_value=1.1e-14 N=8 BdChr1&TaChr4B minus
183-  0:	BRADI1G61477	TraesCS4B02G159600	      0
183-  1:	BRADI1G61510	TraesCS4B02G157900	 5e-171
183-  2:	BRADI1G61740	TraesCS4B02G156300	      0
183-  3:	BRADI1G61820	TraesCS4B02G155900	 6e-105
183-  4:	BRADI1G61830	TraesCS4B02G153800	      0
183-  5:	BRADI1G61930	TraesCS4B02G152800	 6e-119
183-  6:	BRADI1G62000	TraesCS4B02G152700	      0
183-  7:	BRADI1G62037	TraesCS4B02G152500	      0
## Alignment 184: score=271.0 e_value=4.7e-10 N=7 BdChr1&TaChr4B minus
184-  0:	BRADI1G09840	TraesCS4B02G236300	  7e-97
184-  1:	BRADI1G09960	TraesCS4B02G235700	  3e-54
184-  2:	BRADI1G10140	TraesCS4B02G235100	 2e-141
184-  3:	BRADI1G10230	TraesCS4B02G234900	  8e-38
184-  4:	BRADI1G10347	TraesCS4B02G233900	 1e-133
184-  5:	BRADI1G10490	TraesCS4B02G231700	      0
184-  6:	BRADI1G10560	TraesCS4B02G230500	      0
## Alignment 185: score=32636.0 e_value=0 N=665 BdChr1&TaChr4D plus
185-  0:	BRADI1G62257	TraesCS4D02G160600	      0
185-  1:	BRADI1G62277	TraesCS4D02G162100	      0
185-  2:	BRADI1G62390	TraesCS4D02G164200	      0
185-  3:	BRADI1G62600	TraesCS4D02G165400	  1e-92
185-  4:	BRADI1G62630	TraesCS4D02G165500	      0
185-  5:	BRADI1G62640	TraesCS4D02G165700	      0
185-  6:	BRADI1G62690	TraesCS4D02G167600	  3e-54
185-  7:	BRADI1G62700	TraesCS4D02G167700	      0
185-  8:	BRADI1G62710	TraesCS4D02G167800	  2e-24
185-  9:	BRADI1G62720	TraesCS4D02G167900	      0
185- 10:	BRADI1G62760	TraesCS4D02G168400	 2e-180
185- 11:	BRADI1G62780	TraesCS4D02G168700	      0
185- 12:	BRADI1G62790	TraesCS4D02G168900	  3e-39
185- 13:	BRADI1G62800	TraesCS4D02G169000	      0
185- 14:	BRADI1G62860	TraesCS4D02G169100	  7e-75
185- 15:	BRADI1G62890	TraesCS4D02G169200	 6e-170
185- 16:	BRADI1G62920	TraesCS4D02G169300	      0
185- 17:	BRADI1G62930	TraesCS4D02G169400	 5e-128
185- 18:	BRADI1G62940	TraesCS4D02G169500	      0
185- 19:	BRADI1G62950	TraesCS4D02G169600	      0
185- 20:	BRADI1G62957	TraesCS4D02G169800	      0
185- 21:	BRADI1G62980	TraesCS4D02G169900	  3e-68
185- 22:	BRADI1G63010	TraesCS4D02G170100	 1e-127
185- 23:	BRADI1G63020	TraesCS4D02G170200	      0
185- 24:	BRADI1G63030	TraesCS4D02G170300	      0
185- 25:	BRADI1G63040	TraesCS4D02G170400	  2e-95
185- 26:	BRADI1G63050	TraesCS4D02G170500	      0
185- 27:	BRADI1G63060	TraesCS4D02G170600	 1e-111
185- 28:	BRADI1G63080	TraesCS4D02G170700	      0
185- 29:	BRADI1G63087	TraesCS4D02G170800	      0
185- 30:	BRADI1G63100	TraesCS4D02G170900	      0
185- 31:	BRADI1G63120	TraesCS4D02G171100	  1e-87
185- 32:	BRADI1G63127	TraesCS4D02G171200	      0
185- 33:	BRADI1G63140	TraesCS4D02G171300	 6e-148
185- 34:	BRADI1G63147	TraesCS4D02G171400	 3e-133
185- 35:	BRADI1G63160	TraesCS4D02G171500	      0
185- 36:	BRADI1G63170	TraesCS4D02G171700	      0
185- 37:	BRADI1G63180	TraesCS4D02G171800	      0
185- 38:	BRADI1G63190	TraesCS4D02G171900	      0
185- 39:	BRADI1G63200	TraesCS4D02G172000	      0
185- 40:	BRADI1G63210	TraesCS4D02G172100	      0
185- 41:	BRADI1G63220	TraesCS4D02G172200	 7e-110
185- 42:	BRADI1G63240	TraesCS4D02G172300	      0
185- 43:	BRADI1G63250	TraesCS4D02G172400	      0
185- 44:	BRADI1G63260	TraesCS4D02G172500	  4e-17
185- 45:	BRADI1G63270	TraesCS4D02G172600	      0
185- 46:	BRADI1G63290	TraesCS4D02G172700	      0
185- 47:	BRADI1G63300	TraesCS4D02G172800	  4e-93
185- 48:	BRADI1G63310	TraesCS4D02G172900	 2e-172
185- 49:	BRADI1G63320	TraesCS4D02G173100	      0
185- 50:	BRADI1G63330	TraesCS4D02G173200	      0
185- 51:	BRADI1G63340	TraesCS4D02G173300	      0
185- 52:	BRADI1G63350	TraesCS4D02G173400	      0
185- 53:	BRADI1G63380	TraesCS4D02G173500	      0
185- 54:	BRADI1G63390	TraesCS4D02G173600	 2e-136
185- 55:	BRADI1G63397	TraesCS4D02G173700	 4e-139
185- 56:	BRADI1G63410	TraesCS4D02G173800	      0
185- 57:	BRADI1G63420	TraesCS4D02G173900	 5e-174
185- 58:	BRADI1G63433	TraesCS4D02G174000	      0
185- 59:	BRADI1G63446	TraesCS4D02G174100	      0
185- 60:	BRADI1G63460	TraesCS4D02G174200	      0
185- 61:	BRADI1G63470	TraesCS4D02G174300	  9e-48
185- 62:	BRADI1G63480	TraesCS4D02G174400	 4e-111
185- 63:	BRADI1G63490	TraesCS4D02G174500	 1e-127
185- 64:	BRADI1G63500	TraesCS4D02G174600	      0
185- 65:	BRADI1G63510	TraesCS4D02G174700	      0
185- 66:	BRADI1G63520	TraesCS4D02G174800	      0
185- 67:	BRADI1G63530	TraesCS4D02G175000	      0
185- 68:	BRADI1G63540	TraesCS4D02G175100	      0
185- 69:	BRADI1G63550	TraesCS4D02G175200	      0
185- 70:	BRADI1G63560	TraesCS4D02G175300	      0
185- 71:	BRADI1G63580	TraesCS4D02G175400	      0
185- 72:	BRADI1G63600	TraesCS4D02G175700	      0
185- 73:	BRADI1G63610	TraesCS4D02G175900	      0
185- 74:	BRADI1G63630	TraesCS4D02G176000	      0
185- 75:	BRADI1G63640	TraesCS4D02G176100	      0
185- 76:	BRADI1G63650	TraesCS4D02G176200	      0
185- 77:	BRADI1G63680	TraesCS4D02G176400	  2e-83
185- 78:	BRADI1G63690	TraesCS4D02G176500	      0
185- 79:	BRADI1G63710	TraesCS4D02G176600	      0
185- 80:	BRADI1G63720	TraesCS4D02G176700	 3e-116
185- 81:	BRADI1G63730	TraesCS4D02G176800	 3e-136
185- 82:	BRADI1G63740	TraesCS4D02G176900	      0
185- 83:	BRADI1G63780	TraesCS4D02G177000	      0
185- 84:	BRADI1G63790	TraesCS4D02G177100	  9e-57
185- 85:	BRADI1G63800	TraesCS4D02G177200	      0
185- 86:	BRADI1G63810	TraesCS4D02G177300	  6e-57
185- 87:	BRADI1G63816	TraesCS4D02G177500	      0
185- 88:	BRADI1G63822	TraesCS4D02G177600	      0
185- 89:	BRADI1G63840	TraesCS4D02G177700	 2e-107
185- 90:	BRADI1G63860	TraesCS4D02G178000	  1e-87
185- 91:	BRADI1G63870	TraesCS4D02G178100	  1e-51
185- 92:	BRADI1G63890	TraesCS4D02G178200	 1e-118
185- 93:	BRADI1G63900	TraesCS4D02G178300	 7e-164
185- 94:	BRADI1G63910	TraesCS4D02G178400	 4e-131
185- 95:	BRADI1G63920	TraesCS4D02G178500	      0
185- 96:	BRADI1G63940	TraesCS4D02G178700	      0
185- 97:	BRADI1G63950	TraesCS4D02G178800	      0
185- 98:	BRADI1G63960	TraesCS4D02G178900	  9e-97
185- 99:	BRADI1G63967	TraesCS4D02G179000	 4e-154
185-100:	BRADI1G63980	TraesCS4D02G179400	  7e-52
185-101:	BRADI1G63990	TraesCS4D02G179500	      0
185-102:	BRADI1G64000	TraesCS4D02G179600	  7e-69
185-103:	BRADI1G64010	TraesCS4D02G179700	      0
185-104:	BRADI1G64020	TraesCS4D02G179800	 5e-104
185-105:	BRADI1G64030	TraesCS4D02G179900	 5e-151
185-106:	BRADI1G64040	TraesCS4D02G180000	      0
185-107:	BRADI1G64050	TraesCS4D02G180100	  5e-50
185-108:	BRADI1G64060	TraesCS4D02G180200	      0
185-109:	BRADI1G64070	TraesCS4D02G180300	      0
185-110:	BRADI1G64080	TraesCS4D02G180400	      0
185-111:	BRADI1G64100	TraesCS4D02G180500	      0
185-112:	BRADI1G64110	TraesCS4D02G180700	      0
185-113:	BRADI1G64120	TraesCS4D02G180800	      0
185-114:	BRADI1G64130	TraesCS4D02G181000	      0
185-115:	BRADI1G64140	TraesCS4D02G181100	 3e-156
185-116:	BRADI1G64150	TraesCS4D02G181200	      0
185-117:	BRADI1G64160	TraesCS4D02G181300	 2e-123
185-118:	BRADI1G64170	TraesCS4D02G181500	      0
185-119:	BRADI1G64180	TraesCS4D02G181600	      0
185-120:	BRADI1G64190	TraesCS4D02G181700	      0
185-121:	BRADI1G64200	TraesCS4D02G181800	  1e-46
185-122:	BRADI1G64210	TraesCS4D02G181900	      0
185-123:	BRADI1G64220	TraesCS4D02G182000	      0
185-124:	BRADI1G64240	TraesCS4D02G182100	 5e-167
185-125:	BRADI1G64250	TraesCS4D02G182200	 2e-101
185-126:	BRADI1G64260	TraesCS4D02G182500	  6e-91
185-127:	BRADI1G64267	TraesCS4D02G182600	      0
185-128:	BRADI1G64280	TraesCS4D02G182800	  3e-73
185-129:	BRADI1G64300	TraesCS4D02G182900	      0
185-130:	BRADI1G64310	TraesCS4D02G183000	      0
185-131:	BRADI1G64320	TraesCS4D02G183100	      0
185-132:	BRADI1G64327	TraesCS4D02G183200	      0
185-133:	BRADI1G64360	TraesCS4D02G183400	      0
185-134:	BRADI1G64370	TraesCS4D02G183500	      0
185-135:	BRADI1G64380	TraesCS4D02G183600	      0
185-136:	BRADI1G64390	TraesCS4D02G183700	      0
185-137:	BRADI1G64400	TraesCS4D02G184000	  1e-12
185-138:	BRADI1G64410	TraesCS4D02G184200	      0
185-139:	BRADI1G64420	TraesCS4D02G184300	      0
185-140:	BRADI1G64430	TraesCS4D02G184400	 1e-179
185-141:	BRADI1G64440	TraesCS4D02G184500	      0
185-142:	BRADI1G64460	TraesCS4D02G184600	      0
185-143:	BRADI1G64470	TraesCS4D02G184700	      0
185-144:	BRADI1G64480	TraesCS4D02G184800	      0
185-145:	BRADI1G64487	TraesCS4D02G184900	      0
185-146:	BRADI1G64507	TraesCS4D02G185000	      0
185-147:	BRADI1G64520	TraesCS4D02G185100	 3e-162
185-148:	BRADI1G64530	TraesCS4D02G185300	 4e-141
185-149:	BRADI1G64540	TraesCS4D02G185400	  5e-59
185-150:	BRADI1G64550	TraesCS4D02G185500	  1e-40
185-151:	BRADI1G64560	TraesCS4D02G185800	      0
185-152:	BRADI1G64580	TraesCS4D02G186000	      0
185-153:	BRADI1G64590	TraesCS4D02G186100	 6e-104
185-154:	BRADI1G64597	TraesCS4D02G186300	      0
185-155:	BRADI1G64610	TraesCS4D02G186500	  2e-86
185-156:	BRADI1G64620	TraesCS4D02G186600	  4e-90
185-157:	BRADI1G64630	TraesCS4D02G186700	      0
185-158:	BRADI1G64660	TraesCS4D02G186900	      0
185-159:	BRADI1G64670	TraesCS4D02G187000	  2e-84
185-160:	BRADI1G64687	TraesCS4D02G187100	      0
185-161:	BRADI1G64700	TraesCS4D02G187200	 3e-174
185-162:	BRADI1G64710	TraesCS4D02G187300	  1e-65
185-163:	BRADI1G64720	TraesCS4D02G187600	  4e-57
185-164:	BRADI1G64730	TraesCS4D02G187700	  1e-53
185-165:	BRADI1G64740	TraesCS4D02G187800	      0
185-166:	BRADI1G64750	TraesCS4D02G187900	 2e-139
185-167:	BRADI1G64770	TraesCS4D02G188000	      0
185-168:	BRADI1G64780	TraesCS4D02G188100	      0
185-169:	BRADI1G64790	TraesCS4D02G188200	      0
185-170:	BRADI1G64800	TraesCS4D02G188300	 2e-131
185-171:	BRADI1G64810	TraesCS4D02G188400	      0
185-172:	BRADI1G64817	TraesCS4D02G188600	 5e-170
185-173:	BRADI1G64830	TraesCS4D02G188700	      0
185-174:	BRADI1G64850	TraesCS4D02G189000	  3e-84
185-175:	BRADI1G64860	TraesCS4D02G189100	      0
185-176:	BRADI1G64880	TraesCS4D02G189200	  1e-74
185-177:	BRADI1G64927	TraesCS4D02G189300	      0
185-178:	BRADI1G64940	TraesCS4D02G189400	      0
185-179:	BRADI1G64950	TraesCS4D02G189500	      0
185-180:	BRADI1G64957	TraesCS4D02G189600	  4e-50
185-181:	BRADI1G64970	TraesCS4D02G189700	      0
185-182:	BRADI1G64980	TraesCS4D02G189800	  1e-60
185-183:	BRADI1G64987	TraesCS4D02G190100	      0
185-184:	BRADI1G65000	TraesCS4D02G190200	 8e-148
185-185:	BRADI1G65010	TraesCS4D02G190300	      0
185-186:	BRADI1G65060	TraesCS4D02G190400	  1e-87
185-187:	BRADI1G65070	TraesCS4D02G190600	      0
185-188:	BRADI1G65080	TraesCS4D02G190700	  9e-89
185-189:	BRADI1G65090	TraesCS4D02G190800	  7e-91
185-190:	BRADI1G65100	TraesCS4D02G190900	      0
185-191:	BRADI1G65110	TraesCS4D02G191000	      0
185-192:	BRADI1G65120	TraesCS4D02G191100	 5e-164
185-193:	BRADI1G65130	TraesCS4D02G191200	 4e-111
185-194:	BRADI1G65140	TraesCS4D02G191300	      0
185-195:	BRADI1G65150	TraesCS4D02G191400	 6e-131
185-196:	BRADI1G65157	TraesCS4D02G191500	 1e-115
185-197:	BRADI1G65170	TraesCS4D02G191700	      0
185-198:	BRADI1G65180	TraesCS4D02G191800	 4e-163
185-199:	BRADI1G65197	TraesCS4D02G191900	      0
185-200:	BRADI1G65210	TraesCS4D02G192100	      0
185-201:	BRADI1G65220	TraesCS4D02G192200	  6e-75
185-202:	BRADI1G65230	TraesCS4D02G192300	  6e-42
185-203:	BRADI1G65250	TraesCS4D02G192600	 1e-123
185-204:	BRADI1G65270	TraesCS4D02G193000	 5e-155
185-205:	BRADI1G65290	TraesCS4D02G193100	      0
185-206:	BRADI1G65300	TraesCS4D02G193200	      0
185-207:	BRADI1G65310	TraesCS4D02G193300	  7e-77
185-208:	BRADI1G65320	TraesCS4D02G193400	      0
185-209:	BRADI1G65340	TraesCS4D02G193500	      0
185-210:	BRADI1G65350	TraesCS4D02G193600	      0
185-211:	BRADI1G65390	TraesCS4D02G193700	      0
185-212:	BRADI1G65400	TraesCS4D02G193800	  3e-90
185-213:	BRADI1G65410	TraesCS4D02G193900	  2e-16
185-214:	BRADI1G65420	TraesCS4D02G194000	      0
185-215:	BRADI1G65430	TraesCS4D02G194100	      0
185-216:	BRADI1G65440	TraesCS4D02G194200	      0
185-217:	BRADI1G65450	TraesCS4D02G194300	      0
185-218:	BRADI1G65467	TraesCS4D02G194400	 5e-108
185-219:	BRADI1G65480	TraesCS4D02G194500	      0
185-220:	BRADI1G65490	TraesCS4D02G194600	 1e-110
185-221:	BRADI1G65500	TraesCS4D02G194700	 1e-133
185-222:	BRADI1G65510	TraesCS4D02G194800	      0
185-223:	BRADI1G65520	TraesCS4D02G194900	      0
185-224:	BRADI1G65530	TraesCS4D02G195000	      0
185-225:	BRADI1G65540	TraesCS4D02G195100	      0
185-226:	BRADI1G65550	TraesCS4D02G195200	      0
185-227:	BRADI1G65557	TraesCS4D02G195300	  3e-78
185-228:	BRADI1G65571	TraesCS4D02G195400	      0
185-229:	BRADI1G65580	TraesCS4D02G195600	      0
185-230:	BRADI1G65590	TraesCS4D02G195700	      0
185-231:	BRADI1G65610	TraesCS4D02G195800	      0
185-232:	BRADI1G65620	TraesCS4D02G196000	 1e-146
185-233:	BRADI1G65630	TraesCS4D02G196100	      0
185-234:	BRADI1G65637	TraesCS4D02G196300	      0
185-235:	BRADI1G65650	TraesCS4D02G196400	      0
185-236:	BRADI1G65657	TraesCS4D02G196500	 1e-157
185-237:	BRADI1G65670	TraesCS4D02G196600	      0
185-238:	BRADI1G65680	TraesCS4D02G196700	      0
185-239:	BRADI1G65687	TraesCS4D02G196800	  4e-80
185-240:	BRADI1G65700	TraesCS4D02G196900	      0
185-241:	BRADI1G65710	TraesCS4D02G197000	  5e-93
185-242:	BRADI1G65750	TraesCS4D02G197300	 9e-175
185-243:	BRADI1G65760	TraesCS4D02G197400	  1e-97
185-244:	BRADI1G65767	TraesCS4D02G197500	      0
185-245:	BRADI1G65780	TraesCS4D02G197700	  2e-26
185-246:	BRADI1G65785	TraesCS4D02G198000	 8e-155
185-247:	BRADI1G65790	TraesCS4D02G198100	      0
185-248:	BRADI1G65800	TraesCS4D02G198200	      0
185-249:	BRADI1G65820	TraesCS4D02G198500	 1e-179
185-250:	BRADI1G65840	TraesCS4D02G198800	  4e-11
185-251:	BRADI1G65850	TraesCS4D02G198900	  2e-79
185-252:	BRADI1G65860	TraesCS4D02G199100	      0
185-253:	BRADI1G65870	TraesCS4D02G199200	      0
185-254:	BRADI1G65880	TraesCS4D02G199300	 1e-112
185-255:	BRADI1G65890	TraesCS4D02G199400	      0
185-256:	BRADI1G65900	TraesCS4D02G199500	 1e-154
185-257:	BRADI1G65910	TraesCS4D02G199600	      0
185-258:	BRADI1G65920	TraesCS4D02G199700	 4e-148
185-259:	BRADI1G65930	TraesCS4D02G199800	      0
185-260:	BRADI1G65940	TraesCS4D02G199900	      0
185-261:	BRADI1G65950	TraesCS4D02G200300	 1e-164
185-262:	BRADI1G65990	TraesCS4D02G200400	      0
185-263:	BRADI1G66000	TraesCS4D02G200500	 6e-111
185-264:	BRADI1G66010	TraesCS4D02G200600	  7e-81
185-265:	BRADI1G66020	TraesCS4D02G200700	 1e-157
185-266:	BRADI1G66040	TraesCS4D02G201400	 3e-119
185-267:	BRADI1G66050	TraesCS4D02G201600	 5e-117
185-268:	BRADI1G66090	TraesCS4D02G201800	  9e-96
185-269:	BRADI1G66130	TraesCS4D02G202000	      0
185-270:	BRADI1G66140	TraesCS4D02G202100	  3e-12
185-271:	BRADI1G66150	TraesCS4D02G202200	      0
185-272:	BRADI1G66160	TraesCS4D02G202300	      0
185-273:	BRADI1G66167	TraesCS4D02G202600	      0
185-274:	BRADI1G66190	TraesCS4D02G202900	      0
185-275:	BRADI1G66200	TraesCS4D02G203000	  3e-91
185-276:	BRADI1G66210	TraesCS4D02G203200	      0
185-277:	BRADI1G66227	TraesCS4D02G203400	      0
185-278:	BRADI1G66240	TraesCS4D02G203600	      0
185-279:	BRADI1G66250	TraesCS4D02G203700	 7e-166
185-280:	BRADI1G66280	TraesCS4D02G203800	  6e-44
185-281:	BRADI1G66290	TraesCS4D02G203900	      0
185-282:	BRADI1G66296	TraesCS4D02G204000	 6e-147
185-283:	BRADI1G66302	TraesCS4D02G204100	      0
185-284:	BRADI1G66317	TraesCS4D02G204200	      0
185-285:	BRADI1G66330	TraesCS4D02G204300	  2e-78
185-286:	BRADI1G66340	TraesCS4D02G204600	 3e-124
185-287:	BRADI1G66350	TraesCS4D02G204800	      0
185-288:	BRADI1G66360	TraesCS4D02G205000	  9e-74
185-289:	BRADI1G66380	TraesCS4D02G205300	  1e-71
185-290:	BRADI1G66400	TraesCS4D02G205600	      0
185-291:	BRADI1G66410	TraesCS4D02G205700	      0
185-292:	BRADI1G66420	TraesCS4D02G205800	      0
185-293:	BRADI1G66430	TraesCS4D02G205900	 1e-109
185-294:	BRADI1G66440	TraesCS4D02G206100	      0
185-295:	BRADI1G66450	TraesCS4D02G206200	 2e-115
185-296:	BRADI1G66460	TraesCS4D02G206500	  6e-81
185-297:	BRADI1G66470	TraesCS4D02G206600	      0
185-298:	BRADI1G66480	TraesCS4D02G206700	      0
185-299:	BRADI1G66490	TraesCS4D02G206900	      0
185-300:	BRADI1G66497	TraesCS4D02G207000	      0
185-301:	BRADI1G66520	TraesCS4D02G207100	      0
185-302:	BRADI1G66580	TraesCS4D02G207400	      0
185-303:	BRADI1G66590	TraesCS4D02G207500	      0
185-304:	BRADI1G66597	TraesCS4D02G207600	 1e-107
185-305:	BRADI1G66610	TraesCS4D02G207700	      0
185-306:	BRADI1G66620	TraesCS4D02G208100	      0
185-307:	BRADI1G66627	TraesCS4D02G208200	      0
185-308:	BRADI1G66640	TraesCS4D02G208300	 6e-135
185-309:	BRADI1G66660	TraesCS4D02G208400	      0
185-310:	BRADI1G66670	TraesCS4D02G208500	 5e-165
185-311:	BRADI1G66677	TraesCS4D02G208600	      0
185-312:	BRADI1G66687	TraesCS4D02G208700	      0
185-313:	BRADI1G66710	TraesCS4D02G208800	      0
185-314:	BRADI1G66720	TraesCS4D02G208900	      0
185-315:	BRADI1G66730	TraesCS4D02G209000	  6e-44
185-316:	BRADI1G66740	TraesCS4D02G209100	      0
185-317:	BRADI1G66750	TraesCS4D02G209200	 2e-126
185-318:	BRADI1G66760	TraesCS4D02G209300	 3e-154
185-319:	BRADI1G66770	TraesCS4D02G209400	      0
185-320:	BRADI1G66780	TraesCS4D02G209500	      0
185-321:	BRADI1G66790	TraesCS4D02G209600	  1e-38
185-322:	BRADI1G66800	TraesCS4D02G209700	      0
185-323:	BRADI1G66810	TraesCS4D02G209800	      0
185-324:	BRADI1G66820	TraesCS4D02G209900	      0
185-325:	BRADI1G66830	TraesCS4D02G210000	      0
185-326:	BRADI1G66840	TraesCS4D02G210200	  1e-52
185-327:	BRADI1G66850	TraesCS4D02G210100	      0
185-328:	BRADI1G66860	TraesCS4D02G210300	      0
185-329:	BRADI1G66870	TraesCS4D02G210400	      0
185-330:	BRADI1G66880	TraesCS4D02G210500	 2e-102
185-331:	BRADI1G66890	TraesCS4D02G210600	      0
185-332:	BRADI1G66900	TraesCS4D02G210700	      0
185-333:	BRADI1G66920	TraesCS4D02G210900	      0
185-334:	BRADI1G66930	TraesCS4D02G211100	      0
185-335:	BRADI1G66940	TraesCS4D02G211200	      0
185-336:	BRADI1G66950	TraesCS4D02G211300	      0
185-337:	BRADI1G66960	TraesCS4D02G211400	      0
185-338:	BRADI1G66970	TraesCS4D02G211500	      0
185-339:	BRADI1G66980	TraesCS4D02G211600	      0
185-340:	BRADI1G66990	TraesCS4D02G211700	      0
185-341:	BRADI1G67000	TraesCS4D02G211800	      0
185-342:	BRADI1G67010	TraesCS4D02G211900	      0
185-343:	BRADI1G67020	TraesCS4D02G212000	      0
185-344:	BRADI1G67040	TraesCS4D02G212200	  7e-84
185-345:	BRADI1G67050	TraesCS4D02G212600	      0
185-346:	BRADI1G67060	TraesCS4D02G212700	      0
185-347:	BRADI1G67067	TraesCS4D02G212800	  4e-46
185-348:	BRADI1G67090	TraesCS4D02G213500	      0
185-349:	BRADI1G67100	TraesCS4D02G213600	 3e-123
185-350:	BRADI1G67110	TraesCS4D02G213700	 2e-147
185-351:	BRADI1G67120	TraesCS4D02G213800	  9e-96
185-352:	BRADI1G67127	TraesCS4D02G213900	  6e-66
185-353:	BRADI1G67140	TraesCS4D02G214000	      0
185-354:	BRADI1G67145	TraesCS4D02G214100	 3e-120
185-355:	BRADI1G67160	TraesCS4D02G214200	      0
185-356:	BRADI1G67170	TraesCS4D02G214300	 3e-168
185-357:	BRADI1G67180	TraesCS4D02G214400	      0
185-358:	BRADI1G67190	TraesCS4D02G214600	 2e-115
185-359:	BRADI1G67200	TraesCS4D02G214700	      0
185-360:	BRADI1G67210	TraesCS4D02G214800	      0
185-361:	BRADI1G67220	TraesCS4D02G214900	      0
185-362:	BRADI1G67230	TraesCS4D02G215000	 5e-180
185-363:	BRADI1G67240	TraesCS4D02G215100	      0
185-364:	BRADI1G67247	TraesCS4D02G215200	      0
185-365:	BRADI1G67260	TraesCS4D02G215400	      0
185-366:	BRADI1G67270	TraesCS4D02G215500	      0
185-367:	BRADI1G67280	TraesCS4D02G215600	      0
185-368:	BRADI1G67290	TraesCS4D02G215700	  4e-63
185-369:	BRADI1G67310	TraesCS4D02G215800	      0
185-370:	BRADI1G67320	TraesCS4D02G216000	 2e-169
185-371:	BRADI1G67330	TraesCS4D02G216100	      0
185-372:	BRADI1G67340	TraesCS4D02G216200	      0
185-373:	BRADI1G67350	TraesCS4D02G216300	  1e-71
185-374:	BRADI1G67360	TraesCS4D02G216400	      0
185-375:	BRADI1G67370	TraesCS4D02G216700	 4e-141
185-376:	BRADI1G67380	TraesCS4D02G216800	 2e-148
185-377:	BRADI1G67387	TraesCS4D02G216900	      0
185-378:	BRADI1G67397	TraesCS4D02G217000	      0
185-379:	BRADI1G67410	TraesCS4D02G217100	 2e-128
185-380:	BRADI1G67420	TraesCS4D02G217200	      0
185-381:	BRADI1G67430	TraesCS4D02G217300	      0
185-382:	BRADI1G67440	TraesCS4D02G217400	 3e-142
185-383:	BRADI1G67450	TraesCS4D02G217500	 1e-174
185-384:	BRADI1G67460	TraesCS4D02G217600	  1e-80
185-385:	BRADI1G67500	TraesCS4D02G217700	 2e-143
185-386:	BRADI1G67517	TraesCS4D02G217900	      0
185-387:	BRADI1G67530	TraesCS4D02G218100	      0
185-388:	BRADI1G67540	TraesCS4D02G218200	      0
185-389:	BRADI1G67560	TraesCS4D02G218700	      0
185-390:	BRADI1G67570	TraesCS4D02G218800	      0
185-391:	BRADI1G67580	TraesCS4D02G218900	  1e-61
185-392:	BRADI1G67590	TraesCS4D02G219000	      0
185-393:	BRADI1G67600	TraesCS4D02G219100	      0
185-394:	BRADI1G67620	TraesCS4D02G219200	 1e-121
185-395:	BRADI1G67630	TraesCS4D02G219300	  8e-57
185-396:	BRADI1G67640	TraesCS4D02G219400	      0
185-397:	BRADI1G67670	TraesCS4D02G219900	  2e-45
185-398:	BRADI1G67680	TraesCS4D02G220000	 2e-115
185-399:	BRADI1G67687	TraesCS4D02G220100	      0
185-400:	BRADI1G67700	TraesCS4D02G220200	      0
185-401:	BRADI1G67710	TraesCS4D02G220300	  7e-33
185-402:	BRADI1G67720	TraesCS4D02G220400	  5e-91
185-403:	BRADI1G67730	TraesCS4D02G220500	      0
185-404:	BRADI1G67750	TraesCS4D02G220700	 9e-171
185-405:	BRADI1G67760	TraesCS4D02G220800	      0
185-406:	BRADI1G67780	TraesCS4D02G221000	      0
185-407:	BRADI1G67790	TraesCS4D02G221100	      0
185-408:	BRADI1G67800	TraesCS4D02G221200	      0
185-409:	BRADI1G67810	TraesCS4D02G221300	      0
185-410:	BRADI1G67830	TraesCS4D02G221500	      0
185-411:	BRADI1G67840	TraesCS4D02G221600	      0
185-412:	BRADI1G67850	TraesCS4D02G221800	  1e-61
185-413:	BRADI1G67870	TraesCS4D02G221900	 1e-176
185-414:	BRADI1G67880	TraesCS4D02G222100	      0
185-415:	BRADI1G67887	TraesCS4D02G222200	      0
185-416:	BRADI1G67900	TraesCS4D02G222300	      0
185-417:	BRADI1G67910	TraesCS4D02G222400	  5e-38
185-418:	BRADI1G67920	TraesCS4D02G222600	      0
185-419:	BRADI1G67930	TraesCS4D02G222700	 2e-174
185-420:	BRADI1G67936	TraesCS4D02G222800	      0
185-421:	BRADI1G67942	TraesCS4D02G222900	      0
185-422:	BRADI1G67950	TraesCS4D02G223100	      0
185-423:	BRADI1G67960	TraesCS4D02G223300	      0
185-424:	BRADI1G67980	TraesCS4D02G223400	 1e-113
185-425:	BRADI1G67990	TraesCS4D02G223500	 1e-101
185-426:	BRADI1G68000	TraesCS4D02G223600	 5e-162
185-427:	BRADI1G68010	TraesCS4D02G223700	      0
185-428:	BRADI1G68020	TraesCS4D02G223800	  4e-74
185-429:	BRADI1G68030	TraesCS4D02G223900	  5e-66
185-430:	BRADI1G68040	TraesCS4D02G224000	      0
185-431:	BRADI1G68050	TraesCS4D02G224100	 1e-107
185-432:	BRADI1G68060	TraesCS4D02G224200	 1e-146
185-433:	BRADI1G68070	TraesCS4D02G224300	      0
185-434:	BRADI1G68097	TraesCS4D02G224400	 9e-119
185-435:	BRADI1G68110	TraesCS4D02G224800	      0
185-436:	BRADI1G68120	TraesCS4D02G224900	      0
185-437:	BRADI1G68140	TraesCS4D02G225000	      0
185-438:	BRADI1G68160	TraesCS4D02G225100	 1e-131
185-439:	BRADI1G68170	TraesCS4D02G225200	 4e-108
185-440:	BRADI1G68180	TraesCS4D02G225300	      0
185-441:	BRADI1G68350	TraesCS4D02G227200	      0
185-442:	BRADI1G68480	TraesCS4D02G229000	      0
185-443:	BRADI1G68487	TraesCS4D02G229100	      0
185-444:	BRADI1G68500	TraesCS4D02G229200	 3e-152
185-445:	BRADI1G68505	TraesCS4D02G229300	  5e-88
185-446:	BRADI1G68510	TraesCS4D02G229400	      0
185-447:	BRADI1G68520	TraesCS4D02G229700	  2e-56
185-448:	BRADI1G68530	TraesCS4D02G229900	      0
185-449:	BRADI1G68540	TraesCS4D02G230000	      0
185-450:	BRADI1G68550	TraesCS4D02G230100	      0
185-451:	BRADI1G68560	TraesCS4D02G230200	      0
185-452:	BRADI1G68570	TraesCS4D02G230300	  3e-67
185-453:	BRADI1G68580	TraesCS4D02G230400	      0
185-454:	BRADI1G68590	TraesCS4D02G230600	 3e-176
185-455:	BRADI1G68600	TraesCS4D02G230700	      0
185-456:	BRADI1G68650	TraesCS4D02G231200	      0
185-457:	BRADI1G68670	TraesCS4D02G231400	      0
185-458:	BRADI1G68680	TraesCS4D02G231500	      0
185-459:	BRADI1G68690	TraesCS4D02G231600	  5e-71
185-460:	BRADI1G68697	TraesCS4D02G231700	 3e-169
185-461:	BRADI1G68710	TraesCS4D02G231800	      0
185-462:	BRADI1G68730	TraesCS4D02G232000	 9e-151
185-463:	BRADI1G68740	TraesCS4D02G232200	      0
185-464:	BRADI1G68750	TraesCS4D02G232300	      0
185-465:	BRADI1G68757	TraesCS4D02G232400	      0
185-466:	BRADI1G68770	TraesCS4D02G232500	  1e-21
185-467:	BRADI1G68800	TraesCS4D02G232600	  2e-81
185-468:	BRADI1G68807	TraesCS4D02G232700	      0
185-469:	BRADI1G68820	TraesCS4D02G232900	      0
185-470:	BRADI1G68850	TraesCS4D02G233100	      0
185-471:	BRADI1G68870	TraesCS4D02G233500	      0
185-472:	BRADI1G68880	TraesCS4D02G233600	 5e-163
185-473:	BRADI1G68887	TraesCS4D02G233900	 1e-180
185-474:	BRADI1G68910	TraesCS4D02G234100	 5e-104
185-475:	BRADI1G68940	TraesCS4D02G234300	  6e-92
185-476:	BRADI1G68950	TraesCS4D02G234400	      0
185-477:	BRADI1G68957	TraesCS4D02G234500	      0
185-478:	BRADI1G68970	TraesCS4D02G234600	 6e-149
185-479:	BRADI1G68980	TraesCS4D02G234700	      0
185-480:	BRADI1G69000	TraesCS4D02G234800	      0
185-481:	BRADI1G69010	TraesCS4D02G234900	      0
185-482:	BRADI1G69020	TraesCS4D02G235000	      0
185-483:	BRADI1G69030	TraesCS4D02G235100	  2e-51
185-484:	BRADI1G69040	TraesCS4D02G235200	      0
185-485:	BRADI1G69057	TraesCS4D02G235400	      0
185-486:	BRADI1G69070	TraesCS4D02G235500	 1e-136
185-487:	BRADI1G69080	TraesCS4D02G235600	 6e-111
185-488:	BRADI1G69090	TraesCS4D02G235700	 3e-124
185-489:	BRADI1G69097	TraesCS4D02G235800	      0
185-490:	BRADI1G69110	TraesCS4D02G235900	 5e-153
185-491:	BRADI1G69120	TraesCS4D02G236000	      0
185-492:	BRADI1G69130	TraesCS4D02G236100	 3e-142
185-493:	BRADI1G69140	TraesCS4D02G236400	      0
185-494:	BRADI1G69150	TraesCS4D02G236600	  1e-95
185-495:	BRADI1G69160	TraesCS4D02G236800	      0
185-496:	BRADI1G69170	TraesCS4D02G236900	      0
185-497:	BRADI1G69180	TraesCS4D02G237000	  3e-99
185-498:	BRADI1G69190	TraesCS4D02G237100	      0
185-499:	BRADI1G69200	TraesCS4D02G237200	      0
185-500:	BRADI1G69207	TraesCS4D02G237300	      0
185-501:	BRADI1G69220	TraesCS4D02G237400	  1e-30
185-502:	BRADI1G69230	TraesCS4D02G237500	      0
185-503:	BRADI1G69240	TraesCS4D02G237600	      0
185-504:	BRADI1G69250	TraesCS4D02G237700	      0
185-505:	BRADI1G69260	TraesCS4D02G237800	      0
185-506:	BRADI1G69270	TraesCS4D02G238100	  2e-52
185-507:	BRADI1G69277	TraesCS4D02G238200	 3e-152
185-508:	BRADI1G69290	TraesCS4D02G238300	      0
185-509:	BRADI1G69300	TraesCS4D02G238400	      0
185-510:	BRADI1G69307	TraesCS4D02G238500	      0
185-511:	BRADI1G69320	TraesCS4D02G238600	 2e-106
185-512:	BRADI1G69330	TraesCS4D02G238700	      0
185-513:	BRADI1G69340	TraesCS4D02G238900	      0
185-514:	BRADI1G69360	TraesCS4D02G239000	      0
185-515:	BRADI1G69370	TraesCS4D02G239100	      0
185-516:	BRADI1G69380	TraesCS4D02G239200	      0
185-517:	BRADI1G69390	TraesCS4D02G239300	      0
185-518:	BRADI1G69400	TraesCS4D02G239400	 3e-169
185-519:	BRADI1G69407	TraesCS4D02G239600	      0
185-520:	BRADI1G69420	TraesCS4D02G239700	      0
185-521:	BRADI1G69480	TraesCS4D02G239900	      0
185-522:	BRADI1G69490	TraesCS4D02G240000	      0
185-523:	BRADI1G69500	TraesCS4D02G240100	      0
185-524:	BRADI1G69510	TraesCS4D02G240200	      0
185-525:	BRADI1G69520	TraesCS4D02G240600	      0
185-526:	BRADI1G69530	TraesCS4D02G240700	      0
185-527:	BRADI1G69540	TraesCS4D02G240800	      0
185-528:	BRADI1G69550	TraesCS4D02G241100	      0
185-529:	BRADI1G69557	TraesCS4D02G241200	  1e-64
185-530:	BRADI1G69564	TraesCS4D02G241300	      0
185-531:	BRADI1G69571	TraesCS4D02G241500	 1e-156
185-532:	BRADI1G69580	TraesCS4D02G241600	      0
185-533:	BRADI1G69590	TraesCS4D02G241700	      0
185-534:	BRADI1G69600	TraesCS4D02G241800	      0
185-535:	BRADI1G69610	TraesCS4D02G241900	      0
185-536:	BRADI1G69617	TraesCS4D02G242000	      0
185-537:	BRADI1G69627	TraesCS4D02G242100	      0
185-538:	BRADI1G69637	TraesCS4D02G242200	      0
185-539:	BRADI1G69650	TraesCS4D02G242400	 2e-156
185-540:	BRADI1G69660	TraesCS4D02G242600	      0
185-541:	BRADI1G69670	TraesCS4D02G242700	      0
185-542:	BRADI1G69680	TraesCS4D02G242800	 8e-104
185-543:	BRADI1G69690	TraesCS4D02G242900	      0
185-544:	BRADI1G69700	TraesCS4D02G243000	      0
185-545:	BRADI1G69710	TraesCS4D02G243100	      0
185-546:	BRADI1G69720	TraesCS4D02G243300	      0
185-547:	BRADI1G69740	TraesCS4D02G243400	  4e-49
185-548:	BRADI1G69760	TraesCS4D02G243600	      0
185-549:	BRADI1G69827	TraesCS4D02G244400	      0
185-550:	BRADI1G69890	TraesCS4D02G245200	 2e-132
185-551:	BRADI1G69900	TraesCS4D02G245300	 2e-140
185-552:	BRADI1G69910	TraesCS4D02G245400	      0
185-553:	BRADI1G69930	TraesCS4D02G246000	      0
185-554:	BRADI1G69940	TraesCS4D02G246100	  1e-11
185-555:	BRADI1G69980	TraesCS4D02G246300	      0
185-556:	BRADI1G69990	TraesCS4D02G246600	      0
185-557:	BRADI1G70000	TraesCS4D02G246700	      0
185-558:	BRADI1G70040	TraesCS4D02G246900	      0
185-559:	BRADI1G70050	TraesCS4D02G247000	      0
185-560:	BRADI1G70057	TraesCS4D02G247100	      0
185-561:	BRADI1G70080	TraesCS4D02G247500	      0
185-562:	BRADI1G70090	TraesCS4D02G247600	 8e-162
185-563:	BRADI1G70160	TraesCS4D02G247900	      0
185-564:	BRADI1G70170	TraesCS4D02G248000	      0
185-565:	BRADI1G70180	TraesCS4D02G248100	      0
185-566:	BRADI1G70210	TraesCS4D02G248200	      0
185-567:	BRADI1G70220	TraesCS4D02G249100	 8e-132
185-568:	BRADI1G70250	TraesCS4D02G249500	 4e-122
185-569:	BRADI1G70260	TraesCS4D02G249900	      0
185-570:	BRADI1G70300	TraesCS4D02G250400	      0
185-571:	BRADI1G70320	TraesCS4D02G250500	 8e-135
185-572:	BRADI1G70330	TraesCS4D02G250700	      0
185-573:	BRADI1G70340	TraesCS4D02G250800	 2e-125
185-574:	BRADI1G70350	TraesCS4D02G250900	      0
185-575:	BRADI1G70360	TraesCS4D02G251200	 1e-161
185-576:	BRADI1G70380	TraesCS4D02G251400	  9e-46
185-577:	BRADI1G70430	TraesCS4D02G251800	  8e-95
185-578:	BRADI1G70490	TraesCS4D02G252300	  2e-27
185-579:	BRADI1G70500	TraesCS4D02G252500	  2e-21
185-580:	BRADI1G70570	TraesCS4D02G252700	      0
185-581:	BRADI1G70590	TraesCS4D02G252800	      0
185-582:	BRADI1G70600	TraesCS4D02G252900	  2e-91
185-583:	BRADI1G70610	TraesCS4D02G253000	  5e-44
185-584:	BRADI1G70620	TraesCS4D02G253100	      0
185-585:	BRADI1G70627	TraesCS4D02G253900	      0
185-586:	BRADI1G70637	TraesCS4D02G254000	      0
185-587:	BRADI1G70650	TraesCS4D02G254100	      0
185-588:	BRADI1G70657	TraesCS4D02G254200	      0
185-589:	BRADI1G70670	TraesCS4D02G254300	      0
185-590:	BRADI1G70680	TraesCS4D02G254500	      0
185-591:	BRADI1G70690	TraesCS4D02G254600	      0
185-592:	BRADI1G70710	TraesCS4D02G254700	  1e-82
185-593:	BRADI1G70720	TraesCS4D02G254800	      0
185-594:	BRADI1G70740	TraesCS4D02G255100	 2e-158
185-595:	BRADI1G70760	TraesCS4D02G255500	      0
185-596:	BRADI1G70770	TraesCS4D02G255600	 5e-122
185-597:	BRADI1G70780	TraesCS4D02G255800	  1e-44
185-598:	BRADI1G70790	TraesCS4D02G256000	 1e-104
185-599:	BRADI1G70800	TraesCS4D02G256100	  1e-52
185-600:	BRADI1G70810	TraesCS4D02G256200	      0
185-601:	BRADI1G70820	TraesCS4D02G256400	      0
185-602:	BRADI1G70830	TraesCS4D02G256700	      0
185-603:	BRADI1G70840	TraesCS4D02G256800	 2e-142
185-604:	BRADI1G70850	TraesCS4D02G256900	      0
185-605:	BRADI1G70860	TraesCS4D02G257100	 3e-125
185-606:	BRADI1G70880	TraesCS4D02G257200	  5e-36
185-607:	BRADI1G70890	TraesCS4D02G257600	      0
185-608:	BRADI1G70900	TraesCS4D02G257700	      0
185-609:	BRADI1G70907	TraesCS4D02G257800	 2e-107
185-610:	BRADI1G70920	TraesCS4D02G257900	      0
185-611:	BRADI1G70930	TraesCS4D02G258000	      0
185-612:	BRADI1G70937	TraesCS4D02G258100	      0
185-613:	BRADI1G70950	TraesCS4D02G258200	 6e-136
185-614:	BRADI1G70960	TraesCS4D02G258700	 3e-157
185-615:	BRADI1G71000	TraesCS4D02G258800	      0
185-616:	BRADI1G71020	TraesCS4D02G258900	 1e-177
185-617:	BRADI1G71030	TraesCS4D02G259000	 2e-147
185-618:	BRADI1G71040	TraesCS4D02G259100	      0
185-619:	BRADI1G71057	TraesCS4D02G259200	      0
185-620:	BRADI1G71070	TraesCS4D02G259300	 8e-134
185-621:	BRADI1G71082	TraesCS4D02G259600	      0
185-622:	BRADI1G71090	TraesCS4D02G259700	  1e-98
185-623:	BRADI1G71100	TraesCS4D02G259800	      0
185-624:	BRADI1G71110	TraesCS4D02G259900	 6e-132
185-625:	BRADI1G71170	TraesCS4D02G260100	 1e-133
185-626:	BRADI1G71180	TraesCS4D02G260200	      0
185-627:	BRADI1G71190	TraesCS4D02G260300	      0
185-628:	BRADI1G71200	TraesCS4D02G260400	 1e-171
185-629:	BRADI1G71210	TraesCS4D02G260500	  3e-81
185-630:	BRADI1G71220	TraesCS4D02G260600	      0
185-631:	BRADI1G71230	TraesCS4D02G260700	  1e-60
185-632:	BRADI1G71240	TraesCS4D02G260800	      0
185-633:	BRADI1G71300	TraesCS4D02G261400	      0
185-634:	BRADI1G71310	TraesCS4D02G261900	      0
185-635:	BRADI1G71320	TraesCS4D02G262000	  8e-86
185-636:	BRADI1G71330	TraesCS4D02G262500	      0
185-637:	BRADI1G71340	TraesCS4D02G262700	      0
185-638:	BRADI1G71350	TraesCS4D02G262800	      0
185-639:	BRADI1G71360	TraesCS4D02G262900	      0
185-640:	BRADI1G71400	TraesCS4D02G263200	      0
185-641:	BRADI1G71420	TraesCS4D02G263300	  6e-70
185-642:	BRADI1G71430	TraesCS4D02G263500	 6e-175
185-643:	BRADI1G71460	TraesCS4D02G263600	  6e-64
185-644:	BRADI1G71465	TraesCS4D02G263800	 3e-114
185-645:	BRADI1G71480	TraesCS4D02G263900	  1e-60
185-646:	BRADI1G71500	TraesCS4D02G264000	      0
185-647:	BRADI1G71510	TraesCS4D02G264200	      0
185-648:	BRADI1G71517	TraesCS4D02G264400	 3e-165
185-649:	BRADI1G71530	TraesCS4D02G264500	      0
185-650:	BRADI1G71540	TraesCS4D02G265000	      0
185-651:	BRADI1G71570	TraesCS4D02G265300	 5e-111
185-652:	BRADI1G71575	TraesCS4D02G265400	 7e-130
185-653:	BRADI1G71590	TraesCS4D02G265600	 2e-151
185-654:	BRADI1G71600	TraesCS4D02G265700	      0
185-655:	BRADI1G71610	TraesCS4D02G265800	  3e-47
185-656:	BRADI1G71620	TraesCS4D02G265900	      0
185-657:	BRADI1G71630	TraesCS4D02G266000	  6e-77
185-658:	BRADI1G71667	TraesCS4D02G266700	      0
185-659:	BRADI1G71680	TraesCS4D02G266900	  2e-59
185-660:	BRADI1G71690	TraesCS4D02G267000	      0
185-661:	BRADI1G71700	TraesCS4D02G267100	  1e-99
185-662:	BRADI1G71710	TraesCS4D02G267300	      0
185-663:	BRADI1G71730	TraesCS4D02G267400	      0
185-664:	BRADI1G71740	TraesCS4D02G267500	 3e-102
## Alignment 186: score=2558.0 e_value=3.2e-209 N=53 BdChr1&TaChr4D plus
186-  0:	BRADI1G76880	TraesCS4D02G339700	 4e-155
186-  1:	BRADI1G76920	TraesCS4D02G340500	      0
186-  2:	BRADI1G76927	TraesCS4D02G340600	      0
186-  3:	BRADI1G76940	TraesCS4D02G340700	      0
186-  4:	BRADI1G76950	TraesCS4D02G340800	 9e-100
186-  5:	BRADI1G76960	TraesCS4D02G340900	 2e-162
186-  6:	BRADI1G76970	TraesCS4D02G341000	      0
186-  7:	BRADI1G76990	TraesCS4D02G341200	      0
186-  8:	BRADI1G77000	TraesCS4D02G341300	 3e-128
186-  9:	BRADI1G77010	TraesCS4D02G341600	 5e-113
186- 10:	BRADI1G77020	TraesCS4D02G341700	  1e-82
186- 11:	BRADI1G77040	TraesCS4D02G341800	      0
186- 12:	BRADI1G77060	TraesCS4D02G341900	 4e-139
186- 13:	BRADI1G77070	TraesCS4D02G342000	 6e-110
186- 14:	BRADI1G77080	TraesCS4D02G342200	      0
186- 15:	BRADI1G77087	TraesCS4D02G342300	      0
186- 16:	BRADI1G77100	TraesCS4D02G342400	  1e-85
186- 17:	BRADI1G77130	TraesCS4D02G342500	 2e-171
186- 18:	BRADI1G77160	TraesCS4D02G343200	      0
186- 19:	BRADI1G77170	TraesCS4D02G343300	 1e-101
186- 20:	BRADI1G77177	TraesCS4D02G343800	      0
186- 21:	BRADI1G77187	TraesCS4D02G344000	 6e-151
186- 22:	BRADI1G77200	TraesCS4D02G345100	      0
186- 23:	BRADI1G77210	TraesCS4D02G345200	      0
186- 24:	BRADI1G77217	TraesCS4D02G345300	      0
186- 25:	BRADI1G77240	TraesCS4D02G346100	      0
186- 26:	BRADI1G77247	TraesCS4D02G346600	      0
186- 27:	BRADI1G77265	TraesCS4D02G346700	      0
186- 28:	BRADI1G77280	TraesCS4D02G347000	      0
186- 29:	BRADI1G77290	TraesCS4D02G347100	      0
186- 30:	BRADI1G77300	TraesCS4D02G347200	      0
186- 31:	BRADI1G77320	TraesCS4D02G347500	      0
186- 32:	BRADI1G77325	TraesCS4D02G347600	      0
186- 33:	BRADI1G77330	TraesCS4D02G347700	      0
186- 34:	BRADI1G77335	TraesCS4D02G348000	  3e-84
186- 35:	BRADI1G77350	TraesCS4D02G348300	      0
186- 36:	BRADI1G77360	TraesCS4D02G348400	 1e-111
186- 37:	BRADI1G77370	TraesCS4D02G348500	      0
186- 38:	BRADI1G77380	TraesCS4D02G348600	 2e-160
186- 39:	BRADI1G77390	TraesCS4D02G348700	      0
186- 40:	BRADI1G77400	TraesCS4D02G349000	      0
186- 41:	BRADI1G77410	TraesCS4D02G349200	 3e-136
186- 42:	BRADI1G77430	TraesCS4D02G350000	 4e-154
186- 43:	BRADI1G77440	TraesCS4D02G350200	      0
186- 44:	BRADI1G77450	TraesCS4D02G350300	      0
186- 45:	BRADI1G77460	TraesCS4D02G350700	      0
186- 46:	BRADI1G77470	TraesCS4D02G351400	      0
186- 47:	BRADI1G77480	TraesCS4D02G351600	 4e-162
186- 48:	BRADI1G77490	TraesCS4D02G352300	 2e-180
186- 49:	BRADI1G77510	TraesCS4D02G352900	      0
186- 50:	BRADI1G77530	TraesCS4D02G353200	      0
186- 51:	BRADI1G77537	TraesCS4D02G353300	      0
186- 52:	BRADI1G77547	TraesCS4D02G353600	      0
## Alignment 187: score=2437.0 e_value=1.3e-202 N=50 BdChr1&TaChr4D plus
187-  0:	BRADI1G10810	TraesCS4D02G037700	      0
187-  1:	BRADI1G10820	TraesCS4D02G037800	      0
187-  2:	BRADI1G10860	TraesCS4D02G037900	 3e-150
187-  3:	BRADI1G10870	TraesCS4D02G038200	      0
187-  4:	BRADI1G10880	TraesCS4D02G038300	      0
187-  5:	BRADI1G10910	TraesCS4D02G038400	 1e-121
187-  6:	BRADI1G10960	TraesCS4D02G038800	      0
187-  7:	BRADI1G10970	TraesCS4D02G038900	      0
187-  8:	BRADI1G10980	TraesCS4D02G039000	 2e-179
187-  9:	BRADI1G10990	TraesCS4D02G039100	 8e-110
187- 10:	BRADI1G11000	TraesCS4D02G039200	 3e-127
187- 11:	BRADI1G11010	TraesCS4D02G039300	      0
187- 12:	BRADI1G11020	TraesCS4D02G039400	      0
187- 13:	BRADI1G11027	TraesCS4D02G039500	      0
187- 14:	BRADI1G11040	TraesCS4D02G039700	      0
187- 15:	BRADI1G11050	TraesCS4D02G039900	 2e-145
187- 16:	BRADI1G11060	TraesCS4D02G040100	 5e-114
187- 17:	BRADI1G11070	TraesCS4D02G040200	      0
187- 18:	BRADI1G11080	TraesCS4D02G040300	      0
187- 19:	BRADI1G11090	TraesCS4D02G040400	      0
187- 20:	BRADI1G11110	TraesCS4D02G040700	      0
187- 21:	BRADI1G11120	TraesCS4D02G040800	  2e-87
187- 22:	BRADI1G11130	TraesCS4D02G040900	      0
187- 23:	BRADI1G11140	TraesCS4D02G041000	      0
187- 24:	BRADI1G11150	TraesCS4D02G041100	      0
187- 25:	BRADI1G11160	TraesCS4D02G041200	 1e-123
187- 26:	BRADI1G11180	TraesCS4D02G041400	      0
187- 27:	BRADI1G11187	TraesCS4D02G041500	      0
187- 28:	BRADI1G11200	TraesCS4D02G041600	 2e-129
187- 29:	BRADI1G11210	TraesCS4D02G041700	      0
187- 30:	BRADI1G11220	TraesCS4D02G041800	  2e-89
187- 31:	BRADI1G11230	TraesCS4D02G042100	  1e-48
187- 32:	BRADI1G11250	TraesCS4D02G044400	 4e-116
187- 33:	BRADI1G11260	TraesCS4D02G044700	 9e-150
187- 34:	BRADI1G11270	TraesCS4D02G045200	 2e-106
187- 35:	BRADI1G11280	TraesCS4D02G045300	 2e-143
187- 36:	BRADI1G11340	TraesCS4D02G045900	      0
187- 37:	BRADI1G11390	TraesCS4D02G046500	 5e-157
187- 38:	BRADI1G11397	TraesCS4D02G046600	      0
187- 39:	BRADI1G11410	TraesCS4D02G046700	 1e-114
187- 40:	BRADI1G11420	TraesCS4D02G046800	 1e-166
187- 41:	BRADI1G11430	TraesCS4D02G046900	      0
187- 42:	BRADI1G11440	TraesCS4D02G047300	      0
187- 43:	BRADI1G11450	TraesCS4D02G047400	      0
187- 44:	BRADI1G11480	TraesCS4D02G047507	      0
187- 45:	BRADI1G11490	TraesCS4D02G047500	      0
187- 46:	BRADI1G11500	TraesCS4D02G047600	      0
187- 47:	BRADI1G11510	TraesCS4D02G047700	  3e-70
187- 48:	BRADI1G11520	TraesCS4D02G047800	      0
187- 49:	BRADI1G11525	TraesCS4D02G047900	 7e-174
## Alignment 188: score=934.0 e_value=1.5e-54 N=19 BdChr1&TaChr4D plus
188-  0:	BRADI1G14300	TraesCS4D02G068200	      0
188-  1:	BRADI1G14307	TraesCS4D02G068300	      0
188-  2:	BRADI1G14320	TraesCS4D02G068400	      0
188-  3:	BRADI1G14340	TraesCS4D02G068500	      0
188-  4:	BRADI1G14350	TraesCS4D02G068800	      0
188-  5:	BRADI1G14360	TraesCS4D02G069000	      0
188-  6:	BRADI1G14370	TraesCS4D02G069300	      0
188-  7:	BRADI1G14380	TraesCS4D02G069400	  2e-25
188-  8:	BRADI1G14390	TraesCS4D02G069600	      0
188-  9:	BRADI1G14400	TraesCS4D02G069800	      0
188- 10:	BRADI1G14410	TraesCS4D02G070200	      0
188- 11:	BRADI1G14420	TraesCS4D02G070300	 9e-145
188- 12:	BRADI1G14450	TraesCS4D02G070700	      0
188- 13:	BRADI1G14460	TraesCS4D02G071000	 7e-165
188- 14:	BRADI1G14467	TraesCS4D02G071200	 3e-180
188- 15:	BRADI1G14480	TraesCS4D02G071300	 4e-101
188- 16:	BRADI1G14490	TraesCS4D02G071500	  2e-35
188- 17:	BRADI1G14500	TraesCS4D02G071600	  3e-33
188- 18:	BRADI1G14510	TraesCS4D02G071700	  1e-30
## Alignment 189: score=527.0 e_value=8.4e-26 N=11 BdChr1&TaChr4D plus
189-  0:	BRADI1G78040	TraesCS4D02G353800	      0
189-  1:	BRADI1G78050	TraesCS4D02G353900	  1e-26
189-  2:	BRADI1G78057	TraesCS4D02G354000	 9e-114
189-  3:	BRADI1G78090	TraesCS4D02G354700	      0
189-  4:	BRADI1G78100	TraesCS4D02G354900	      0
189-  5:	BRADI1G78110	TraesCS4D02G355000	      0
189-  6:	BRADI1G78120	TraesCS4D02G355700	 2e-140
189-  7:	BRADI1G78130	TraesCS4D02G356200	      0
189-  8:	BRADI1G78140	TraesCS4D02G356400	 2e-166
189-  9:	BRADI1G78150	TraesCS4D02G356800	 1e-130
189- 10:	BRADI1G78160	TraesCS4D02G356900	      0
## Alignment 190: score=492.0 e_value=4.3e-26 N=11 BdChr1&TaChr4D plus
190-  0:	BRADI1G78240	TraesCS4D02G359900	  1e-34
190-  1:	BRADI1G78270	TraesCS4D02G360000	  8e-27
190-  2:	BRADI1G78290	TraesCS4D02G360800	 8e-155
190-  3:	BRADI1G78300	TraesCS4D02G361100	      0
190-  4:	BRADI1G78310	TraesCS4D02G361200	  1e-68
190-  5:	BRADI1G78320	TraesCS4D02G361400	      0
190-  6:	BRADI1G78330	TraesCS4D02G361500	      0
190-  7:	BRADI1G78340	TraesCS4D02G361700	 1e-164
190-  8:	BRADI1G78370	TraesCS4D02G362300	      0
190-  9:	BRADI1G78487	TraesCS4D02G363600	      0
190- 10:	BRADI1G78560	TraesCS4D02G366100	      0
## Alignment 191: score=350.0 e_value=7.3e-12 N=7 BdChr1&TaChr4D plus
191-  0:	BRADI1G11590	TraesCS4D02G035400	  4e-29
191-  1:	BRADI1G11600	TraesCS4D02G035500	      0
191-  2:	BRADI1G11610	TraesCS4D02G035600	  2e-83
191-  3:	BRADI1G11620	TraesCS4D02G035700	 6e-164
191-  4:	BRADI1G11630	TraesCS4D02G035800	      0
191-  5:	BRADI1G11640	TraesCS4D02G035900	      0
191-  6:	BRADI1G11650	TraesCS4D02G036000	      0
## Alignment 192: score=320.0 e_value=1.3e-10 N=7 BdChr1&TaChr4D plus
192-  0:	BRADI1G10970	TraesCS4D02G217000	      0
192-  1:	BRADI1G11040	TraesCS4D02G217200	      0
192-  2:	BRADI1G11050	TraesCS4D02G217400	  9e-28
192-  3:	BRADI1G11120	TraesCS4D02G217600	  7e-46
192-  4:	BRADI1G11187	TraesCS4D02G218100	  1e-84
192-  5:	BRADI1G11230	TraesCS4D02G218900	  3e-26
192-  6:	BRADI1G11250	TraesCS4D02G219400	  3e-38
## Alignment 193: score=309.0 e_value=2.4e-13 N=8 BdChr1&TaChr4D plus
193-  0:	BRADI1G63127	TraesCS4D02G118600	 8e-137
193-  1:	BRADI1G63210	TraesCS4D02G119400	      0
193-  2:	BRADI1G63270	TraesCS4D02G119800	  5e-13
193-  3:	BRADI1G63460	TraesCS4D02G121000	 2e-129
193-  4:	BRADI1G63570	TraesCS4D02G122500	  2e-97
193-  5:	BRADI1G63740	TraesCS4D02G123100	      0
193-  6:	BRADI1G63822	TraesCS4D02G124100	 2e-118
193-  7:	BRADI1G64010	TraesCS4D02G126200	      0
## Alignment 194: score=300.0 e_value=2e-10 N=6 BdChr1&TaChr4D plus
194-  0:	BRADI1G74287	TraesCS4D02G133500	      0
194-  1:	BRADI1G74300	TraesCS4D02G133600	      0
194-  2:	BRADI1G74310	TraesCS4D02G133700	 3e-166
194-  3:	BRADI1G74320	TraesCS4D02G133800	      0
194-  4:	BRADI1G74330	TraesCS4D02G133900	      0
194-  5:	BRADI1G74340	TraesCS4D02G134000	      0
## Alignment 195: score=289.0 e_value=1.5e-11 N=7 BdChr1&TaChr4D plus
195-  0:	BRADI1G61830	TraesCS4D02G162300	      0
195-  1:	BRADI1G62000	TraesCS4D02G163700	      0
195-  2:	BRADI1G62030	TraesCS4D02G163800	      0
195-  3:	BRADI1G62150	TraesCS4D02G164700	      0
195-  4:	BRADI1G62240	TraesCS4D02G166200	 3e-179
195-  5:	BRADI1G62277	TraesCS4D02G166500	      0
195-  6:	BRADI1G62420	TraesCS4D02G167300	      0
## Alignment 196: score=275.0 e_value=1.4e-12 N=6 BdChr1&TaChr4D plus
196-  0:	BRADI1G75580	TraesCS4D02G338900	      0
196-  1:	BRADI1G75590	TraesCS4D02G339000	      0
196-  2:	BRADI1G75600	TraesCS4D02G339200	      0
196-  3:	BRADI1G75610	TraesCS4D02G339400	      0
196-  4:	BRADI1G75620	TraesCS4D02G339500	 1e-111
196-  5:	BRADI1G75660	TraesCS4D02G341900	  2e-24
## Alignment 197: score=250.0 e_value=2.7e-08 N=6 BdChr1&TaChr4D plus
197-  0:	BRADI1G67397	TraesCS4D02G038900	      0
197-  1:	BRADI1G67440	TraesCS4D02G039900	  4e-38
197-  2:	BRADI1G67460	TraesCS4D02G040800	  1e-46
197-  3:	BRADI1G67530	TraesCS4D02G041500	  1e-89
197-  4:	BRADI1G67580	TraesCS4D02G042100	  2e-27
197-  5:	BRADI1G67640	TraesCS4D02G044400	  9e-37
## Alignment 198: score=8832.0 e_value=0 N=182 BdChr1&TaChr4D minus
198-  0:	BRADI1G71760	TraesCS4D02G305400	      0
198-  1:	BRADI1G71770	TraesCS4D02G305300	  5e-89
198-  2:	BRADI1G71780	TraesCS4D02G305100	 2e-140
198-  3:	BRADI1G71790	TraesCS4D02G304700	  3e-92
198-  4:	BRADI1G71800	TraesCS4D02G304600	      0
198-  5:	BRADI1G71810	TraesCS4D02G304500	      0
198-  6:	BRADI1G71820	TraesCS4D02G304400	      0
198-  7:	BRADI1G71830	TraesCS4D02G304300	      0
198-  8:	BRADI1G71840	TraesCS4D02G304100	      0
198-  9:	BRADI1G71860	TraesCS4D02G304000	      0
198- 10:	BRADI1G71880	TraesCS4D02G303800	      0
198- 11:	BRADI1G71897	TraesCS4D02G303700	      0
198- 12:	BRADI1G71920	TraesCS4D02G303600	  3e-69
198- 13:	BRADI1G71930	TraesCS4D02G303500	 1e-135
198- 14:	BRADI1G71960	TraesCS4D02G302800	  3e-23
198- 15:	BRADI1G71990	TraesCS4D02G302700	 5e-115
198- 16:	BRADI1G72000	TraesCS4D02G302600	 5e-105
198- 17:	BRADI1G72007	TraesCS4D02G302500	      0
198- 18:	BRADI1G72030	TraesCS4D02G302000	      0
198- 19:	BRADI1G72060	TraesCS4D02G301900	 2e-155
198- 20:	BRADI1G72070	TraesCS4D02G301800	      0
198- 21:	BRADI1G72080	TraesCS4D02G301700	  2e-58
198- 22:	BRADI1G72086	TraesCS4D02G301600	      0
198- 23:	BRADI1G72092	TraesCS4D02G301500	      0
198- 24:	BRADI1G72100	TraesCS4D02G301400	  2e-89
198- 25:	BRADI1G72110	TraesCS4D02G301300	      0
198- 26:	BRADI1G72120	TraesCS4D02G301200	 9e-145
198- 27:	BRADI1G72150	TraesCS4D02G301100	 6e-151
198- 28:	BRADI1G72160	TraesCS4D02G301000	      0
198- 29:	BRADI1G72180	TraesCS4D02G300900	 2e-176
198- 30:	BRADI1G72200	TraesCS4D02G300500	      0
198- 31:	BRADI1G72210	TraesCS4D02G300400	      0
198- 32:	BRADI1G72270	TraesCS4D02G300200	  9e-87
198- 33:	BRADI1G72280	TraesCS4D02G300100	      0
198- 34:	BRADI1G72310	TraesCS4D02G299900	      0
198- 35:	BRADI1G72320	TraesCS4D02G299800	      0
198- 36:	BRADI1G72330	TraesCS4D02G299700	 1e-128
198- 37:	BRADI1G72337	TraesCS4D02G299600	      0
198- 38:	BRADI1G72350	TraesCS4D02G299500	      0
198- 39:	BRADI1G72380	TraesCS4D02G299200	      0
198- 40:	BRADI1G72390	TraesCS4D02G299100	  3e-89
198- 41:	BRADI1G72400	TraesCS4D02G299000	      0
198- 42:	BRADI1G72417	TraesCS4D02G298900	      0
198- 43:	BRADI1G72430	TraesCS4D02G298800	      0
198- 44:	BRADI1G72440	TraesCS4D02G298700	  9e-70
198- 45:	BRADI1G72450	TraesCS4D02G298500	  1e-21
198- 46:	BRADI1G72457	TraesCS4D02G298200	  3e-15
198- 47:	BRADI1G72470	TraesCS4D02G298100	 2e-159
198- 48:	BRADI1G72480	TraesCS4D02G298000	      0
198- 49:	BRADI1G72490	TraesCS4D02G297800	      0
198- 50:	BRADI1G72500	TraesCS4D02G297200	      0
198- 51:	BRADI1G72510	TraesCS4D02G297000	      0
198- 52:	BRADI1G72517	TraesCS4D02G296900	      0
198- 53:	BRADI1G72560	TraesCS4D02G296400	      0
198- 54:	BRADI1G72590	TraesCS4D02G296000	  2e-55
198- 55:	BRADI1G72600	TraesCS4D02G295800	  2e-14
198- 56:	BRADI1G72620	TraesCS4D02G295700	      0
198- 57:	BRADI1G72630	TraesCS4D02G295600	  1e-28
198- 58:	BRADI1G72640	TraesCS4D02G295500	 3e-180
198- 59:	BRADI1G72650	TraesCS4D02G295000	      0
198- 60:	BRADI1G72660	TraesCS4D02G294800	  2e-46
198- 61:	BRADI1G72670	TraesCS4D02G294700	 4e-124
198- 62:	BRADI1G72680	TraesCS4D02G294600	      0
198- 63:	BRADI1G72690	TraesCS4D02G294100	      0
198- 64:	BRADI1G72700	TraesCS4D02G294000	 4e-129
198- 65:	BRADI1G72710	TraesCS4D02G293800	  4e-29
198- 66:	BRADI1G72740	TraesCS4D02G293200	      0
198- 67:	BRADI1G72750	TraesCS4D02G292900	      0
198- 68:	BRADI1G72756	TraesCS4D02G292500	  1e-50
198- 69:	BRADI1G72780	TraesCS4D02G292400	 6e-128
198- 70:	BRADI1G72790	TraesCS4D02G292300	      0
198- 71:	BRADI1G72800	TraesCS4D02G292000	      0
198- 72:	BRADI1G72830	TraesCS4D02G291700	      0
198- 73:	BRADI1G72870	TraesCS4D02G291600	  3e-51
198- 74:	BRADI1G72880	TraesCS4D02G291500	 6e-127
198- 75:	BRADI1G72890	TraesCS4D02G291300	      0
198- 76:	BRADI1G72920	TraesCS4D02G290900	 5e-100
198- 77:	BRADI1G72927	TraesCS4D02G290800	      0
198- 78:	BRADI1G72940	TraesCS4D02G290100	      0
198- 79:	BRADI1G72950	TraesCS4D02G289800	 3e-169
198- 80:	BRADI1G72960	TraesCS4D02G289600	 1e-148
198- 81:	BRADI1G72967	TraesCS4D02G289400	      0
198- 82:	BRADI1G72980	TraesCS4D02G289300	      0
198- 83:	BRADI1G72990	TraesCS4D02G289200	 4e-114
198- 84:	BRADI1G73000	TraesCS4D02G289100	      0
198- 85:	BRADI1G73010	TraesCS4D02G288700	      0
198- 86:	BRADI1G73030	TraesCS4D02G288600	      0
198- 87:	BRADI1G73060	TraesCS4D02G288000	      0
198- 88:	BRADI1G73080	TraesCS4D02G287700	  5e-30
198- 89:	BRADI1G73100	TraesCS4D02G287100	  4e-24
198- 90:	BRADI1G73110	TraesCS4D02G287000	      0
198- 91:	BRADI1G73120	TraesCS4D02G286900	      0
198- 92:	BRADI1G73150	TraesCS4D02G286700	 1e-163
198- 93:	BRADI1G73170	TraesCS4D02G286500	      0
198- 94:	BRADI1G73190	TraesCS4D02G286400	 1e-167
198- 95:	BRADI1G73200	TraesCS4D02G286200	  3e-66
198- 96:	BRADI1G73210	TraesCS4D02G286100	      0
198- 97:	BRADI1G73220	TraesCS4D02G286000	      0
198- 98:	BRADI1G73230	TraesCS4D02G285800	  2e-45
198- 99:	BRADI1G73670	TraesCS4D02G285600	  2e-52
198-100:	BRADI1G73700	TraesCS4D02G285200	 2e-116
198-101:	BRADI1G73710	TraesCS4D02G285100	      0
198-102:	BRADI1G73720	TraesCS4D02G285000	  2e-90
198-103:	BRADI1G73730	TraesCS4D02G284900	      0
198-104:	BRADI1G73740	TraesCS4D02G284800	      0
198-105:	BRADI1G73757	TraesCS4D02G283900	 3e-168
198-106:	BRADI1G73770	TraesCS4D02G283800	      0
198-107:	BRADI1G73780	TraesCS4D02G283700	  3e-59
198-108:	BRADI1G73790	TraesCS4D02G283500	      0
198-109:	BRADI1G73796	TraesCS4D02G283400	      0
198-110:	BRADI1G73802	TraesCS4D02G283300	      0
198-111:	BRADI1G73810	TraesCS4D02G283100	      0
198-112:	BRADI1G73817	TraesCS4D02G282600	 5e-154
198-113:	BRADI1G73830	TraesCS4D02G282500	 4e-126
198-114:	BRADI1G73840	TraesCS4D02G282400	  1e-68
198-115:	BRADI1G73850	TraesCS4D02G282300	      0
198-116:	BRADI1G73860	TraesCS4D02G282200	      0
198-117:	BRADI1G73870	TraesCS4D02G282100	      0
198-118:	BRADI1G73877	TraesCS4D02G282000	      0
198-119:	BRADI1G73890	TraesCS4D02G281900	      0
198-120:	BRADI1G73900	TraesCS4D02G281600	      0
198-121:	BRADI1G73910	TraesCS4D02G280900	  4e-80
198-122:	BRADI1G73935	TraesCS4D02G280800	      0
198-123:	BRADI1G73960	TraesCS4D02G280500	  4e-92
198-124:	BRADI1G73970	TraesCS4D02G280400	 4e-172
198-125:	BRADI1G73990	TraesCS4D02G280300	 4e-147
198-126:	BRADI1G74000	TraesCS4D02G280100	      0
198-127:	BRADI1G74030	TraesCS4D02G279900	  2e-87
198-128:	BRADI1G74050	TraesCS4D02G279400	      0
198-129:	BRADI1G74060	TraesCS4D02G279300	      0
198-130:	BRADI1G74070	TraesCS4D02G279200	      0
198-131:	BRADI1G74087	TraesCS4D02G279000	      0
198-132:	BRADI1G74130	TraesCS4D02G278300	  4e-80
198-133:	BRADI1G74150	TraesCS4D02G278200	      0
198-134:	BRADI1G74160	TraesCS4D02G277600	  4e-22
198-135:	BRADI1G74170	TraesCS4D02G277500	      0
198-136:	BRADI1G74180	TraesCS4D02G277400	      0
198-137:	BRADI1G74257	TraesCS4D02G277300	      0
198-138:	BRADI1G74270	TraesCS4D02G277000	 4e-143
198-139:	BRADI1G74277	TraesCS4D02G276600	      0
198-140:	BRADI1G74350	TraesCS4D02G276500	 2e-171
198-141:	BRADI1G74360	TraesCS4D02G276400	 6e-144
198-142:	BRADI1G74380	TraesCS4D02G276000	  1e-33
198-143:	BRADI1G74400	TraesCS4D02G275900	 2e-108
198-144:	BRADI1G74410	TraesCS4D02G275700	 1e-107
198-145:	BRADI1G74430	TraesCS4D02G275400	      0
198-146:	BRADI1G74437	TraesCS4D02G275200	      0
198-147:	BRADI1G74450	TraesCS4D02G275100	      0
198-148:	BRADI1G74460	TraesCS4D02G275000	  3e-20
198-149:	BRADI1G74470	TraesCS4D02G274800	  5e-77
198-150:	BRADI1G74490	TraesCS4D02G274600	  1e-46
198-151:	BRADI1G74500	TraesCS4D02G274200	      0
198-152:	BRADI1G74505	TraesCS4D02G274100	  2e-39
198-153:	BRADI1G74510	TraesCS4D02G273900	 3e-109
198-154:	BRADI1G74520	TraesCS4D02G273800	  1e-39
198-155:	BRADI1G74540	TraesCS4D02G273600	      0
198-156:	BRADI1G74547	TraesCS4D02G273500	      0
198-157:	BRADI1G74560	TraesCS4D02G273200	      0
198-158:	BRADI1G74570	TraesCS4D02G273000	      0
198-159:	BRADI1G74580	TraesCS4D02G272900	      0
198-160:	BRADI1G74590	TraesCS4D02G272500	      0
198-161:	BRADI1G74597	TraesCS4D02G272400	      0
198-162:	BRADI1G74607	TraesCS4D02G272200	      0
198-163:	BRADI1G74620	TraesCS4D02G272100	  1e-55
198-164:	BRADI1G74630	TraesCS4D02G271600	      0
198-165:	BRADI1G74640	TraesCS4D02G271500	      0
198-166:	BRADI1G74650	TraesCS4D02G271400	      0
198-167:	BRADI1G74680	TraesCS4D02G271200	      0
198-168:	BRADI1G74700	TraesCS4D02G270600	      0
198-169:	BRADI1G74710	TraesCS4D02G270400	 4e-124
198-170:	BRADI1G74720	TraesCS4D02G270100	 2e-112
198-171:	BRADI1G74760	TraesCS4D02G269300	 5e-180
198-172:	BRADI1G74820	TraesCS4D02G269200	      0
198-173:	BRADI1G74827	TraesCS4D02G269100	      0
198-174:	BRADI1G74840	TraesCS4D02G268800	      0
198-175:	BRADI1G74850	TraesCS4D02G268600	      0
198-176:	BRADI1G74860	TraesCS4D02G268500	 2e-143
198-177:	BRADI1G74870	TraesCS4D02G268400	      0
198-178:	BRADI1G74890	TraesCS4D02G268100	      0
198-179:	BRADI1G74900	TraesCS4D02G268000	 4e-106
198-180:	BRADI1G74910	TraesCS4D02G267900	 4e-118
198-181:	BRADI1G74916	TraesCS4D02G267600	      0
## Alignment 199: score=6548.0 e_value=0 N=134 BdChr1&TaChr4D minus
199-  0:	BRADI1G11530	TraesCS4D02G036500	      0
199-  1:	BRADI1G11540	TraesCS4D02G036400	      0
199-  2:	BRADI1G11557	TraesCS4D02G036300	  9e-58
199-  3:	BRADI1G11580	TraesCS4D02G036100	 5e-152
199-  4:	BRADI1G11670	TraesCS4D02G035100	      0
199-  5:	BRADI1G11700	TraesCS4D02G034900	 1e-127
199-  6:	BRADI1G11720	TraesCS4D02G034700	      0
199-  7:	BRADI1G11730	TraesCS4D02G034600	      0
199-  8:	BRADI1G11740	TraesCS4D02G034500	      0
199-  9:	BRADI1G11760	TraesCS4D02G034300	      0
199- 10:	BRADI1G11770	TraesCS4D02G034200	  2e-80
199- 11:	BRADI1G11780	TraesCS4D02G034000	      0
199- 12:	BRADI1G11790	TraesCS4D02G033800	 3e-117
199- 13:	BRADI1G11800	TraesCS4D02G033700	 9e-150
199- 14:	BRADI1G11810	TraesCS4D02G033600	  2e-95
199- 15:	BRADI1G11817	TraesCS4D02G033500	      0
199- 16:	BRADI1G11830	TraesCS4D02G033400	 7e-144
199- 17:	BRADI1G11837	TraesCS4D02G033300	      0
199- 18:	BRADI1G11850	TraesCS4D02G033200	      0
199- 19:	BRADI1G11860	TraesCS4D02G033100	  3e-92
199- 20:	BRADI1G11876	TraesCS4D02G032900	      0
199- 21:	BRADI1G11890	TraesCS4D02G032800	  1e-53
199- 22:	BRADI1G11900	TraesCS4D02G032700	  7e-54
199- 23:	BRADI1G11910	TraesCS4D02G032600	      0
199- 24:	BRADI1G11920	TraesCS4D02G031600	 4e-143
199- 25:	BRADI1G11950	TraesCS4D02G031400	  5e-87
199- 26:	BRADI1G11960	TraesCS4D02G031200	 1e-141
199- 27:	BRADI1G11980	TraesCS4D02G030200	      0
199- 28:	BRADI1G11986	TraesCS4D02G029900	  1e-67
199- 29:	BRADI1G12000	TraesCS4D02G029800	      0
199- 30:	BRADI1G12010	TraesCS4D02G029700	      0
199- 31:	BRADI1G12020	TraesCS4D02G029600	  2e-08
199- 32:	BRADI1G12030	TraesCS4D02G029400	      0
199- 33:	BRADI1G12050	TraesCS4D02G029200	      0
199- 34:	BRADI1G12067	TraesCS4D02G028900	      0
199- 35:	BRADI1G12080	TraesCS4D02G028800	  8e-96
199- 36:	BRADI1G12100	TraesCS4D02G028100	  2e-51
199- 37:	BRADI1G12110	TraesCS4D02G028000	      0
199- 38:	BRADI1G12117	TraesCS4D02G027900	      0
199- 39:	BRADI1G12140	TraesCS4D02G027800	      0
199- 40:	BRADI1G12150	TraesCS4D02G027600	      0
199- 41:	BRADI1G12157	TraesCS4D02G027100	 2e-163
199- 42:	BRADI1G12170	TraesCS4D02G027000	  3e-83
199- 43:	BRADI1G12180	TraesCS4D02G026900	      0
199- 44:	BRADI1G12190	TraesCS4D02G026800	      0
199- 45:	BRADI1G12200	TraesCS4D02G026700	      0
199- 46:	BRADI1G12217	TraesCS4D02G026500	      0
199- 47:	BRADI1G12230	TraesCS4D02G026400	  2e-58
199- 48:	BRADI1G12240	TraesCS4D02G026300	 2e-166
199- 49:	BRADI1G12250	TraesCS4D02G026200	      0
199- 50:	BRADI1G12260	TraesCS4D02G025700	  2e-92
199- 51:	BRADI1G12280	TraesCS4D02G025500	 8e-131
199- 52:	BRADI1G12290	TraesCS4D02G025400	      0
199- 53:	BRADI1G12300	TraesCS4D02G025300	      0
199- 54:	BRADI1G12320	TraesCS4D02G025100	      0
199- 55:	BRADI1G12340	TraesCS4D02G025000	      0
199- 56:	BRADI1G12350	TraesCS4D02G024900	      0
199- 57:	BRADI1G12370	TraesCS4D02G024500	      0
199- 58:	BRADI1G12420	TraesCS4D02G024200	 3e-117
199- 59:	BRADI1G12430	TraesCS4D02G024100	      0
199- 60:	BRADI1G12440	TraesCS4D02G023900	      0
199- 61:	BRADI1G12450	TraesCS4D02G023800	  9e-45
199- 62:	BRADI1G12470	TraesCS4D02G023700	      0
199- 63:	BRADI1G12480	TraesCS4D02G023400	  8e-97
199- 64:	BRADI1G12490	TraesCS4D02G022800	      0
199- 65:	BRADI1G12510	TraesCS4D02G022500	  6e-46
199- 66:	BRADI1G12530	TraesCS4D02G021500	 9e-101
199- 67:	BRADI1G12550	TraesCS4D02G021400	      0
199- 68:	BRADI1G12560	TraesCS4D02G021300	      0
199- 69:	BRADI1G12570	TraesCS4D02G021200	 8e-124
199- 70:	BRADI1G12580	TraesCS4D02G021000	  9e-37
199- 71:	BRADI1G12590	TraesCS4D02G020900	  5e-33
199- 72:	BRADI1G12600	TraesCS4D02G020800	  2e-87
199- 73:	BRADI1G12620	TraesCS4D02G020600	  3e-34
199- 74:	BRADI1G12630	TraesCS4D02G020500	 1e-106
199- 75:	BRADI1G12640	TraesCS4D02G020400	  2e-44
199- 76:	BRADI1G12650	TraesCS4D02G020300	      0
199- 77:	BRADI1G12660	TraesCS4D02G020200	      0
199- 78:	BRADI1G12670	TraesCS4D02G020100	      0
199- 79:	BRADI1G12677	TraesCS4D02G019600	 1e-108
199- 80:	BRADI1G12710	TraesCS4D02G019500	      0
199- 81:	BRADI1G12720	TraesCS4D02G019400	  2e-50
199- 82:	BRADI1G12727	TraesCS4D02G019300	 3e-100
199- 83:	BRADI1G12740	TraesCS4D02G019000	      0
199- 84:	BRADI1G12750	TraesCS4D02G018900	      0
199- 85:	BRADI1G12760	TraesCS4D02G018700	  2e-44
199- 86:	BRADI1G12787	TraesCS4D02G018500	  3e-45
199- 87:	BRADI1G12800	TraesCS4D02G018400	  5e-52
199- 88:	BRADI1G12810	TraesCS4D02G018300	      0
199- 89:	BRADI1G12837	TraesCS4D02G018000	 2e-118
199- 90:	BRADI1G12860	TraesCS4D02G017600	      0
199- 91:	BRADI1G12870	TraesCS4D02G017500	      0
199- 92:	BRADI1G12880	TraesCS4D02G017400	      0
199- 93:	BRADI1G12890	TraesCS4D02G017300	 2e-140
199- 94:	BRADI1G12900	TraesCS4D02G017200	 1e-129
199- 95:	BRADI1G12910	TraesCS4D02G017000	      0
199- 96:	BRADI1G12920	TraesCS4D02G016900	      0
199- 97:	BRADI1G12940	TraesCS4D02G016800	 9e-116
199- 98:	BRADI1G12950	TraesCS4D02G016700	  2e-70
199- 99:	BRADI1G12960	TraesCS4D02G016600	 1e-139
199-100:	BRADI1G12970	TraesCS4D02G016500	  7e-91
199-101:	BRADI1G12980	TraesCS4D02G016400	      0
199-102:	BRADI1G12990	TraesCS4D02G016200	  9e-20
199-103:	BRADI1G13040	TraesCS4D02G016000	      0
[truncated: 2,325,402 more chars]
